# Supplementary material for: Single-cell analysis of myeloid cells in HPV+ tonsillar cancer
Source: Front Immunol. 2023 Jan 19;13:1087843. doi: 10.3389/fimmu.2022.1087843 (PMC9893928; doi:10.3389/fimmu.2022.1087843)
Supplement: Supplementary file 2 [file Table_1.xlsx]

## Sheet: DGEA_all_MNP_FC2_p005
	p_val	avg_log2FC	pct.1	pct.2	p_val_adj	cluster	gene
YWHAH	6.5132e-237	1.66003	0.914	0.594	1.29352e-232	RUNX3+ cDC2	YWHAH
CD1C	2.17323e-185	1.39067	0.605	0.122	4.31603e-181	RUNX3+ cDC2	CD1C
RUNX3	2.3566e-168	1.23545	0.875	0.502	4.68021e-164	RUNX3+ cDC2	RUNX3
ALDH2	1.42637e-156	1.03053	0.916	0.582	2.83277e-152	RUNX3+ cDC2	ALDH2
IL18	7.0851e-156	1.11753	0.773	0.346	1.4071e-151	RUNX3+ cDC2	IL18
CLEC10A	2.51914e-131	1.02135	0.761	0.288	5.00301e-127	RUNX3+ cDC2	CLEC10A
CD207	7.31492e-117	1.14776	0.403	0.076	1.45274e-112	RUNX3+ cDC2	CD207
CD1E	2.76975e-110	1.06709	0.489	0.135	5.50073e-106	RUNX3+ cDC2	CD1E
PPP1R14A	2.13507e-108	1.03316	0.498	0.157	4.24025e-104	RUNX3+ cDC2	PPP1R14A
C1orf54	0	2.92813	0.941	0.252	0	cDC1	C1orf54
CLEC9A	0	2.62944	0.893	0.047	0	cDC1	CLEC9A
CPNE3	0	2.58781	0.932	0.282	0	cDC1	CPNE3
CPVL	0	2.47016	0.99	0.617	0	cDC1	CPVL
SNX3	0	2.28389	0.989	0.701	0	cDC1	SNX3
IRF8	0	2.24772	0.954	0.436	0	cDC1	IRF8
WDFY4	0	2.11028	0.911	0.175	0	cDC1	WDFY4
CCND1	0	2.06532	0.823	0.152	0	cDC1	CCND1
XCR1	0	1.58254	0.64	0.021	0	cDC1	XCR1
CADM1	0	1.55958	0.691	0.03	0	cDC1	CADM1
CLNK	3.11407e-299	1.37274	0.677	0.04	6.18453e-295	cDC1	CLNK
DNASE1L3	4.1645e-289	2.96626	0.854	0.206	8.27069e-285	cDC1	DNASE1L3
RAB7B	3.42337e-286	1.39937	0.721	0.081	6.79881e-282	cDC1	RAB7B
RGCC	3.85972e-265	2.41667	0.915	0.421	7.66541e-261	cDC1	RGCC
PPT1	3.74937e-261	1.58537	0.977	0.673	7.44625e-257	cDC1	PPT1
CD74	5.62505e-261	1.05309	1	0.976	1.11714e-256	cDC1	CD74
TMSB4X	1.07099e-257	1.13894	1	0.999	2.12698e-253	cDC1	TMSB4X
IDO1	4.32174e-250	1.86216	0.894	0.262	8.58298e-246	cDC1	IDO1
SHTN1	1.6096e-243	1.59998	0.912	0.418	3.19666e-239	cDC1	SHTN1
RGS10	2.35876e-243	1.39826	0.992	0.811	4.6845e-239	cDC1	RGS10
CAMK2D	9.88387e-242	1.39532	0.794	0.177	1.96294e-237	cDC1	CAMK2D
NAAA	1.53617e-238	1.60505	0.873	0.33	3.05083e-234	cDC1	NAAA
GCSAM	5.40758e-229	1.07314	0.628	0.065	1.07394e-224	cDC1	GCSAM
CCDC126	1.15696e-227	1.14719	0.644	0.086	2.29772e-223	cDC1	CCDC126
NET1	1.84956e-223	1.26102	0.664	0.092	3.67322e-219	cDC1	NET1
ENPP1	5.02543e-219	1.01796	0.507	0.027	9.98051e-215	cDC1	ENPP1
TMEM14A	1.1444e-217	1.03857	0.64	0.094	2.27278e-213	cDC1	TMEM14A
RAB32	1.61972e-211	1.54664	0.924	0.54	3.21677e-207	cDC1	RAB32
BATF3	5.42865e-208	1.30233	0.839	0.263	1.07813e-203	cDC1	BATF3
CST3	2.77361e-204	1.4779	1	0.919	5.50839e-200	cDC1	CST3
HLA-DRB1	1.91898e-203	1.08749	1	0.968	3.8111e-199	cDC1	HLA-DRB1
FUCA1	8.81813e-199	1.20079	0.575	0.076	1.75128e-194	cDC1	FUCA1
ASB2	1.58057e-198	1.1003	0.614	0.104	3.13901e-194	cDC1	ASB2
ENSA	8.66675e-197	1.20913	0.935	0.535	1.72122e-192	cDC1	ENSA
LIMA1	1.87923e-195	1.26533	0.711	0.182	3.73216e-191	cDC1	LIMA1
ACTG1	6.99697e-191	1.01944	1	0.971	1.3896e-186	cDC1	ACTG1
HLA-DPA1	7.70546e-190	1.15204	0.999	0.917	1.5303e-185	cDC1	HLA-DPA1
MZT2A	2.87004e-188	1.27478	0.89	0.419	5.6999e-184	cDC1	MZT2A
LSP1	7.0605e-182	1.07234	0.99	0.731	1.40222e-177	cDC1	LSP1
HLA-DOB	9.64783e-181	1.01768	0.682	0.152	1.91606e-176	cDC1	HLA-DOB
TAP1	3.80823e-180	1.20015	0.889	0.391	7.56314e-176	cDC1	TAP1
TLR10	1.00903e-177	1.10739	0.771	0.22	2.00392e-173	cDC1	TLR10
P2RY14	1.2546e-173	1.0741	0.693	0.171	2.49164e-169	cDC1	P2RY14
LSM6	8.69589e-172	1.1222	0.921	0.531	1.727e-167	cDC1	LSM6
PSMB9	9.63924e-164	1.03758	0.978	0.69	1.91435e-159	cDC1	PSMB9
EEF1B2	3.71729e-163	1.02673	0.992	0.865	7.38254e-159	cDC1	EEF1B2
SRP19	7.86956e-157	1.01143	0.902	0.502	1.56289e-152	cDC1	SRP19
PTMS	6.02225e-156	1.15722	0.92	0.517	1.19602e-151	cDC1	PTMS
GSTP1	6.72523e-153	1.03463	0.991	0.834	1.33563e-148	cDC1	GSTP1
C1QBP	6.89914e-152	1.01718	0.934	0.535	1.37017e-147	cDC1	C1QBP
HLA-DPB1	4.91721e-145	1.04962	0.999	0.905	9.76557e-141	cDC1	HLA-DPB1
SERPINF1	1.37572e-134	1.25527	0.864	0.405	2.73218e-130	cDC1	SERPINF1
LGALS2	3.85109e-134	1.29386	0.937	0.581	7.64826e-130	cDC1	LGALS2
SERPINB1	7.71971e-112	1.0547	0.979	0.861	1.53313e-107	cDC1	SERPINB1
ID2	9.2668e-112	1.0863	0.932	0.63	1.84039e-107	cDC1	ID2
HLA-DRB5	1.02978e-93	1.01336	0.899	0.661	2.04515e-89	cDC1	HLA-DRB5
RNASEH2C	3.84207e-87	1.25602	0.754	0.427	7.63035e-83	cDC1	RNASEH2C
CXCL9	2.71052e-85	1.60339	0.449	0.133	5.38309e-81	cDC1	CXCL9
S100B	1.33952e-79	1.55016	0.549	0.215	2.66028e-75	cDC1	S100B
JAML	4.57308e-180	1.40729	0.891	0.428	9.08214e-176	RUNX3- cDC2	JAML
CLEC10A1	8.32442e-176	1.74691	0.822	0.317	1.65323e-171	RUNX3- cDC2	CLEC10A
SNHG29	1.834e-167	1.11654	0.979	0.702	3.64232e-163	RUNX3- cDC2	SNHG29
LGALS21	2.19358e-163	1.29003	0.971	0.579	4.35644e-159	RUNX3- cDC2	LGALS2
MTRNR2L12	7.46694e-156	1.35537	0.977	0.863	1.48294e-151	RUNX3- cDC2	MTRNR2L12
CD52	3.84484e-146	1.22489	0.947	0.608	7.63585e-142	RUNX3- cDC2	CD52
CD1C1	1.07271e-136	1.3163	0.609	0.158	2.1304e-132	RUNX3- cDC2	CD1C
FCER1A	3.34188e-122	1.33619	0.617	0.187	6.63696e-118	RUNX3- cDC2	FCER1A
TXNIP	4.5667e-115	1.129	0.904	0.599	9.06947e-111	RUNX3- cDC2	TXNIP
MS4A6A	8.34712e-58	1.03711	0.753	0.535	1.65774e-53	RUNX3- cDC2	MS4A6A
CCR7	0	3.61218	0.927	0.073	0	actDC	CCR7
LAD1	3.40385e-293	1.97387	0.681	0.013	6.76005e-289	actDC	LAD1
CCL19	6.07246e-280	4.65525	0.763	0.041	1.20599e-275	actDC	CCL19
LAMP3	1.11831e-253	3.14175	0.978	0.176	2.22096e-249	actDC	LAMP3
TBC1D4	3.44765e-250	2.36999	0.83	0.088	6.84703e-246	actDC	TBC1D4
CCL22	3.47408e-242	4.50804	0.631	0.02	6.89952e-238	actDC	CCL22
IL32	5.30474e-217	2.25905	0.618	0.031	1.05352e-212	actDC	IL32
FSCN1	1.26495e-209	3.4374	0.931	0.214	2.51219e-205	actDC	FSCN1
RAB9A	2.92638e-194	2.60737	0.905	0.242	5.81179e-190	actDC	RAB9A
CD200	8.12957e-185	1.29839	0.47	0.016	1.61453e-180	actDC	CD200
SLCO5A1	1.0054e-174	1.16976	0.486	0.024	1.99672e-170	actDC	SLCO5A1
GPR157	2.78965e-169	2.0694	0.744	0.117	5.54025e-165	actDC	GPR157
POGLUT1	3.65308e-169	1.99883	0.751	0.128	7.25501e-165	actDC	POGLUT1
MGLL	1.40107e-167	1.81719	0.678	0.087	2.78252e-163	actDC	MGLL
AOC1	1.38254e-163	1.96681	0.442	0.015	2.74572e-159	actDC	AOC1
BIRC3	4.41355e-162	3.64955	0.962	0.444	8.76531e-158	actDC	BIRC3
EBI3	3.99315e-161	3.12848	0.744	0.147	7.93039e-157	actDC	EBI3
NRP2	5.91503e-152	1.99162	0.694	0.114	1.17472e-147	actDC	NRP2
NUB1	2.09005e-151	2.85456	0.943	0.427	4.15084e-147	actDC	NUB1
ARHGAP10	5.39807e-148	1.90252	0.64	0.098	1.07206e-143	actDC	ARHGAP10
HMSD	4.94713e-146	1.28338	0.502	0.041	9.825e-142	actDC	HMSD
DUSP5	1.28593e-139	2.18309	0.864	0.255	2.55385e-135	actDC	DUSP5
NCCRP1	6.16836e-139	1.40756	0.309	0.001	1.22504e-134	actDC	NCCRP1
DAPP1	4.38201e-133	2.05148	0.931	0.435	8.70267e-129	actDC	DAPP1
TXN	4.66578e-132	3.56316	0.991	0.828	9.26624e-128	actDC	TXN
LIMCH1	1.49116e-131	1.26495	0.331	0.007	2.96145e-127	actDC	LIMCH1
CERS6	1.14504e-128	1.76789	0.754	0.191	2.27405e-124	actDC	CERS6
ANKRD33B	1.20854e-128	1.028	0.375	0.015	2.40017e-124	actDC	ANKRD33B
MARCKS	3.21308e-121	2.01874	0.981	0.619	6.38119e-117	actDC	MARCKS
RAMP1	1.19234e-118	1.95855	0.457	0.047	2.36799e-114	actDC	RAMP1
LY75	2.58211e-118	2.17597	0.76	0.237	5.12806e-114	actDC	LY75
TREML1	7.10413e-118	1.06004	0.271	0.002	1.41088e-113	actDC	TREML1
KDM2B	2.61732e-117	1.65071	0.71	0.192	5.19799e-113	actDC	KDM2B
SINHCAF	1.99741e-116	1.6958	0.839	0.332	3.96685e-112	actDC	SINHCAF
NMRK1	9.01997e-116	1.62162	0.555	0.088	1.79137e-111	actDC	NMRK1
MREG	1.30764e-112	1.18578	0.505	0.067	2.59698e-108	actDC	MREG
SOCS2	1.666e-111	1.40583	0.429	0.047	3.30868e-107	actDC	SOCS2
GADD45A	6.82178e-110	2.17081	0.596	0.127	1.3548e-105	actDC	GADD45A
GPX4	1.26576e-109	1.55842	0.981	0.894	2.5138e-105	actDC	GPX4
IDO11	6.70664e-108	2.20352	0.839	0.313	1.33194e-103	actDC	IDO1
MAP3K14	1.17825e-105	1.29179	0.574	0.107	2.34001e-101	actDC	MAP3K14
KIF2A	6.25581e-105	2.53839	0.763	0.288	1.2424e-100	actDC	KIF2A
RASSF4	2.00165e-104	2.17087	0.864	0.452	3.97528e-100	actDC	RASSF4
SIAH2	5.57867e-104	1.41259	0.647	0.152	1.10792e-99	actDC	SIAH2
INSM1	5.83929e-104	1.14391	0.259	0.004	1.15968e-99	actDC	INSM1
TRAFD1	7.46719e-104	1.48926	0.64	0.152	1.48298e-99	actDC	TRAFD1
UBD	8.79181e-104	1.25273	0.328	0.015	1.74605e-99	actDC	UBD
TVP23A	5.66493e-103	1.37328	0.568	0.116	1.12506e-98	actDC	TVP23A
CD70	3.42527e-102	1.4123	0.312	0.012	6.8026e-98	actDC	CD70
CSF2RA	6.76795e-101	1.74543	0.918	0.61	1.34411e-96	actDC	CSF2RA
CRIP1	3.80795e-99	2.21117	0.972	0.88	7.56259e-95	actDC	CRIP1
ID21	4.87115e-97	1.90931	0.956	0.652	9.67411e-93	actDC	ID2
RFTN1	1.72809e-96	1.47996	0.735	0.263	3.43199e-92	actDC	RFTN1
RELB	3.12385e-96	1.45692	0.842	0.376	6.20396e-92	actDC	RELB
STK4	6.5091e-94	1.82208	0.909	0.567	1.29271e-89	actDC	STK4
CD83	2.00911e-93	1.50895	0.981	0.802	3.99009e-89	actDC	CD83
ZFAS1	3.18177e-93	1.46877	0.984	0.856	6.319e-89	actDC	ZFAS1
CRLF2	1.65863e-91	1.06492	0.442	0.053	3.29405e-87	actDC	CRLF2
IL15	5.84907e-91	1.24118	0.568	0.121	1.16163e-86	actDC	IL15
SAMSN1	5.32265e-89	1.73137	0.902	0.463	1.05708e-84	actDC	SAMSN1
EEF1A1	8.69508e-89	1.02282	0.997	0.998	1.72684e-84	actDC	EEF1A1
IL7R	1.17167e-88	1.68644	0.849	0.29	2.32695e-84	actDC	IL7R
ETV3	1.15793e-87	1.55296	0.82	0.372	2.29965e-83	actDC	ETV3
IRF4	3.18478e-86	1.34082	0.584	0.128	6.32498e-82	actDC	IRF4
RAB8B	3.9087e-86	1.75765	0.874	0.543	7.76268e-82	actDC	RAB8B
SEC61B	6.23983e-86	1.43502	0.978	0.896	1.23923e-81	actDC	SEC61B
GRSF1	3.73555e-85	1.58991	0.757	0.342	7.4188e-81	actDC	GRSF1
MARCKSL1	5.05906e-85	2.10974	0.924	0.671	1.00473e-80	actDC	MARCKSL1
BASP1	8.01743e-85	1.40902	0.984	0.761	1.59226e-80	actDC	BASP1
BTG1	3.51478e-83	1.53634	0.978	0.819	6.98036e-79	actDC	BTG1
CST7	1.04249e-82	1.8843	0.826	0.389	2.07039e-78	actDC	CST7
CYB5A	2.6004e-81	1.21151	0.593	0.175	5.16439e-77	actDC	CYB5A
CCL17	1.08978e-80	3.08471	0.328	0.027	2.16431e-76	actDC	CCL17
ARAP2	3.01501e-79	1.06817	0.539	0.135	5.9878e-75	actDC	ARAP2
TSPAN33	8.62084e-79	1.38867	0.751	0.335	1.7121e-74	actDC	TSPAN33
LSP11	1.72971e-78	1.20878	0.965	0.751	3.4352e-74	actDC	LSP1
NDE1	5.73433e-78	1.21019	0.555	0.153	1.13884e-73	actDC	NDE1
TNFAIP2	5.79581e-76	1.52474	0.915	0.573	1.15105e-71	actDC	TNFAIP2
TMEM176A	5.83986e-76	1.88782	0.713	0.286	1.1598e-71	actDC	TMEM176A
PPA1	4.06086e-74	1.43998	0.978	0.694	8.06486e-70	actDC	PPA1
CD80	4.42425e-73	1.2852	0.584	0.161	8.78657e-69	actDC	CD80
TRIP10	2.19028e-72	1.15954	0.609	0.174	4.34989e-68	actDC	TRIP10
ZBTB10	6.69068e-72	1.36483	0.675	0.26	1.32877e-67	actDC	ZBTB10
CEP135	9.60161e-72	1.03044	0.498	0.124	1.90688e-67	actDC	CEP135
HIVEP1	9.88934e-72	1.23329	0.634	0.216	1.96402e-67	actDC	HIVEP1
SYNGR2	7.25335e-71	1.27499	0.893	0.588	1.44052e-66	actDC	SYNGR2
LYST	1.71818e-70	1.37548	0.782	0.38	3.41231e-66	actDC	LYST
REL	3.47904e-70	1.39388	0.912	0.63	6.90938e-66	actDC	REL
FNBP1	2.39561e-68	1.36287	0.909	0.631	4.75768e-64	actDC	FNBP1
CCDC50	2.82771e-68	1.47723	0.628	0.235	5.61583e-64	actDC	CCDC50
PLAAT3	3.67618e-68	1.44602	0.29	0.032	7.30089e-64	actDC	PLAAT3
GPBP1	8.63032e-68	1.28181	0.871	0.555	1.71398e-63	actDC	GPBP1
SWAP70	7.05475e-67	1.34896	0.669	0.276	1.40107e-62	actDC	SWAP70
GCSAM1	2.90391e-66	1.06176	0.47	0.114	5.76717e-62	actDC	GCSAM
ISCU	2.49321e-65	1.35682	0.798	0.474	4.95151e-61	actDC	ISCU
NABP1	4.99574e-65	1.65072	0.839	0.522	9.92155e-61	actDC	NABP1
RGS1	1.55525e-63	1.26735	0.968	0.649	3.08873e-59	actDC	RGS1
CEP350	7.47024e-63	1.46669	0.735	0.372	1.48359e-58	actDC	CEP350
CLPTM1	4.61185e-62	1.06858	0.521	0.158	9.15913e-58	actDC	CLPTM1
CALCRL	5.63872e-62	1.22904	0.457	0.115	1.11985e-57	actDC	CALCRL
HSD11B1-AS1	5.85493e-61	1.39813	0.23	0.019	1.16279e-56	actDC	HSD11B1-AS1
TRAF1	1.18997e-60	1.22841	0.691	0.295	2.36328e-56	actDC	TRAF1
ARHGAP22	9.93115e-60	1.2958	0.511	0.161	1.97233e-55	actDC	ARHGAP22
USP12	1.98496e-59	1.09491	0.729	0.358	3.94214e-55	actDC	USP12
MIR155HG	1.3229e-58	1.78704	0.549	0.174	2.62728e-54	actDC	MIR155HG
NET11	2.47746e-58	1.24914	0.483	0.143	4.92023e-54	actDC	NET1
OSTF1	1.27535e-57	1.28208	0.855	0.642	2.53286e-53	actDC	OSTF1
NAA25	1.50153e-57	1.21958	0.442	0.112	2.98205e-53	actDC	NAA25
C17orf49	6.84898e-57	1.0877	0.89	0.659	1.36021e-52	actDC	C17orf49
ATOX1	4.39033e-55	1.20985	0.937	0.769	8.71919e-51	actDC	ATOX1
GLS	2.56521e-54	1.67424	0.773	0.473	5.09452e-50	actDC	GLS
PNRC1	9.4731e-54	1.01226	0.994	0.924	1.88136e-49	actDC	PNRC1
PTPN1	1.62101e-53	1.22548	0.792	0.467	3.21932e-49	actDC	PTPN1
CD274	2.22333e-53	1.04773	0.577	0.185	4.41553e-49	actDC	CD274
CD40	2.78602e-53	1.49087	0.729	0.392	5.53304e-49	actDC	CD40
ANXA6	3.52389e-53	1.33647	0.722	0.393	6.99844e-49	actDC	ANXA6
ACOT13	5.32296e-53	1.03843	0.527	0.19	1.05714e-48	actDC	ACOT13
TSTD1	1.25571e-52	1.04718	0.603	0.266	2.49383e-48	actDC	TSTD1
SOCS1	2.60179e-52	1.23197	0.53	0.183	5.16715e-48	actDC	SOCS1
CYTIP	9.52541e-51	1.15023	0.82	0.517	1.89175e-46	actDC	CYTIP
VOPP1	9.04887e-50	1.18976	0.751	0.443	1.79711e-45	actDC	VOPP1
TUBB	1.24045e-49	1.06738	0.871	0.614	2.46353e-45	actDC	TUBB
H2AFZ	9.65921e-49	1.20309	0.921	0.775	1.91832e-44	actDC	H2AFZ
TMEM176B	7.34045e-48	1.24262	0.729	0.368	1.45781e-43	actDC	TMEM176B
TUBA1C	3.62702e-47	1.30967	0.681	0.365	7.20326e-43	actDC	TUBA1C
CHD3	4.45608e-47	1.07033	0.508	0.202	8.84978e-43	actDC	CHD3
FYTTD1	7.80221e-47	1.22466	0.685	0.386	1.54952e-42	actDC	FYTTD1
ERICH1	1.28675e-46	1.48584	0.662	0.373	2.55548e-42	actDC	ERICH1
POLD1	3.80704e-46	1.19256	0.297	0.055	7.56077e-42	actDC	POLD1
CYTH1	8.20792e-46	1.10441	0.719	0.408	1.63009e-41	actDC	CYTH1
MAP3K1	1.2574e-43	1.10242	0.59	0.26	2.4972e-39	actDC	MAP3K1
MALT1	8.10761e-43	1.41157	0.703	0.386	1.61017e-38	actDC	MALT1
ZFP36L1	8.66306e-43	1.03736	0.959	0.813	1.72048e-38	actDC	ZFP36L1
FAM118A	1.57571e-42	1.13393	0.571	0.277	3.12937e-38	actDC	FAM118A
BCL2L11	1.62629e-40	1.18061	0.565	0.251	3.22981e-36	actDC	BCL2L11
AC025164.1	1.94015e-40	1.07109	0.467	0.167	3.85313e-36	actDC	AC025164.1
NFKB1	2.56434e-40	1.03071	0.868	0.654	5.09278e-36	actDC	NFKB1
GABARAPL2	6.17648e-40	1.1061	0.871	0.727	1.22665e-35	actDC	GABARAPL2
MAP4K4	9.75666e-39	1.02652	0.521	0.21	1.93767e-34	actDC	MAP4K4
FOXP1	1.08895e-37	1.17279	0.688	0.422	2.16266e-33	actDC	FOXP1
RUFY3	9.0774e-37	1.09536	0.555	0.282	1.80277e-32	actDC	RUFY3
HMGN3	2.77371e-36	1.2958	0.808	0.601	5.50858e-32	actDC	HMGN3
YWHAQ	1.70578e-33	1.00415	0.697	0.477	3.38767e-29	actDC	YWHAQ
CTSC	7.99772e-33	1.27755	0.744	0.549	1.58835e-28	actDC	CTSC
NIBAN1	2.64463e-32	1.09284	0.568	0.304	5.25224e-28	actDC	NIBAN1
PLEKHA5	8.18436e-30	1.08633	0.274	0.084	1.62541e-25	actDC	PLEKHA5
ARID1B	4.80512e-29	1.08399	0.533	0.298	9.54297e-25	actDC	ARID1B
CD86	7.82881e-28	1.06877	0.776	0.649	1.5548e-23	actDC	CD86
SOX4	7.14421e-24	1.01304	0.426	0.204	1.41884e-19	actDC	SOX4
VMO1	3.80004e-18	1.32346	0.325	0.154	7.54689e-14	actDC	VMO1
CXCL91	9.61718e-07	1.01648	0.284	0.164	0.0190997	actDC	CXCL9
PCLAF	4.30717e-266	2.06801	0.699	0.028	8.55403e-262	progenitor DC	PCLAF
TYMS	3.78675e-201	1.61134	0.51	0.01	7.52048e-197	progenitor DC	TYMS
STMN1	1.52302e-200	2.80636	0.861	0.141	3.02472e-196	progenitor DC	STMN1
GINS2	2.72697e-187	1.02063	0.497	0.015	5.41577e-183	progenitor DC	GINS2
CLSPN	1.52754e-185	1.00802	0.49	0.018	3.0337e-181	progenitor DC	CLSPN
MCM7	1.91855e-182	1.36773	0.675	0.073	3.81025e-178	progenitor DC	MCM7
TK1	3.14748e-169	1.13827	0.464	0.02	6.2509e-165	progenitor DC	TK1
MKI67	1.14337e-159	1.17239	0.427	0.013	2.27074e-155	progenitor DC	MKI67
UBE2C	1.76839e-159	1.13939	0.381	0.004	3.51202e-155	progenitor DC	UBE2C
HELLS	7.538e-153	1.08523	0.503	0.034	1.49705e-148	progenitor DC	HELLS
CKS1B	5.1754e-149	1.60046	0.765	0.151	1.02783e-144	progenitor DC	CKS1B
ATAD2	1.68173e-134	1.01439	0.526	0.056	3.33992e-130	progenitor DC	ATAD2
H2AFZ1	1.38261e-132	1.99915	0.99	0.772	2.74587e-128	progenitor DC	H2AFZ
CENPF	2.18771e-126	1.34708	0.407	0.026	4.3448e-122	progenitor DC	CENPF
PTMA	1.45017e-115	1.05584	1	0.988	2.88004e-111	progenitor DC	PTMA
PCNA	1.38903e-114	1.36402	0.662	0.141	2.75862e-110	progenitor DC	PCNA
CENPW	3.12601e-111	1.03651	0.656	0.134	6.20825e-107	progenitor DC	CENPW
RANBP1	3.37115e-111	1.53269	0.947	0.53	6.69511e-107	progenitor DC	RANBP1
NME4	4.18901e-109	1.2162	0.811	0.224	8.31937e-105	progenitor DC	NME4
SNRNP25	6.44641e-106	1.27074	0.844	0.308	1.28026e-101	progenitor DC	SNRNP25
RAN	3.00985e-103	1.34963	0.987	0.697	5.97757e-99	progenitor DC	RAN
NASP	3.88912e-98	1.48334	0.831	0.335	7.72379e-94	progenitor DC	NASP
TUBA1B	7.19908e-98	1.68513	0.977	0.72	1.42974e-93	progenitor DC	TUBA1B
RPA3	1.26957e-94	1.32651	0.874	0.385	2.52137e-90	progenitor DC	RPA3
HMGB1	1.69476e-94	1.44755	0.99	0.855	3.36579e-90	progenitor DC	HMGB1
CLEC9A1	7.82423e-91	1.16204	0.606	0.124	1.55389e-86	progenitor DC	CLEC9A
HMGN1	6.33124e-88	1.00238	0.993	0.765	1.25738e-83	progenitor DC	HMGN1
TUBB1	2.28818e-85	1.65994	0.907	0.613	4.54432e-81	progenitor DC	TUBB
MZT2A1	6.41818e-84	1.20501	0.911	0.455	1.27465e-79	progenitor DC	MZT2A
HMGB2	3.26619e-83	2.26375	0.808	0.344	6.48665e-79	progenitor DC	HMGB2
LDHB	3.95085e-83	1.39738	0.917	0.468	7.84639e-79	progenitor DC	LDHB
GSTP11	7.33676e-83	1.23175	0.997	0.846	1.45708e-78	progenitor DC	GSTP1
SNRPD1	7.42343e-81	1.14829	0.927	0.575	1.47429e-76	progenitor DC	SNRPD1
NPM1	1.49468e-80	1.09917	0.99	0.8	2.96844e-76	progenitor DC	NPM1
HSPE1	2.53332e-79	1.16744	0.964	0.651	5.03116e-75	progenitor DC	HSPE1
DEK	3.00279e-79	1.22783	0.957	0.725	5.96355e-75	progenitor DC	DEK
DCTPP1	1.52199e-78	1.12941	0.825	0.322	3.02267e-74	progenitor DC	DCTPP1
C1QBP1	3.4792e-78	1.25333	0.937	0.566	6.90969e-74	progenitor DC	C1QBP
GGCT	5.16844e-78	1.0511	0.732	0.264	1.02645e-73	progenitor DC	GGCT
SLBP	2.79123e-76	1.02636	0.745	0.287	5.54338e-72	progenitor DC	SLBP
SLC25A5	2.08194e-74	1.01245	0.987	0.749	4.13474e-70	progenitor DC	SLC25A5
ANP32B	2.38914e-74	1.05909	0.934	0.591	4.74483e-70	progenitor DC	ANP32B
MCM5	7.01232e-73	1.05333	0.702	0.252	1.39265e-68	progenitor DC	MCM5
NME1	1.64959e-72	1.15798	0.834	0.372	3.27608e-68	progenitor DC	NME1
HMGN2	8.48418e-71	1.68367	0.957	0.71	1.68496e-66	progenitor DC	HMGN2
NUCKS1	1.92404e-70	1.126	0.957	0.597	3.82115e-66	progenitor DC	NUCKS1
COX5A	8.74527e-70	1.02933	0.977	0.686	1.73681e-65	progenitor DC	COX5A
CKS2	4.60445e-69	1.10638	0.801	0.341	9.14443e-65	progenitor DC	CKS2
DUT	3.24846e-65	1.60128	0.775	0.383	6.45143e-61	progenitor DC	DUT
S100B1	7.64342e-65	2.83816	0.675	0.237	1.51798e-60	progenitor DC	S100B
PPP1R14B	8.20661e-65	1.01307	0.93	0.569	1.62983e-60	progenitor DC	PPP1R14B
ACY3	2.07095e-61	1.33754	0.162	0.003	4.1129e-57	progenitor DC	ACY3
SNX31	7.58966e-61	1.10425	0.96	0.725	1.50731e-56	progenitor DC	SNX3
C1orf541	7.42718e-59	1.41501	0.715	0.314	1.47504e-54	progenitor DC	C1orf54
HNRNPAB	5.31334e-57	1.07478	0.851	0.516	1.05523e-52	progenitor DC	HNRNPAB
RNASEH2C1	3.53846e-56	1.16176	0.848	0.449	7.02739e-52	progenitor DC	RNASEH2C
CPNE31	4.8054e-56	1.01148	0.748	0.34	9.54352e-52	progenitor DC	CPNE3
PTTG1	1.75064e-54	1.19709	0.546	0.164	3.47677e-50	progenitor DC	PTTG1
NCL	7.81441e-54	1.06722	0.954	0.691	1.55194e-49	progenitor DC	NCL
HIST1H4C	1.67709e-52	2.09665	0.818	0.453	3.33069e-48	progenitor DC	HIST1H4C
PTMS1	3.25558e-51	1.27178	0.924	0.548	6.46557e-47	progenitor DC	PTMS
UBE2S	5.55823e-50	1.02171	0.738	0.334	1.10386e-45	progenitor DC	UBE2S
FABP5	2.33048e-49	1.03694	0.861	0.542	4.62833e-45	progenitor DC	FABP5
HIST1H1D	3.02924e-46	1.16846	0.616	0.258	6.01608e-42	progenitor DC	HIST1H1D
DNASE1L31	1.2656e-40	1.17632	0.623	0.266	2.51349e-36	progenitor DC	DNASE1L3
IRF81	3.39015e-39	1.18787	0.768	0.483	6.73283e-35	progenitor DC	IRF8
CPVL1	2.49843e-33	1.27383	0.798	0.654	4.96188e-29	progenitor DC	CPVL
RGCC1	1.63606e-29	1.1911	0.719	0.467	3.24921e-25	progenitor DC	RGCC
LTB	3.45962e-19	2.45734	0.609	0.371	6.87081e-15	progenitor DC	LTB
S100A2	1.82923e-17	1.32772	0.119	0.02	3.63285e-13	progenitor DC	S100A2
FCGBP	8.98287e-255	3.3286	0.641	0.013	1.784e-250	MAFB+ LC	FCGBP
CD1A	1.45574e-225	2.46408	0.749	0.046	2.8911e-221	MAFB+ LC	CD1A
C1QC	7.76856e-204	3.59786	0.888	0.129	1.54284e-199	MAFB+ LC	C1QC
C1QA	7.93438e-183	3.05811	0.892	0.15	1.57577e-178	MAFB+ LC	C1QA
C1QB	1.32408e-168	3.22292	0.853	0.156	2.62961e-164	MAFB+ LC	C1QB
ALOX5AP	6.61997e-118	2.09691	0.942	0.374	1.31473e-113	MAFB+ LC	ALOX5AP
MMP12	2.05415e-115	1.70247	0.502	0.055	4.07953e-111	MAFB+ LC	MMP12
PPM1N	4.15883e-112	1.34229	0.544	0.066	8.25944e-108	MAFB+ LC	PPM1N
S100B2	1.16761e-102	2.25219	0.795	0.235	2.31888e-98	MAFB+ LC	S100B
IL22RA2	2.12992e-100	1.18587	0.382	0.025	4.23003e-96	MAFB+ LC	IL22RA2
MMP9	8.52552e-89	1.57796	0.722	0.169	1.69317e-84	MAFB+ LC	MMP9
NDRG2	2.05641e-88	1.671	0.849	0.349	4.08403e-84	MAFB+ LC	NDRG2
PKIB	1.95898e-86	1.2945	0.768	0.208	3.89054e-82	MAFB+ LC	PKIB
PLEK2	3.20701e-86	1.04983	0.533	0.089	6.36913e-82	MAFB+ LC	PLEK2
HLA-DQB2	2.984e-83	2.52271	0.718	0.236	5.92623e-79	MAFB+ LC	HLA-DQB2
CD1E1	9.57422e-79	1.08433	0.703	0.18	1.90144e-74	MAFB+ LC	CD1E
CAPG	3.39856e-78	1.39854	0.954	0.653	6.74954e-74	MAFB+ LC	CAPG
APOC2	2.02314e-73	1.65353	0.471	0.085	4.01795e-69	MAFB+ LC	APOC2
YWHAH1	4.52222e-70	1.34474	0.973	0.639	8.98114e-66	MAFB+ LC	YWHAH
FCER1A1	1.04667e-69	1.73635	0.672	0.218	2.07869e-65	MAFB+ LC	FCER1A
AIF1	4.55309e-66	1.04467	0.996	0.908	9.04244e-62	MAFB+ LC	AIF1
TACSTD2	2.03777e-65	1.38098	0.417	0.068	4.04701e-61	MAFB+ LC	TACSTD2
CKLF	2.27077e-65	1.25689	0.985	0.722	4.50974e-61	MAFB+ LC	CKLF
CSF1R	7.88035e-65	1.02865	0.892	0.366	1.56504e-60	MAFB+ LC	CSF1R
LMNA	1.36437e-61	1.39981	0.927	0.527	2.70964e-57	MAFB+ LC	LMNA
ITM2B	4.41589e-60	1.10174	0.981	0.881	8.76996e-56	MAFB+ LC	ITM2B
RGS11	1.09583e-59	1.34806	0.961	0.652	2.17631e-55	MAFB+ LC	RGS1
RUNX31	2.35388e-55	1.29732	0.927	0.555	4.67481e-51	MAFB+ LC	RUNX3
PRDX1	4.09855e-53	1.03924	0.992	0.816	8.13971e-49	MAFB+ LC	PRDX1
TMEM176B1	8.81514e-51	1.16227	0.815	0.367	1.75069e-46	MAFB+ LC	TMEM176B
CD2071	5.92356e-41	1.43336	0.432	0.123	1.17642e-36	MAFB+ LC	CD207
HLA-DQA2	2.60213e-32	1.07782	0.888	0.612	5.16783e-28	MAFB+ LC	HLA-DQA2
SIGLEC6	7.97368e-209	1.35269	0.566	0.003	1.58357e-204	DC5	SIGLEC6
LILRA4	2.23276e-138	2.18491	0.811	0.03	4.43425e-134	DC5	LILRA4
SCT	4.02889e-83	1.11964	0.245	0.001	8.00137e-79	DC5	SCT
PTGDS	9.04332e-82	2.44132	0.264	0.002	1.796e-77	DC5	PTGDS
CDH1	1.21236e-61	1.46749	0.642	0.064	2.40775e-57	DC5	CDH1
HAMP	3.41155e-54	2.8193	0.566	0.053	6.77534e-50	DC5	HAMP
JCHAIN	3.08025e-53	1.3385	0.358	0.017	6.11737e-49	DC5	JCHAIN
SPIB	6.28609e-47	1.954	0.83	0.157	1.24842e-42	DC5	SPIB
PPP1R14A1	5.35142e-44	2.88127	0.887	0.212	1.06279e-39	DC5	PPP1R14A
LINC02762	2.31512e-43	1.16885	0.415	0.032	4.59782e-39	DC5	LINC02762
LTB1	7.6755e-39	3.71929	0.981	0.376	1.52435e-34	DC5	LTB
SUSD1	2.10308e-35	1.24904	0.547	0.073	4.17671e-31	DC5	SUSD1
C12orf75	2.05228e-29	2.11866	0.698	0.164	4.07584e-25	DC5	C12orf75
CD2	3.49668e-29	1.31356	0.547	0.091	6.9444e-25	DC5	CD2
GZMB	6.73359e-29	3.11538	0.17	0.006	1.33729e-24	DC5	GZMB
AC026369.3	2.18799e-28	1.44717	0.377	0.043	4.34536e-24	DC5	AC026369.3
PCED1B-AS1	3.52133e-27	1.10014	0.547	0.106	6.99336e-23	DC5	PCED1B-AS1
GAS6	6.21985e-27	1.18867	0.755	0.213	1.23526e-22	DC5	GAS6
TSPAN13	5.19999e-26	1.50631	0.434	0.063	1.03272e-21	DC5	TSPAN13
PLAC8	1.40643e-25	2.09424	0.962	0.481	2.79318e-21	DC5	PLAC8
CCDC501	4.51815e-24	1.51397	0.792	0.247	8.97304e-20	DC5	CCDC50
IL3RA	1.20359e-22	1.28037	0.66	0.168	2.39034e-18	DC5	IL3RA
PLD4	1.61309e-19	1.0773	0.679	0.202	3.2036e-15	DC5	PLD4
MYL12A	3.84029e-19	1.13305	1	0.923	7.62681e-15	DC5	MYL12A
TCF4	4.36092e-19	1.9717	0.755	0.275	8.66079e-15	DC5	TCF4
HINT1	6.58361e-18	1.15172	1	0.805	1.30751e-13	DC5	HINT1
PARK7	2.07964e-17	1.09287	0.981	0.734	4.13017e-13	DC5	PARK7
APEX1	2.12704e-17	1.1037	0.906	0.505	4.2243e-13	DC5	APEX1
C12orf45	2.8996e-17	1.42996	0.792	0.371	5.75861e-13	DC5	C12orf45
UGCG	4.09209e-17	1.39018	0.755	0.308	8.12689e-13	DC5	UGCG
JAML1	4.67677e-17	1.0846	0.943	0.474	9.28806e-13	DC5	JAML
ALOX5AP1	1.08735e-16	1.30426	0.887	0.389	2.15948e-12	DC5	ALOX5AP
CLIC3	1.64353e-16	1.01201	0.358	0.062	3.26404e-12	DC5	CLIC3
NKG7	1.77806e-16	1.8417	0.396	0.084	3.53122e-12	DC5	NKG7
EEF1B21	5.32276e-16	1.04424	1	0.879	1.0571e-11	DC5	EEF1B2
CLECL1	1.78153e-15	1.05893	0.547	0.17	3.53813e-11	DC5	CLECL1
SELL	3.57406e-15	1.02851	0.679	0.224	7.09808e-11	DC5	SELL
OPN3	7.24547e-15	1.23269	0.509	0.164	1.43895e-10	DC5	OPN3
LST1	7.64031e-15	1.13189	0.962	0.818	1.51737e-10	DC5	LST1
ARL4C	5.05594e-14	1.09524	0.962	0.651	1.00411e-09	DC5	ARL4C
CORO1A	8.48893e-14	1.16056	0.943	0.769	1.6859e-09	DC5	CORO1A
HERPUD1	9.95537e-14	1.33174	0.887	0.59	1.97714e-09	DC5	HERPUD1
CYB561A3	1.78755e-13	1.09061	0.566	0.191	3.55008e-09	DC5	CYB561A3
LIMD2	3.50687e-13	1.07502	0.925	0.575	6.96465e-09	DC5	LIMD2
IFITM2	4.66733e-13	1.34278	0.925	0.639	9.26932e-09	DC5	IFITM2
SULF2	1.33979e-12	1.063	0.755	0.395	2.66082e-08	DC5	SULF2
ERP29	3.88941e-12	1.02048	0.906	0.586	7.72437e-08	DC5	ERP29
LDLRAD4	5.24421e-12	1.28782	0.736	0.353	1.0415e-07	DC5	LDLRAD4
IFI30	1.09921e-11	1.09074	0.981	0.915	2.18303e-07	DC5	IFI30
CD37	1.14491e-11	1.21126	0.887	0.61	2.27379e-07	DC5	CD37
IFITM1	3.84494e-11	1.41459	0.566	0.209	7.63605e-07	DC5	IFITM1
ACOT7	4.70776e-11	2.10614	0.34	0.09	9.34961e-07	DC5	ACOT7
SLC20A1	5.06295e-11	1.28156	0.717	0.381	1.0055e-06	DC5	SLC20A1
DAB2	7.72276e-11	1.11211	0.509	0.193	1.53374e-06	DC5	DAB2
CCND3	8.2005e-11	1.07271	0.736	0.37	1.62862e-06	DC5	CCND3
SEPTIN6	1.55309e-10	1.12899	0.736	0.457	3.08444e-06	DC5	SEPTIN6
SOX41	7.68913e-10	2.13339	0.528	0.21	1.52706e-05	DC5	SOX4
ATF5	1.78007e-09	1.57695	0.736	0.433	3.53522e-05	DC5	ATF5
JUNB	1.78127e-09	1.04808	0.981	0.912	3.5376e-05	DC5	JUNB
SNHG291	1.80203e-09	1.04898	0.849	0.731	3.57883e-05	DC5	SNHG29
TUBA1A	2.01669e-07	1.16044	0.868	0.609	0.00400514	DC5	TUBA1A
HIST2H2AA4	3.26032e-06	1.21314	0.642	0.425	0.06475	DC5	HIST2H2AA4
PTCH2	9.99222e-06	1.01704	0.528	0.265	0.198446	DC5	PTCH2
CD69	2.92298e-05	1.01775	0.528	0.281	0.580504	DC5	CD69
IL4I1	0.0424973	1.5845	0.472	0.379	1	DC5	IL4I1
CXCL10	4.25069e-179	4.2126	0.796	0.105	8.44187e-175	ISG Mono	CXCL10
RSAD2	1.13815e-175	2.41061	0.611	0.049	2.26036e-171	ISG Mono	RSAD2
IFIT3	3.61248e-150	2.66115	0.691	0.092	7.17439e-146	ISG Mono	IFIT3
IFIT1	2.61415e-142	2.27528	0.542	0.048	5.1917e-138	ISG Mono	IFIT1
MX1	3.13552e-123	2.27151	0.865	0.285	6.22715e-119	ISG Mono	MX1
ISG15	4.30358e-120	3.17116	0.96	0.504	8.5469e-116	ISG Mono	ISG15
IFI44L	4.55187e-120	1.83858	0.687	0.125	9.04002e-116	ISG Mono	IFI44L
CXCL11	2.72272e-117	2.5392	0.404	0.026	5.40732e-113	ISG Mono	CXCL11
IFIT2	1.04221e-109	2.40311	0.571	0.083	2.06983e-105	ISG Mono	IFIT2
HERC5	2.04801e-109	1.87517	0.524	0.07	4.06735e-105	ISG Mono	HERC5
LY6E	6.58081e-107	2.16948	0.924	0.479	1.30695e-102	ISG Mono	LY6E
IFITM3	4.33953e-105	2.29573	0.982	0.64	8.61831e-101	ISG Mono	IFITM3
TNFSF10	7.41044e-102	2.41958	0.851	0.335	1.47171e-97	ISG Mono	TNFSF10
MX2	8.01672e-101	2.1447	0.836	0.311	1.59212e-96	ISG Mono	MX2
IFITM11	9.13132e-99	2.56587	0.716	0.194	1.81348e-94	ISG Mono	IFITM1
OAS2	1.85426e-93	1.53331	0.633	0.146	3.68256e-89	ISG Mono	OAS2
IFI44	1.53115e-89	1.6267	0.647	0.156	3.04086e-85	ISG Mono	IFI44
IFI6	2.82596e-89	2.13791	0.836	0.361	5.61236e-85	ISG Mono	IFI6
USP18	1.82773e-85	1.07383	0.378	0.041	3.62988e-81	ISG Mono	USP18
SAMD9L	3.28084e-81	1.62954	0.738	0.272	6.51575e-77	ISG Mono	SAMD9L
ISG20	9.25072e-79	2.24194	0.815	0.347	1.83719e-74	ISG Mono	ISG20
CMPK2	2.40116e-76	1.16688	0.447	0.073	4.7687e-72	ISG Mono	CMPK2
GBP1	3.85505e-76	1.99763	0.818	0.382	7.65612e-72	ISG Mono	GBP1
GBP4	7.67325e-75	1.58599	0.68	0.247	1.52391e-70	ISG Mono	GBP4
RNF213	4.54262e-74	1.67779	0.822	0.413	9.02164e-70	ISG Mono	RNF213
OAS3	1.19479e-72	1.28108	0.491	0.107	2.37286e-68	ISG Mono	OAS3
OAS1	4.16628e-71	1.35361	0.502	0.105	8.27423e-67	ISG Mono	OAS1
PARP14	1.29862e-69	1.65087	0.858	0.487	2.57905e-65	ISG Mono	PARP14
XAF1	1.45094e-68	1.45875	0.68	0.237	2.88156e-64	ISG Mono	XAF1
IFITM21	5.57511e-67	1.53149	0.96	0.63	1.10722e-62	ISG Mono	IFITM2
IRF7	1.4167e-65	1.62679	0.815	0.433	2.81356e-61	ISG Mono	IRF7
APOBEC3A	4.73025e-63	2.46768	0.585	0.163	9.39427e-59	ISG Mono	APOBEC3A
APOL6	1.76923e-61	1.42969	0.658	0.232	3.51369e-57	ISG Mono	APOL6
EIF2AK2	1.81973e-60	1.35738	0.651	0.266	3.61399e-56	ISG Mono	EIF2AK2
EPSTI1	1.31348e-59	1.42085	0.764	0.409	2.60856e-55	ISG Mono	EPSTI1
IFI35	1.61672e-58	1.43376	0.695	0.291	3.21081e-54	ISG Mono	IFI35
SAMD9	1.63686e-58	1.43968	0.644	0.258	3.25079e-54	ISG Mono	SAMD9
TYMP	2.03369e-56	1.13001	0.996	0.946	4.03892e-52	ISG Mono	TYMP
OASL	9.1251e-56	1.32658	0.495	0.133	1.81225e-51	ISG Mono	OASL
NT5C3A	7.92933e-53	1.34249	0.524	0.171	1.57476e-48	ISG Mono	NT5C3A
STAT1	5.80757e-52	1.26388	0.811	0.488	1.15338e-47	ISG Mono	STAT1
DDX58	4.09114e-51	1.19172	0.404	0.1	8.12501e-47	ISG Mono	DDX58
LAP3	6.97619e-51	1.14701	0.891	0.683	1.38547e-46	ISG Mono	LAP3
VAMP5	2.13217e-50	1.48136	0.742	0.404	4.2345e-46	ISG Mono	VAMP5
CCL8	4.07164e-49	2.79247	0.156	0.006	8.08629e-45	ISG Mono	CCL8
UBE2L6	1.08765e-46	1.24074	0.702	0.369	2.16006e-42	ISG Mono	UBE2L6
WARS	1.7295e-44	1.61013	0.829	0.54	3.43479e-40	ISG Mono	WARS
TRIM22	8.59365e-43	1.12867	0.738	0.438	1.7067e-38	ISG Mono	TRIM22
TNFSF13B	7.47001e-42	1.26613	0.767	0.498	1.48354e-37	ISG Mono	TNFSF13B
ATF51	7.71648e-41	1.39017	0.727	0.424	1.53249e-36	ISG Mono	ATF5
MSR1	1.13589e-38	1.0389	0.273	0.055	2.25589e-34	ISG Mono	MSR1
LGALS9	4.51076e-38	1.07453	0.833	0.599	8.95837e-34	ISG Mono	LGALS9
BST2	2.3025e-37	1.06127	0.84	0.666	4.57277e-33	ISG Mono	BST2
SP110	5.58037e-35	1.07198	0.655	0.377	1.10826e-30	ISG Mono	SP110
ANKRD22	1.89515e-34	1.01748	0.345	0.093	3.76377e-30	ISG Mono	ANKRD22
IFIH1	1.88422e-33	1.02756	0.473	0.197	3.74206e-29	ISG Mono	IFIH1
CCL2	3.04538e-32	2.42633	0.345	0.099	6.04813e-28	ISG Mono	CCL2
GBP5	3.2034e-32	1.40672	0.447	0.164	6.36195e-28	ISG Mono	GBP5
DYNLT1	3.67817e-29	1.00019	0.713	0.476	7.30485e-25	ISG Mono	DYNLT1
CXCL92	6.06531e-27	1.88471	0.418	0.16	1.20457e-22	ISG Mono	CXCL9
CD691	9.98682e-27	1.24584	0.553	0.273	1.98338e-22	ISG Mono	CD69
GCH1	1.40466e-26	1.02405	0.495	0.209	2.78965e-22	ISG Mono	GCH1
IL4I11	8.57702e-25	1.02414	0.625	0.371	1.7034e-20	ISG Mono	IL4I1
IFI27	4.04937e-22	2.06318	0.196	0.049	8.04205e-18	ISG Mono	IFI27
NCF1	7.59628e-22	1.15294	0.658	0.444	1.50862e-17	ISG Mono	NCF1
PLAC81	8.68258e-22	1.34011	0.673	0.477	1.72436e-17	ISG Mono	PLAC8
CCL4L2	1.81617e-10	1.05677	0.651	0.476	3.6069e-06	ISG Mono	CCL4L2
FCGR3A	2.61236e-143	1.58514	0.546	0.125	5.18815e-139	C1Q Macro	FCGR3A
CTSB	1.15036e-133	1.32869	0.932	0.687	2.28461e-129	C1Q Macro	CTSB
CD14	2.09898e-125	1.28431	0.822	0.388	4.16857e-121	C1Q Macro	CD14
FTL	1.23089e-122	1.00937	1	0.998	2.44454e-118	C1Q Macro	FTL
FPR3	1.3305e-110	1.25939	0.69	0.313	2.64236e-106	C1Q Macro	FPR3
GLUL	8.39066e-99	1.24874	0.771	0.436	1.66638e-94	C1Q Macro	GLUL
CYBB	5.90649e-95	1.14829	0.804	0.529	1.17303e-90	C1Q Macro	CYBB
CTSD	1.17904e-82	1.6844	0.64	0.338	2.34156e-78	C1Q Macro	CTSD
TGFBI	1.31296e-80	1.23605	0.694	0.436	2.60753e-76	C1Q Macro	TGFBI
TMEM176B2	4.7193e-75	1.0609	0.674	0.34	9.37253e-71	C1Q Macro	TMEM176B
FN1	9.23157e-62	1.62361	0.224	0.028	1.83339e-57	C1Q Macro	FN1
CCL4	5.73741e-61	1.06571	0.735	0.421	1.13945e-56	C1Q Macro	CCL4
C1QA1	9.61705e-61	1.72578	0.399	0.142	1.90995e-56	C1Q Macro	C1QA
C1QC1	6.31435e-58	1.53416	0.37	0.122	1.25403e-53	C1Q Macro	C1QC
ACP5	1.20021e-56	1.04631	0.512	0.268	2.38361e-52	C1Q Macro	ACP5
C1QB1	3.23444e-43	1.5488	0.363	0.152	6.42359e-39	C1Q Macro	C1QB
RNASE1	1.75902e-41	1.29723	0.155	0.022	3.49342e-37	C1Q Macro	RNASE1
APOE	2.50892e-38	1.89947	0.139	0.023	4.98271e-34	C1Q Macro	APOE
MMP91	1.97987e-36	1.4442	0.371	0.161	3.93202e-32	C1Q Macro	MMP9
SPP1	2.84784e-26	1.4174	0.238	0.09	5.6558e-22	C1Q Macro	SPP1
MMP121	3.57024e-10	1.69201	0.127	0.061	7.0905e-06	C1Q Macro	MMP12
APOC1	2.98663e-05	1.60262	0.208	0.166	0.593145	C1Q Macro	APOC1
IGKC	0.0117991	2.20328	0.171	0.151	1	C1Q Macro	IGKC
FCN1	5.43202e-158	2.56487	0.948	0.324	1.0788e-153	Monocyte	FCN1
CTSS	1.18682e-131	2.04171	0.982	0.874	2.35703e-127	Monocyte	CTSS
S100A8	8.65704e-103	2.51638	0.935	0.4	1.71929e-98	Monocyte	S100A8
CFD	6.51371e-92	2.02131	0.76	0.293	1.29362e-87	Monocyte	CFD
S100A9	9.84242e-92	2.29065	0.975	0.531	1.9547e-87	Monocyte	S100A9
EGR1	4.89227e-79	2.21667	0.797	0.395	9.71605e-75	Monocyte	EGR1
S100A4	1.13114e-77	1.27787	0.997	0.859	2.24644e-73	Monocyte	S100A4
GPBAR1	9.151e-69	1.06279	0.302	0.039	1.81739e-64	Monocyte	GPBAR1
VCAN	5.30903e-67	1.85349	0.705	0.27	1.05437e-62	Monocyte	VCAN
NCF11	1.55468e-65	1.93724	0.751	0.438	3.08759e-61	Monocyte	NCF1
CYBB1	4.00822e-64	1.31585	0.865	0.55	7.96033e-60	Monocyte	CYBB
TSPO	5.5346e-63	1.21726	0.905	0.804	1.09917e-58	Monocyte	TSPO
PSAP	3.19037e-61	1.05758	0.948	0.89	6.33607e-57	Monocyte	PSAP
S100A12	9.92195e-61	2.24171	0.631	0.238	1.9705e-56	Monocyte	S100A12
KLF2	8.98092e-60	1.70437	0.622	0.259	1.78361e-55	Monocyte	KLF2
ZFP36	1.27004e-58	1.07181	0.985	0.929	2.5223e-54	Monocyte	ZFP36
JUNB1	1.43661e-57	1.08148	0.975	0.91	2.8531e-53	Monocyte	JUNB
CLEC12A	2.97382e-56	1.44157	0.597	0.246	5.90601e-52	Monocyte	CLEC12A
IER2	7.57736e-56	1.42266	0.932	0.83	1.50486e-51	Monocyte	IER2
NFKBIZ	1.25605e-54	1.31529	0.88	0.725	2.49452e-50	Monocyte	NFKBIZ
MPEG1	1.02008e-53	1.37867	0.742	0.442	2.02587e-49	Monocyte	MPEG1
NEAT1	1.25118e-53	1.05487	0.988	0.947	2.48484e-49	Monocyte	NEAT1
LST11	5.65228e-53	1.39145	0.954	0.814	1.12254e-48	Monocyte	LST1
ADGRE5	1.55148e-49	1.48557	0.68	0.372	3.08123e-45	Monocyte	ADGRE5
APOBEC3A1	3.75705e-49	1.18213	0.526	0.163	7.46149e-45	Monocyte	APOBEC3A
NUP214	5.36132e-47	1.34093	0.474	0.187	1.06476e-42	Monocyte	NUP214
CD36	8.0181e-46	1.40376	0.492	0.173	1.5924e-41	Monocyte	CD36
CEBPB	2.39941e-45	1.08839	0.877	0.667	4.76523e-41	Monocyte	CEBPB
TKT	5.36392e-45	1.32007	0.748	0.598	1.06527e-40	Monocyte	TKT
DUSP6	1.17263e-43	1.24256	0.705	0.37	2.32885e-39	Monocyte	DUSP6
FOSB	1.54392e-43	1.50129	0.862	0.787	3.06623e-39	Monocyte	FOSB
CD141	1.4139e-42	1.29091	0.745	0.429	2.808e-38	Monocyte	CD14
CSF3R	2.11819e-42	1.46553	0.588	0.326	4.20673e-38	Monocyte	CSF3R
PRAM1	3.40594e-42	1.17917	0.351	0.092	6.76421e-38	Monocyte	PRAM1
C5AR1	4.33119e-42	1.21504	0.535	0.204	8.60174e-38	Monocyte	C5AR1
CD300E	4.75532e-42	1.23809	0.683	0.322	9.44406e-38	Monocyte	CD300E
JUND	5.272e-39	1.01916	0.96	0.933	1.04702e-34	Monocyte	JUND
UBXN11	6.74392e-39	1.18362	0.354	0.099	1.33934e-34	Monocyte	UBXN11
AP1S2	1.0146e-38	1.11367	0.806	0.7	2.01499e-34	Monocyte	AP1S2
PECAM1	6.1714e-38	1.33331	0.468	0.202	1.22564e-33	Monocyte	PECAM1
CYP1B1	1.86089e-37	1.0572	0.268	0.051	3.69573e-33	Monocyte	CYP1B1
FOS	3.40041e-37	1.04502	0.963	0.897	6.75322e-33	Monocyte	FOS
CD55	5.1036e-37	1.3106	0.72	0.514	1.01358e-32	Monocyte	CD55
FYB1	1.29514e-36	1.08027	0.714	0.489	2.57215e-32	Monocyte	FYB1
SMIM25	1.34459e-36	1.55267	0.572	0.265	2.67036e-32	Monocyte	SMIM25
CCNL1	1.46619e-34	1.25372	0.8	0.769	2.91186e-30	Monocyte	CCNL1
MAFB	5.35616e-34	1.4049	0.551	0.289	1.06373e-29	Monocyte	MAFB
CD371	6.48976e-34	1.09964	0.745	0.606	1.28887e-29	Monocyte	CD37
TCF7L2	3.73571e-32	1.17183	0.369	0.124	7.41912e-28	Monocyte	TCF7L2
LTA4H	8.09181e-32	1.25233	0.554	0.321	1.60703e-27	Monocyte	LTA4H
AGTRAP	9.90588e-32	1.03078	0.449	0.195	1.96731e-27	Monocyte	AGTRAP
STXBP2	3.68339e-31	1.33247	0.646	0.47	7.31522e-27	Monocyte	STXBP2
IRF1	1.22452e-30	1.25229	0.68	0.49	2.43189e-26	Monocyte	IRF1
ZFP36L2	2.37222e-30	1.23016	0.662	0.455	4.71123e-26	Monocyte	ZFP36L2
ATP2B1-AS1	3.34338e-30	1.04852	0.708	0.516	6.63996e-26	Monocyte	ATP2B1-AS1
CFP	4.75713e-29	1.00521	0.655	0.421	9.44766e-25	Monocyte	CFP
ASAH1	1.28918e-28	1.04109	0.708	0.571	2.56032e-24	Monocyte	ASAH1
FGR	1.58008e-28	1.17527	0.689	0.526	3.13804e-24	Monocyte	FGR
POU2F2	2.08172e-27	1.20084	0.554	0.332	4.1343e-23	Monocyte	POU2F2
RIPOR2	3.60597e-27	1.14396	0.535	0.307	7.16145e-23	Monocyte	RIPOR2
MYO1F	4.93504e-27	1.09458	0.631	0.465	9.80098e-23	Monocyte	MYO1F
KLF4	1.09195e-26	1.10928	0.702	0.572	2.16861e-22	Monocyte	KLF4
EVI2B	1.24547e-26	1.02858	0.677	0.587	2.4735e-22	Monocyte	EVI2B
AC015912.3	2.95785e-26	1.39119	0.529	0.272	5.87429e-22	Monocyte	AC015912.3
VMP1	8.87511e-26	1.18514	0.751	0.673	1.7626e-21	Monocyte	VMP1
FBXL5	1.6984e-25	1.07924	0.458	0.25	3.37301e-21	Monocyte	FBXL5
NLRP3	5.23266e-25	1.29474	0.582	0.371	1.03921e-20	Monocyte	NLRP3
LRRK2	1.26937e-24	1.06496	0.378	0.178	2.52096e-20	Monocyte	LRRK2
TNF	1.28804e-24	1.46669	0.557	0.322	2.55804e-20	Monocyte	TNF
LRG1	3.57998e-24	1.10502	0.262	0.077	7.10984e-20	Monocyte	LRG1
LYST1	5.38007e-22	1.03169	0.566	0.389	1.06848e-17	Monocyte	LYST
ICAM1	2.15532e-21	1.11624	0.698	0.566	4.28047e-17	Monocyte	ICAM1
BLVRB	1.15991e-20	1.00163	0.6	0.466	2.30358e-16	Monocyte	BLVRB
KLF10	2.27796e-19	1.03482	0.628	0.513	4.52403e-15	Monocyte	KLF10
NFIL3	2.6469e-18	1.02069	0.388	0.207	5.25675e-14	Monocyte	NFIL3
SOCS3	1.82649e-17	1.22149	0.671	0.631	3.62742e-13	Monocyte	SOCS3
RHOB	1.0145e-14	1.18477	0.415	0.262	2.01479e-10	Monocyte	RHOB
CSRNP1	2.76202e-14	1.06189	0.538	0.426	5.48537e-10	Monocyte	CSRNP1
NR4A1	3.26787e-14	1.06819	0.655	0.6	6.48999e-10	Monocyte	NR4A1
TXNIP1	2.45503e-12	1.08219	0.652	0.631	4.87568e-08	Monocyte	TXNIP
JUN	9.68188e-11	1.12321	0.655	0.652	1.92282e-06	Monocyte	JUN
FCGR3A1	5.04112e-08	1.30168	0.265	0.174	0.00100117	Monocyte	FCGR3A
CDKN1C	8.86139e-05	1.05588	0.154	0.098	1	Monocyte	CDKN1C
S100A81	6.94128e-256	2.48248	0.938	0.352	1.37854e-251	NLRP3 Macro	S100A8
S100A91	6.79016e-250	2.31431	0.977	0.492	1.34853e-245	NLRP3 Macro	S100A9
FCN11	1.3001e-233	1.81966	0.867	0.279	2.58199e-229	NLRP3 Macro	FCN1
VCAN1	2.61603e-226	2.05252	0.812	0.217	5.19543e-222	NLRP3 Macro	VCAN
CD300E1	2.53005e-211	1.94048	0.825	0.271	5.02468e-207	NLRP3 Macro	CD300E
S100A121	2.89838e-192	1.93789	0.737	0.189	5.75618e-188	NLRP3 Macro	S100A12
IL1B	1.01377e-180	1.58975	0.979	0.691	2.01336e-176	NLRP3 Macro	IL1B
NLRP31	1.86709e-174	1.95729	0.775	0.326	3.70804e-170	NLRP3 Macro	NLRP3
SRGN	1.60418e-172	1.23198	0.999	0.987	3.1859e-168	NLRP3 Macro	SRGN
NAMPT	2.66084e-166	1.36489	0.996	0.87	5.28443e-162	NLRP3 Macro	NAMPT
DUSP61	3.41997e-165	1.8722	0.787	0.329	6.79205e-161	NLRP3 Macro	DUSP6
TNFAIP3	1.47526e-156	1.45516	0.953	0.701	2.92986e-152	NLRP3 Macro	TNFAIP3
PLAUR	5.44701e-150	1.40303	0.947	0.693	1.08178e-145	NLRP3 Macro	PLAUR
APOBEC3A2	4.55266e-149	1.58347	0.567	0.126	9.04158e-145	NLRP3 Macro	APOBEC3A
CTSS1	6.28598e-142	1.30211	0.94	0.87	1.2484e-137	NLRP3 Macro	CTSS
CD142	1.11227e-141	1.26009	0.867	0.384	2.20898e-137	NLRP3 Macro	CD14
IER3	5.2342e-139	1.26551	0.974	0.69	1.03951e-134	NLRP3 Macro	IER3
SLC11A1	5.24522e-138	1.38301	0.726	0.246	1.0417e-133	NLRP3 Macro	SLC11A1
CD44	5.938e-138	1.3829	0.967	0.765	1.17929e-133	NLRP3 Macro	CD44
EREG	1.36027e-137	1.71587	0.741	0.263	2.70149e-133	NLRP3 Macro	EREG
PTGS2	9.96408e-135	1.29437	0.893	0.474	1.97887e-130	NLRP3 Macro	PTGS2
HBEGF	6.18457e-133	1.50821	0.726	0.298	1.22826e-128	NLRP3 Macro	HBEGF
PPIF	7.62162e-132	1.5988	0.886	0.692	1.51365e-127	NLRP3 Macro	PPIF
ATP2B1-AS11	4.27414e-130	1.29386	0.805	0.486	8.48844e-126	NLRP3 Macro	ATP2B1-AS1
CEBPB1	3.81935e-128	1.29041	0.907	0.644	7.58522e-124	NLRP3 Macro	CEBPB
SOD2	8.89093e-127	1.14099	0.982	0.792	1.76574e-122	NLRP3 Macro	SOD2
LUCAT1	6.72798e-126	1.6035	0.588	0.17	1.33618e-121	NLRP3 Macro	LUCAT1
ACSL1	1.44926e-125	1.46018	0.681	0.262	2.87823e-121	NLRP3 Macro	ACSL1
TIMP1	3.2005e-124	1.70597	0.969	0.874	6.3562e-120	NLRP3 Macro	TIMP1
EHD1	8.35364e-124	1.39925	0.776	0.377	1.65903e-119	NLRP3 Macro	EHD1
NFKBIA	8.8698e-123	1.01885	0.993	0.926	1.76154e-118	NLRP3 Macro	NFKBIA
FPR1	6.11969e-122	1.23777	0.782	0.428	1.21537e-117	NLRP3 Macro	FPR1
CD93	7.71402e-122	1.3485	0.789	0.446	1.532e-117	NLRP3 Macro	CD93
TREM1	1.09038e-120	1.13538	0.692	0.259	2.1655e-116	NLRP3 Macro	TREM1
CXCL2	1.68374e-120	1.31332	0.781	0.341	3.3439e-116	NLRP3 Macro	CXCL2
SLC2A3	6.86566e-120	1.42427	0.81	0.463	1.36352e-115	NLRP3 Macro	SLC2A3
MCEMP1	5.6326e-118	1.23029	0.451	0.093	1.11863e-113	NLRP3 Macro	MCEMP1
AQP9	2.53655e-117	1.24718	0.628	0.193	5.03759e-113	NLRP3 Macro	AQP9
SLC25A37	1.31057e-115	1.30786	0.708	0.309	2.60279e-111	NLRP3 Macro	SLC25A37
ETS2	2.40696e-115	1.28771	0.829	0.51	4.78023e-111	NLRP3 Macro	ETS2
CFD1	6.05103e-114	1.13611	0.664	0.264	1.20173e-109	NLRP3 Macro	CFD
BCL2A1	4.40895e-112	1.11175	0.964	0.909	8.75618e-108	NLRP3 Macro	BCL2A1
LCP2	7.42959e-111	1.33402	0.802	0.538	1.47552e-106	NLRP3 Macro	LCP2
OLR1	1.98263e-110	1.34225	0.694	0.306	3.9375e-106	NLRP3 Macro	OLR1
TNFRSF1B	4.05224e-110	1.15525	0.873	0.525	8.04774e-106	NLRP3 Macro	TNFRSF1B
ZEB2	8.34772e-110	1.08309	0.862	0.591	1.65786e-105	NLRP3 Macro	ZEB2
APLP2	1.86576e-108	1.09621	0.779	0.468	3.7054e-104	NLRP3 Macro	APLP2
ICAM11	6.16968e-108	1.28051	0.828	0.537	1.2253e-103	NLRP3 Macro	ICAM1
IL1RN	3.29616e-105	1.51028	0.841	0.526	6.54618e-101	NLRP3 Macro	IL1RN
C5AR11	1.39251e-103	1.22141	0.554	0.172	2.76553e-99	NLRP3 Macro	C5AR1
CD551	2.96557e-103	1.37101	0.76	0.49	5.88963e-99	NLRP3 Macro	CD55
KDM6B	1.32394e-102	1.29094	0.793	0.496	2.62935e-98	NLRP3 Macro	KDM6B
VEGFA	1.79567e-101	1.29745	0.793	0.496	3.56619e-97	NLRP3 Macro	VEGFA
ATP13A3	7.13445e-100	1.17415	0.752	0.381	1.4169e-95	NLRP3 Macro	ATP13A3
THBS1	2.66632e-98	1.4972	0.512	0.15	5.29531e-94	NLRP3 Macro	THBS1
AC015912.31	1.3696e-93	1.39397	0.615	0.238	2.72003e-89	NLRP3 Macro	AC015912.3
UPP1	3.90664e-92	1.16606	0.799	0.531	7.75859e-88	NLRP3 Macro	UPP1
PRNP	1.66066e-91	1.26481	0.544	0.23	3.29808e-87	NLRP3 Macro	PRNP
EMP1	6.9138e-91	1.49512	0.492	0.16	1.37308e-86	NLRP3 Macro	EMP1
MXD1	6.7397e-89	1.06757	0.776	0.498	1.33851e-84	NLRP3 Macro	MXD1
IVNS1ABP	1.77447e-86	1.30623	0.735	0.507	3.5241e-82	NLRP3 Macro	IVNS1ABP
FOSB1	4.10841e-86	1.00276	0.905	0.774	8.1593e-82	NLRP3 Macro	FOSB
ITGAX	5.51154e-86	1.05481	0.809	0.562	1.09459e-81	NLRP3 Macro	ITGAX
CSF3R1	4.19741e-85	1.01985	0.603	0.301	8.33606e-81	NLRP3 Macro	CSF3R
AREG	3.38217e-84	1.99159	0.546	0.226	6.71698e-80	NLRP3 Macro	AREG
CTSL	3.37735e-83	1.08496	0.687	0.341	6.70742e-79	NLRP3 Macro	CTSL
MIR3945HG	6.76706e-82	1.21333	0.485	0.152	1.34394e-77	NLRP3 Macro	MIR3945HG
GLUL1	2.61509e-78	1.02144	0.747	0.441	5.19357e-74	NLRP3 Macro	GLUL
PDE4B	5.5346e-78	1.09025	0.745	0.511	1.09917e-73	NLRP3 Macro	PDE4B
ELL2	2.61501e-76	1.14261	0.525	0.206	5.19341e-72	NLRP3 Macro	ELL2
SAMSN11	1.15258e-75	1.03427	0.751	0.444	2.28902e-71	NLRP3 Macro	SAMSN1
GK	1.64392e-74	1.15131	0.757	0.49	3.26483e-70	NLRP3 Macro	GK
IL1A	2.87519e-74	1.22584	0.55	0.219	5.71012e-70	NLRP3 Macro	IL1A
VMP11	9.3838e-74	1.23362	0.811	0.658	1.86362e-69	NLRP3 Macro	VMP1
ANPEP	7.13628e-73	1.3179	0.667	0.409	1.41726e-68	NLRP3 Macro	ANPEP
G0S2	1.94248e-72	1.04126	0.77	0.461	3.85778e-68	NLRP3 Macro	G0S2
OSM	2.15363e-71	1.15814	0.483	0.18	4.2771e-67	NLRP3 Macro	OSM
GPCPD1	1.15376e-70	1.02144	0.682	0.422	2.29138e-66	NLRP3 Macro	GPCPD1
YBX3	5.85898e-69	1.00471	0.773	0.601	1.16359e-64	NLRP3 Macro	YBX3
EGR11	3.51126e-67	1.13068	0.653	0.379	6.97336e-63	NLRP3 Macro	EGR1
PTX3	4.58618e-67	1.4956	0.305	0.069	9.10814e-63	NLRP3 Macro	PTX3
CCL20	1.479e-65	1.10753	0.525	0.2	2.93728e-61	NLRP3 Macro	CCL20
THBD	2.73513e-57	1.43945	0.514	0.262	5.43196e-53	NLRP3 Macro	THBD
CYTOR	6.76715e-57	1.11504	0.769	0.647	1.34396e-52	NLRP3 Macro	CYTOR
GABARAPL1	2.32111e-55	1.01534	0.585	0.326	4.60972e-51	NLRP3 Macro	GABARAPL1
HES1	6.25064e-52	1.24231	0.474	0.223	1.24138e-47	NLRP3 Macro	HES1
CCL21	8.14404e-49	1.13572	0.289	0.083	1.61741e-44	NLRP3 Macro	CCL2
TNIP3	5.20095e-48	1.266	0.478	0.221	1.03291e-43	NLRP3 Macro	TNIP3
IL6	5.37389e-48	1.33697	0.421	0.184	1.06725e-43	NLRP3 Macro	IL6
MIR4435-2HG	6.67269e-36	1.00581	0.566	0.399	1.3252e-31	NLRP3 Macro	MIR4435-2HG
IGLC2	0.00214532	1.39693	0.113	0.078	1	NLRP3 Macro	IGLC2
C15orf48	5.43314e-198	1.80184	0.97	0.697	1.07902e-193	act Macro	C15orf48
FTH1	1.82969e-193	1.35857	1	1	3.63376e-189	act Macro	FTH1
TNIP31	2.8154e-193	2.12125	0.745	0.187	5.59138e-189	act Macro	TNIP3
IL1RN1	1.40323e-188	2.05318	0.935	0.515	2.78681e-184	act Macro	IL1RN
SOD21	7.32082e-181	1.92098	0.973	0.794	1.45391e-176	act Macro	SOD2
INHBA	1.23822e-176	2.43959	0.687	0.169	2.45911e-172	act Macro	INHBA
CD441	2.26105e-173	1.62861	0.972	0.765	4.49045e-169	act Macro	CD44
EREG1	1.11738e-147	1.69907	0.771	0.261	2.21912e-143	act Macro	EREG
NAMPT1	6.01949e-146	1.35759	0.994	0.871	1.19547e-141	act Macro	NAMPT
GK1	2.2278e-144	1.56027	0.855	0.478	4.42441e-140	act Macro	GK
NINJ1	7.90327e-144	1.38872	0.895	0.489	1.56959e-139	act Macro	NINJ1
NFKB11	9.97657e-144	1.35456	0.906	0.631	1.98135e-139	act Macro	NFKB1
TNFRSF1B1	9.9712e-143	1.52988	0.899	0.523	1.98028e-138	act Macro	TNFRSF1B
PTGS21	2.16271e-142	1.7562	0.861	0.48	4.29514e-138	act Macro	PTGS2
ATP13A31	4.24573e-142	1.49129	0.798	0.376	8.43202e-138	act Macro	ATP13A3
EHD11	6.58219e-141	1.37126	0.817	0.373	1.30722e-136	act Macro	EHD1
AQP91	1.75007e-137	1.61463	0.649	0.192	3.47564e-133	act Macro	AQP9
TIMP11	3.17235e-132	1.43184	0.979	0.873	6.30028e-128	act Macro	TIMP1
PNRC11	3.07709e-130	1.01255	0.977	0.92	6.11109e-126	act Macro	PNRC1
G0S21	1.44075e-127	1.56606	0.867	0.449	2.86132e-123	act Macro	G0S2
CXCL8	1.04732e-125	1.34933	0.926	0.635	2.07997e-121	act Macro	CXCL8
SLC39A8	1.29885e-125	1.58282	0.563	0.156	2.57952e-121	act Macro	SLC39A8
BTG11	6.33903e-125	1.14707	0.962	0.807	1.25893e-120	act Macro	BTG1
IL1B1	1.42223e-123	1.34265	0.953	0.696	2.82455e-119	act Macro	IL1B
TNFAIP31	1.98596e-122	1.25487	0.956	0.702	3.94412e-118	act Macro	TNFAIP3
WTAP	1.36533e-121	1.45567	0.881	0.675	2.71154e-117	act Macro	WTAP
SAMSN12	2.6501e-119	1.20466	0.827	0.435	5.26309e-115	act Macro	SAMSN1
IL1A1	5.083e-118	1.54723	0.641	0.209	1.00948e-113	act Macro	IL1A
ACSL11	9.34069e-116	1.37873	0.661	0.266	1.85506e-111	act Macro	ACSL1
IL61	4.12505e-113	1.65773	0.565	0.166	8.19234e-109	act Macro	IL6
ETS21	6.84594e-113	1.07072	0.851	0.509	1.3596e-108	act Macro	ETS2
SLAMF1	7.19675e-113	1.37916	0.447	0.089	1.42927e-108	act Macro	SLAMF1
ELL21	2.31019e-111	1.12716	0.609	0.196	4.58803e-107	act Macro	ELL2
IL7R1	5.18527e-109	1.50633	0.678	0.264	1.02979e-104	act Macro	IL7R
TNIP1	2.43807e-106	1.14538	0.745	0.384	4.84201e-102	act Macro	TNIP1
CD2741	2.80939e-106	1.07981	0.538	0.157	5.57944e-102	act Macro	CD274
RNF144B	3.54394e-106	1.38514	0.653	0.304	7.03826e-102	act Macro	RNF144B
FNDC3B	9.20044e-105	1.16141	0.67	0.291	1.82721e-100	act Macro	FNDC3B
SLC16A10	1.25094e-103	1.34281	0.512	0.132	2.48437e-99	act Macro	SLC16A10
KYNU	1.79327e-103	1.12153	0.756	0.435	3.56143e-99	act Macro	KYNU
MARCKS1	1.17719e-100	1.11537	0.896	0.599	2.33791e-96	act Macro	MARCKS
ABCA1	4.19751e-100	1.13242	0.6	0.226	8.33626e-96	act Macro	ABCA1
RIN2	1.81257e-99	1.28954	0.559	0.191	3.59976e-95	act Macro	RIN2
ITGB8	1.0267e-98	1.17933	0.412	0.09	2.03903e-94	act Macro	ITGB8
THBS11	1.34392e-98	2.07334	0.512	0.151	2.66902e-94	act Macro	THBS1
MIR155HG1	4.65806e-98	1.44216	0.512	0.146	9.25091e-94	act Macro	MIR155HG
ACSL4	8.52805e-97	1.29762	0.751	0.476	1.69367e-92	act Macro	ACSL4
PLAUR1	1.26184e-96	1.00569	0.938	0.695	2.50602e-92	act Macro	PLAUR
PFKFB3	1.81314e-95	1.05332	0.755	0.416	3.60089e-91	act Macro	PFKFB3
SLC2A31	1.29434e-94	1.19936	0.828	0.462	2.57056e-90	act Macro	SLC2A3
MIR3945HG1	1.18396e-93	1.54457	0.51	0.15	2.35134e-89	act Macro	MIR3945HG
HIF1A	2.39414e-93	1.15739	0.893	0.718	4.75475e-89	act Macro	HIF1A
OLR11	2.68504e-93	1.37885	0.674	0.31	5.33249e-89	act Macro	OLR1
PDE4DIP	2.15796e-92	1.15594	0.594	0.262	4.2857e-88	act Macro	PDE4DIP
CCL201	2.93214e-90	1.55697	0.567	0.195	5.82324e-86	act Macro	CCL20
CCL3	6.45332e-90	1.35425	0.874	0.552	1.28163e-85	act Macro	CCL3
BCAT1	1.25475e-88	1.034	0.585	0.22	2.49193e-84	act Macro	BCAT1
CXCL21	1.93731e-88	1.1519	0.745	0.348	3.84751e-84	act Macro	CXCL2
SDC2	2.84801e-88	1.12866	0.485	0.153	5.65616e-84	act Macro	SDC2
DRAM1	3.53232e-88	1.05038	0.565	0.227	7.01519e-84	act Macro	DRAM1
CXCL3	5.61357e-88	1.03647	0.629	0.224	1.11485e-83	act Macro	CXCL3
MMP19	6.91375e-87	1.08136	0.472	0.128	1.37307e-82	act Macro	MMP19
DNAAF1	1.23932e-84	1.23211	0.381	0.082	2.46128e-80	act Macro	DNAAF1
SDC4	1.42574e-83	1.04144	0.518	0.186	2.83152e-79	act Macro	SDC4
TNFAIP6	1.04579e-80	1.55003	0.431	0.123	2.07695e-76	act Macro	TNFAIP6
PELI1	5.23239e-79	1.09701	0.577	0.263	1.03915e-74	act Macro	PELI1
PIK3AP1	2.29241e-78	1.02773	0.642	0.332	4.55273e-74	act Macro	PIK3AP1
MT2A	4.87658e-78	1.74995	0.777	0.564	9.68489e-74	act Macro	MT2A
LILRB2	1.07921e-76	1.05961	0.648	0.31	2.14331e-72	act Macro	LILRB2
ZFYVE16	2.18347e-76	1.08787	0.621	0.337	4.33636e-72	act Macro	ZFYVE16
SLC7A11	7.18046e-75	1.47184	0.443	0.138	1.42604e-70	act Macro	SLC7A11
TNFRSF21	4.36305e-72	1.01945	0.374	0.104	8.66502e-68	act Macro	TNFRSF21
CTSL1	2.99668e-68	1.09292	0.646	0.348	5.95141e-64	act Macro	CTSL
CCL3L1	2.06956e-67	1.1835	0.783	0.471	4.11015e-63	act Macro	CCL3L1
CCL41	1.80063e-66	1.41478	0.749	0.422	3.57606e-62	act Macro	CCL4
GNG2	6.41882e-66	1.09626	0.496	0.222	1.27478e-61	act Macro	GNG2
BNIP3L	4.50079e-63	1.25914	0.727	0.52	8.93856e-59	act Macro	BNIP3L
AREG1	1.49419e-51	1.55657	0.508	0.233	2.96746e-47	act Macro	AREG
TFRC	7.09235e-49	1.13801	0.545	0.332	1.40854e-44	act Macro	TFRC
SNAPC1	3.89046e-44	1.0541	0.405	0.179	7.72645e-40	act Macro	SNAPC1
MT1E	4.15894e-42	1.05538	0.254	0.073	8.25965e-38	act Macro	MT1E
SPP11	2.00089e-36	1.30918	0.271	0.087	3.97378e-32	act Macro	SPP1
IL23A	2.26649e-36	1.16783	0.15	0.025	4.50124e-32	act Macro	IL23A
CCL4L21	1.44803e-33	1.1446	0.676	0.457	2.87579e-29	act Macro	CCL4L2
CCL5	1.09756e-23	1.09176	0.161	0.048	2.17975e-19	act Macro	CCL5
HES4	1.59274e-20	1.02783	0.342	0.188	3.16318e-16	act Macro	HES4
CCL23	1.00053e-09	1.23807	0.171	0.099	1.98705e-05	act Macro	CCL2
MT1X	2.35747e-08	1.00122	0.329	0.257	0.000468194	act Macro	MT1X
CXCL5	1.08291e-285	5.30691	0.8	0.076	2.15066e-281	CXCL Macro	CXCL5
CXCL31	8.92938e-225	3.81149	0.904	0.232	1.77338e-220	CXCL Macro	CXCL3
CCL202	9.43744e-203	3.30708	0.854	0.2	1.87428e-198	CXCL Macro	CCL20
INHBA1	1.24786e-186	2.2965	0.873	0.189	2.47824e-182	CXCL Macro	INHBA
CXCL1	5.43696e-182	3.73677	0.62	0.082	1.07978e-177	CXCL Macro	CXCL1
CXCL81	3.22953e-177	3.28909	0.977	0.649	6.41385e-173	CXCL Macro	CXCL8
CTSL2	5.88694e-169	2.4385	0.907	0.35	1.16915e-164	CXCL Macro	CTSL
CXCL22	8.56955e-162	2.76783	0.911	0.361	1.70191e-157	CXCL Macro	CXCL2
FTH11	6.43142e-156	1.59488	0.998	1	1.27728e-151	CXCL Macro	FTH1
SLC25A371	6.46773e-143	1.84802	0.849	0.325	1.28449e-138	CXCL Macro	SLC25A37
EREG2	1.97204e-141	1.72979	0.919	0.283	3.91647e-137	CXCL Macro	EREG
BCAT11	2.26689e-138	1.77124	0.756	0.232	4.50205e-134	CXCL Macro	BCAT1
ATP13A32	1.9139e-135	1.76682	0.9	0.396	3.80101e-131	CXCL Macro	ATP13A3
SOD22	7.15308e-131	1.82129	0.989	0.804	1.4206e-126	CXCL Macro	SOD2
PTGS22	4.79874e-127	2.40649	0.921	0.499	9.5303e-123	CXCL Macro	PTGS2
IL1B2	2.21445e-122	1.72385	0.989	0.709	4.3979e-118	CXCL Macro	IL1B
MT2A1	1.48295e-121	2.93287	0.902	0.569	2.94514e-117	CXCL Macro	MT2A
SDC21	1.07956e-117	1.68243	0.645	0.163	2.14402e-113	CXCL Macro	SDC2
NT5E	1.58678e-116	1.25427	0.355	0.026	3.15134e-112	CXCL Macro	NT5E
TM4SF1	8.14627e-115	1.82959	0.293	0.012	1.61785e-110	CXCL Macro	TM4SF1
TNFSF15	1.11359e-114	2.4612	0.49	0.077	2.21158e-110	CXCL Macro	TNFSF15
CD442	9.32311e-114	1.48982	0.989	0.777	1.85157e-109	CXCL Macro	CD44
TNIP32	3.63869e-112	1.17967	0.771	0.219	7.22644e-108	CXCL Macro	TNIP3
PLAUR2	4.96767e-112	1.55196	0.964	0.708	9.8658e-108	CXCL Macro	PLAUR
ITGB81	1.37945e-111	1.44652	0.537	0.102	2.73958e-107	CXCL Macro	ITGB8
TNFAIP61	4.10358e-111	1.92416	0.577	0.133	8.14971e-107	CXCL Macro	TNFAIP6
CCL31	1.45172e-109	2.06316	0.96	0.566	2.88312e-105	CXCL Macro	CCL3
SLC11A11	1.5589e-109	1.42891	0.796	0.272	3.09598e-105	CXCL Macro	SLC11A1
TIMP12	1.86511e-107	1.59395	0.989	0.879	3.70412e-103	CXCL Macro	TIMP1
NAMPT2	2.27918e-106	1.32924	0.992	0.879	4.52646e-102	CXCL Macro	NAMPT
SAT1	1.33557e-105	1.12819	1	0.995	2.65244e-101	CXCL Macro	SAT1
RAB13	1.66644e-104	1.48657	0.684	0.24	3.30955e-100	CXCL Macro	RAB13
ELL22	1.24036e-102	1.28126	0.694	0.216	2.46335e-98	CXCL Macro	ELL2
CREG1	3.80612e-102	1.83733	0.739	0.35	7.55896e-98	CXCL Macro	CREG1
MMP1	1.23348e-100	4.14228	0.352	0.041	2.4497e-96	CXCL Macro	MMP1
LINC02376	3.46768e-100	1.72882	0.331	0.032	6.88682e-96	CXCL Macro	LINC02376
AC009630.4	1.55286e-99	1.65186	0.333	0.034	3.08397e-95	CXCL Macro	AC009630.4
ANXA5	3.11309e-96	1.02342	0.977	0.926	6.1826e-92	CXCL Macro	ANXA5
IL1A2	3.16266e-96	1.63758	0.696	0.231	6.28105e-92	CXCL Macro	IL1A
CA12	1.11525e-94	1.18028	0.28	0.018	2.21489e-90	CXCL Macro	CA12
TNFRSF1B2	9.9528e-94	1.4206	0.896	0.546	1.97663e-89	CXCL Macro	TNFRSF1B
SERPINB2	1.15175e-93	3.21822	0.418	0.069	2.28737e-89	CXCL Macro	SERPINB2
MUCL1	1.39756e-93	4.16695	0.282	0.021	2.77556e-89	CXCL Macro	MUCL1
TREM11	4.16472e-93	1.29011	0.756	0.282	8.27113e-89	CXCL Macro	TREM1
MMP14	4.73067e-93	1.477	0.618	0.194	9.39511e-89	CXCL Macro	MMP14
ARID5B	2.1802e-91	1.39514	0.541	0.145	4.32988e-87	CXCL Macro	ARID5B
CSTB	4.53353e-90	1.66764	0.964	0.937	9.00359e-86	CXCL Macro	CSTB
FLT1	5.23834e-90	1.65508	0.516	0.135	1.04034e-85	CXCL Macro	FLT1
SMOX	2.24929e-88	1.38583	0.456	0.097	4.4671e-84	CXCL Macro	SMOX
SRGN1	9.74417e-88	1.08482	0.992	0.988	1.93519e-83	CXCL Macro	SRGN
SLCO4A1	2.30326e-87	1.20589	0.403	0.074	4.57428e-83	CXCL Macro	SLCO4A1
SLC16A101	4.29762e-87	1.54427	0.558	0.152	8.53508e-83	CXCL Macro	SLC16A10
CEMIP	1.15243e-85	2.19773	0.34	0.039	2.28873e-81	CXCL Macro	CEMIP
ITGB1	1.01041e-80	1.34137	0.854	0.682	2.00667e-76	CXCL Macro	ITGB1
C15orf481	7.57816e-80	1.03136	0.977	0.713	1.50502e-75	CXCL Macro	C15orf48
TSC22D1	5.52713e-79	1.45889	0.478	0.116	1.09769e-74	CXCL Macro	TSC22D1
IL62	2.40047e-77	1.90681	0.584	0.189	4.76734e-73	CXCL Macro	IL6
ETS22	1.93413e-76	1.15638	0.854	0.529	3.84119e-72	CXCL Macro	ETS2
NRIP3	6.16765e-76	1.12131	0.395	0.08	1.2249e-71	CXCL Macro	NRIP3
PHLDA1	2.19658e-73	1.36484	0.597	0.218	4.3624e-69	CXCL Macro	PHLDA1
EMP11	3.84078e-73	1.1309	0.565	0.177	7.62778e-69	CXCL Macro	EMP1
SLC7A111	9.90071e-71	1.57441	0.518	0.152	1.96628e-66	CXCL Macro	SLC7A11
PPBP	6.2619e-70	3.13629	0.166	0.004	1.24361e-65	CXCL Macro	PPBP
ABCA11	5.8594e-69	1.15851	0.626	0.247	1.16368e-64	CXCL Macro	ABCA1
MT1E1	2.23828e-68	2.33629	0.386	0.076	4.44522e-64	CXCL Macro	MT1E
ABHD17C	2.67268e-66	1.00871	0.316	0.056	5.30795e-62	CXCL Macro	ABHD17C
IER31	7.10186e-66	1.00311	0.977	0.708	1.41043e-61	CXCL Macro	IER3
MPZL1	1.46265e-65	1.39637	0.561	0.249	2.90482e-61	CXCL Macro	MPZL1
AQP92	1.61021e-65	1.19653	0.618	0.222	3.19788e-61	CXCL Macro	AQP9
TNIP11	5.55282e-65	1.08869	0.726	0.407	1.10279e-60	CXCL Macro	TNIP1
MARCO	1.08474e-64	1.36319	0.425	0.123	2.1543e-60	CXCL Macro	MARCO
MT1G	1.45044e-64	2.89715	0.251	0.03	2.88058e-60	CXCL Macro	MT1G
PAG1	3.15303e-64	1.31534	0.582	0.234	6.26193e-60	CXCL Macro	PAG1
SLC2A32	5.27783e-64	1.32568	0.83	0.484	1.04818e-59	CXCL Macro	SLC2A3
MMP191	1.68881e-63	1.47285	0.476	0.149	3.35398e-59	CXCL Macro	MMP19
FNDC3B1	9.89905e-63	1.086	0.662	0.314	1.96595e-58	CXCL Macro	FNDC3B
CCL3L11	4.07508e-62	2.015	0.807	0.488	8.0931e-58	CXCL Macro	CCL3L1
ERRFI1	4.12766e-62	1.1433	0.257	0.039	8.19753e-58	CXCL Macro	ERRFI1
SLAMF9	4.21264e-62	1.3616	0.35	0.071	8.36631e-58	CXCL Macro	SLAMF9
CSF3	3.80811e-61	1.9278	0.219	0.027	7.5629e-57	CXCL Macro	CSF3
BNIP3L1	4.46506e-61	1.22715	0.752	0.531	8.86761e-57	CXCL Macro	BNIP3L
DLL1	1.85035e-60	1.22517	0.295	0.056	3.6748e-56	CXCL Macro	DLL1
IL1RN2	3.5199e-60	1.15653	0.862	0.545	6.99052e-56	CXCL Macro	IL1RN
DUSP4	4.04338e-59	1.23992	0.624	0.277	8.03015e-55	CXCL Macro	DUSP4
BASP11	8.95259e-59	1.11443	0.885	0.763	1.77798e-54	CXCL Macro	BASP1
MMP10	5.5219e-57	2.3925	0.174	0.01	1.09665e-52	CXCL Macro	MMP10
CPD	8.74918e-57	1.09311	0.505	0.177	1.73759e-52	CXCL Macro	CPD
PDE4DIP1	1.11352e-55	1.26974	0.58	0.283	2.21146e-51	CXCL Macro	PDE4DIP
HIF1A1	1.86554e-55	1.09597	0.858	0.731	3.70496e-51	CXCL Macro	HIF1A
CRADD	1.94774e-55	1.07008	0.312	0.069	3.8682e-51	CXCL Macro	CRADD
SLC39A81	6.03569e-55	1.24145	0.512	0.184	1.19869e-50	CXCL Macro	SLC39A8
CTSB1	2.85244e-54	1.24861	0.868	0.708	5.66495e-50	CXCL Macro	CTSB
CD63	4.51417e-54	1.04643	0.943	0.911	8.96514e-50	CXCL Macro	CD63
PMP22	4.94508e-54	1.26193	0.533	0.227	9.82092e-50	CXCL Macro	PMP22
MTRNR2L8	6.74078e-53	1.33948	0.834	0.656	1.33872e-48	CXCL Macro	MTRNR2L8
EDN1	1.5641e-52	1.24357	0.183	0.015	3.10629e-48	CXCL Macro	EDN1
IL24	2.1884e-51	2.72522	0.127	0.004	4.34615e-47	CXCL Macro	IL24
ATP2B1	1.2642e-49	1.22012	0.718	0.517	2.5107e-45	CXCL Macro	ATP2B1
GNS	2.33912e-49	1.12771	0.584	0.289	4.64549e-45	CXCL Macro	GNS
MT1F	2.7271e-48	1.0427	0.268	0.052	5.41602e-44	CXCL Macro	MT1F
SNX9	3.84296e-48	1.41022	0.527	0.253	7.63211e-44	CXCL Macro	SNX9
QSOX1	2.51942e-46	1.02404	0.524	0.237	5.00357e-42	CXCL Macro	QSOX1
SNAPC11	1.37413e-45	1.26258	0.459	0.19	2.72902e-41	CXCL Macro	SNAPC1
ANKRD28	5.60421e-45	1.10689	0.52	0.233	1.113e-40	CXCL Macro	ANKRD28
CD163	4.22295e-44	1.16273	0.374	0.129	8.38678e-40	CXCL Macro	CD163
MMP92	6.00345e-43	1.25481	0.459	0.17	1.19229e-38	CXCL Macro	MMP9
CSGALNACT2	1.20739e-42	1.04761	0.616	0.397	2.39789e-38	CXCL Macro	CSGALNACT2
SPP12	1.22454e-42	2.55723	0.333	0.094	2.43195e-38	CXCL Macro	SPP1
BNIP3	1.9019e-42	1.05174	0.35	0.115	3.77717e-38	CXCL Macro	BNIP3
SLC7A7	1.91779e-41	1.07948	0.52	0.257	3.80872e-37	CXCL Macro	SLC7A7
OSBPL8	5.027e-40	1.21055	0.699	0.58	9.98361e-36	CXCL Macro	OSBPL8
RCAN1	1.56867e-39	1.49749	0.331	0.099	3.11537e-35	CXCL Macro	RCAN1
G0S22	1.97265e-39	1.16035	0.773	0.48	3.91768e-35	CXCL Macro	G0S2
ACSL41	4.05067e-37	1.0352	0.679	0.497	8.04464e-33	CXCL Macro	ACSL4
CCL42	1.37444e-36	1.048	0.745	0.442	2.72964e-32	CXCL Macro	CCL4
ZFYVE161	2.05716e-36	1.01601	0.586	0.356	4.08552e-32	CXCL Macro	ZFYVE16
ERO1A	2.07381e-36	1.10775	0.552	0.335	4.11859e-32	CXCL Macro	ERO1A
MT1X1	4.91941e-35	2.4459	0.467	0.253	9.76995e-31	CXCL Macro	MT1X
F3	5.77733e-34	1.36251	0.255	0.074	1.14738e-29	CXCL Macro	F3
CES1	1.67163e-33	1.52343	0.234	0.062	3.31986e-29	CXCL Macro	CES1
MT1M	3.38232e-25	1.21354	0.113	0.013	6.71729e-21	CXCL Macro	MT1M
CD59	7.7919e-25	1.12933	0.548	0.388	1.54747e-20	CXCL Macro	CD59
FNIP2	2.38855e-24	1.01759	0.552	0.402	4.74367e-20	CXCL Macro	FNIP2
PLIN2	2.51312e-19	1.11335	0.446	0.272	4.99105e-15	CXCL Macro	PLIN2
HES41	1.40885e-07	1.0346	0.293	0.2	0.00279798	CXCL Macro	HES4
HIST1H1C	0.000281814	1.14792	0.318	0.305	1	CXCL Macro	HIST1H1C
IGLC21	0.00367727	1.59777	0.123	0.08	1	CXCL Macro	IGLC2

## Sheet: DGEA_allMNP_FC2_p001_membrane
	p_val	avg_log2FC	pct.1	pct.2	p_val_adj	cluster	gene	Cellular_Component
1	1.12287e-240	1.65077	0.914	0.591	2.23002e-236	RUNX3+ cDC2	YWHAH	plasma membrane
2	7.32014e-185	1.4377	0.605	0.115	1.45378e-180	RUNX3+ cDC2	CD1C	plasma membrane
3	1.3407e-136	1.04755	0.761	0.282	2.66263e-132	RUNX3+ cDC2	CLEC10A	plasma membrane
4	2.61341e-128	1.14921	0.403	0.075	5.19023e-124	RUNX3+ cDC2	CD207	plasma membrane
5	0	2.74598	0.97	0.275	0	cDC1	CPNE3	plasma membrane
6	0	1.67088	0.684	0.017	0	cDC1	XCR1	plasma membrane
7	0	1.63882	0.74	0.026	0	cDC1	CADM1	plasma membrane
8	8.96464e-263	1.47554	0.995	0.809	1.78038e-258	cDC1	RGS10	plasma membrane
9	7.99589e-260	1.4729	0.828	0.172	1.58798e-255	cDC1	CAMK2D	plasma membrane
10	1.41615e-254	1.08907	1	0.976	2.81247e-250	cDC1	CD74	plasma membrane
11	1.50399e-246	1.1447	0.672	0.061	2.98692e-242	cDC1	GCSAM	plasma membrane
12	9.02481e-234	1.09106	0.547	0.023	1.79233e-229	cDC1	ENPP1	plasma membrane
13	1.26022e-210	1.34839	0.745	0.175	2.50281e-206	cDC1	LIMA1	plasma membrane
14	2.31277e-207	1.17427	0.805	0.215	4.59315e-203	cDC1	TLR10	plasma membrane
15	7.91408e-203	1.12867	1	0.967	1.57174e-198	cDC1	HLA-DRB1	plasma membrane
16	3.52571e-201	1.07717	1	0.971	7.00205e-197	cDC1	ACTG1	plasma membrane
17	8.46345e-201	1.51668	1	0.918	1.68084e-196	cDC1	CST3	plasma membrane
18	9.57028e-187	1.18741	0.999	0.916	1.90066e-182	cDC1	HLA-DPA1	plasma membrane
19	2.89567e-178	1.12834	0.99	0.728	5.75079e-174	cDC1	LSP1	plasma membrane
20	3.46546e-171	1.11125	0.712	0.165	6.8824e-167	cDC1	P2RY14	plasma membrane
21	6.17964e-155	1.0035	0.822	0.296	1.22728e-150	cDC1	ICAM3	plasma membrane
22	7.82118e-152	1.01828	1	0.886	1.55329e-147	cDC1	HLA-DQB1	plasma membrane
23	2.11765e-150	1.06404	0.942	0.531	4.20566e-146	cDC1	C1QBP	plasma membrane
24	1.3236e-141	1.0105	0.921	0.519	2.62868e-137	cDC1	SRI	plasma membrane
25	1.19534e-136	1.07	0.999	0.904	2.37394e-132	cDC1	HLA-DPB1	plasma membrane
26	4.10752e-125	1.05791	0.94	0.639	8.15754e-121	cDC1	PTPRE	plasma membrane
27	7.23227e-84	1.00495	0.892	0.662	1.43633e-79	cDC1	HLA-DRB5	plasma membrane
28	2.17945e-205	1.51822	0.942	0.424	4.32839e-201	RUNX3- cDC2	JAML	plasma membrane
29	2.66004e-200	1.88131	0.891	0.31	5.28283e-196	RUNX3- cDC2	CLEC10A	plasma membrane
30	1.92683e-149	1.43468	0.66	0.152	3.82668e-145	RUNX3- cDC2	CD1C	plasma membrane
31	8.39981e-149	1.31221	0.964	0.605	1.6682e-144	RUNX3- cDC2	CD52	plasma membrane
32	4.26679e-136	1.43734	0.67	0.184	8.47384e-132	RUNX3- cDC2	FCER1A	plasma membrane
33	2.08851e-105	1.00938	0.803	0.388	4.14778e-101	RUNX3- cDC2	CFP	plasma membrane
34	1.15355e-78	1.0463	0.529	0.189	2.29096e-74	RUNX3- cDC2	IL1R2	plasma membrane
35	4.59858e-70	1.13578	0.788	0.534	9.13277e-66	RUNX3- cDC2	MS4A6A	plasma membrane
36	6.22313e-297	3.60328	0.927	0.073	1.23591e-292	actDC	CCR7	plasma membrane
37	4.55863e-254	3.13809	0.978	0.176	9.05344e-250	actDC	LAMP3	plasma membrane
38	1.5171e-188	2.61071	0.905	0.24	3.01295e-184	actDC	RAB9A	plasma membrane
39	1.91626e-167	1.29945	0.47	0.015	3.8057e-163	actDC	CD200	plasma membrane
40	4.56669e-167	1.82058	0.678	0.086	9.06945e-163	actDC	MGLL	plasma membrane
41	2.88706e-163	1.17092	0.486	0.024	5.73371e-159	actDC	SLCO5A1	plasma membrane
42	2.92967e-162	1.96793	0.442	0.016	5.81833e-158	actDC	AOC1	plasma membrane
43	1.44635e-160	2.06516	0.744	0.118	2.87245e-156	actDC	GPR157	plasma membrane
44	2.11894e-153	3.12688	0.744	0.148	4.20821e-149	actDC	EBI3	plasma membrane
45	5.9283e-147	1.90122	0.64	0.098	1.17736e-142	actDC	ARHGAP10	plasma membrane
46	6.76793e-144	1.98476	0.694	0.116	1.34411e-139	actDC	NRP2	plasma membrane
47	5.64948e-130	2.05988	0.931	0.429	1.12199e-125	actDC	DAPP1	plasma membrane
48	3.04614e-116	1.05993	0.271	0.002	6.04962e-112	actDC	TREML1	plasma membrane
49	4.14352e-116	2.0027	0.981	0.623	8.22904e-112	actDC	MARCKS	plasma membrane
50	4.49408e-110	1.18397	0.505	0.068	8.92524e-106	actDC	MREG	plasma membrane
51	8.56028e-109	1.95878	0.457	0.047	1.70007e-104	actDC	RAMP1	plasma membrane
52	4.40693e-103	1.41094	0.312	0.012	8.75217e-99	actDC	CD70	plasma membrane
53	1.1139e-101	1.74981	0.918	0.607	2.21221e-97	actDC	CSF2RA	plasma membrane
54	4.68869e-98	1.06234	0.442	0.054	9.31175e-94	actDC	CRLF2	plasma membrane
55	2.25222e-93	1.48171	0.735	0.262	4.47291e-89	actDC	RFTN1	plasma membrane
56	6.19278e-90	1.66495	0.849	0.295	1.22989e-85	actDC	IL7R	plasma membrane
57	5.15083e-89	1.49931	0.981	0.803	1.02295e-84	actDC	CD83	plasma membrane
58	7.06243e-89	2.10673	0.924	0.669	1.4026e-84	actDC	MARCKSL1	plasma membrane
59	1.6986e-87	1.02805	0.997	0.998	3.37343e-83	actDC	EEF1A1	plasma membrane
60	2.18043e-87	1.75809	0.874	0.542	4.33034e-83	actDC	RAB8B	plasma membrane
61	3.11283e-82	1.41104	0.984	0.758	6.18208e-78	actDC	BASP1	plasma membrane
62	9.55014e-78	1.15645	0.609	0.175	1.89666e-73	actDC	TRIP10	plasma membrane
63	3.12888e-77	1.22216	0.965	0.747	6.21396e-73	actDC	LSP1	plasma membrane
64	2.35101e-75	1.39602	0.751	0.331	4.66911e-71	actDC	TSPAN33	plasma membrane
65	4.78647e-68	1.28098	0.584	0.162	9.50594e-64	actDC	CD80	plasma membrane
66	2.09175e-67	1.44742	0.29	0.031	4.15422e-63	actDC	PLAAT3	plasma membrane
67	1.43282e-66	1.28236	0.871	0.553	2.84558e-62	actDC	GPBP1	plasma membrane
68	2.83735e-66	1.37411	0.909	0.629	5.63497e-62	actDC	FNBP1	plasma membrane
69	6.40248e-65	1.25876	0.968	0.648	1.27153e-60	actDC	RGS1	plasma membrane
70	2.22483e-62	1.34273	0.669	0.279	4.4185e-58	actDC	SWAP70	plasma membrane
71	4.22701e-60	1.07177	0.47	0.111	8.39485e-56	actDC	GCSAM	plasma membrane
72	2.59401e-54	1.21744	0.792	0.469	5.1517e-50	actDC	PTPN1	plasma membrane
73	1.0799e-53	1.22839	0.457	0.115	2.14468e-49	actDC	CALCRL	plasma membrane
74	2.27933e-52	1.03757	0.577	0.188	4.52674e-48	actDC	CD274	plasma membrane
75	2.73352e-52	1.49214	0.729	0.391	5.42877e-48	actDC	CD40	plasma membrane
76	8.07961e-45	1.09815	0.719	0.409	1.60461e-40	actDC	CYTH1	plasma membrane
77	3.76976e-31	1.09624	0.568	0.302	7.48675e-27	actDC	NIBAN1	plasma membrane
78	3.59155e-27	1.08803	0.533	0.295	7.13282e-23	actDC	ARID1B	plasma membrane
79	1.25784e-24	1.06723	0.776	0.648	2.49807e-20	actDC	CD86	plasma membrane
80	1.82337e-162	1.13925	0.381	0.005	3.62122e-158	progenitor DC	UBE2C	plasma membrane
81	1.81816e-95	1.45803	0.99	0.853	3.61086e-91	progenitor DC	HMGB1	plasma membrane
82	1.19956e-80	1.26997	0.937	0.56	2.38234e-76	progenitor DC	C1QBP	plasma membrane
83	3.98637e-53	1.04806	0.748	0.333	7.91693e-49	progenitor DC	CPNE3	plasma membrane
84	7.97243e-48	1.0436	0.861	0.538	1.58332e-43	progenitor DC	FABP5	plasma membrane
85	4.1634e-18	2.4621	0.609	0.367	8.2685e-14	progenitor DC	LTB	plasma membrane
86	4.4702e-225	2.46097	0.749	0.046	8.87781e-221	MAFB+ LC	CD1A	plasma membrane
87	2.02454e-82	1.04696	0.533	0.09	4.02073e-78	MAFB+ LC	PLEK2	plasma membrane
88	4.42997e-81	1.39938	0.417	0.064	8.79792e-77	MAFB+ LC	TACSTD2	plasma membrane
89	5.45083e-77	2.52204	0.718	0.235	1.08253e-72	MAFB+ LC	HLA-DQB2	plasma membrane
90	9.16298e-72	1.74798	0.672	0.217	1.81977e-67	MAFB+ LC	FCER1A	plasma membrane
91	5.39399e-71	1.33201	0.973	0.638	1.07125e-66	MAFB+ LC	YWHAH	plasma membrane
92	7.33931e-67	1.03832	0.996	0.907	1.45759e-62	MAFB+ LC	AIF1	plasma membrane
93	6.89695e-65	1.01823	0.892	0.37	1.36973e-60	MAFB+ LC	CSF1R	plasma membrane
94	4.01717e-62	1.33943	0.961	0.651	7.9781e-58	MAFB+ LC	RGS1	plasma membrane
95	1.38337e-59	1.09902	0.981	0.88	2.74738e-55	MAFB+ LC	ITM2B	plasma membrane
96	1.78365e-37	1.43073	0.432	0.123	3.54232e-33	MAFB+ LC	CD207	plasma membrane
97	5.43037e-30	1.07434	0.888	0.608	1.07847e-25	MAFB+ LC	HLA-DQA2	plasma membrane
98	9.05801e-209	1.35289	0.566	0.003	1.79892e-204	DC5	SIGLEC6	plasma membrane
99	4.55123e-153	2.18415	0.811	0.03	9.03874e-149	DC5	LILRA4	plasma membrane
100	1.15724e-57	1.46608	0.642	0.064	2.29828e-53	DC5	CDH1	plasma membrane
101	8.94009e-39	3.72146	0.981	0.372	1.7755e-34	DC5	LTB	plasma membrane
102	8.6852e-33	1.31672	0.547	0.09	1.72488e-28	DC5	CD2	plasma membrane
103	1.32446e-25	1.51128	0.434	0.061	2.63038e-21	DC5	TSPAN13	plasma membrane
104	9.05285e-22	1.27301	0.66	0.17	1.7979e-17	DC5	IL3RA	plasma membrane
105	5.20007e-18	1.09275	0.943	0.472	1.03273e-13	DC5	JAML	plasma membrane
106	6.17169e-18	1.16146	1	0.802	1.2257e-13	DC5	HINT1	plasma membrane
107	1.81516e-17	1.09968	0.981	0.731	3.60491e-13	DC5	PARK7	plasma membrane
108	4.67798e-16	1.04077	0.679	0.219	9.29047e-12	DC5	SELL	plasma membrane
109	5.47888e-15	1.12741	0.962	0.818	1.08811e-10	DC5	LST1	plasma membrane
110	1.29254e-14	1.22927	0.509	0.166	2.56699e-10	DC5	OPN3	plasma membrane
111	1.42444e-14	1.83691	0.396	0.086	2.82893e-10	DC5	NKG7	plasma membrane
112	2.74043e-14	1.1025	0.962	0.648	5.44249e-10	DC5	ARL4C	plasma membrane
113	6.05219e-14	1.16714	0.943	0.766	1.20197e-09	DC5	CORO1A	plasma membrane
114	1.72591e-13	1.06886	0.755	0.391	3.42765e-09	DC5	SULF2	plasma membrane
115	3.92599e-13	1.354	0.925	0.637	7.79701e-09	DC5	IFITM2	plasma membrane
116	7.17688e-12	1.44515	0.566	0.206	1.42533e-07	DC5	IFITM1	plasma membrane
117	4.66258e-11	1.10475	0.509	0.196	9.25989e-07	DC5	DAB2	plasma membrane
118	7.2817e-11	1.27943	0.717	0.381	1.44615e-06	DC5	SLC20A1	plasma membrane
119	1.43362e-06	1.01953	0.528	0.265	0.0284717	DC5	PTCH2	plasma membrane
120	2.90194e-109	2.19636	0.924	0.474	5.76324e-105	ISG Mono	LY6E	plasma membrane
121	1.45825e-104	2.30435	0.982	0.642	2.89609e-100	ISG Mono	IFITM3	plasma membrane
122	9.47805e-103	2.45532	0.851	0.332	1.88234e-98	ISG Mono	TNFSF10	plasma membrane
123	7.07024e-102	2.60678	0.716	0.19	1.40415e-97	ISG Mono	IFITM1	plasma membrane
124	2.59085e-90	2.14801	0.836	0.36	5.14543e-86	ISG Mono	IFI6	plasma membrane
125	3.31851e-76	2.00085	0.818	0.382	6.59055e-72	ISG Mono	GBP1	plasma membrane
126	1.215e-75	1.28904	0.491	0.104	2.41299e-71	ISG Mono	OAS3	plasma membrane
127	3.75871e-72	1.66026	0.858	0.484	7.46481e-68	ISG Mono	PARP14	plasma membrane
128	1.22435e-70	1.59209	0.68	0.246	2.43156e-66	ISG Mono	GBP4	plasma membrane
129	3.37389e-68	1.54521	0.96	0.628	6.70054e-64	ISG Mono	IFITM2	plasma membrane
130	8.50554e-52	1.20308	0.404	0.099	1.6892e-47	ISG Mono	DDX58	plasma membrane
131	3.6577e-49	1.48746	0.742	0.401	7.2642e-45	ISG Mono	VAMP5	plasma membrane
132	8.13705e-41	1.2768	0.767	0.497	1.61602e-36	ISG Mono	TNFSF13B	plasma membrane
133	1.10676e-38	1.07923	0.84	0.662	2.19803e-34	ISG Mono	BST2	plasma membrane
134	1.90822e-34	1.0351	0.273	0.056	3.78973e-30	ISG Mono	MSR1	plasma membrane
135	6.91879e-22	1.1515	0.658	0.442	1.37407e-17	ISG Mono	NCF1	plasma membrane
136	4.0303e-141	1.30769	0.932	0.693	8.00418e-137	C1Q Macro	CTSB	plasma membrane
137	3.43775e-137	1.57472	0.546	0.127	6.82736e-133	C1Q Macro	FCGR3A	plasma membrane
138	3.52956e-128	1.26103	0.822	0.395	7.00971e-124	C1Q Macro	CD14	plasma membrane
139	1.05286e-105	1.25077	0.69	0.316	2.09098e-101	C1Q Macro	FPR3	plasma membrane
140	1.08062e-98	1.22863	0.771	0.441	2.14612e-94	C1Q Macro	GLUL	plasma membrane
141	3.18252e-90	1.13523	0.804	0.533	6.32048e-86	C1Q Macro	CYBB	plasma membrane
142	6.01197e-82	1.22736	0.694	0.436	1.19398e-77	C1Q Macro	TGFBI	plasma membrane
143	3.58799e-160	2.54826	0.948	0.327	7.12574e-156	Monocyte	FCN1	plasma membrane
144	1.54646e-103	2.48967	0.935	0.406	3.07127e-99	Monocyte	S100A8	plasma membrane
145	3.67259e-92	2.26436	0.975	0.536	7.29377e-88	Monocyte	S100A9	plasma membrane
146	8.13225e-64	1.06217	0.302	0.039	1.61506e-59	Monocyte	GPBAR1	plasma membrane
147	4.65935e-61	1.93766	0.751	0.437	9.25347e-57	Monocyte	NCF1	plasma membrane
148	6.39706e-61	2.22328	0.631	0.243	1.27046e-56	Monocyte	S100A12	plasma membrane
149	1.26168e-58	1.30264	0.865	0.554	2.50569e-54	Monocyte	CYBB	plasma membrane
150	4.4489e-57	1.04912	0.948	0.89	8.83551e-53	Monocyte	PSAP	plasma membrane
151	6.15602e-54	1.43969	0.597	0.246	1.22258e-49	Monocyte	CLEC12A	plasma membrane
152	2.42885e-53	1.38818	0.954	0.813	4.82369e-49	Monocyte	LST1	plasma membrane
153	2.16527e-52	1.3975	0.492	0.175	4.30022e-48	Monocyte	CD36	plasma membrane
154	1.00019e-44	1.17749	0.351	0.093	1.98639e-40	Monocyte	PRAM1	plasma membrane
155	2.84324e-44	1.47637	0.68	0.375	5.64668e-40	Monocyte	ADGRE5	plasma membrane
156	2.09917e-41	1.4638	0.588	0.326	4.16896e-37	Monocyte	CSF3R	plasma membrane
157	2.50394e-41	1.20065	0.535	0.208	4.97282e-37	Monocyte	C5AR1	plasma membrane
158	9.20814e-40	1.21885	0.683	0.326	1.82874e-35	Monocyte	CD300E	plasma membrane
159	8.90904e-38	1.26896	0.745	0.436	1.76933e-33	Monocyte	CD14	plasma membrane
160	4.06512e-37	1.3299	0.468	0.203	8.07332e-33	Monocyte	PECAM1	plasma membrane
161	3.91244e-36	1.3008	0.72	0.514	7.77011e-32	Monocyte	CD55	plasma membrane
162	3.22302e-33	1.07332	0.714	0.491	6.40092e-29	Monocyte	FYB1	plasma membrane
163	5.09265e-32	1.02452	0.449	0.197	1.0114e-27	Monocyte	AGTRAP	plasma membrane
164	1.19475e-29	1.14768	0.535	0.304	2.37277e-25	Monocyte	RIPOR2	plasma membrane
165	3.35995e-29	1.32238	0.646	0.473	6.67287e-25	Monocyte	STXBP2	plasma membrane
166	5.54351e-29	1.01206	0.655	0.42	1.10094e-24	Monocyte	CFP	plasma membrane
167	1.66733e-28	1.17102	0.689	0.527	3.31132e-24	Monocyte	FGR	plasma membrane
168	2.17501e-26	1.09311	0.631	0.465	4.31956e-22	Monocyte	MYO1F	plasma membrane
169	9.00216e-26	1.1776	0.751	0.673	1.78783e-21	Monocyte	VMP1	plasma membrane
170	4.45951e-25	1.45936	0.557	0.323	8.85659e-21	Monocyte	TNF	plasma membrane
171	1.55675e-23	1.06597	0.378	0.177	3.0917e-19	Monocyte	LRRK2	plasma membrane
172	1.82022e-21	1.10113	0.698	0.57	3.61496e-17	Monocyte	ICAM1	plasma membrane
173	3.58451e-14	1.17566	0.415	0.264	7.11885e-10	Monocyte	RHOB	plasma membrane
174	7.94191e-10	1.11845	0.655	0.654	1.57726e-05	Monocyte	JUN	plasma membrane
175	3.38755e-05	1.28931	0.265	0.177	0.672768	Monocyte	FCGR3A	plasma membrane
176	1.23641e-262	2.45392	0.938	0.358	2.45552e-258	NLRP3 Macro	S100A8	plasma membrane
177	1.93601e-256	2.28629	0.977	0.496	3.84491e-252	NLRP3 Macro	S100A9	plasma membrane
178	2.50223e-234	1.80266	0.867	0.282	4.96944e-230	NLRP3 Macro	FCN1	plasma membrane
179	2.57381e-214	1.92218	0.825	0.275	5.11159e-210	NLRP3 Macro	CD300E	plasma membrane
180	2.48796e-203	1.91955	0.737	0.193	4.9411e-199	NLRP3 Macro	S100A12	plasma membrane
181	2.05064e-146	1.23688	0.867	0.391	4.07257e-142	NLRP3 Macro	CD14	plasma membrane
182	3.46466e-145	1.68728	0.741	0.269	6.88081e-141	NLRP3 Macro	EREG	plasma membrane
183	4.02374e-145	1.36372	0.726	0.251	7.99115e-141	NLRP3 Macro	SLC11A1	plasma membrane
184	2.53507e-144	1.37943	0.947	0.697	5.03464e-140	NLRP3 Macro	PLAUR	plasma membrane
185	7.51821e-144	1.3579	0.967	0.77	1.49312e-139	NLRP3 Macro	CD44	plasma membrane
186	2.25311e-129	1.2216	0.451	0.095	4.47467e-125	NLRP3 Macro	MCEMP1	plasma membrane
187	3.91558e-128	1.37989	0.776	0.382	7.77634e-124	NLRP3 Macro	EHD1	plasma membrane
188	8.73657e-128	1.44293	0.681	0.266	1.73508e-123	NLRP3 Macro	ACSL1	plasma membrane
189	2.78407e-126	1.33454	0.789	0.449	5.52916e-122	NLRP3 Macro	CD93	plasma membrane
190	4.29521e-126	1.49028	0.726	0.302	8.53029e-122	NLRP3 Macro	HBEGF	plasma membrane
191	1.97541e-121	1.22787	0.628	0.198	3.92317e-117	NLRP3 Macro	AQP9	plasma membrane
192	4.74829e-121	1.27171	0.829	0.514	9.4301e-117	NLRP3 Macro	ETS2	plasma membrane
193	3.75656e-120	1.40442	0.81	0.466	7.46052e-116	NLRP3 Macro	SLC2A3	plasma membrane
194	5.83656e-120	1.11848	0.692	0.263	1.15914e-115	NLRP3 Macro	TREM1	plasma membrane
195	5.81709e-119	1.00316	0.993	0.927	1.15527e-114	NLRP3 Macro	NFKBIA	plasma membrane
196	2.27471e-114	1.1313	0.873	0.532	4.51757e-110	NLRP3 Macro	TNFRSF1B	plasma membrane
197	9.50002e-114	1.22204	0.782	0.434	1.8867e-109	NLRP3 Macro	FPR1	plasma membrane
198	1.5143e-112	1.26574	0.828	0.54	3.00739e-108	NLRP3 Macro	ICAM1	plasma membrane
199	1.2822e-110	1.3214	0.694	0.312	2.54645e-106	NLRP3 Macro	OLR1	plasma membrane
200	8.95109e-108	1.08431	0.779	0.471	1.77769e-103	NLRP3 Macro	APLP2	plasma membrane
201	4.70867e-106	1.48292	0.841	0.534	9.35141e-102	NLRP3 Macro	IL1RN	plasma membrane
202	1.63331e-105	1.20724	0.554	0.176	3.24376e-101	NLRP3 Macro	C5AR1	plasma membrane
203	1.16721e-104	1.36279	0.76	0.49	2.31807e-100	NLRP3 Macro	CD55	plasma membrane
204	3.25004e-95	1.48272	0.492	0.163	6.45459e-91	NLRP3 Macro	EMP1	plasma membrane
205	9.04259e-89	1.25672	0.544	0.232	1.79586e-84	NLRP3 Macro	PRNP	plasma membrane
206	2.08167e-83	1.04807	0.809	0.564	4.1342e-79	NLRP3 Macro	ITGAX	plasma membrane
207	5.00711e-83	1.06411	0.687	0.344	9.94413e-79	NLRP3 Macro	CTSL	plasma membrane
208	1.0458e-81	1.01935	0.603	0.3	2.07695e-77	NLRP3 Macro	CSF3R	plasma membrane
209	6.84922e-78	1.20417	0.55	0.223	1.36025e-73	NLRP3 Macro	IL1A	plasma membrane
210	1.36493e-76	1.30734	0.667	0.411	2.71076e-72	NLRP3 Macro	ANPEP	plasma membrane
211	2.61043e-76	1.00101	0.747	0.446	5.18431e-72	NLRP3 Macro	GLUL	plasma membrane
212	4.36209e-70	1.22777	0.811	0.658	8.6631e-66	NLRP3 Macro	VMP1	plasma membrane
213	2.51106e-56	1.4302	0.514	0.263	4.98697e-52	NLRP3 Macro	THBD	plasma membrane
214	1.88406e-185	2.02633	0.935	0.522	3.74173e-181	act Macro	IL1RN	plasma membrane
215	2.16866e-172	1.60395	0.972	0.77	4.30696e-168	act Macro	CD44	plasma membrane
216	2.93781e-147	1.67056	0.771	0.266	5.8345e-143	act Macro	EREG	plasma membrane
217	1.8623e-143	1.36899	0.895	0.496	3.69853e-139	act Macro	NINJ1	plasma membrane
218	6.12193e-142	1.50645	0.899	0.53	1.21581e-137	act Macro	TNFRSF1B	plasma membrane
219	3.44919e-139	1.59614	0.649	0.196	6.8501e-135	act Macro	AQP9	plasma membrane
220	3.99817e-135	1.35187	0.817	0.378	7.94038e-131	act Macro	EHD1	plasma membrane
221	1.54387e-125	1.57014	0.563	0.158	3.06613e-121	act Macro	SLC39A8	plasma membrane
222	1.41649e-119	1.52614	0.641	0.213	2.81314e-115	act Macro	IL1A	plasma membrane
223	4.01962e-109	1.32875	0.512	0.134	7.98296e-105	act Macro	SLC16A10	plasma membrane
224	8.08072e-109	1.07042	0.538	0.159	1.60483e-104	act Macro	CD274	plasma membrane
225	3.23888e-108	1.48383	0.678	0.269	6.43241e-104	act Macro	IL7R	plasma membrane
226	6.44772e-107	1.05422	0.851	0.513	1.28052e-102	act Macro	ETS2	plasma membrane
227	1.39787e-105	1.36927	0.447	0.091	2.77618e-101	act Macro	SLAMF1	plasma membrane
228	6.62882e-105	1.0981	0.896	0.603	1.31648e-100	act Macro	MARCKS	plasma membrane
229	8.89104e-104	1.36129	0.661	0.27	1.76576e-99	act Macro	ACSL1	plasma membrane
230	8.33663e-98	1.28641	0.751	0.479	1.65565e-93	act Macro	ACSL4	plasma membrane
231	1.36469e-94	1.17074	0.412	0.092	2.71028e-90	act Macro	ITGB8	plasma membrane
232	1.98816e-92	1.11905	0.6	0.231	3.94848e-88	act Macro	ABCA1	plasma membrane
233	1.09503e-89	1.17912	0.828	0.465	2.17472e-85	act Macro	SLC2A3	plasma membrane
234	2.36887e-89	1.3581	0.674	0.316	4.70458e-85	act Macro	OLR1	plasma membrane
235	2.37585e-89	1.11645	0.485	0.156	4.71843e-85	act Macro	SDC2	plasma membrane
236	2.10738e-85	1.03292	0.518	0.189	4.18526e-81	act Macro	SDC4	plasma membrane
237	1.33094e-84	1.2241	0.381	0.083	2.64325e-80	act Macro	DNAAF1	plasma membrane
238	2.01182e-78	1.45771	0.443	0.141	3.99547e-74	act Macro	SLC7A11	plasma membrane
239	4.37743e-77	1.01693	0.642	0.334	8.69357e-73	act Macro	PIK3AP1	plasma membrane
240	7.37805e-76	1.0441	0.648	0.316	1.46528e-71	act Macro	LILRB2	plasma membrane
241	1.51551e-72	1.09076	0.496	0.222	3.0098e-68	act Macro	GNG2	plasma membrane
242	2.71126e-70	1.01254	0.374	0.105	5.38456e-66	act Macro	TNFRSF21	plasma membrane
243	1.64583e-65	1.07211	0.646	0.351	3.26862e-61	act Macro	CTSL	plasma membrane
244	1.99114e-50	1.12562	0.545	0.334	3.9544e-46	act Macro	TFRC	plasma membrane
245	3.54247e-163	2.42003	0.907	0.352	7.03534e-159	CXCL Macro	CTSL	plasma membrane
246	1.98749e-133	1.70281	0.919	0.288	3.94715e-129	CXCL Macro	EREG	plasma membrane
247	1.78339e-120	2.44943	0.49	0.078	3.54182e-116	CXCL Macro	TNFSF15	plasma membrane
248	7.78604e-116	1.25245	0.355	0.027	1.54631e-111	CXCL Macro	NT5E	plasma membrane
249	5.25623e-111	1.67084	0.645	0.167	1.04389e-106	CXCL Macro	SDC2	plasma membrane
250	1.63039e-108	1.46604	0.989	0.782	3.23795e-104	CXCL Macro	CD44	plasma membrane
251	4.28736e-106	1.52942	0.964	0.712	8.51469e-102	CXCL Macro	PLAUR	plasma membrane
252	4.02931e-104	1.47643	0.684	0.243	8.00221e-100	CXCL Macro	RAB13	plasma membrane
253	3.14902e-103	1.41003	0.796	0.278	6.25395e-99	CXCL Macro	SLC11A1	plasma membrane
254	6.05048e-101	1.43762	0.537	0.104	1.20162e-96	CXCL Macro	ITGB8	plasma membrane
255	9.53336e-96	2.19044	0.34	0.039	1.89333e-91	CXCL Macro	CEMIP	plasma membrane
256	3.22798e-95	1.61704	0.696	0.235	6.41077e-91	CXCL Macro	IL1A	plasma membrane
257	4.00147e-95	1.46581	0.618	0.198	7.94692e-91	CXCL Macro	MMP14	plasma membrane
258	2.8678e-92	4.15889	0.282	0.021	5.69544e-88	CXCL Macro	MUCL1	plasma membrane
259	3.53459e-91	1.17877	0.28	0.018	7.0197e-87	CXCL Macro	CA12	plasma membrane
260	3.22711e-89	3.20422	0.418	0.07	6.40905e-85	CXCL Macro	SERPINB2	plasma membrane
261	1.0159e-86	1.39791	0.896	0.553	2.01757e-82	CXCL Macro	TNFRSF1B	plasma membrane
262	4.78313e-84	1.5302	0.558	0.155	9.49931e-80	CXCL Macro	SLC16A10	plasma membrane
263	4.47442e-83	1.27365	0.756	0.287	8.88621e-79	CXCL Macro	TREM1	plasma membrane
264	7.71904e-81	1.20041	0.403	0.075	1.533e-76	CXCL Macro	SLCO4A1	plasma membrane
265	1.36897e-80	1.33693	0.854	0.682	2.71877e-76	CXCL Macro	ITGB1	plasma membrane
266	2.29589e-79	1.64446	0.516	0.137	4.55964e-75	CXCL Macro	FLT1	plasma membrane
267	4.87649e-73	1.55998	0.518	0.155	9.68472e-69	CXCL Macro	SLC7A11	plasma membrane
268	3.33138e-72	1.14023	0.854	0.533	6.61613e-68	CXCL Macro	ETS2	plasma membrane
269	1.03076e-67	1.39439	0.561	0.249	2.04709e-63	CXCL Macro	MPZL1	plasma membrane
270	3.26672e-67	1.11722	0.565	0.179	6.4877e-63	CXCL Macro	EMP1	plasma membrane
271	1.81224e-64	1.30506	0.582	0.238	3.59911e-60	CXCL Macro	PAG1	plasma membrane
272	3.3887e-64	1.14501	0.626	0.252	6.72995e-60	CXCL Macro	ABCA1	plasma membrane
273	3.83578e-63	1.00466	0.316	0.057	7.61786e-59	CXCL Macro	ABHD17C	plasma membrane
274	1.19329e-62	1.17765	0.618	0.226	2.36988e-58	CXCL Macro	AQP9	plasma membrane
275	8.13565e-60	1.30615	0.83	0.487	1.61574e-55	CXCL Macro	SLC2A3	plasma membrane
276	1.31653e-59	1.08434	0.505	0.179	2.61464e-55	CXCL Macro	CPD	plasma membrane
277	1.32464e-56	1.11657	0.885	0.76	2.63074e-52	CXCL Macro	BASP1	plasma membrane
278	1.73671e-56	1.21963	0.295	0.057	3.4491e-52	CXCL Macro	DLL1	plasma membrane
279	2.73449e-55	1.35577	0.425	0.125	5.4307e-51	CXCL Macro	MARCO	plasma membrane
280	5.07366e-55	1.14063	0.257	0.04	1.00763e-50	CXCL Macro	ERRFI1	plasma membrane
281	1.0999e-54	1.22746	0.512	0.186	2.18439e-50	CXCL Macro	SLC39A8	plasma membrane
282	8.87998e-54	1.22824	0.868	0.714	1.76356e-49	CXCL Macro	CTSB	plasma membrane
283	2.07911e-53	1.13052	0.862	0.552	4.12911e-49	CXCL Macro	IL1RN	plasma membrane
284	2.52931e-52	1.03724	0.943	0.911	5.02321e-48	CXCL Macro	CD63	plasma membrane
285	1.27629e-50	1.25037	0.533	0.231	2.53472e-46	CXCL Macro	PMP22	plasma membrane
286	3.52054e-50	1.40525	0.527	0.253	6.99179e-46	CXCL Macro	SNX9	plasma membrane
287	4.32232e-46	1.20938	0.718	0.52	8.58412e-42	CXCL Macro	ATP2B1	plasma membrane
288	6.21487e-44	1.06841	0.52	0.262	1.23427e-39	CXCL Macro	SLC7A7	plasma membrane
289	1.46318e-43	1.15394	0.374	0.132	2.90588e-39	CXCL Macro	CD163	plasma membrane
290	2.47618e-34	1.3533	0.255	0.076	4.9177e-30	CXCL Macro	F3	plasma membrane
291	3.27105e-34	1.02299	0.679	0.5	6.4963e-30	CXCL Macro	ACSL4	plasma membrane
292	1.80697e-27	1.13694	0.548	0.384	3.58863e-23	CXCL Macro	CD59	plasma membrane
293	8.95098e-22	1.10197	0.446	0.275	1.77767e-17	CXCL Macro	PLIN2	plasma membrane

## Sheet: DGEA_TC_MNP_FC2_p001
	p_val	avg_log2FC	pct.1	pct.2	p_val_adj	cluster	gene
CD1C	2.60961e-282	2.09607	0.638	0.04	5.18269e-278	RUNX3+ cDC2	CD1C
HLA-DQA1	1.34619e-187	1.28694	0.997	0.78	2.67354e-183	RUNX3+ cDC2	HLA-DQA1
HLA-DPB1	3.29718e-176	1.23041	0.999	0.865	6.54819e-172	RUNX3+ cDC2	HLA-DPB1
CLEC10A	2.29716e-175	1.63139	0.66	0.142	4.56216e-171	RUNX3+ cDC2	CLEC10A
DBI	2.51887e-157	1.06291	0.987	0.806	5.00248e-153	RUNX3+ cDC2	DBI
HLA-DPA1	3.01998e-157	1.0923	0.999	0.882	5.99768e-153	RUNX3+ cDC2	HLA-DPA1
YWHAH	3.20019e-156	1.64671	0.877	0.542	6.35558e-152	RUNX3+ cDC2	YWHAH
HLA-DQB1	3.35672e-151	1.04622	0.998	0.843	6.66644e-147	RUNX3+ cDC2	HLA-DQB1
PPA1	1.23524e-150	1.27111	0.97	0.552	2.45319e-146	RUNX3+ cDC2	PPA1
SPINT2	1.27958e-134	1.05217	0.873	0.418	2.54124e-130	RUNX3+ cDC2	SPINT2
IL18	1.11277e-129	1.16691	0.675	0.233	2.20997e-125	RUNX3+ cDC2	IL18
IFI30	3.03517e-128	1.16278	0.975	0.871	6.02785e-124	RUNX3+ cDC2	IFI30
CXCR4	1.33376e-126	1.18424	0.821	0.423	2.64884e-122	RUNX3+ cDC2	CXCR4
GSN	4.51195e-122	1.04336	0.9	0.541	8.96072e-118	RUNX3+ cDC2	GSN
HLA-DRB5	1.411e-121	1.15909	0.915	0.521	2.80224e-117	RUNX3+ cDC2	HLA-DRB5
CD1E	2.15486e-121	1.21513	0.41	0.062	4.27956e-117	RUNX3+ cDC2	CD1E
ALDH2	7.50333e-121	1.11319	0.874	0.473	1.49016e-116	RUNX3+ cDC2	ALDH2
RUNX3	4.13517e-113	1.22352	0.851	0.486	8.21244e-109	RUNX3+ cDC2	RUNX3
IGSF6	8.11263e-113	1.12453	0.797	0.406	1.61117e-108	RUNX3+ cDC2	IGSF6
PPP1R14A	7.77111e-111	1.28651	0.509	0.132	1.54334e-106	RUNX3+ cDC2	PPP1R14A
GPR183	1.21798e-110	1.043	0.961	0.717	2.41891e-106	RUNX3+ cDC2	GPR183
CKLF	2.54313e-109	1.0084	0.941	0.61	5.05066e-105	RUNX3+ cDC2	CKLF
CALHM6	1.44652e-108	1.14462	0.789	0.428	2.87278e-104	RUNX3+ cDC2	CALHM6
CST7	7.59783e-105	1.03469	0.713	0.275	1.50893e-100	RUNX3+ cDC2	CST7
PLAC8	1.34939e-56	1.14752	0.671	0.394	2.67989e-52	RUNX3+ cDC2	PLAC8
CCL17	7.49677e-16	1.20036	0.117	0.029	1.48886e-11	RUNX3+ cDC2	CCL17
DNASE1L3	0	3.38846	0.878	0.1	0	cDC1	DNASE1L3
C1orf54	0	3.04687	0.984	0.208	0	cDC1	C1orf54
CPVL	0	2.79576	0.995	0.512	0	cDC1	CPVL
CPNE3	0	2.74873	0.971	0.236	0	cDC1	CPNE3
CLEC9A	0	2.66199	0.953	0.045	0	cDC1	CLEC9A
SNX3	0	2.47028	0.997	0.618	0	cDC1	SNX3
IRF8	0	2.30215	0.993	0.426	0	cDC1	IRF8
WDFY4	0	2.20039	0.955	0.154	0	cDC1	WDFY4
CCND1	0	2.19768	0.891	0.148	0	cDC1	CCND1
XCR1	0	1.63482	0.672	0.022	0	cDC1	XCR1
CADM1	0	1.57901	0.729	0.033	0	cDC1	CADM1
CLNK	0	1.42467	0.712	0.035	0	cDC1	CLNK
RAB7B	8.11208e-280	1.4618	0.779	0.093	1.61106e-275	cDC1	RAB7B
TMSB4X	5.42026e-276	1.48975	1	0.998	1.07646e-271	cDC1	TMSB4X
CD74	5.81048e-273	1.35582	1	0.967	1.15396e-268	cDC1	CD74
PPT1	3.8372e-268	1.72646	0.988	0.608	7.62067e-264	cDC1	PPT1
RGCC	1.50797e-261	2.37875	0.965	0.464	2.99483e-257	cDC1	RGCC
NAAA	2.24947e-258	1.76454	0.903	0.272	4.46745e-254	cDC1	NAAA
RGS10	4.02233e-253	1.59	0.996	0.754	7.98835e-249	cDC1	RGS10
SHTN1	9.87816e-248	1.77011	0.923	0.345	1.9618e-243	cDC1	SHTN1
CAMK2D	4.8403e-247	1.47792	0.832	0.166	9.61284e-243	cDC1	CAMK2D
EEF1B2	4.53353e-245	1.54006	0.993	0.815	9.00359e-241	cDC1	EEF1B2
RAB32	1.25061e-244	1.78943	0.946	0.439	2.48371e-240	cDC1	RAB32
SNX22	7.58986e-243	1.04868	0.581	0.028	1.50735e-238	cDC1	SNX22
HLA-DRB1	2.2482e-240	1.42729	1	0.955	4.46493e-236	cDC1	HLA-DRB1
CCDC126	6.02819e-239	1.19205	0.672	0.08	1.1972e-234	cDC1	CCDC126
HLA-DPA11	4.78509e-238	1.59373	0.999	0.885	9.50318e-234	cDC1	HLA-DPA1
GCSAM	3.39389e-234	1.11915	0.666	0.062	6.74026e-230	cDC1	GCSAM
CST3	8.05286e-234	1.86622	1	0.888	1.5993e-229	cDC1	CST3
TLR10	5.92027e-233	1.26938	0.813	0.162	1.17577e-228	cDC1	TLR10
NET1	1.16251e-232	1.28616	0.696	0.082	2.30875e-228	cDC1	NET1
TMEM14A	2.28735e-231	1.09922	0.672	0.083	4.54268e-227	cDC1	TMEM14A
LIMA1	8.9593e-230	1.44309	0.758	0.136	1.77932e-225	cDC1	LIMA1
IDO1	5.58227e-229	1.7998	0.925	0.276	1.10864e-224	cDC1	IDO1
HLA-DPB11	1.56851e-224	1.5882	0.999	0.869	3.11506e-220	cDC1	HLA-DPB1
HLA-DOB	1.64163e-224	1.12679	0.706	0.104	3.26027e-220	cDC1	HLA-DOB
ENPP1	1.11406e-222	1.09533	0.552	0.029	2.21252e-218	cDC1	ENPP1
LGALS2	1.84456e-222	2.15831	0.932	0.441	3.66331e-218	cDC1	LGALS2
FUCA1	1.39441e-221	1.26782	0.596	0.059	2.7693e-217	cDC1	FUCA1
FKBP1B	5.28579e-221	1.02686	0.575	0.046	1.04976e-216	cDC1	FKBP1B
BATF3	5.00634e-220	1.32307	0.858	0.23	9.9426e-216	cDC1	BATF3
ASB2	4.85073e-219	1.20365	0.625	0.071	9.63354e-215	cDC1	ASB2
MZT2A	2.68615e-218	1.48947	0.903	0.307	5.3347e-214	cDC1	MZT2A
GSTP1	1.60746e-213	1.52626	0.992	0.772	3.19242e-209	cDC1	GSTP1
ACTG1	1.71209e-211	1.22616	1	0.961	3.40022e-207	cDC1	ACTG1
ENSA	2.39595e-210	1.37772	0.945	0.457	4.75836e-206	cDC1	ENSA
HLA-DQB11	6.5203e-209	1.38698	1	0.847	1.29493e-204	cDC1	HLA-DQB1
P2RY14	2.54162e-206	1.19599	0.695	0.111	5.04765e-202	cDC1	P2RY14
C1QBP	1.16718e-201	1.37326	0.942	0.404	2.31802e-197	cDC1	C1QBP
VAC14	1.07268e-200	1.05068	0.702	0.127	2.13035e-196	cDC1	VAC14
SERPINF2	7.71678e-200	1.06302	0.653	0.109	1.53255e-195	cDC1	SERPINF2
HDAC9	2.38022e-199	1.14439	0.755	0.16	4.72712e-195	cDC1	HDAC9
SUB1	3.03244e-192	1.09016	0.999	0.892	6.02243e-188	cDC1	SUB1
LSM6	4.50199e-189	1.31979	0.927	0.421	8.94095e-185	cDC1	LSM6
COX7C	2.19774e-183	1.09316	0.99	0.851	4.36472e-179	cDC1	COX7C
LSP1	1.16643e-182	1.2614	0.99	0.646	2.31653e-178	cDC1	LSP1
LIMD2	5.32116e-182	1.27576	0.929	0.404	1.05678e-177	cDC1	LIMD2
SRP19	7.79115e-172	1.18223	0.916	0.426	1.54732e-167	cDC1	SRP19
SERPINF1	5.19163e-171	1.47982	0.889	0.303	1.03106e-166	cDC1	SERPINF1
GYPC	7.08486e-171	1.00794	0.747	0.18	1.40705e-166	cDC1	GYPC
TAP1	4.13883e-168	1.20448	0.923	0.402	8.21972e-164	cDC1	TAP1
ICAM3	3.2912e-163	1.03205	0.811	0.246	6.53632e-159	cDC1	ICAM3
PTMS	1.41089e-162	1.27303	0.945	0.464	2.80203e-158	cDC1	PTMS
SUSD3	1.72014e-162	1.08386	0.701	0.163	3.4162e-158	cDC1	SUSD3
SRI	8.70255e-158	1.12814	0.919	0.436	1.72833e-153	cDC1	SRI
SLAMF8	6.98515e-157	1.09581	0.813	0.265	1.38725e-152	cDC1	SLAMF8
NCOA7	1.10284e-154	1.05318	0.796	0.245	2.19024e-150	cDC1	NCOA7
HLA-DQA11	6.12833e-154	1.21243	0.999	0.787	1.21709e-149	cDC1	HLA-DQA1
NDUFC2	2.51205e-153	1.12132	0.948	0.57	4.98893e-149	cDC1	NDUFC2
COX5A	5.61212e-153	1.24763	0.944	0.559	1.11457e-148	cDC1	COX5A
CYB5R3	7.24708e-150	1.01361	0.877	0.351	1.43927e-145	cDC1	CYB5R3
NME2	3.25916e-148	1.3101	0.941	0.646	6.47269e-144	cDC1	NME2
PSMB9	7.32082e-145	1.1018	0.991	0.612	1.45391e-140	cDC1	PSMB9
TRMT112	4.91336e-143	1.09174	0.949	0.579	9.75793e-139	cDC1	TRMT112
CDK2AP2	5.72914e-140	1.00777	0.841	0.351	1.13781e-135	cDC1	CDK2AP2
PSMB8	7.40433e-138	1.04686	0.948	0.519	1.4705e-133	cDC1	PSMB8
NAP1L1	2.17827e-137	1.15742	0.975	0.72	4.32604e-133	cDC1	NAP1L1
HSPB11	1.63654e-133	1.01119	0.817	0.305	3.25016e-129	cDC1	HSPB11
PPA11	3.53738e-132	1.01078	0.984	0.563	7.02525e-128	cDC1	PPA1
ABRACL	4.13445e-131	1.02399	0.879	0.438	8.21102e-127	cDC1	ABRACL
C1orf162	4.33118e-127	1.03005	0.952	0.512	8.60173e-123	cDC1	C1orf162
CKLF1	1.45108e-126	1.12079	0.966	0.617	2.88185e-122	cDC1	CKLF
PTPRE	6.3251e-114	1.02183	0.938	0.617	1.25616e-109	cDC1	PTPRE
HLA-DRB51	9.17147e-111	1.45391	0.881	0.539	1.82145e-106	cDC1	HLA-DRB5
RNASEH2C	2.33327e-108	1.43142	0.765	0.36	4.63388e-104	cDC1	RNASEH2C
ID2	1.10847e-107	1.09466	0.955	0.61	2.20142e-103	cDC1	ID2
SERPINB1	8.45373e-107	1.07862	0.98	0.838	1.67891e-102	cDC1	SERPINB1
FABP5	4.72148e-99	1.00607	0.868	0.479	9.37686e-95	cDC1	FABP5
S100B	2.85373e-97	1.83035	0.561	0.167	5.6675e-93	cDC1	S100B
CXCL9	7.30592e-68	1.45885	0.493	0.159	1.45096e-63	cDC1	CXCL9
CD1C1	3.87118e-13	1.3197	0.548	0.13	7.68817e-09	RUNX3- cDC2	CD1C
CLEC10A1	8.05696e-11	1.6629	0.595	0.22	1.60011e-06	RUNX3- cDC2	CLEC10A
FCER1A	5.79055e-09	1.26688	0.429	0.121	0.000115	RUNX3- cDC2	FCER1A
HLA-DPB12	5.37352e-08	1.00968	0.976	0.885	0.00106718	RUNX3- cDC2	HLA-DPB1
CD52	1.10454e-05	1.03644	0.762	0.545	0.219361	RUNX3- cDC2	CD52
MS4A6A	8.81646e-05	1.06479	0.667	0.484	1	RUNX3- cDC2	MS4A6A
TXNIP	0.00341079	1.04945	0.667	0.537	1	RUNX3- cDC2	TXNIP
LAD1	1.9751e-281	2.02524	0.688	0.012	3.92254e-277	actDC	LAD1
CCR7	1.29361e-277	3.66443	0.958	0.077	2.56911e-273	actDC	CCR7
CCL19	2.90042e-275	4.70632	0.783	0.029	5.76024e-271	actDC	CCL19
CCL22	1.83858e-267	4.84896	0.721	0.02	3.65143e-263	actDC	CCL22
LAMP3	3.31851e-219	3.20037	0.971	0.154	6.59057e-215	actDC	LAMP3
TBC1D4	1.1977e-213	2.44575	0.821	0.087	2.37863e-209	actDC	TBC1D4
FSCN1	1.14117e-203	3.66158	0.938	0.155	2.26637e-199	actDC	FSCN1
IL32	1.49518e-182	2.20026	0.6	0.031	2.96942e-178	actDC	IL32
CD200	3.00404e-165	1.42564	0.5	0.017	5.96603e-161	actDC	CD200
RAB9A	6.36405e-164	2.63179	0.896	0.196	1.2639e-159	actDC	RAB9A
GPR157	5.35246e-162	2.25699	0.792	0.111	1.063e-157	actDC	GPR157
LIMCH1	4.8197e-157	1.44074	0.392	0.007	9.57192e-153	actDC	LIMCH1
S1PR1	6.10511e-148	1.04574	0.362	0.003	1.21247e-143	actDC	S1PR1
AOC1	1.34771e-147	1.95714	0.404	0.01	2.67655e-143	actDC	AOC1
POGLUT1	1.89151e-147	2.03888	0.75	0.109	3.75654e-143	actDC	POGLUT1
MGLL	7.61701e-146	1.80558	0.662	0.073	1.51274e-141	actDC	MGLL
EBI3	3.33173e-145	3.06809	0.704	0.103	6.61682e-141	actDC	EBI3
BIRC3	1.07889e-143	3.74397	0.979	0.421	2.14267e-139	actDC	BIRC3
HMSD	6.05205e-141	1.2521	0.475	0.026	1.20194e-136	actDC	HMSD
NUB1	1.4777e-134	3.0168	0.958	0.398	2.93472e-130	actDC	NUB1
RAMP1	2.01759e-131	2.2337	0.562	0.051	4.00694e-127	actDC	RAMP1
CD70	3.4142e-131	1.65948	0.404	0.015	6.7806e-127	actDC	CD70
ANKRD33B	3.57911e-130	1.07701	0.404	0.018	7.10812e-126	actDC	ANKRD33B
SLCO5A1	3.17359e-128	1.10578	0.45	0.026	6.30275e-124	actDC	SLCO5A1
INSM1	9.53804e-125	1.30968	0.3	0.005	1.89426e-120	actDC	INSM1
NRP2	2.73783e-124	1.9998	0.725	0.141	5.43733e-120	actDC	NRP2
LY75	2.50075e-122	2.39902	0.792	0.201	4.96648e-118	actDC	LY75
TXN	3.67882e-120	3.65628	0.996	0.807	7.30614e-116	actDC	TXN
ARHGAP10	2.53524e-119	1.76228	0.596	0.084	5.03499e-115	actDC	ARHGAP10
CERS6	3.42407e-113	1.82944	0.771	0.196	6.8002e-109	actDC	CERS6
DUSP5	1.44145e-111	2.11521	0.867	0.272	2.86273e-107	actDC	DUSP5
NCCRP1	7.65143e-110	1.01027	0.242	0.001	1.51957e-105	actDC	NCCRP1
SINHCAF	4.63531e-108	1.83682	0.846	0.282	9.20572e-104	actDC	SINHCAF
DAPP1	2.77758e-107	2.1517	0.917	0.383	5.51628e-103	actDC	DAPP1
CCL171	8.60518e-105	3.31865	0.408	0.027	1.70899e-100	actDC	CCL17
MAP3K14	2.24466e-103	1.4162	0.588	0.092	4.45789e-99	actDC	MAP3K14
SOCS2	3.64987e-101	1.54744	0.492	0.057	7.24865e-97	actDC	SOCS2
GADD45A	3.40374e-100	2.28204	0.633	0.121	6.75982e-96	actDC	GADD45A
MREG	8.7342e-99	1.26106	0.525	0.073	1.73461e-94	actDC	MREG
NMRK1	1.86011e-96	1.57568	0.55	0.085	3.69418e-92	actDC	NMRK1
KDM2B	2.71615e-96	1.54349	0.65	0.151	5.39427e-92	actDC	KDM2B
IRF4	2.85065e-94	1.48072	0.625	0.116	5.66139e-90	actDC	IRF4
CRLF2	6.60933e-93	1.1587	0.492	0.068	1.31261e-88	actDC	CRLF2
KIF2A	1.47465e-90	2.59699	0.729	0.233	2.92866e-86	actDC	KIF2A
MARCKS	1.49463e-88	1.88432	0.979	0.628	2.96833e-84	actDC	MARCKS
EEF1A1	4.76599e-88	1.25395	0.996	0.997	9.46525e-84	actDC	EEF1A1
GPX4	5.45634e-88	1.71047	0.975	0.865	1.08363e-83	actDC	GPX4
TVP23A	6.22433e-88	1.42481	0.542	0.087	1.23615e-83	actDC	TVP23A
CST71	7.89802e-87	2.1675	0.871	0.321	1.56855e-82	actDC	CST7
CSF2RA	2.28037e-86	1.97339	0.9	0.53	4.52881e-82	actDC	CSF2RA
IDO11	1.15431e-85	2.18542	0.871	0.338	2.29246e-81	actDC	IDO1
PLAAT3	1.633e-85	1.6859	0.342	0.027	3.24314e-81	actDC	PLAAT3
STK4	2.17776e-84	2.00618	0.908	0.529	4.32504e-80	actDC	STK4
TRAFD1	5.74959e-84	1.49079	0.65	0.154	1.14187e-79	actDC	TRAFD1
PDCD1LG2	9.11518e-84	1.00499	0.396	0.04	1.81028e-79	actDC	PDCD1LG2
SIAH2	1.73684e-83	1.51616	0.646	0.147	3.44937e-79	actDC	SIAH2
RASSF4	2.39643e-81	2.0802	0.85	0.408	4.75931e-77	actDC	RASSF4
RFTN1	4.15558e-79	1.54991	0.738	0.255	8.25297e-75	actDC	RFTN1
SYNPO2	7.54448e-79	1.09417	0.271	0.012	1.49833e-74	actDC	SYNPO2
ID21	1.1725e-78	1.97937	0.958	0.642	2.32858e-74	actDC	ID2
CRIP1	3.57948e-78	2.26283	0.967	0.851	7.10885e-74	actDC	CRIP1
CYB5A	3.627e-77	1.32997	0.571	0.122	7.20323e-73	actDC	CYB5A
GRSF1	1.56664e-76	1.73578	0.75	0.293	3.11134e-72	actDC	GRSF1
BASP1	1.00188e-73	1.43343	0.988	0.729	1.98972e-69	actDC	BASP1
RAB8B	2.36188e-73	1.68835	0.896	0.567	4.69069e-69	actDC	RAB8B
PPA12	9.75365e-73	1.71447	0.975	0.602	1.93707e-68	actDC	PPA1
ZFAS1	2.2643e-72	1.51005	0.979	0.814	4.4969e-68	actDC	ZFAS1
LYST	4.76881e-72	1.66845	0.771	0.29	9.47085e-68	actDC	LYST
SAMSN1	3.65744e-71	1.54995	0.938	0.522	7.26367e-67	actDC	SAMSN1
IL15	7.86716e-69	1.22826	0.562	0.134	1.56242e-64	actDC	IL15
CCDC50	1.76924e-67	1.6001	0.642	0.188	3.51371e-63	actDC	CCDC50
NDE1	2.70474e-67	1.24171	0.554	0.136	5.37161e-63	actDC	NDE1
RELB	6.0499e-67	1.34119	0.804	0.351	1.20151e-62	actDC	RELB
CD83	5.13067e-66	1.40991	0.975	0.813	1.01895e-61	actDC	CD83
SEC61B	1.95048e-65	1.42844	0.971	0.868	3.87365e-61	actDC	SEC61B
SYNGR2	9.96534e-65	1.4117	0.887	0.545	1.97912e-60	actDC	SYNGR2
NAA25	2.91974e-64	1.38798	0.496	0.104	5.7986e-60	actDC	NAA25
IL7R	8.99223e-64	1.52997	0.871	0.355	1.78586e-59	actDC	IL7R
ETV3	1.53384e-63	1.48559	0.796	0.36	3.04621e-59	actDC	ETV3
LSP11	2.67742e-63	1.2847	0.958	0.679	5.31735e-59	actDC	LSP1
TRIP10	7.39331e-63	1.21557	0.617	0.18	1.46831e-58	actDC	TRIP10
MARCKSL1	1.04035e-62	2.01051	0.9	0.615	2.06614e-58	actDC	MARCKSL1
ARAP2	2.15534e-61	1.10117	0.55	0.144	4.28051e-57	actDC	ARAP2
RAB30	5.60301e-61	1.0685	0.45	0.094	1.11276e-56	actDC	RAB30
NET11	3.03155e-60	1.42067	0.542	0.145	6.02066e-56	actDC	NET1
ZBTB10	1.27301e-59	1.41058	0.642	0.222	2.5282e-55	actDC	ZBTB10
CD80	1.33863e-58	1.35649	0.637	0.191	2.65852e-54	actDC	CD80
CYTIP	1.35482e-58	1.38859	0.854	0.474	2.69068e-54	actDC	CYTIP
FNBP1	4.35874e-57	1.40212	0.929	0.643	8.65646e-53	actDC	FNBP1
TNFAIP2	4.99321e-57	1.44548	0.912	0.589	9.91651e-53	actDC	TNFAIP2
TMEM176A	7.41481e-57	1.84893	0.675	0.268	1.47258e-52	actDC	TMEM176A
TBC1D8	9.2403e-57	1.00795	0.367	0.058	1.83512e-52	actDC	TBC1D8
REL	1.03074e-56	1.45225	0.912	0.608	2.04705e-52	actDC	REL
CEP350	1.54934e-56	1.59639	0.75	0.352	3.07698e-52	actDC	CEP350
CALCRL	1.18588e-55	1.35441	0.496	0.114	2.35515e-51	actDC	CALCRL
GLS	1.46419e-55	1.8239	0.829	0.483	2.90789e-51	actDC	GLS
NABP1	3.80783e-55	1.69901	0.871	0.533	7.56235e-51	actDC	NABP1
GPBP1	3.21685e-54	1.31456	0.867	0.542	6.38867e-50	actDC	GPBP1
ETS1	3.97371e-54	1.08244	0.371	0.062	7.89179e-50	actDC	ETS1
BTG1	2.29462e-53	1.26503	0.971	0.818	4.55711e-49	actDC	BTG1
MIR155HG	3.34805e-53	1.81427	0.617	0.206	6.64923e-49	actDC	MIR155HG
ANXA6	1.1722e-52	1.464	0.754	0.378	2.32799e-48	actDC	ANXA6
C17orf49	1.25677e-51	1.3711	0.858	0.563	2.49594e-47	actDC	C17orf49
CEP135	1.30938e-51	1.01926	0.458	0.113	2.60044e-47	actDC	CEP135
OSTF1	3.57321e-51	1.33512	0.846	0.586	7.09639e-47	actDC	OSTF1
RGS1	4.21844e-51	1.30509	0.967	0.598	8.37782e-47	actDC	RGS1
RUFY3	2.98838e-50	1.36778	0.596	0.231	5.93492e-46	actDC	RUFY3
HINT1	6.54467e-50	1.12656	0.967	0.733	1.29977e-45	actDC	HINT1
SWAP70	7.54744e-50	1.32065	0.654	0.286	1.49892e-45	actDC	SWAP70
MALT1	3.19196e-49	1.56616	0.771	0.396	6.33924e-45	actDC	MALT1
TSPAN33	5.14727e-49	1.27162	0.683	0.296	1.02225e-44	actDC	TSPAN33
HIVEP1	9.19663e-49	1.24639	0.629	0.229	1.82645e-44	actDC	HIVEP1
CD274	1.54861e-48	1.08616	0.671	0.24	3.07554e-44	actDC	CD274
TSTD1	1.67177e-48	1.16974	0.629	0.24	3.32013e-44	actDC	TSTD1
PTPN1	5.92098e-48	1.26053	0.817	0.497	1.17591e-43	actDC	PTPN1
GCSAM1	4.0356e-47	1.08862	0.475	0.126	8.0147e-43	actDC	GCSAM
ARPP19	1.26838e-45	1.09403	0.717	0.366	2.519e-41	actDC	ARPP19
H2AFZ	2.10083e-45	1.31	0.908	0.729	4.17225e-41	actDC	H2AFZ
TRAF1	3.70598e-45	1.18016	0.683	0.314	7.36008e-41	actDC	TRAF1
CHD3	8.68949e-45	1.143	0.508	0.17	1.72573e-40	actDC	CHD3
ISCU	3.917e-44	1.30229	0.742	0.406	7.77916e-40	actDC	ISCU
FYTTD1	1.75913e-43	1.3496	0.708	0.371	3.49362e-39	actDC	FYTTD1
TRADD	7.74633e-42	1.02272	0.65	0.304	1.53842e-37	actDC	TRADD
NFKB1	3.18586e-41	1.04065	0.921	0.677	6.32712e-37	actDC	NFKB1
USP12	8.9795e-41	1.05793	0.717	0.35	1.78333e-36	actDC	USP12
MAP3K1	2.06779e-40	1.18713	0.604	0.263	4.10663e-36	actDC	MAP3K1
FLT3	4.6503e-40	1.11109	0.462	0.15	9.23549e-36	actDC	FLT3
MAP4K4	1.41378e-39	1.09756	0.608	0.25	2.80776e-35	actDC	MAP4K4
ERICH1	1.66702e-39	1.47522	0.654	0.346	3.31071e-35	actDC	ERICH1
ATOX1	1.93665e-39	1.21844	0.917	0.717	3.84619e-35	actDC	ATOX1
BCL2L11	2.02102e-39	1.25028	0.575	0.245	4.01374e-35	actDC	BCL2L11
GNG5	4.42774e-39	1.00169	0.975	0.874	8.79348e-35	actDC	GNG5
PPDPF	3.11761e-38	1.02502	0.892	0.688	6.19157e-34	actDC	PPDPF
SOCS1	3.3638e-38	1.14691	0.529	0.198	6.6805e-34	actDC	SOCS1
HMGN3	4.26223e-38	1.59965	0.779	0.496	8.46478e-34	actDC	HMGN3
VOPP1	2.77416e-37	1.19212	0.7	0.416	5.50947e-33	actDC	VOPP1
TUBA1C	3.80096e-37	1.26844	0.683	0.366	7.54872e-33	actDC	TUBA1C
ARHGAP22	2.80412e-36	1.09515	0.408	0.108	5.56897e-32	actDC	ARHGAP22
FAM118A	6.91824e-36	1.15092	0.517	0.201	1.37396e-31	actDC	FAM118A
GRK3	1.50994e-34	1.0447	0.6	0.288	2.99875e-30	actDC	GRK3
ATP6V1G1	3.38162e-34	1.00592	0.912	0.792	6.71589e-30	actDC	ATP6V1G1
HSD11B1-AS1	6.57778e-34	1.07178	0.175	0.021	1.30635e-29	actDC	HSD11B1-AS1
CYTH1	6.65229e-34	1.06908	0.721	0.406	1.32115e-29	actDC	CYTH1
GSN1	2.99551e-33	1.01437	0.879	0.585	5.94907e-29	actDC	GSN
FOXP1	4.31489e-33	1.30129	0.696	0.412	8.56937e-29	actDC	FOXP1
SPECC1	7.18388e-33	1.17144	0.529	0.211	1.42672e-28	actDC	SPECC1
CD40	8.65122e-33	1.41198	0.679	0.391	1.71813e-28	actDC	CD40
PLEKHA5	1.54363e-32	1.29932	0.342	0.087	3.06565e-28	actDC	PLEKHA5
TMEM176B	1.93612e-32	1.12024	0.675	0.34	3.84514e-28	actDC	TMEM176B
CELF2	5.88773e-32	1.01603	0.742	0.487	1.1693e-27	actDC	CELF2
CD86	1.52615e-31	1.28026	0.829	0.611	3.03094e-27	actDC	CD86
GSTP11	2.0986e-31	1.03677	0.954	0.794	4.16782e-27	actDC	GSTP1
ARID1B	6.14291e-31	1.25883	0.579	0.287	1.21998e-26	actDC	ARID1B
ST8SIA4	1.666e-29	1.0447	0.704	0.43	3.30867e-25	actDC	ST8SIA4
ZFP36L1	5.6354e-29	1.00583	0.95	0.784	1.11919e-24	actDC	ZFP36L1
GPR1831	4.55277e-27	1.03875	0.929	0.748	9.04179e-23	actDC	GPR183
YWHAQ	6.67225e-27	1.08713	0.688	0.448	1.32511e-22	actDC	YWHAQ
MAP3K13	1.40024e-25	1.09711	0.667	0.401	2.78088e-21	actDC	MAP3K13
SOX4	3.91165e-25	1.17657	0.417	0.168	7.76853e-21	actDC	SOX4
GABARAPL2	9.78555e-24	1.02742	0.829	0.659	1.94341e-19	actDC	GABARAPL2
NIBAN1	6.84254e-22	1.06159	0.521	0.287	1.35893e-17	actDC	NIBAN1
CTSC	7.71695e-20	1.08278	0.675	0.487	1.53259e-15	actDC	CTSC
VMO1	1.46062e-18	1.47428	0.4	0.184	2.90078e-14	actDC	VMO1
CXCL91	0.000505209	1.11373	0.292	0.199	1	actDC	CXCL9
PCLAF	2.6236e-249	2.09682	0.731	0.028	5.21046e-245	progenitor DC	PCLAF
STMN1	4.74356e-204	2.85577	0.899	0.107	9.42072e-200	progenitor DC	STMN1
TYMS	2.80644e-196	1.49359	0.515	0.011	5.57359e-192	progenitor DC	TYMS
CLSPN	3.68238e-170	1.03227	0.52	0.018	7.31321e-166	progenitor DC	CLSPN
UBE2C	3.14531e-167	1.13428	0.41	0.005	6.24658e-163	progenitor DC	UBE2C
MKI67	9.22292e-166	1.2609	0.489	0.016	1.83167e-161	progenitor DC	MKI67
MCM7	2.00552e-163	1.43107	0.714	0.065	3.98296e-159	progenitor DC	MCM7
TK1	1.30749e-153	1.17606	0.489	0.02	2.59668e-149	progenitor DC	TK1
CKS1B	2.35861e-149	1.64936	0.793	0.117	4.6842e-145	progenitor DC	CKS1B
HELLS	1.88373e-145	1.08055	0.537	0.031	3.74109e-141	progenitor DC	HELLS
TOP2A	2.99748e-145	1.06609	0.414	0.012	5.953e-141	progenitor DC	TOP2A
CENPF	5.12948e-131	1.45877	0.467	0.024	1.01871e-126	progenitor DC	CENPF
NUSAP1	5.45204e-125	1.01965	0.502	0.038	1.08277e-120	progenitor DC	NUSAP1
CENPW	3.88398e-120	1.1281	0.692	0.109	7.71358e-116	progenitor DC	CENPW
ATAD2	6.07033e-120	1.04634	0.537	0.05	1.20557e-115	progenitor DC	ATAD2
SNRNP25	6.219e-112	1.4393	0.877	0.239	1.23509e-107	progenitor DC	SNRNP25
PCNA	6.98178e-111	1.43686	0.7	0.117	1.38658e-106	progenitor DC	PCNA
NME4	5.62446e-107	1.28826	0.846	0.205	1.11702e-102	progenitor DC	NME4
PHF19	3.39135e-104	1.0162	0.705	0.129	6.73522e-100	progenitor DC	PHF19
RANBP1	1.43066e-102	1.73292	0.969	0.448	2.84129e-98	progenitor DC	RANBP1
H2AFZ1	5.68928e-102	1.93197	0.991	0.727	1.12989e-97	progenitor DC	H2AFZ
PTMA	7.75464e-99	1.24217	1	0.984	1.54007e-94	progenitor DC	PTMA
RPA3	3.12338e-98	1.46849	0.903	0.315	6.20304e-94	progenitor DC	RPA3
RAN	1.01008e-95	1.53976	0.996	0.616	2.00602e-91	progenitor DC	RAN
TUBA1B	1.00127e-94	1.89682	0.991	0.642	1.98853e-90	progenitor DC	TUBA1B
CLEC9A1	1.11029e-94	1.34814	0.749	0.139	2.20504e-90	progenitor DC	CLEC9A
NASP	1.85003e-90	1.578	0.85	0.298	3.67415e-86	progenitor DC	NASP
LDHB	1.8842e-86	1.51152	0.925	0.373	3.74201e-82	progenitor DC	LDHB
HMGB1	8.6362e-85	1.66324	0.987	0.81	1.71515e-80	progenitor DC	HMGB1
DCTPP1	1.16701e-84	1.26867	0.855	0.267	2.31769e-80	progenitor DC	DCTPP1
C1QBP1	2.32561e-83	1.5516	0.947	0.454	4.61867e-79	progenitor DC	C1QBP
MZT2A1	3.53485e-83	1.378	0.925	0.362	7.02021e-79	progenitor DC	MZT2A
SNRPD1	4.46176e-82	1.3486	0.947	0.487	8.86106e-78	progenitor DC	SNRPD1
TUBB	6.75746e-81	1.73532	0.947	0.588	1.34203e-76	progenitor DC	TUBB
HMGB2	1.84903e-79	2.36544	0.837	0.309	3.67218e-75	progenitor DC	HMGB2
HMGN1	8.52515e-79	1.17942	0.996	0.699	1.69309e-74	progenitor DC	HMGN1
NME1	1.46026e-78	1.2728	0.885	0.322	2.90008e-74	progenitor DC	NME1
GSTP12	1.69595e-78	1.56877	0.996	0.792	3.36816e-74	progenitor DC	GSTP1
DUT	3.81088e-77	1.7921	0.793	0.295	7.5684e-73	progenitor DC	DUT
HMGN2	9.63939e-77	1.89961	0.982	0.634	1.91438e-72	progenitor DC	HMGN2
SLC25A5	8.82345e-76	1.31395	0.991	0.668	1.75234e-71	progenitor DC	SLC25A5
TMPO	2.17137e-74	1.0348	0.775	0.25	4.31235e-70	progenitor DC	TMPO
HSPE1	4.10904e-74	1.30958	0.974	0.574	8.16055e-70	progenitor DC	HSPE1
NPM1	5.54148e-74	1.31606	0.991	0.739	1.10054e-69	progenitor DC	NPM1
UQCC2	1.50688e-73	1.05294	0.837	0.284	2.99266e-69	progenitor DC	UQCC2
CARHSP1	1.66329e-73	1.01735	0.727	0.197	3.30329e-69	progenitor DC	CARHSP1
MCM5	7.99556e-72	1.17678	0.758	0.227	1.58792e-67	progenitor DC	MCM5
C1orf541	1.19862e-71	1.60099	0.824	0.287	2.38046e-67	progenitor DC	C1orf54
CKS2	2.13256e-71	1.31724	0.841	0.285	4.23526e-67	progenitor DC	CKS2
LSM5	3.2594e-71	1.18878	0.916	0.431	6.47317e-67	progenitor DC	LSM5
SLBP	4.92147e-70	1.11043	0.767	0.255	9.77404e-66	progenitor DC	SLBP
NUCKS1	9.01477e-69	1.30484	0.974	0.532	1.79033e-64	progenitor DC	NUCKS1
COX5A1	1.55178e-68	1.28882	0.982	0.594	3.08184e-64	progenitor DC	COX5A
SNRPF	8.08047e-68	1.16336	0.969	0.57	1.60478e-63	progenitor DC	SNRPF
GGCT	4.10585e-67	1.03849	0.714	0.211	8.15422e-63	progenitor DC	GGCT
DNASE1L31	4.57823e-67	1.4989	0.687	0.181	9.09237e-63	progenitor DC	DNASE1L3
HSPB111	1.21237e-66	1.12212	0.872	0.35	2.40777e-62	progenitor DC	HSPB11
ANP32B	4.2842e-66	1.17738	0.938	0.523	8.50843e-62	progenitor DC	ANP32B
BATF31	1.73107e-65	1.1865	0.793	0.292	3.4379e-61	progenitor DC	BATF3
MZT2B	1.92793e-65	1.12431	0.974	0.559	3.82886e-61	progenitor DC	MZT2B
HIST1H1B	4.42426e-65	1.00445	0.366	0.046	8.78659e-61	progenitor DC	HIST1H1B
DEK	1.99767e-64	1.2452	0.965	0.696	3.96737e-60	progenitor DC	DEK
CACYBP	2.32961e-64	1.08671	0.881	0.399	4.6266e-60	progenitor DC	CACYBP
LSM4	2.94593e-63	1.07552	0.903	0.391	5.85062e-59	progenitor DC	LSM4
SNRPE	5.81026e-63	1.0663	0.934	0.475	1.15392e-58	progenitor DC	SNRPE
SNRPG	5.84989e-63	1.0908	0.982	0.698	1.16179e-58	progenitor DC	SNRPG
HIST1H4C	2.1872e-62	2.31183	0.815	0.335	4.34377e-58	progenitor DC	HIST1H4C
PSMA3	3.27927e-62	1.07634	0.916	0.473	6.51263e-58	progenitor DC	PSMA3
IDH2	4.04282e-62	1.00893	0.885	0.37	8.02905e-58	progenitor DC	IDH2
RNASEH2C1	6.89525e-62	1.33814	0.885	0.393	1.3694e-57	progenitor DC	RNASEH2C
HINT11	8.62719e-62	1.12205	0.996	0.733	1.71336e-57	progenitor DC	HINT1
PTTG1	9.77416e-62	1.28968	0.599	0.149	1.94115e-57	progenitor DC	PTTG1
SNRPB	1.43315e-60	1.04996	0.952	0.654	2.84624e-56	progenitor DC	SNRPB
PPP1R14B	2.07238e-59	1.16108	0.947	0.487	4.11575e-55	progenitor DC	PPP1R14B
SNX31	2.92402e-59	1.29697	0.974	0.654	5.8071e-55	progenitor DC	SNX3
SRSF7	4.19423e-59	1.14594	0.947	0.557	8.32974e-55	progenitor DC	SRSF7
NDUFC21	6.90548e-59	1.09211	0.96	0.605	1.37143e-54	progenitor DC	NDUFC2
CPNE31	1.50608e-58	1.14751	0.833	0.311	2.99107e-54	progenitor DC	CPNE3
SET	2.3153e-56	1.04437	0.991	0.705	4.59819e-52	progenitor DC	SET
HNRNPAB	5.73652e-56	1.21149	0.872	0.476	1.13927e-51	progenitor DC	HNRNPAB
TOMM5	7.91073e-56	1.02714	0.89	0.435	1.57107e-51	progenitor DC	TOMM5
NCL	2.15346e-55	1.25336	0.965	0.627	4.27678e-51	progenitor DC	NCL
SOD1	2.6423e-55	1.03962	0.921	0.47	5.24761e-51	progenitor DC	SOD1
EEF1B21	6.31866e-54	1.03314	0.991	0.832	1.25489e-49	progenitor DC	EEF1B2
VAMP8	1.15346e-53	1.06069	0.987	0.675	2.29076e-49	progenitor DC	VAMP8
PA2G4	2.52705e-53	1.08679	0.934	0.505	5.01871e-49	progenitor DC	PA2G4
HSPA8	5.42915e-53	1.08174	0.974	0.638	1.07823e-48	progenitor DC	HSPA8
PRKDC	5.65087e-53	1.02127	0.784	0.319	1.12226e-48	progenitor DC	PRKDC
PSMB91	9.7568e-53	1.09505	0.978	0.648	1.9377e-48	progenitor DC	PSMB9
HIST1H1D	5.11096e-52	1.35017	0.581	0.174	1.01504e-47	progenitor DC	HIST1H1D
H2AFV	5.3125e-52	1.07633	0.96	0.601	1.05506e-47	progenitor DC	H2AFV
PSMB81	3.17306e-51	1.01898	0.956	0.559	6.3017e-47	progenitor DC	PSMB8
UBE2S	2.8601e-50	1.039	0.744	0.306	5.68015e-46	progenitor DC	UBE2S
IRF81	2.26457e-49	1.35125	0.863	0.485	4.49744e-45	progenitor DC	IRF8
JPT1	2.99327e-48	1.05638	0.947	0.552	5.94463e-44	progenitor DC	JPT1
CPVL1	6.51966e-48	1.59924	0.859	0.563	1.2948e-43	progenitor DC	CPVL
FABP51	1.60672e-46	1.14054	0.912	0.513	3.19094e-42	progenitor DC	FABP5
PPT11	2.64462e-46	1.15881	0.925	0.646	5.25222e-42	progenitor DC	PPT1
RAB321	5.70866e-45	1.00894	0.894	0.489	1.13374e-40	progenitor DC	RAB32
NME21	1.18537e-44	1.18046	0.956	0.673	2.35415e-40	progenitor DC	NME2
S100B1	1.71483e-41	2.16882	0.621	0.201	3.40565e-37	progenitor DC	S100B
PTMS1	2.3369e-39	1.10694	0.93	0.51	4.64108e-35	progenitor DC	PTMS
RGCC1	9.19448e-39	1.32468	0.824	0.516	1.82602e-34	progenitor DC	RGCC
LTB	6.90659e-13	1.61626	0.511	0.265	1.37165e-08	progenitor DC	LTB
FCGBP	1.28749e-260	3.38645	0.665	0.015	2.55696e-256	MAFB+ LC	FCGBP
CD1A	1.03954e-221	2.4848	0.763	0.044	2.06452e-217	MAFB+ LC	CD1A
C1QC	3.37095e-191	3.55098	0.898	0.13	6.69471e-187	MAFB+ LC	C1QC
C1QA	9.37652e-178	3.02114	0.902	0.141	1.86218e-173	MAFB+ LC	C1QA
C1QB	1.43934e-155	3.11765	0.869	0.16	2.85854e-151	MAFB+ LC	C1QB
IL22RA2	7.18264e-139	1.30844	0.388	0.01	1.42647e-134	MAFB+ LC	IL22RA2
PPM1N	9.36205e-126	1.42327	0.555	0.051	1.8593e-121	MAFB+ LC	PPM1N
CD1E1	3.98599e-119	1.35026	0.694	0.092	7.91617e-115	MAFB+ LC	CD1E
FCER1A1	6.66564e-119	2.26618	0.665	0.099	1.3238e-114	MAFB+ LC	FCER1A
ALOX5AP	5.6996e-116	2.09789	0.951	0.351	1.13194e-111	MAFB+ LC	ALOX5AP
HLA-DQB2	2.43429e-114	2.95808	0.718	0.146	4.83451e-110	MAFB+ LC	HLA-DQB2
NDRG2	1.27696e-113	1.92823	0.849	0.253	2.53604e-109	MAFB+ LC	NDRG2
S100B2	5.65606e-113	2.41004	0.808	0.192	1.12329e-108	MAFB+ LC	S100B
MMP12	7.02594e-101	1.61823	0.51	0.049	1.39535e-96	MAFB+ LC	MMP12
PLEK2	1.07937e-94	1.07799	0.535	0.078	2.14363e-90	MAFB+ LC	PLEK2
PKIB	4.1517e-86	1.33149	0.776	0.186	8.24527e-82	MAFB+ LC	PKIB
IL181	6.73688e-78	1.33891	0.837	0.279	1.33795e-73	MAFB+ LC	IL18
APOC2	9.9018e-76	1.71881	0.478	0.071	1.9665e-71	MAFB+ LC	APOC2
MMP9	1.49127e-75	1.41754	0.722	0.194	2.96166e-71	MAFB+ LC	MMP9
CAPG	6.31691e-72	1.37739	0.951	0.63	1.25454e-67	MAFB+ LC	CAPG
YWHAH1	1.61128e-70	1.47115	0.971	0.578	3.19999e-66	MAFB+ LC	YWHAH
CD207	2.55911e-69	1.74191	0.429	0.058	5.08239e-65	MAFB+ LC	CD207
AIF1	6.20854e-69	1.1557	0.996	0.883	1.23302e-64	MAFB+ LC	AIF1
TACSTD2	4.89932e-68	1.39484	0.437	0.08	9.73004e-64	MAFB+ LC	TACSTD2
CKLF2	4.19678e-67	1.38253	0.984	0.648	8.3348e-63	MAFB+ LC	CKLF
CSF1R	3.98646e-62	1.03131	0.886	0.334	7.9171e-58	MAFB+ LC	CSF1R
TMEM14C	4.18912e-62	1.28826	0.861	0.416	8.31959e-58	MAFB+ LC	TMEM14C
IGSF61	1.9442e-61	1.20747	0.922	0.447	3.86117e-57	MAFB+ LC	IGSF6
RGS11	3.12404e-61	1.38947	0.967	0.597	6.20434e-57	MAFB+ LC	RGS1
GSN2	6.66596e-61	1.23983	0.951	0.582	1.32386e-56	MAFB+ LC	GSN
ITM2B	1.7301e-60	1.20729	0.98	0.847	3.43599e-56	MAFB+ LC	ITM2B
MS4A6A1	3.59862e-60	1.32061	0.922	0.467	7.14687e-56	MAFB+ LC	MS4A6A
CLDND1	1.30423e-57	1.05804	0.743	0.289	2.59021e-53	MAFB+ LC	CLDND1
RUNX31	3.6523e-57	1.34488	0.931	0.526	7.25346e-53	MAFB+ LC	RUNX3
FCGR2B	1.86035e-56	1.06494	0.727	0.23	3.69465e-52	MAFB+ LC	FCGR2B
LTB1	2.52378e-55	1.38521	0.722	0.255	5.01223e-51	MAFB+ LC	LTB
CLEC10A2	9.16762e-54	1.04233	0.69	0.203	1.82069e-49	MAFB+ LC	CLEC10A
TMEM176B1	7.02217e-52	1.23453	0.804	0.334	1.3946e-47	MAFB+ LC	TMEM176B
P2RY13	8.44591e-50	1.03332	0.747	0.265	1.67736e-45	MAFB+ LC	P2RY13
LMNA	9.57396e-49	1.26113	0.935	0.563	1.90139e-44	MAFB+ LC	LMNA
HLA-DQA2	1.44183e-42	1.29314	0.882	0.5	2.86347e-38	MAFB+ LC	HLA-DQA2
TUBA1B1	1.50415e-38	1.03288	0.951	0.643	2.98725e-34	MAFB+ LC	TUBA1B
HLA-DRB52	9.78301e-31	1.0295	0.873	0.57	1.94291e-26	MAFB+ LC	HLA-DRB5
STMN11	1.71136e-27	1.00188	0.4	0.126	3.39875e-23	MAFB+ LC	STMN1
HMGN21	9.46036e-24	1.00386	0.886	0.637	1.87883e-19	MAFB+ LC	HMGN2
SIGLEC6	1.5725e-154	1.43239	0.526	0.002	3.12299e-150	DC5	SIGLEC6
SCT	8.04868e-120	1.80995	0.316	0.001	1.59847e-115	DC5	SCT
PTGDS	4.37307e-75	1.16496	0.211	0.001	8.68492e-71	DC5	PTGDS
JCHAIN	2.49046e-67	1.92987	0.421	0.007	4.94605e-63	DC5	JCHAIN
GZMB	4.37484e-67	4.41201	0.368	0.006	8.68843e-63	DC5	GZMB
CD5	1.01315e-50	1.13185	0.526	0.018	2.01212e-46	DC5	CD5
LILRA4	4.74098e-39	1.79996	0.526	0.029	9.41559e-35	DC5	LILRA4
CDH1	3.02344e-38	1.73573	0.632	0.043	6.00456e-34	DC5	CDH1
GPR153	1.24236e-36	1.03377	0.368	0.015	2.46733e-32	DC5	GPR153
FUZ	2.17865e-31	1.00027	0.421	0.018	4.3268e-27	DC5	FUZ
SPIB	1.00035e-29	2.40262	0.842	0.096	1.9867e-25	DC5	SPIB
NKG7	6.66811e-26	2.9711	0.789	0.092	1.32429e-21	DC5	NKG7
IGLON5	4.92377e-25	1.58681	0.368	0.017	9.77861e-21	DC5	IGLON5
HAMP	5.93598e-22	3.60222	0.579	0.055	1.17889e-17	DC5	HAMP
PPP1R14A1	8.44752e-21	3.56622	0.895	0.188	1.67768e-16	DC5	PPP1R14A
OPN3	9.3301e-20	2.12567	0.789	0.136	1.85296e-15	DC5	OPN3
CD2	3.19922e-18	1.77365	0.474	0.05	6.35364e-14	DC5	CD2
LTB2	1.05971e-16	4.07913	0.947	0.272	2.10458e-12	DC5	LTB
SUSD1	2.21173e-15	1.46543	0.579	0.076	4.3925e-11	DC5	SUSD1
C12orf75	3.24406e-15	2.69101	0.684	0.124	6.44271e-11	DC5	C12orf75
ACOT7	4.27508e-14	3.19506	0.579	0.09	8.49031e-10	DC5	ACOT7
CLIC3	7.32834e-13	1.40126	0.474	0.063	1.45541e-08	DC5	CLIC3
SUCNR1	7.60403e-13	1.72727	0.474	0.072	1.51016e-08	DC5	SUCNR1
TSPAN13	4.8055e-12	2.03666	0.474	0.067	9.54371e-08	DC5	TSPAN13
GAS6	5.17445e-12	1.44824	0.789	0.199	1.02765e-07	DC5	GAS6
ZNF791	1.47319e-11	1.15227	0.737	0.178	2.92576e-07	DC5	ZNF791
SEL1L3	2.38615e-11	1.63578	0.474	0.081	4.7389e-07	DC5	SEL1L3
LDLRAD4	7.23607e-11	2.02783	0.842	0.347	1.43708e-06	DC5	LDLRAD4
ALOX5AP1	2.20325e-10	1.66039	0.947	0.374	4.37565e-06	DC5	ALOX5AP
CLECL1	2.84789e-10	1.43817	0.632	0.152	5.6559e-06	DC5	CLECL1
2022-09-06	8.99858e-10	1.55579	0.316	0.043	1.78712e-05	DC5	2022-09-06
PLAC81	1.29885e-09	2.25433	0.895	0.436	2.57952e-05	DC5	PLAC8
SEC61B1	1.34181e-09	1.51069	1	0.871	2.66483e-05	DC5	SEC61B
ARL4C	1.47382e-09	1.64829	1	0.587	2.92701e-05	DC5	ARL4C
AXL	2.21935e-09	1.81543	0.789	0.294	4.40764e-05	DC5	AXL
APEX1	8.28943e-09	1.41754	0.842	0.408	0.000164628	DC5	APEX1
TCF4	1.08816e-08	2.39183	0.737	0.267	0.000216108	DC5	TCF4
JAML	1.51101e-08	1.33168	0.842	0.333	0.000300086	DC5	JAML
ATF5	2.38662e-08	2.26553	0.895	0.437	0.000473982	DC5	ATF5
AQP3	3.10515e-08	1.25854	0.316	0.05	0.000616682	DC5	AQP3
IFITM1	1.05133e-07	2.31145	0.632	0.201	0.00208795	DC5	IFITM1
GPR65	1.59855e-07	1.37913	0.789	0.312	0.00317471	DC5	GPR65
RGS12	1.6579e-07	1.30624	1	0.611	0.00329259	DC5	RGS1
GRASP	1.77933e-07	1.50152	0.842	0.304	0.00353376	DC5	GRASP
ALDH21	1.93271e-07	1.39749	0.947	0.534	0.00383836	DC5	ALDH2
CD801	2.64989e-07	1.30334	0.632	0.208	0.00526269	DC5	CD80
UGCG	3.35931e-07	1.72522	0.684	0.293	0.00667159	DC5	UGCG
CD2AP	3.39838e-07	1.37419	0.526	0.157	0.00674919	DC5	CD2AP
SRP14	3.44412e-07	1.06711	1	0.881	0.00684002	DC5	SRP14
CALCRL1	3.97097e-07	1.18526	0.526	0.128	0.00788635	DC5	CALCRL
IL3RA	4.39076e-07	1.31651	0.632	0.2	0.00872004	DC5	IL3RA
NRARP	6.55849e-07	1.13972	0.526	0.145	0.0130252	DC5	NRARP
CCDC501	6.65678e-07	1.65017	0.632	0.205	0.0132204	DC5	CCDC50
TRPM4	8.61119e-07	1.09482	0.316	0.057	0.0171018	DC5	TRPM4
BHLHE40	9.04059e-07	1.13774	1	0.712	0.0179546	DC5	BHLHE40
C12orf45	9.82612e-07	1.9073	0.684	0.309	0.0195147	DC5	C12orf45
IFITM2	1.15695e-06	1.826	0.895	0.597	0.022977	DC5	IFITM2
APP	1.47169e-06	1.46204	0.632	0.218	0.0292277	DC5	APP
MX2	1.6939e-06	1.21642	0.789	0.334	0.0336408	DC5	MX2
BCL11A	1.74921e-06	1.08091	0.684	0.267	0.0347394	DC5	BCL11A
MYL12A	2.06259e-06	1.03589	1	0.902	0.0409631	DC5	MYL12A
DCK	2.37521e-06	1.00904	0.684	0.251	0.0471717	DC5	DCK
DDAH2	2.51694e-06	1.23998	0.789	0.397	0.0499865	DC5	DDAH2
ITGAE	2.82381e-06	1.20363	0.579	0.209	0.0560809	DC5	ITGAE
SMIM14	5.22545e-06	1.07017	0.737	0.337	0.103777	DC5	SMIM14
TUBA1A	5.85192e-06	1.85395	0.842	0.549	0.116219	DC5	TUBA1A
TRIM22	6.09869e-06	1.22869	0.789	0.426	0.12112	DC5	TRIM22
CBFA2T3	6.21719e-06	1.07855	0.474	0.144	0.123473	DC5	CBFA2T3
CIITA	7.40853e-06	1.31672	0.789	0.425	0.147133	DC5	CIITA
CSF2RB	7.73949e-06	1.82755	0.579	0.245	0.153706	DC5	CSF2RB
HERPUD1	8.79238e-06	1.67717	0.842	0.536	0.174617	DC5	HERPUD1
CD69	1.68355e-05	1.71637	0.684	0.304	0.334352	DC5	CD69
PRMT9	1.87236e-05	1.48945	0.632	0.277	0.371851	DC5	PRMT9
SEMA7A	1.90249e-05	1.25482	0.368	0.092	0.377834	DC5	SEMA7A
SYNGR21	2.25761e-05	1.20375	0.842	0.558	0.448362	DC5	SYNGR2
SULF2	2.35579e-05	1.16084	0.684	0.362	0.46786	DC5	SULF2
LILRB4	2.6889e-05	1.30932	0.737	0.359	0.534016	DC5	LILRB4
IL4I1	3.54959e-05	2.61854	0.737	0.42	0.704948	DC5	IL4I1
DDX21	4.23949e-05	1.02219	0.947	0.675	0.841963	DC5	DDX21
CXCR3	6.09586e-05	1.16199	0.316	0.076	1	DC5	CXCR3
RASSF5	6.22662e-05	1.01882	0.789	0.415	1	DC5	RASSF5
SNHG15	6.56311e-05	1.64163	0.842	0.521	1	DC5	SNHG15
SERPINF11	6.67509e-05	1.15436	0.789	0.377	1	DC5	SERPINF1
HLA-DQA21	7.32055e-05	1.03947	0.895	0.515	1	DC5	HLA-DQA2
MDFIC	7.47814e-05	1.31697	0.474	0.176	1	DC5	MDFIC
KLF4	8.14174e-05	1.21432	0.842	0.55	1	DC5	KLF4
SOX41	8.97354e-05	2.73924	0.474	0.177	1	DC5	SOX4
SPN	0.000103026	1.169	0.579	0.267	1	DC5	SPN
LST1	0.000110783	1.04964	0.895	0.764	1	DC5	LST1
FCHSD2	0.000115464	1.38636	0.579	0.25	1	DC5	FCHSD2
ACTN4	0.000124173	1.05288	0.789	0.499	1	DC5	ACTN4
GPR1832	0.000130487	1.07494	1	0.755	1	DC5	GPR183
SELL	0.000139114	1.04249	0.579	0.208	1	DC5	SELL
IFI44L	0.000141683	1.06444	0.474	0.165	1	DC5	IFI44L
RASSF2	0.00015965	1.06033	0.684	0.336	1	DC5	RASSF2
SLC39A10	0.000180192	1.151	0.579	0.234	1	DC5	SLC39A10
LGMN	0.000181289	1.05359	0.684	0.334	1	DC5	LGMN
ENTPD1	0.000184189	1.2572	0.684	0.355	1	DC5	ENTPD1
RAB11FIP1	0.00019604	1.4338	0.684	0.41	1	DC5	RAB11FIP1
RASGRP2	0.000229787	1.07793	0.474	0.169	1	DC5	RASGRP2
EZR	0.000230722	1.11514	0.789	0.49	1	DC5	EZR
CHML	0.000237532	1.57534	0.368	0.12	1	DC5	CHML
IRF2BP2	0.000307597	1.16445	0.842	0.499	1	DC5	IRF2BP2
FAM107B	0.000375848	1.13278	0.789	0.547	1	DC5	FAM107B
OTULINL	0.000425585	1.06844	0.632	0.333	1	DC5	OTULINL
SEPTIN6	0.000563596	1.47003	0.632	0.405	1	DC5	SEPTIN6
CXCR41	0.000566106	1.26017	0.789	0.484	1	DC5	CXCR4
RUNX32	0.000705061	1.16051	0.789	0.542	1	DC5	RUNX3
ENDOG	0.00077863	1.14941	0.316	0.097	1	DC5	ENDOG
TCTN3	0.00087976	1.04282	0.421	0.178	1	DC5	TCTN3
ECE1	0.00105045	1.00624	0.421	0.166	1	DC5	ECE1
SLC15A4	0.00138183	1.42274	0.421	0.171	1	DC5	SLC15A4
CD58	0.00142462	1.1054	0.737	0.462	1	DC5	CD58
RALA	0.00183398	1.14268	0.789	0.545	1	DC5	RALA
IFI301	0.0020655	1.12423	0.947	0.887	1	DC5	IFI30
STK17B	0.00249524	1.08969	0.842	0.707	1	DC5	STK17B
AC007952.4	0.00252036	1.07713	0.789	0.48	1	DC5	AC007952.4
STMN12	0.00284569	1.08501	0.368	0.136	1	DC5	STMN1
ANKRD11	0.00305982	1.03776	0.684	0.44	1	DC5	ANKRD11
IRF41	0.00333536	1.31303	0.368	0.136	1	DC5	IRF4
MAP3K8	0.00339107	1.22511	0.842	0.64	1	DC5	MAP3K8
DHX36	0.00349901	1.06531	0.579	0.346	1	DC5	DHX36
PTCH2	0.00372076	1.44063	0.421	0.196	1	DC5	PTCH2
JUNB	0.00450623	1.29763	0.947	0.886	1	DC5	JUNB
P2RY141	0.0048706	1.02504	0.421	0.185	1	DC5	P2RY14
SLC20A1	0.00510603	1.17247	0.579	0.33	1	DC5	SLC20A1
CXCL10	1.44368e-158	3.9756	0.802	0.125	2.86715e-154	ISG Mono	CXCL10
RSAD2	9.47183e-155	2.37266	0.609	0.054	1.8811e-150	ISG Mono	RSAD2
IFIT1	3.53893e-120	2.00607	0.516	0.054	7.02832e-116	ISG Mono	IFIT1
IFIT3	1.29009e-115	2.46991	0.669	0.11	2.56213e-111	ISG Mono	IFIT3
CXCL11	2.45572e-105	2.31995	0.395	0.033	4.87707e-101	ISG Mono	CXCL11
MX1	2.48742e-104	2.14382	0.863	0.308	4.94002e-100	ISG Mono	MX1
ISG15	7.33549e-99	2.89713	0.96	0.547	1.45683e-94	ISG Mono	ISG15
IFI44L1	1.85242e-96	1.77613	0.677	0.143	3.6789e-92	ISG Mono	IFI44L
IFITM3	3.02433e-95	2.2363	0.98	0.611	6.00631e-91	ISG Mono	IFITM3
TNFSF10	3.95406e-95	2.28186	0.851	0.323	7.85276e-91	ISG Mono	TNFSF10
LY6E	6.81162e-93	2.09362	0.915	0.463	1.35279e-88	ISG Mono	LY6E
MX21	1.15694e-90	2.08203	0.831	0.314	2.29768e-86	ISG Mono	MX2
HERC5	2.4555e-89	1.73681	0.504	0.076	4.87663e-85	ISG Mono	HERC5
IFITM11	2.16898e-86	2.5043	0.694	0.181	4.3076e-82	ISG Mono	IFITM1
IFIT2	4.85535e-84	2.06151	0.556	0.098	9.64272e-80	ISG Mono	IFIT2
IFI44	1.19234e-75	1.6079	0.633	0.164	2.36799e-71	ISG Mono	IFI44
OAS2	3.36939e-75	1.46405	0.617	0.161	6.69161e-71	ISG Mono	OAS2
IFI6	1.05085e-74	2.0223	0.827	0.382	2.08698e-70	ISG Mono	IFI6
GBP1	9.72084e-67	1.82345	0.815	0.396	1.93056e-62	ISG Mono	GBP1
CMPK2	1.55952e-66	1.11997	0.423	0.075	3.09722e-62	ISG Mono	CMPK2
IFITM21	1.79438e-66	1.57889	0.956	0.582	3.56364e-62	ISG Mono	IFITM2
RNF213	3.1053e-66	1.62006	0.815	0.392	6.16712e-62	ISG Mono	RNF213
USP18	5.11542e-65	1.0397	0.367	0.048	1.01592e-60	ISG Mono	USP18
SAMD9L	2.86424e-64	1.5114	0.714	0.28	5.68839e-60	ISG Mono	SAMD9L
OAS1	4.37294e-62	1.28634	0.484	0.108	8.68466e-58	ISG Mono	OAS1
PARP14	1.04406e-61	1.54842	0.851	0.493	2.07351e-57	ISG Mono	PARP14
GBP4	1.38154e-61	1.5018	0.665	0.233	2.74374e-57	ISG Mono	GBP4
ISG20	3.99726e-60	2.02809	0.81	0.412	7.93856e-56	ISG Mono	ISG20
XAF1	1.43608e-57	1.4	0.649	0.239	2.85205e-53	ISG Mono	XAF1
APOBEC3A	9.27359e-55	2.25011	0.605	0.211	1.84174e-50	ISG Mono	APOBEC3A
OAS3	1.09953e-54	1.19282	0.464	0.111	2.18367e-50	ISG Mono	OAS3
IRF7	1.44545e-52	1.54939	0.81	0.442	2.87065e-48	ISG Mono	IRF7
SAMD9	9.51547e-51	1.40639	0.617	0.242	1.88977e-46	ISG Mono	SAMD9
TYMP	2.28184e-49	1.06014	0.996	0.934	4.53173e-45	ISG Mono	TYMP
IFI35	3.64058e-49	1.34758	0.669	0.289	7.23019e-45	ISG Mono	IFI35
EIF2AK2	1.26335e-48	1.30064	0.625	0.261	2.50901e-44	ISG Mono	EIF2AK2
NT5C3A	1.23394e-47	1.34699	0.504	0.157	2.4506e-43	ISG Mono	NT5C3A
APOL6	2.45086e-47	1.34287	0.645	0.259	4.86741e-43	ISG Mono	APOL6
EPSTI1	7.02629e-46	1.30515	0.746	0.422	1.39542e-41	ISG Mono	EPSTI1
CCL8	6.45304e-45	2.74325	0.157	0.008	1.28157e-40	ISG Mono	CCL8
LAP3	2.84329e-44	1.13758	0.879	0.627	5.64677e-40	ISG Mono	LAP3
UBE2L6	1.00771e-43	1.24728	0.685	0.343	2.00131e-39	ISG Mono	UBE2L6
VAMP5	3.09273e-43	1.37194	0.754	0.413	6.14217e-39	ISG Mono	VAMP5
DDX58	2.63721e-41	1.04325	0.371	0.094	5.2375e-37	ISG Mono	DDX58
TNFSF13B	1.19993e-39	1.268	0.75	0.442	2.38307e-35	ISG Mono	TNFSF13B
WARS	2.19045e-39	1.45015	0.843	0.573	4.35023e-35	ISG Mono	WARS
STAT1	2.22452e-39	1.10607	0.79	0.516	4.41789e-35	ISG Mono	STAT1
LGALS9	3.44393e-37	1.12268	0.819	0.534	6.83965e-33	ISG Mono	LGALS9
TRIM221	3.85568e-37	1.09268	0.73	0.414	7.65738e-33	ISG Mono	TRIM22
ATF51	4.13755e-37	1.2921	0.734	0.425	8.21717e-33	ISG Mono	ATF5
OASL	2.81446e-36	1.21634	0.484	0.169	5.58953e-32	ISG Mono	OASL
BST2	7.76044e-33	1.06738	0.827	0.604	1.54122e-28	ISG Mono	BST2
MSR1	9.70086e-31	1.04784	0.29	0.069	1.92659e-26	ISG Mono	MSR1
SP110	1.10334e-28	1.04806	0.637	0.351	2.19123e-24	ISG Mono	SP110
CCL2	3.18657e-27	2.22073	0.367	0.131	6.32853e-23	ISG Mono	CCL2
CD691	4.10501e-25	1.18421	0.565	0.294	8.15255e-21	ISG Mono	CD69
GBP5	4.91196e-24	1.24052	0.456	0.202	9.75515e-20	ISG Mono	GBP5
PLAC82	4.03751e-23	1.36085	0.661	0.427	8.0185e-19	ISG Mono	PLAC8
CXCL92	5.60351e-19	1.618	0.415	0.193	1.11286e-14	ISG Mono	CXCL9
NCF1	8.13427e-17	1.03663	0.641	0.428	1.61547e-12	ISG Mono	NCF1
CALHM61	1.45627e-16	1.07728	0.669	0.477	2.89215e-12	ISG Mono	CALHM6
IFI27	3.383e-13	1.9229	0.194	0.061	6.71864e-09	ISG Mono	IFI27
FCGR3A	1.74373e-140	1.62135	0.6	0.149	3.46305e-136	C1Q Macro	FCGR3A
CTSB	5.02524e-135	1.19973	0.954	0.72	9.98012e-131	C1Q Macro	CTSB
FPR3	1.36912e-109	1.32434	0.688	0.288	2.71908e-105	C1Q Macro	FPR3
CD14	7.18098e-107	1.09324	0.87	0.467	1.42614e-102	C1Q Macro	CD14
CYBB	1.64672e-96	1.19727	0.788	0.462	3.27039e-92	C1Q Macro	CYBB
GLUL	1.90559e-93	1.09747	0.828	0.509	3.78451e-89	C1Q Macro	GLUL
CTSD	3.03943e-79	1.61172	0.665	0.373	6.03631e-75	C1Q Macro	CTSD
TMEM176B2	1.09335e-77	1.02241	0.643	0.303	2.17139e-73	C1Q Macro	TMEM176B
TGFBI	3.84598e-70	1.16881	0.705	0.464	7.63811e-66	C1Q Macro	TGFBI
FN1	5.40576e-66	1.67921	0.257	0.039	1.07358e-61	C1Q Macro	FN1
ACP5	4.41377e-55	1.09761	0.5	0.249	8.76574e-51	C1Q Macro	ACP5
C1QA1	5.24861e-51	1.48933	0.373	0.138	1.04237e-46	C1Q Macro	C1QA
C1QC1	1.40758e-44	1.21011	0.35	0.129	2.79546e-40	C1Q Macro	C1QC
RNASE1	1.7603e-41	1.35326	0.164	0.027	3.49596e-37	C1Q Macro	RNASE1
APOE	6.69467e-34	1.94548	0.141	0.025	1.32956e-29	C1Q Macro	APOE
MMP91	1.92319e-29	1.32861	0.375	0.188	3.81946e-25	C1Q Macro	MMP9
C1QB1	2.6508e-29	1.30311	0.339	0.164	5.26449e-25	C1Q Macro	C1QB
SPP1	8.45811e-23	1.18867	0.273	0.124	1.67978e-18	C1Q Macro	SPP1
MMP121	1.11573e-09	1.78359	0.123	0.058	2.21584e-05	C1Q Macro	MMP12
IGKC	1.97318e-06	2.22933	0.151	0.101	0.0391874	C1Q Macro	IGKC
APOC1	5.14668e-05	1.71418	0.205	0.155	1	C1Q Macro	APOC1
FCN1	7.80261e-153	2.51022	0.945	0.33	1.5496e-148	Monocyte	FCN1
CTSS	4.303e-120	1.99157	0.98	0.849	8.54575e-116	Monocyte	CTSS
S100A8	3.6617e-86	2.23741	0.948	0.488	7.27214e-82	Monocyte	S100A8
CFD	4.30103e-80	1.87678	0.762	0.329	8.54184e-76	Monocyte	CFD
S100A9	8.75196e-78	2.00667	0.984	0.613	1.73814e-73	Monocyte	S100A9
EGR1	5.46649e-76	2.12437	0.818	0.414	1.08564e-71	Monocyte	EGR1
LST11	3.81972e-72	1.67902	0.951	0.754	7.58596e-68	Monocyte	LST1
IER2	6.81332e-71	1.67551	0.935	0.778	1.35312e-66	Monocyte	IER2
JUNB1	9.16551e-71	1.31985	0.977	0.881	1.82027e-66	Monocyte	JUNB
ZFP36	1.58543e-69	1.22428	0.987	0.908	3.14866e-65	Monocyte	ZFP36
RBP7	8.53404e-68	1.01307	0.27	0.028	1.69486e-63	Monocyte	RBP7
GPBAR1	1.03246e-67	1.02274	0.29	0.032	2.05047e-63	Monocyte	GPBAR1
S100A4	1.27429e-67	1.18356	0.997	0.849	2.53073e-63	Monocyte	S100A4
NCF11	3.96287e-67	1.95603	0.769	0.418	7.87025e-63	Monocyte	NCF1
CYBB1	2.7354e-66	1.32624	0.866	0.491	5.4325e-62	Monocyte	CYBB
TSPO	1.77601e-59	1.21692	0.899	0.786	3.52715e-55	Monocyte	TSPO
KLF2	3.15561e-57	1.65365	0.619	0.263	6.26704e-53	Monocyte	KLF2
DUSP1	4.13955e-57	1.01571	0.984	0.936	8.22115e-53	Monocyte	DUSP1
PRAM1	5.98567e-57	1.24386	0.362	0.073	1.18875e-52	Monocyte	PRAM1
MNDA	2.20027e-55	1.26561	0.919	0.632	4.36973e-51	Monocyte	MNDA
CLEC12A	3.57914e-54	1.44961	0.583	0.219	7.10817e-50	Monocyte	CLEC12A
MPEG1	1.35123e-53	1.44455	0.752	0.402	2.68354e-49	Monocyte	MPEG1
CD36	2.26031e-52	1.4154	0.502	0.164	4.48898e-48	Monocyte	CD36
VCAN	6.4325e-51	1.58994	0.733	0.357	1.27749e-46	Monocyte	VCAN
TKT	1.26323e-50	1.46458	0.739	0.518	2.50878e-46	Monocyte	TKT
S100A12	6.04072e-50	2.04571	0.658	0.296	1.19969e-45	Monocyte	S100A12
FOS	3.53411e-49	1.31187	0.961	0.863	7.01873e-45	Monocyte	FOS
NUP214	6.68859e-49	1.38646	0.469	0.162	1.32835e-44	Monocyte	NUP214
CFP	5.2485e-48	1.33835	0.645	0.313	1.04235e-43	Monocyte	CFP
NFKBIZ	7.79266e-47	1.21175	0.883	0.726	1.54762e-42	Monocyte	NFKBIZ
ZFP36L2	1.78358e-46	1.55908	0.655	0.342	3.54219e-42	Monocyte	ZFP36L2
CSF3R	2.76379e-45	1.5057	0.599	0.292	5.48889e-41	Monocyte	CSF3R
FOSB	1.93646e-41	1.39444	0.873	0.775	3.84582e-37	Monocyte	FOSB
ADGRE5	1.93703e-41	1.3894	0.694	0.4	3.84693e-37	Monocyte	ADGRE5
UBXN11	6.99894e-41	1.17643	0.355	0.1	1.38999e-36	Monocyte	UBXN11
CD37	1.22048e-40	1.31316	0.733	0.515	2.42387e-36	Monocyte	CD37
AP1S2	2.13302e-40	1.2366	0.801	0.648	4.23617e-36	Monocyte	AP1S2
ASGR1	2.48878e-39	1.04709	0.368	0.109	4.94272e-35	Monocyte	ASGR1
LTA4H	1.08814e-38	1.32196	0.544	0.275	2.16105e-34	Monocyte	LTA4H
FYB1	3.52955e-36	1.11421	0.71	0.425	7.00969e-32	Monocyte	FYB1
GIMAP4	2.01725e-35	1.04047	0.401	0.147	4.00625e-31	Monocyte	GIMAP4
CCNL1	8.32613e-35	1.29573	0.805	0.748	1.65357e-30	Monocyte	CCNL1
PECAM1	2.43151e-34	1.28366	0.463	0.205	4.82897e-30	Monocyte	PECAM1
CYP1B1	4.57875e-34	1.00122	0.274	0.064	9.09341e-30	Monocyte	CYP1B1
FGR	6.96196e-34	1.23175	0.691	0.472	1.38265e-29	Monocyte	FGR
CD141	5.01998e-32	1.04393	0.769	0.513	9.96967e-28	Monocyte	CD14
DUSP6	1.28165e-31	1.02629	0.694	0.398	2.54536e-27	Monocyte	DUSP6
LYST1	1.47013e-31	1.21338	0.554	0.296	2.91968e-27	Monocyte	LYST
JAML1	4.66774e-31	1.09139	0.583	0.321	9.27013e-27	Monocyte	JAML
AC020656.1	1.18733e-30	1.10315	0.844	0.677	2.35804e-26	Monocyte	AC020656.1
CD302	2.04442e-30	1.23065	0.554	0.324	4.06021e-26	Monocyte	CD302
CD55	2.34838e-30	1.17278	0.736	0.539	4.66389e-26	Monocyte	CD55
POU2F2	6.03325e-30	1.24592	0.56	0.309	1.1982e-25	Monocyte	POU2F2
RIPOR2	3.05391e-29	1.17564	0.528	0.287	6.06507e-25	Monocyte	RIPOR2
AGTRAP	4.13544e-29	1.00314	0.443	0.19	8.21297e-25	Monocyte	AGTRAP
EVI2B	5.30301e-29	1.13875	0.664	0.513	1.05318e-24	Monocyte	EVI2B
CSTA	7.03037e-29	1.00015	0.697	0.484	1.39623e-24	Monocyte	CSTA
C5AR1	3.69322e-28	1.03178	0.534	0.26	7.33474e-24	Monocyte	C5AR1
LRG1	1.32217e-27	1.06866	0.277	0.091	2.62584e-23	Monocyte	LRG1
STXBP2	1.85079e-27	1.1987	0.648	0.483	3.67566e-23	Monocyte	STXBP2
MAFB	1.38545e-26	1.30249	0.55	0.322	2.7515e-22	Monocyte	MAFB
KLF41	7.40458e-26	1.12544	0.704	0.542	1.47055e-21	Monocyte	KLF4
MYO1F	7.85385e-26	1.13215	0.629	0.437	1.55978e-21	Monocyte	MYO1F
SMIM25	1.32035e-24	1.27492	0.564	0.334	2.62222e-20	Monocyte	SMIM25
IRF1	2.58469e-23	1.18402	0.671	0.487	5.1332e-19	Monocyte	IRF1
CNPY3	6.4826e-23	1.13391	0.58	0.405	1.28744e-18	Monocyte	CNPY3
FBXL5	1.03825e-22	1.09079	0.456	0.239	2.06197e-18	Monocyte	FBXL5
KLF10	1.22071e-22	1.10569	0.642	0.474	2.42434e-18	Monocyte	KLF10
AC015912.3	1.21124e-21	1.20532	0.557	0.334	2.40553e-17	Monocyte	AC015912.3
AC007952.41	1.26538e-21	1.03023	0.625	0.473	2.51304e-17	Monocyte	AC007952.4
TCF7L2	1.53194e-21	1.07682	0.358	0.15	3.04243e-17	Monocyte	TCF7L2
TXNIP1	6.07093e-21	1.51419	0.632	0.533	1.20569e-16	Monocyte	TXNIP
BLVRB	8.57549e-21	1.05086	0.593	0.425	1.70309e-16	Monocyte	BLVRB
NLRP3	1.97344e-20	1.10619	0.603	0.41	3.91926e-16	Monocyte	NLRP3
LRRK2	2.9681e-20	1.05371	0.384	0.188	5.89465e-16	Monocyte	LRRK2
VSIR	1.50214e-19	1.02749	0.603	0.482	2.98324e-15	Monocyte	VSIR
TNF	1.59525e-19	1.31621	0.57	0.371	3.16817e-15	Monocyte	TNF
VMP1	1.29894e-18	1.00567	0.749	0.713	2.57969e-14	Monocyte	VMP1
SOCS3	4.89094e-17	1.07691	0.697	0.675	9.71341e-13	Monocyte	SOCS3
NR4A1	4.51391e-14	1.04837	0.671	0.601	8.96463e-10	Monocyte	NR4A1
JUN	4.09551e-13	1.22167	0.658	0.613	8.13368e-09	Monocyte	JUN
RHOB	2.139e-12	1.09282	0.397	0.253	4.24805e-08	Monocyte	RHOB
CD521	1.34948e-10	1.10942	0.59	0.544	2.68007e-06	Monocyte	CD52
S100A81	5.73822e-214	2.18427	0.968	0.441	1.13961e-209	NLRP3 Macro	S100A8
S100A91	1.15203e-213	2.03106	0.994	0.575	2.28792e-209	NLRP3 Macro	S100A9
CD300E	1.37752e-204	1.84615	0.889	0.333	2.73576e-200	NLRP3 Macro	CD300E
VCAN1	6.01404e-200	1.87362	0.877	0.298	1.19439e-195	NLRP3 Macro	VCAN
FCN11	9.30251e-188	1.60495	0.851	0.286	1.84748e-183	NLRP3 Macro	FCN1
SRGN	7.61564e-173	1.1423	1	0.989	1.51247e-168	NLRP3 Macro	SRGN
S100A121	2.24821e-172	1.80668	0.782	0.241	4.46495e-168	NLRP3 Macro	S100A12
IL1B	4.84842e-158	1.39644	0.994	0.693	9.62896e-154	NLRP3 Macro	IL1B
NLRP31	1.05456e-157	1.87794	0.819	0.358	2.09436e-153	NLRP3 Macro	NLRP3
DUSP61	1.08957e-151	1.79886	0.807	0.352	2.16388e-147	NLRP3 Macro	DUSP6
PPIF	1.13241e-145	1.57947	0.929	0.707	2.24896e-141	NLRP3 Macro	PPIF
PLAUR	3.13517e-141	1.25404	0.981	0.745	6.22645e-137	NLRP3 Macro	PLAUR
APOBEC3A1	5.51149e-138	1.53447	0.63	0.164	1.09458e-133	NLRP3 Macro	APOBEC3A
TIMP1	1.60176e-137	1.54689	0.993	0.893	3.18109e-133	NLRP3 Macro	TIMP1
NAMPT	8.45152e-136	1.17526	0.998	0.892	1.67847e-131	NLRP3 Macro	NAMPT
TNFAIP3	2.69622e-135	1.30572	0.963	0.708	5.3547e-131	NLRP3 Macro	TNFAIP3
SLC11A1	5.81135e-132	1.26258	0.814	0.332	1.15413e-127	NLRP3 Macro	SLC11A1
EREG	1.32375e-126	1.5186	0.836	0.357	2.62897e-122	NLRP3 Macro	EREG
CD44	3.29462e-126	1.24597	0.983	0.771	6.54311e-122	NLRP3 Macro	CD44
HBEGF	2.26367e-123	1.43337	0.794	0.355	4.49565e-119	NLRP3 Macro	HBEGF
LUCAT1	9.18612e-123	1.55873	0.68	0.229	1.82436e-118	NLRP3 Macro	LUCAT1
EHD1	1.73551e-122	1.29515	0.869	0.451	3.44673e-118	NLRP3 Macro	EHD1
MCEMP1	7.78772e-121	1.25949	0.525	0.126	1.54664e-116	NLRP3 Macro	MCEMP1
ETS2	8.43691e-121	1.2455	0.879	0.516	1.67557e-116	NLRP3 Macro	ETS2
ACSL1	5.59153e-119	1.38072	0.759	0.326	1.11048e-114	NLRP3 Macro	ACSL1
SLC2A3	8.29422e-118	1.29029	0.899	0.551	1.64723e-113	NLRP3 Macro	SLC2A3
VEGFA	4.18019e-117	1.27254	0.891	0.534	8.30186e-113	NLRP3 Macro	VEGFA
CD142	6.24551e-117	1.06116	0.905	0.467	1.24036e-112	NLRP3 Macro	CD14
PTGS2	2.29172e-115	1.08957	0.948	0.546	4.55136e-111	NLRP3 Macro	PTGS2
SLC25A37	2.08382e-113	1.23301	0.774	0.355	4.13848e-109	NLRP3 Macro	SLC25A37
IER3	2.09793e-110	1.07144	0.993	0.729	4.16649e-106	NLRP3 Macro	IER3
CTSS1	5.25395e-110	1.19372	0.931	0.844	1.04344e-105	NLRP3 Macro	CTSS
TREM1	1.50292e-109	1.02898	0.78	0.342	2.9848e-105	NLRP3 Macro	TREM1
CD93	3.43697e-109	1.26295	0.823	0.486	6.82582e-105	NLRP3 Macro	CD93
LCP2	1.1764e-107	1.31374	0.839	0.56	2.33633e-103	NLRP3 Macro	LCP2
IL1RN	1.29017e-106	1.34183	0.916	0.57	2.56228e-102	NLRP3 Macro	IL1RN
CEBPB	2.19607e-106	1.15261	0.925	0.676	4.36139e-102	NLRP3 Macro	CEBPB
AQP9	1.77114e-105	1.12634	0.72	0.266	3.51749e-101	NLRP3 Macro	AQP9
FPR1	4.09915e-105	1.16195	0.819	0.46	8.14092e-101	NLRP3 Macro	FPR1
OLR1	3.1977e-104	1.22635	0.762	0.363	6.35064e-100	NLRP3 Macro	OLR1
AREG	2.02052e-103	1.98312	0.631	0.241	4.01276e-99	NLRP3 Macro	AREG
KDM6B	3.60732e-103	1.26242	0.834	0.528	7.16413e-99	NLRP3 Macro	KDM6B
ATP2B1-AS1	4.56585e-97	1.21209	0.799	0.485	9.06778e-93	NLRP3 Macro	ATP2B1-AS1
ATP13A3	2.38431e-95	1.04321	0.848	0.461	4.73525e-91	NLRP3 Macro	ATP13A3
CD551	5.42856e-95	1.31203	0.8	0.51	1.07811e-90	NLRP3 Macro	CD55
ICAM1	5.85632e-95	1.18119	0.854	0.588	1.16306e-90	NLRP3 Macro	ICAM1
UPP1	6.02019e-95	1.12259	0.873	0.587	1.19561e-90	NLRP3 Macro	UPP1
CXCL2	1.01634e-94	1.09943	0.845	0.42	2.01844e-90	NLRP3 Macro	CXCL2
IVNS1ABP	3.19205e-94	1.28667	0.789	0.541	6.33941e-90	NLRP3 Macro	IVNS1ABP
AC015912.31	1.55879e-92	1.32804	0.685	0.292	3.09576e-88	NLRP3 Macro	AC015912.3
ITGAX	1.18477e-91	1.11698	0.828	0.531	2.35295e-87	NLRP3 Macro	ITGAX
PRNP	2.97407e-89	1.31579	0.596	0.247	5.90651e-85	NLRP3 Macro	PRNP
EMP1	3.90614e-89	1.4816	0.581	0.217	7.75759e-85	NLRP3 Macro	EMP1
APLP2	1.22721e-84	1.02136	0.784	0.489	2.43723e-80	NLRP3 Macro	APLP2
THBS1	1.23374e-84	1.30107	0.58	0.205	2.45022e-80	NLRP3 Macro	THBS1
C5AR11	2.15197e-84	1.08855	0.589	0.225	4.2738e-80	NLRP3 Macro	C5AR1
CSF3R1	4.12384e-80	1.042	0.591	0.263	8.18995e-76	NLRP3 Macro	CSF3R
GK	1.51689e-79	1.05834	0.83	0.534	3.01254e-75	NLRP3 Macro	GK
PDE4B	1.79715e-79	1.02904	0.792	0.557	3.56914e-75	NLRP3 Macro	PDE4B
ELL2	1.00336e-75	1.08413	0.613	0.274	1.99267e-71	NLRP3 Macro	ELL2
ANPEP	1.25394e-74	1.29231	0.715	0.45	2.49033e-70	NLRP3 Macro	ANPEP
MIR3945HG	2.89165e-74	1.14557	0.549	0.202	5.74282e-70	NLRP3 Macro	MIR3945HG
CYTOR	8.62923e-74	1.15993	0.823	0.651	1.71376e-69	NLRP3 Macro	CYTOR
IL1A	5.48124e-67	1.09895	0.634	0.291	1.08857e-62	NLRP3 Macro	IL1A
OSM	5.99863e-67	1.13934	0.537	0.213	1.19133e-62	NLRP3 Macro	OSM
VMP11	1.75248e-64	1.17606	0.829	0.697	3.48043e-60	NLRP3 Macro	VMP1
PTX3	1.77512e-62	1.46973	0.339	0.086	3.52539e-58	NLRP3 Macro	PTX3
THBD	1.31364e-58	1.43059	0.576	0.301	2.60888e-54	NLRP3 Macro	THBD
GABARAPL1	5.3477e-57	1.06069	0.61	0.325	1.06205e-52	NLRP3 Macro	GABARAPL1
CCL21	1.76005e-49	1.00926	0.336	0.11	3.49546e-45	NLRP3 Macro	CCL2
TNIP3	8.64927e-47	1.12887	0.569	0.302	1.71775e-42	NLRP3 Macro	TNIP3
MIR4435-2HG	1.06776e-44	1.073	0.619	0.397	2.12057e-40	NLRP3 Macro	MIR4435-2HG
IL6	3.70236e-41	1.19427	0.498	0.249	7.35288e-37	NLRP3 Macro	IL6
HES1	5.09294e-40	1.08579	0.498	0.265	1.01146e-35	NLRP3 Macro	HES1
TNIP31	7.45855e-213	2.00506	0.877	0.256	1.48127e-208	act Macro	TNIP3
SOD2	8.12316e-205	1.74961	0.997	0.83	1.61326e-200	act Macro	SOD2
INHBA	5.72103e-195	2.29118	0.81	0.232	1.1362e-190	act Macro	INHBA
IL1RN1	8.65919e-195	1.88757	0.977	0.563	1.71971e-190	act Macro	IL1RN
C15orf48	1.59889e-189	1.58471	0.992	0.789	3.1754e-185	act Macro	C15orf48
FTH1	6.00136e-188	1.28637	1	1	1.19187e-183	act Macro	FTH1
CD441	5.92201e-183	1.50307	0.996	0.77	1.17611e-178	act Macro	CD44
PTGS21	4.02625e-155	1.57935	0.958	0.547	7.99613e-151	act Macro	PTGS2
TNFRSF1B	9.65999e-153	1.42944	0.951	0.56	1.91847e-148	act Macro	TNFRSF1B
AQP91	1.50985e-152	1.55013	0.771	0.261	2.99857e-148	act Macro	AQP9
GK1	2.27639e-149	1.47603	0.909	0.523	4.5209e-145	act Macro	GK
NAMPT1	4.45406e-148	1.2148	0.999	0.893	8.84576e-144	act Macro	NAMPT
ATP13A31	1.4896e-146	1.38174	0.9	0.455	2.95835e-142	act Macro	ATP13A3
WTAP	2.35386e-145	1.43584	0.928	0.694	4.67476e-141	act Macro	WTAP
EREG1	1.3736e-141	1.51156	0.887	0.351	2.72797e-137	act Macro	EREG
EHD11	1.26204e-136	1.2715	0.893	0.449	2.50641e-132	act Macro	EHD1
NINJ1	3.78342e-136	1.27097	0.943	0.571	7.51387e-132	act Macro	NINJ1
NFKB11	3.81984e-131	1.28764	0.916	0.653	7.58621e-127	act Macro	NFKB1
SLC39A8	7.47011e-130	1.56597	0.641	0.199	1.48356e-125	act Macro	SLC39A8
G0S2	1.89003e-127	1.42263	0.92	0.505	3.7536e-123	act Macro	G0S2
TIMP11	1.29362e-126	1.23295	0.99	0.894	2.56913e-122	act Macro	TIMP1
BTG11	3.77846e-126	1.09705	0.973	0.801	7.50402e-122	act Macro	BTG1
CXCL8	1.54999e-124	1.16253	0.969	0.666	3.07828e-120	act Macro	CXCL8
IL1B1	7.84962e-122	1.16975	0.982	0.696	1.55893e-117	act Macro	IL1B
SAMSN11	3.03482e-121	1.11754	0.887	0.486	6.02716e-117	act Macro	SAMSN1
TNFAIP31	3.68655e-120	1.15393	0.977	0.707	7.3215e-116	act Macro	TNFAIP3
ETS21	7.60762e-120	1.03289	0.911	0.513	1.51087e-115	act Macro	ETS2
PNRC1	1.04491e-118	1.00615	0.976	0.904	2.07519e-114	act Macro	PNRC1
IL1A1	3.54942e-117	1.43994	0.742	0.276	7.04915e-113	act Macro	IL1A
ACSL11	8.08552e-117	1.31567	0.752	0.329	1.60578e-112	act Macro	ACSL1
SLAMF1	5.93905e-116	1.40124	0.517	0.12	1.1795e-111	act Macro	SLAMF1
SLC16A10	1.3767e-112	1.31415	0.607	0.18	2.73412e-108	act Macro	SLC16A10
RIN2	1.13493e-111	1.30271	0.641	0.229	2.25397e-107	act Macro	RIN2
MIR3945HG1	2.08286e-110	1.52702	0.598	0.196	4.13656e-106	act Macro	MIR3945HG
ELL21	2.48915e-109	1.08594	0.72	0.259	4.94344e-105	act Macro	ELL2
IL61	4.97865e-109	1.52464	0.662	0.226	9.8876e-105	act Macro	IL6
TNIP1	9.77869e-109	1.11673	0.803	0.429	1.94205e-104	act Macro	TNIP1
RNF144B	2.59837e-107	1.44268	0.689	0.295	5.16037e-103	act Macro	RNF144B
KYNU	3.72213e-106	1.11535	0.808	0.459	7.39215e-102	act Macro	KYNU
PDE4DIP	7.46489e-106	1.20294	0.667	0.284	1.48253e-101	act Macro	PDE4DIP
ACSL4	3.29368e-104	1.28014	0.793	0.519	6.54126e-100	act Macro	ACSL4
CD2741	1.80882e-102	1.06592	0.607	0.205	3.59232e-98	act Macro	CD274
FNDC3B	5.45164e-102	1.12366	0.762	0.353	1.0827e-97	act Macro	FNDC3B
MIR155HG1	7.61637e-101	1.38544	0.554	0.173	1.51261e-96	act Macro	MIR155HG
THBS11	1.01023e-100	1.94758	0.604	0.203	2.00631e-96	act Macro	THBS1
MMP19	2.11404e-97	1.0627	0.557	0.171	4.19848e-93	act Macro	MMP19
ABCA1	3.00057e-97	1.11831	0.692	0.281	5.95914e-93	act Macro	ABCA1
CCL3	5.4499e-97	1.20823	0.938	0.595	1.08235e-92	act Macro	CCL3
OLR11	4.64015e-95	1.2994	0.767	0.364	9.21534e-91	act Macro	OLR1
ITGB8	8.8351e-94	1.20968	0.483	0.123	1.75465e-89	act Macro	ITGB8
IL7R1	2.88426e-92	1.32405	0.716	0.324	5.72814e-88	act Macro	IL7R
MARCKS1	2.31505e-90	1.04199	0.911	0.601	4.59768e-86	act Macro	MARCKS
DRAM1	1.05254e-89	1.0525	0.608	0.26	2.09034e-85	act Macro	DRAM1
MT2A	2.53818e-89	1.5954	0.853	0.637	5.04082e-85	act Macro	MT2A
PIK3AP1	6.49892e-89	1.03243	0.719	0.372	1.29069e-84	act Macro	PIK3AP1
SLC2A31	4.97822e-88	1.05887	0.907	0.552	9.88674e-84	act Macro	SLC2A3
CCL20	1.37922e-87	1.36603	0.665	0.266	2.73912e-83	act Macro	CCL20
HIF1A	3.12602e-86	1.0743	0.898	0.746	6.20828e-82	act Macro	HIF1A
DNAAF1	6.39608e-86	1.27948	0.442	0.106	1.27026e-81	act Macro	DNAAF1
SDC2	3.14703e-84	1.11075	0.564	0.197	6.25001e-80	act Macro	SDC2
TNFAIP6	1.43016e-80	1.52099	0.509	0.163	2.84029e-76	act Macro	TNFAIP6
TNFRSF21	1.67805e-79	1.06911	0.436	0.131	3.33261e-75	act Macro	TNFRSF21
GNG2	7.17936e-79	1.15276	0.55	0.241	1.42582e-74	act Macro	GNG2
PELI1	1.81507e-78	1.08655	0.635	0.306	3.60472e-74	act Macro	PELI1
SLC7A11	3.84786e-77	1.4563	0.501	0.173	7.64185e-73	act Macro	SLC7A11
LILRB2	5.38149e-77	1.00151	0.715	0.37	1.06876e-72	act Macro	LILRB2
ZFYVE16	3.18232e-75	1.09018	0.672	0.364	6.32009e-71	act Macro	ZFYVE16
CCL3L1	4.61716e-75	1.05092	0.855	0.513	9.16968e-71	act Macro	CCL3L1
SDC4	1.46248e-74	1.04377	0.56	0.216	2.90448e-70	act Macro	SDC4
CCL4	5.18646e-70	1.25887	0.811	0.481	1.03003e-65	act Macro	CCL4
BNIP3L	1.58177e-69	1.28735	0.761	0.523	3.1414e-65	act Macro	BNIP3L
FNIP2	7.77939e-58	1.01494	0.661	0.406	1.54499e-53	act Macro	FNIP2
AREG1	5.2059e-57	1.39836	0.545	0.256	1.03389e-52	act Macro	AREG
SNAPC1	8.87214e-55	1.11456	0.461	0.194	1.76201e-50	act Macro	SNAPC1
TFRC	3.38413e-47	1.12713	0.568	0.361	6.72088e-43	act Macro	TFRC
MT1E	6.85e-42	1.02167	0.29	0.093	1.36041e-37	act Macro	MT1E
ADA	9.9756e-40	1.04571	0.361	0.153	1.98115e-35	act Macro	ADA
IL23A	2.67683e-39	1.25516	0.166	0.031	5.31618e-35	act Macro	IL23A
SPP11	2.79432e-35	1.14478	0.319	0.12	5.54952e-31	act Macro	SPP1
PTX31	2.11353e-34	1.00585	0.28	0.096	4.19748e-30	act Macro	PTX3
CCL4L2	2.93452e-32	1.02447	0.698	0.481	5.82796e-28	act Macro	CCL4L2
CCL5	5.36319e-28	1.17052	0.177	0.053	1.06513e-23	act Macro	CCL5
HES4	2.93053e-21	1.03267	0.365	0.218	5.82004e-17	act Macro	HES4
CCL23	1.57467e-09	1.12733	0.201	0.132	3.12729e-05	act Macro	CCL2
CXCL5	7.34211e-255	4.93295	0.81	0.106	1.45814e-250	CXCL Macro	CXCL5
CXCL3	2.49081e-195	3.39955	0.914	0.313	4.94674e-191	CXCL Macro	CXCL3
CXCL81	3.31173e-161	2.89449	0.985	0.682	6.5771e-157	CXCL Macro	CXCL8
CCL201	7.73188e-159	2.88642	0.866	0.271	1.53555e-154	CXCL Macro	CCL20
CXCL1	1.15468e-149	3.45164	0.627	0.111	2.2932e-145	CXCL Macro	CXCL1
INHBA1	3.25333e-149	1.90316	0.886	0.259	6.46112e-145	CXCL Macro	INHBA
CXCL21	2.57643e-136	2.37749	0.922	0.44	5.1168e-132	CXCL Macro	CXCL2
CTSL	1.6929e-131	2.08895	0.918	0.461	3.3621e-127	CXCL Macro	CTSL
FTH11	5.47523e-131	1.37629	0.998	1	1.08738e-126	CXCL Macro	FTH1
SLC25A371	9.57578e-115	1.60847	0.862	0.373	1.90175e-110	CXCL Macro	SLC25A37
BCAT1	3.00691e-114	1.58877	0.765	0.292	5.97173e-110	CXCL Macro	BCAT1
PTGS22	4.72129e-101	2.00545	0.931	0.573	9.37649e-97	CXCL Macro	PTGS2
ATP13A32	1.16972e-100	1.4372	0.909	0.48	2.32307e-96	CXCL Macro	ATP13A3
NT5E	3.15016e-100	1.23284	0.36	0.036	6.25622e-96	CXCL Macro	NT5E
MT2A1	4.09654e-99	2.57081	0.907	0.645	8.13573e-95	CXCL Macro	MT2A
MMP1	8.48999e-99	3.9797	0.358	0.044	1.68611e-94	CXCL Macro	MMP1
TM4SF1	1.60046e-98	1.81686	0.297	0.017	3.17852e-94	CXCL Macro	TM4SF1
SDC21	2.44569e-98	1.49305	0.653	0.21	4.85714e-94	CXCL Macro	SDC2
TNFSF15	3.78856e-98	2.27465	0.498	0.099	7.52408e-94	CXCL Macro	TNFSF15
SOD21	1.33116e-97	1.42394	0.994	0.84	2.64368e-93	CXCL Macro	SOD2
EREG2	2.35123e-97	1.30914	0.933	0.378	4.66954e-93	CXCL Macro	EREG
CREG1	2.55419e-95	1.72232	0.744	0.365	5.07262e-91	CXCL Macro	CREG1
IL1B2	4.94765e-92	1.35154	0.994	0.712	9.82603e-88	CXCL Macro	IL1B
AC009630.4	1.99038e-87	1.58011	0.338	0.047	3.95289e-83	CXCL Macro	AC009630.4
ITGB81	2.26021e-85	1.30489	0.545	0.139	4.48877e-81	CXCL Macro	ITGB8
CCL31	3.12937e-85	1.70496	0.968	0.612	6.21492e-81	CXCL Macro	CCL3
RAB13	3.16578e-85	1.35063	0.69	0.278	6.28725e-81	CXCL Macro	RAB13
MUCL1	7.00401e-85	4.03921	0.287	0.029	1.391e-80	CXCL Macro	MUCL1
CA12	1.0572e-84	1.16444	0.284	0.025	2.09959e-80	CXCL Macro	CA12
PLAUR1	3.65992e-84	1.23642	0.974	0.761	7.26861e-80	CXCL Macro	PLAUR
CEMIP	4.73941e-84	2.08087	0.345	0.054	9.41246e-80	CXCL Macro	CEMIP
SMOX	1.61806e-82	1.31077	0.463	0.111	3.21346e-78	CXCL Macro	SMOX
CD442	1.63438e-81	1.14877	0.994	0.783	3.24587e-77	CXCL Macro	CD44
LINC02376	3.66502e-81	1.66549	0.336	0.045	7.27874e-77	CXCL Macro	LINC02376
ARID5B	3.02969e-78	1.29373	0.547	0.176	6.01696e-74	CXCL Macro	ARID5B
MMP14	4.06946e-78	1.31277	0.623	0.243	8.08194e-74	CXCL Macro	MMP14
TNFAIP61	7.55483e-78	1.68452	0.586	0.176	1.50039e-73	CXCL Macro	TNFAIP6
CSTB	3.44827e-77	1.51948	0.963	0.927	6.84827e-73	CXCL Macro	CSTB
SLC11A11	4.03836e-76	1.13344	0.806	0.363	8.02017e-72	CXCL Macro	SLC11A1
SERPINB2	1.52857e-75	2.99565	0.425	0.095	3.03573e-71	CXCL Macro	SERPINB2
TIMP12	2.09744e-73	1.20127	0.991	0.899	4.16552e-69	CXCL Macro	TIMP1
ITGB1	2.01204e-72	1.20925	0.862	0.695	3.99591e-68	CXCL Macro	ITGB1
TSC22D1	9.06824e-69	1.3271	0.483	0.143	1.80095e-64	CXCL Macro	TSC22D1
ELL22	1.11917e-67	1.04076	0.705	0.287	2.22266e-63	CXCL Macro	ELL2
TNFRSF1B1	3.11186e-66	1.1064	0.905	0.586	6.18015e-62	CXCL Macro	TNFRSF1B
FLT1	2.90886e-64	1.47979	0.524	0.18	5.77699e-60	CXCL Macro	FLT1
IL1A2	4.02968e-63	1.31177	0.707	0.306	8.00294e-59	CXCL Macro	IL1A
PPBP	2.42774e-62	3.11046	0.168	0.006	4.8215e-58	CXCL Macro	PPBP
MPZL1	8.96584e-62	1.36753	0.565	0.253	1.78061e-57	CXCL Macro	MPZL1
SLC16A101	9.12613e-61	1.31582	0.567	0.208	1.81245e-56	CXCL Macro	SLC16A10
SLCO4A1	1.23813e-60	1.11612	0.409	0.101	2.45893e-56	CXCL Macro	SLCO4A1
MT1E1	1.40241e-59	2.19141	0.39	0.096	2.78519e-55	CXCL Macro	MT1E
NRIP3	2.18187e-59	1.04289	0.401	0.108	4.33319e-55	CXCL Macro	NRIP3
SLC7A111	4.7371e-59	1.35548	0.526	0.19	9.40789e-55	CXCL Macro	SLC7A11
TREM11	3.92631e-58	1.02672	0.763	0.371	7.79765e-54	CXCL Macro	TREM1
PHLDA1	1.01881e-56	1.19793	0.601	0.257	2.02336e-52	CXCL Macro	PHLDA1
SLAMF9	1.45703e-55	1.28904	0.356	0.087	2.89366e-51	CXCL Macro	SLAMF9
BNIP3L1	6.57607e-55	1.06576	0.763	0.536	1.30601e-50	CXCL Macro	BNIP3L
MMP10	6.77951e-54	2.33721	0.177	0.013	1.34641e-49	CXCL Macro	MMP10
EDN1	4.39317e-52	1.22676	0.185	0.02	8.72484e-48	CXCL Macro	EDN1
PAG1	5.15446e-52	1.1546	0.586	0.277	1.02368e-47	CXCL Macro	PAG1
MT1G	1.85692e-51	2.70355	0.252	0.04	3.68784e-47	CXCL Macro	MT1G
BASP11	1.56503e-50	1.02777	0.89	0.727	3.10815e-46	CXCL Macro	BASP1
IL62	5.57455e-50	1.54898	0.593	0.257	1.1071e-45	CXCL Macro	IL6
CSF3	1.49393e-47	1.87473	0.222	0.037	2.96695e-43	CXCL Macro	CSF3
MMP191	8.1063e-47	1.27053	0.478	0.2	1.60991e-42	CXCL Macro	MMP19
PID1	9.50041e-47	1.02464	0.526	0.233	1.88678e-42	CXCL Macro	PID1
CCL3L11	1.49904e-46	1.68183	0.815	0.536	2.9771e-42	CXCL Macro	CCL3L1
RCAN1	2.26202e-46	1.46713	0.336	0.099	4.49237e-42	CXCL Macro	RCAN1
CRADD	2.42116e-45	1.00764	0.317	0.087	4.80843e-41	CXCL Macro	CRADD
MARCO	1.22127e-44	1.2306	0.429	0.162	2.42544e-40	CXCL Macro	MARCO
DLL1	4.22018e-44	1.13859	0.3	0.076	8.38128e-40	CXCL Macro	DLL1
PDE4DIP1	9.26983e-44	1.13052	0.584	0.314	1.84099e-39	CXCL Macro	PDE4DIP
PMP22	2.33738e-43	1.11196	0.539	0.26	4.64203e-39	CXCL Macro	PMP22
ERRFI1	8.27637e-42	1.10401	0.261	0.053	1.64369e-37	CXCL Macro	ERRFI1
IL24	1.04509e-41	2.71327	0.129	0.005	2.07555e-37	CXCL Macro	IL24
SNAPC11	2.98215e-40	1.14859	0.463	0.209	5.92256e-36	CXCL Macro	SNAPC1
DUSP4	3.02538e-39	1.00782	0.634	0.351	6.00841e-35	CXCL Macro	DUSP4
SNX9	1.16808e-38	1.29013	0.53	0.286	2.31981e-34	CXCL Macro	SNX9
OSBPL8	4.26837e-38	1.18526	0.703	0.558	8.47697e-34	CXCL Macro	OSBPL8
MTRNR2L8	6.9804e-38	1.09682	0.836	0.663	1.38631e-33	CXCL Macro	MTRNR2L8
MMP92	1.25049e-36	1.07488	0.463	0.195	2.48348e-32	CXCL Macro	MMP9
ATP2B1	1.67134e-35	1.0383	0.72	0.543	3.31928e-31	CXCL Macro	ATP2B1
MT1X	1.43256e-33	2.27486	0.468	0.252	2.84506e-29	CXCL Macro	MT1X
CD163	2.70742e-31	1.0415	0.375	0.16	5.37693e-27	CXCL Macro	CD163
SPP12	6.56651e-30	2.17247	0.336	0.13	1.30411e-25	CXCL Macro	SPP1
CES1	4.33089e-24	1.43173	0.237	0.082	8.60115e-20	CXCL Macro	CES1
MT1M	5.92887e-23	1.18693	0.112	0.017	1.17747e-18	CXCL Macro	MT1M
CD59	1.54966e-20	1.00194	0.554	0.417	3.07762e-16	CXCL Macro	CD59
F3	1.09635e-18	1.21466	0.259	0.1	2.17735e-14	CXCL Macro	F3
HIST1H1C	9.00247e-06	1.18553	0.319	0.266	0.178789	CXCL Macro	HIST1H1C
IGLC2	1.77744e-05	1.68474	0.125	0.075	0.353	CXCL Macro	IGLC2

## Sheet: DGEA_TC_MNP_FC2_p001_membrane
	p_val	avg_log2FC	pct.1	pct.2	p_val_adj	cluster	gene	Cellular_Component
1	2.60961e-282	2.09607	0.638	0.04	5.18269e-278	RUNX3+ cDC2	CD1C	plasma membrane
2	1.34619e-187	1.28694	0.997	0.78	2.67354e-183	RUNX3+ cDC2	HLA-DQA1	plasma membrane
3	3.29718e-176	1.23041	0.999	0.865	6.54819e-172	RUNX3+ cDC2	HLA-DPB1	plasma membrane
4	2.29716e-175	1.63139	0.66	0.142	4.56216e-171	RUNX3+ cDC2	CLEC10A	plasma membrane
5	3.01998e-157	1.0923	0.999	0.882	5.99768e-153	RUNX3+ cDC2	HLA-DPA1	plasma membrane
6	3.20019e-156	1.64671	0.877	0.542	6.35558e-152	RUNX3+ cDC2	YWHAH	plasma membrane
7	3.35672e-151	1.04622	0.998	0.843	6.66644e-147	RUNX3+ cDC2	HLA-DQB1	plasma membrane
8	1.27958e-134	1.05217	0.873	0.418	2.54124e-130	RUNX3+ cDC2	SPINT2	plasma membrane
9	1.33376e-126	1.18424	0.821	0.423	2.64884e-122	RUNX3+ cDC2	CXCR4	plasma membrane
10	4.51195e-122	1.04336	0.9	0.541	8.96072e-118	RUNX3+ cDC2	GSN	plasma membrane
11	1.411e-121	1.15909	0.915	0.521	2.80224e-117	RUNX3+ cDC2	HLA-DRB5	plasma membrane
12	1.21798e-110	1.043	0.961	0.717	2.41891e-106	RUNX3+ cDC2	GPR183	plasma membrane
13	0	2.74873	0.971	0.236	0	cDC1	CPNE3	plasma membrane
14	0	1.63482	0.672	0.022	0	cDC1	XCR1	plasma membrane
15	0	1.57901	0.729	0.033	0	cDC1	CADM1	plasma membrane
16	5.81048e-273	1.35582	1	0.967	1.15396e-268	cDC1	CD74	plasma membrane
17	4.02233e-253	1.59	0.996	0.754	7.98835e-249	cDC1	RGS10	plasma membrane
18	4.8403e-247	1.47792	0.832	0.166	9.61284e-243	cDC1	CAMK2D	plasma membrane
19	2.2482e-240	1.42729	1	0.955	4.46493e-236	cDC1	HLA-DRB1	plasma membrane
20	4.78509e-238	1.59373	0.999	0.885	9.50318e-234	cDC1	HLA-DPA1	plasma membrane
21	3.39389e-234	1.11915	0.666	0.062	6.74026e-230	cDC1	GCSAM	plasma membrane
22	8.05286e-234	1.86622	1	0.888	1.5993e-229	cDC1	CST3	plasma membrane
23	5.92027e-233	1.26938	0.813	0.162	1.17577e-228	cDC1	TLR10	plasma membrane
24	8.9593e-230	1.44309	0.758	0.136	1.77932e-225	cDC1	LIMA1	plasma membrane
25	1.56851e-224	1.5882	0.999	0.869	3.11506e-220	cDC1	HLA-DPB1	plasma membrane
26	1.11406e-222	1.09533	0.552	0.029	2.21252e-218	cDC1	ENPP1	plasma membrane
27	1.71209e-211	1.22616	1	0.961	3.40022e-207	cDC1	ACTG1	plasma membrane
28	6.5203e-209	1.38698	1	0.847	1.29493e-204	cDC1	HLA-DQB1	plasma membrane
29	2.54162e-206	1.19599	0.695	0.111	5.04765e-202	cDC1	P2RY14	plasma membrane
30	1.16718e-201	1.37326	0.942	0.404	2.31802e-197	cDC1	C1QBP	plasma membrane
31	1.16643e-182	1.2614	0.99	0.646	2.31653e-178	cDC1	LSP1	plasma membrane
32	7.08486e-171	1.00794	0.747	0.18	1.40705e-166	cDC1	GYPC	plasma membrane
33	3.2912e-163	1.03205	0.811	0.246	6.53632e-159	cDC1	ICAM3	plasma membrane
34	1.72014e-162	1.08386	0.701	0.163	3.4162e-158	cDC1	SUSD3	plasma membrane
35	8.70255e-158	1.12814	0.919	0.436	1.72833e-153	cDC1	SRI	plasma membrane
36	6.12833e-154	1.21243	0.999	0.787	1.21709e-149	cDC1	HLA-DQA1	plasma membrane
37	2.51205e-153	1.12132	0.948	0.57	4.98893e-149	cDC1	NDUFC2	plasma membrane
38	6.3251e-114	1.02183	0.938	0.617	1.25616e-109	cDC1	PTPRE	plasma membrane
39	9.17147e-111	1.45391	0.881	0.539	1.82145e-106	cDC1	HLA-DRB5	plasma membrane
40	4.72148e-99	1.00607	0.868	0.479	9.37686e-95	cDC1	FABP5	plasma membrane
41	3.87118e-13	1.3197	0.548	0.13	7.68817e-09	RUNX3- cDC2	CD1C	plasma membrane
42	8.05696e-11	1.6629	0.595	0.22	1.60011e-06	RUNX3- cDC2	CLEC10A	plasma membrane
43	5.79055e-09	1.26688	0.429	0.121	0.000115	RUNX3- cDC2	FCER1A	plasma membrane
44	5.37352e-08	1.00968	0.976	0.885	0.00106718	RUNX3- cDC2	HLA-DPB1	plasma membrane
45	1.10454e-05	1.03644	0.762	0.545	0.219361	RUNX3- cDC2	CD52	plasma membrane
46	8.81646e-05	1.06479	0.667	0.484	1	RUNX3- cDC2	MS4A6A	plasma membrane
47	1.29361e-277	3.66443	0.958	0.077	2.56911e-273	actDC	CCR7	plasma membrane
48	3.31851e-219	3.20037	0.971	0.154	6.59057e-215	actDC	LAMP3	plasma membrane
49	3.00404e-165	1.42564	0.5	0.017	5.96603e-161	actDC	CD200	plasma membrane
50	6.36405e-164	2.63179	0.896	0.196	1.2639e-159	actDC	RAB9A	plasma membrane
51	5.35246e-162	2.25699	0.792	0.111	1.063e-157	actDC	GPR157	plasma membrane
52	6.10511e-148	1.04574	0.362	0.003	1.21247e-143	actDC	S1PR1	plasma membrane
53	1.34771e-147	1.95714	0.404	0.01	2.67655e-143	actDC	AOC1	plasma membrane
54	7.61701e-146	1.80558	0.662	0.073	1.51274e-141	actDC	MGLL	plasma membrane
55	3.33173e-145	3.06809	0.704	0.103	6.61682e-141	actDC	EBI3	plasma membrane
56	2.01759e-131	2.2337	0.562	0.051	4.00694e-127	actDC	RAMP1	plasma membrane
57	3.4142e-131	1.65948	0.404	0.015	6.7806e-127	actDC	CD70	plasma membrane
58	3.17359e-128	1.10578	0.45	0.026	6.30275e-124	actDC	SLCO5A1	plasma membrane
59	2.73783e-124	1.9998	0.725	0.141	5.43733e-120	actDC	NRP2	plasma membrane
60	2.53524e-119	1.76228	0.596	0.084	5.03499e-115	actDC	ARHGAP10	plasma membrane
61	2.77758e-107	2.1517	0.917	0.383	5.51628e-103	actDC	DAPP1	plasma membrane
62	8.7342e-99	1.26106	0.525	0.073	1.73461e-94	actDC	MREG	plasma membrane
63	6.60933e-93	1.1587	0.492	0.068	1.31261e-88	actDC	CRLF2	plasma membrane
64	1.49463e-88	1.88432	0.979	0.628	2.96833e-84	actDC	MARCKS	plasma membrane
65	4.76599e-88	1.25395	0.996	0.997	9.46525e-84	actDC	EEF1A1	plasma membrane
66	2.28037e-86	1.97339	0.9	0.53	4.52881e-82	actDC	CSF2RA	plasma membrane
67	1.633e-85	1.6859	0.342	0.027	3.24314e-81	actDC	PLAAT3	plasma membrane
68	9.11518e-84	1.00499	0.396	0.04	1.81028e-79	actDC	PDCD1LG2	plasma membrane
69	4.15558e-79	1.54991	0.738	0.255	8.25297e-75	actDC	RFTN1	plasma membrane
70	1.00188e-73	1.43343	0.988	0.729	1.98972e-69	actDC	BASP1	plasma membrane
71	2.36188e-73	1.68835	0.896	0.567	4.69069e-69	actDC	RAB8B	plasma membrane
72	5.13067e-66	1.40991	0.975	0.813	1.01895e-61	actDC	CD83	plasma membrane
73	8.99223e-64	1.52997	0.871	0.355	1.78586e-59	actDC	IL7R	plasma membrane
74	2.67742e-63	1.2847	0.958	0.679	5.31735e-59	actDC	LSP1	plasma membrane
75	7.39331e-63	1.21557	0.617	0.18	1.46831e-58	actDC	TRIP10	plasma membrane
76	1.04035e-62	2.01051	0.9	0.615	2.06614e-58	actDC	MARCKSL1	plasma membrane
77	1.33863e-58	1.35649	0.637	0.191	2.65852e-54	actDC	CD80	plasma membrane
78	4.35874e-57	1.40212	0.929	0.643	8.65646e-53	actDC	FNBP1	plasma membrane
79	1.18588e-55	1.35441	0.496	0.114	2.35515e-51	actDC	CALCRL	plasma membrane
80	3.21685e-54	1.31456	0.867	0.542	6.38867e-50	actDC	GPBP1	plasma membrane
81	4.21844e-51	1.30509	0.967	0.598	8.37782e-47	actDC	RGS1	plasma membrane
82	6.54467e-50	1.12656	0.967	0.733	1.29977e-45	actDC	HINT1	plasma membrane
83	7.54744e-50	1.32065	0.654	0.286	1.49892e-45	actDC	SWAP70	plasma membrane
84	5.14727e-49	1.27162	0.683	0.296	1.02225e-44	actDC	TSPAN33	plasma membrane
85	1.54861e-48	1.08616	0.671	0.24	3.07554e-44	actDC	CD274	plasma membrane
86	5.92098e-48	1.26053	0.817	0.497	1.17591e-43	actDC	PTPN1	plasma membrane
87	4.0356e-47	1.08862	0.475	0.126	8.0147e-43	actDC	GCSAM	plasma membrane
88	7.74633e-42	1.02272	0.65	0.304	1.53842e-37	actDC	TRADD	plasma membrane
89	4.6503e-40	1.11109	0.462	0.15	9.23549e-36	actDC	FLT3	plasma membrane
90	4.42774e-39	1.00169	0.975	0.874	8.79348e-35	actDC	GNG5	plasma membrane
91	1.50994e-34	1.0447	0.6	0.288	2.99875e-30	actDC	GRK3	plasma membrane
92	3.38162e-34	1.00592	0.912	0.792	6.71589e-30	actDC	ATP6V1G1	plasma membrane
93	6.65229e-34	1.06908	0.721	0.406	1.32115e-29	actDC	CYTH1	plasma membrane
94	2.99551e-33	1.01437	0.879	0.585	5.94907e-29	actDC	GSN	plasma membrane
95	8.65122e-33	1.41198	0.679	0.391	1.71813e-28	actDC	CD40	plasma membrane
96	1.52615e-31	1.28026	0.829	0.611	3.03094e-27	actDC	CD86	plasma membrane
97	6.14291e-31	1.25883	0.579	0.287	1.21998e-26	actDC	ARID1B	plasma membrane
98	4.55277e-27	1.03875	0.929	0.748	9.04179e-23	actDC	GPR183	plasma membrane
99	6.84254e-22	1.06159	0.521	0.287	1.35893e-17	actDC	NIBAN1	plasma membrane
100	3.14531e-167	1.13428	0.41	0.005	6.24658e-163	progenitor DC	UBE2C	plasma membrane
101	8.6362e-85	1.66324	0.987	0.81	1.71515e-80	progenitor DC	HMGB1	plasma membrane
102	2.32561e-83	1.5516	0.947	0.454	4.61867e-79	progenitor DC	C1QBP	plasma membrane
103	8.62719e-62	1.12205	0.996	0.733	1.71336e-57	progenitor DC	HINT1	plasma membrane
104	6.90548e-59	1.09211	0.96	0.605	1.37143e-54	progenitor DC	NDUFC2	plasma membrane
105	1.50608e-58	1.14751	0.833	0.311	2.99107e-54	progenitor DC	CPNE3	plasma membrane
106	2.6423e-55	1.03962	0.921	0.47	5.24761e-51	progenitor DC	SOD1	plasma membrane
107	1.15346e-53	1.06069	0.987	0.675	2.29076e-49	progenitor DC	VAMP8	plasma membrane
108	5.42915e-53	1.08174	0.974	0.638	1.07823e-48	progenitor DC	HSPA8	plasma membrane
109	1.60672e-46	1.14054	0.912	0.513	3.19094e-42	progenitor DC	FABP5	plasma membrane
110	6.90659e-13	1.61626	0.511	0.265	1.37165e-08	progenitor DC	LTB	plasma membrane
111	1.03954e-221	2.4848	0.763	0.044	2.06452e-217	MAFB+ LC	CD1A	plasma membrane
112	6.66564e-119	2.26618	0.665	0.099	1.3238e-114	MAFB+ LC	FCER1A	plasma membrane
113	2.43429e-114	2.95808	0.718	0.146	4.83451e-110	MAFB+ LC	HLA-DQB2	plasma membrane
114	1.07937e-94	1.07799	0.535	0.078	2.14363e-90	MAFB+ LC	PLEK2	plasma membrane
115	1.61128e-70	1.47115	0.971	0.578	3.19999e-66	MAFB+ LC	YWHAH	plasma membrane
116	2.55911e-69	1.74191	0.429	0.058	5.08239e-65	MAFB+ LC	CD207	plasma membrane
117	6.20854e-69	1.1557	0.996	0.883	1.23302e-64	MAFB+ LC	AIF1	plasma membrane
118	4.89932e-68	1.39484	0.437	0.08	9.73004e-64	MAFB+ LC	TACSTD2	plasma membrane
119	3.98646e-62	1.03131	0.886	0.334	7.9171e-58	MAFB+ LC	CSF1R	plasma membrane
120	3.12404e-61	1.38947	0.967	0.597	6.20434e-57	MAFB+ LC	RGS1	plasma membrane
121	6.66596e-61	1.23983	0.951	0.582	1.32386e-56	MAFB+ LC	GSN	plasma membrane
122	1.7301e-60	1.20729	0.98	0.847	3.43599e-56	MAFB+ LC	ITM2B	plasma membrane
123	3.59862e-60	1.32061	0.922	0.467	7.14687e-56	MAFB+ LC	MS4A6A	plasma membrane
124	1.86035e-56	1.06494	0.727	0.23	3.69465e-52	MAFB+ LC	FCGR2B	plasma membrane
125	2.52378e-55	1.38521	0.722	0.255	5.01223e-51	MAFB+ LC	LTB	plasma membrane
126	9.16762e-54	1.04233	0.69	0.203	1.82069e-49	MAFB+ LC	CLEC10A	plasma membrane
127	8.44591e-50	1.03332	0.747	0.265	1.67736e-45	MAFB+ LC	P2RY13	plasma membrane
128	1.44183e-42	1.29314	0.882	0.5	2.86347e-38	MAFB+ LC	HLA-DQA2	plasma membrane
129	9.78301e-31	1.0295	0.873	0.57	1.94291e-26	MAFB+ LC	HLA-DRB5	plasma membrane
130	1.5725e-154	1.43239	0.526	0.002	3.12299e-150	DC5	SIGLEC6	plasma membrane
131	1.01315e-50	1.13185	0.526	0.018	2.01212e-46	DC5	CD5	plasma membrane
132	4.74098e-39	1.79996	0.526	0.029	9.41559e-35	DC5	LILRA4	plasma membrane
133	3.02344e-38	1.73573	0.632	0.043	6.00456e-34	DC5	CDH1	plasma membrane
134	1.24236e-36	1.03377	0.368	0.015	2.46733e-32	DC5	GPR153	plasma membrane
135	6.66811e-26	2.9711	0.789	0.092	1.32429e-21	DC5	NKG7	plasma membrane
136	9.3301e-20	2.12567	0.789	0.136	1.85296e-15	DC5	OPN3	plasma membrane
137	3.19922e-18	1.77365	0.474	0.05	6.35364e-14	DC5	CD2	plasma membrane
138	1.05971e-16	4.07913	0.947	0.272	2.10458e-12	DC5	LTB	plasma membrane
139	7.60403e-13	1.72727	0.474	0.072	1.51016e-08	DC5	SUCNR1	plasma membrane
140	4.8055e-12	2.03666	0.474	0.067	9.54371e-08	DC5	TSPAN13	plasma membrane
141	1.47382e-09	1.64829	1	0.587	2.92701e-05	DC5	ARL4C	plasma membrane
142	2.21935e-09	1.81543	0.789	0.294	4.40764e-05	DC5	AXL	plasma membrane
143	1.51101e-08	1.33168	0.842	0.333	0.000300086	DC5	JAML	plasma membrane
144	3.10515e-08	1.25854	0.316	0.05	0.000616682	DC5	AQP3	plasma membrane
145	1.05133e-07	2.31145	0.632	0.201	0.00208795	DC5	IFITM1	plasma membrane
146	1.59855e-07	1.37913	0.789	0.312	0.00317471	DC5	GPR65	plasma membrane
147	1.6579e-07	1.30624	1	0.611	0.00329259	DC5	RGS1	plasma membrane
148	2.64989e-07	1.30334	0.632	0.208	0.00526269	DC5	CD80	plasma membrane
149	3.39838e-07	1.37419	0.526	0.157	0.00674919	DC5	CD2AP	plasma membrane
150	3.97097e-07	1.18526	0.526	0.128	0.00788635	DC5	CALCRL	plasma membrane
151	4.39076e-07	1.31651	0.632	0.2	0.00872004	DC5	IL3RA	plasma membrane
152	8.61119e-07	1.09482	0.316	0.057	0.0171018	DC5	TRPM4	plasma membrane
153	1.15695e-06	1.826	0.895	0.597	0.022977	DC5	IFITM2	plasma membrane
154	1.47169e-06	1.46204	0.632	0.218	0.0292277	DC5	APP	plasma membrane
155	2.82381e-06	1.20363	0.579	0.209	0.0560809	DC5	ITGAE	plasma membrane
156	7.73949e-06	1.82755	0.579	0.245	0.153706	DC5	CSF2RB	plasma membrane
157	1.90249e-05	1.25482	0.368	0.092	0.377834	DC5	SEMA7A	plasma membrane
158	2.35579e-05	1.16084	0.684	0.362	0.46786	DC5	SULF2	plasma membrane
159	2.6889e-05	1.30932	0.737	0.359	0.534016	DC5	LILRB4	plasma membrane
160	6.09586e-05	1.16199	0.316	0.076	1	DC5	CXCR3	plasma membrane
161	7.32055e-05	1.03947	0.895	0.515	1	DC5	HLA-DQA2	plasma membrane
162	0.000103026	1.169	0.579	0.267	1	DC5	SPN	plasma membrane
163	0.000110783	1.04964	0.895	0.764	1	DC5	LST1	plasma membrane
164	0.000115464	1.38636	0.579	0.25	1	DC5	FCHSD2	plasma membrane
165	0.000124173	1.05288	0.789	0.499	1	DC5	ACTN4	plasma membrane
166	0.000130487	1.07494	1	0.755	1	DC5	GPR183	plasma membrane
167	0.000139114	1.04249	0.579	0.208	1	DC5	SELL	plasma membrane
168	0.00015965	1.06033	0.684	0.336	1	DC5	RASSF2	plasma membrane
169	0.000180192	1.151	0.579	0.234	1	DC5	SLC39A10	plasma membrane
170	0.000184189	1.2572	0.684	0.355	1	DC5	ENTPD1	plasma membrane
171	0.000229787	1.07793	0.474	0.169	1	DC5	RASGRP2	plasma membrane
172	0.000230722	1.11514	0.789	0.49	1	DC5	EZR	plasma membrane
173	0.000566106	1.26017	0.789	0.484	1	DC5	CXCR4	plasma membrane
174	0.00105045	1.00624	0.421	0.166	1	DC5	ECE1	plasma membrane
175	0.00138183	1.42274	0.421	0.171	1	DC5	SLC15A4	plasma membrane
176	0.00142462	1.1054	0.737	0.462	1	DC5	CD58	plasma membrane
177	0.00183398	1.14268	0.789	0.545	1	DC5	RALA	plasma membrane
178	0.00249524	1.08969	0.842	0.707	1	DC5	STK17B	plasma membrane
179	0.00372076	1.44063	0.421	0.196	1	DC5	PTCH2	plasma membrane
180	0.0048706	1.02504	0.421	0.185	1	DC5	P2RY14	plasma membrane
181	0.00510603	1.17247	0.579	0.33	1	DC5	SLC20A1	plasma membrane
182	3.02433e-95	2.2363	0.98	0.611	6.00631e-91	ISG Mono	IFITM3	plasma membrane
183	3.95406e-95	2.28186	0.851	0.323	7.85276e-91	ISG Mono	TNFSF10	plasma membrane
184	6.81162e-93	2.09362	0.915	0.463	1.35279e-88	ISG Mono	LY6E	plasma membrane
185	2.16898e-86	2.5043	0.694	0.181	4.3076e-82	ISG Mono	IFITM1	plasma membrane
186	1.05085e-74	2.0223	0.827	0.382	2.08698e-70	ISG Mono	IFI6	plasma membrane
187	9.72084e-67	1.82345	0.815	0.396	1.93056e-62	ISG Mono	GBP1	plasma membrane
188	1.79438e-66	1.57889	0.956	0.582	3.56364e-62	ISG Mono	IFITM2	plasma membrane
189	1.04406e-61	1.54842	0.851	0.493	2.07351e-57	ISG Mono	PARP14	plasma membrane
190	1.38154e-61	1.5018	0.665	0.233	2.74374e-57	ISG Mono	GBP4	plasma membrane
191	1.09953e-54	1.19282	0.464	0.111	2.18367e-50	ISG Mono	OAS3	plasma membrane
192	3.09273e-43	1.37194	0.754	0.413	6.14217e-39	ISG Mono	VAMP5	plasma membrane
193	2.63721e-41	1.04325	0.371	0.094	5.2375e-37	ISG Mono	DDX58	plasma membrane
194	1.19993e-39	1.268	0.75	0.442	2.38307e-35	ISG Mono	TNFSF13B	plasma membrane
195	7.76044e-33	1.06738	0.827	0.604	1.54122e-28	ISG Mono	BST2	plasma membrane
196	9.70086e-31	1.04784	0.29	0.069	1.92659e-26	ISG Mono	MSR1	plasma membrane
197	8.13427e-17	1.03663	0.641	0.428	1.61547e-12	ISG Mono	NCF1	plasma membrane
198	1.74373e-140	1.62135	0.6	0.149	3.46305e-136	C1Q Macro	FCGR3A	plasma membrane
199	5.02524e-135	1.19973	0.954	0.72	9.98012e-131	C1Q Macro	CTSB	plasma membrane
200	1.36912e-109	1.32434	0.688	0.288	2.71908e-105	C1Q Macro	FPR3	plasma membrane
201	7.18098e-107	1.09324	0.87	0.467	1.42614e-102	C1Q Macro	CD14	plasma membrane
202	1.64672e-96	1.19727	0.788	0.462	3.27039e-92	C1Q Macro	CYBB	plasma membrane
203	1.90559e-93	1.09747	0.828	0.509	3.78451e-89	C1Q Macro	GLUL	plasma membrane
204	3.84598e-70	1.16881	0.705	0.464	7.63811e-66	C1Q Macro	TGFBI	plasma membrane
205	5.40576e-66	1.67921	0.257	0.039	1.07358e-61	C1Q Macro	FN1	plasma membrane
206	6.69467e-34	1.94548	0.141	0.025	1.32956e-29	C1Q Macro	APOE	plasma membrane
207	7.80261e-153	2.51022	0.945	0.33	1.5496e-148	Monocyte	FCN1	plasma membrane
208	3.6617e-86	2.23741	0.948	0.488	7.27214e-82	Monocyte	S100A8	plasma membrane
209	8.75196e-78	2.00667	0.984	0.613	1.73814e-73	Monocyte	S100A9	plasma membrane
210	3.81972e-72	1.67902	0.951	0.754	7.58596e-68	Monocyte	LST1	plasma membrane
211	1.03246e-67	1.02274	0.29	0.032	2.05047e-63	Monocyte	GPBAR1	plasma membrane
212	3.96287e-67	1.95603	0.769	0.418	7.87025e-63	Monocyte	NCF1	plasma membrane
213	2.7354e-66	1.32624	0.866	0.491	5.4325e-62	Monocyte	CYBB	plasma membrane
214	5.98567e-57	1.24386	0.362	0.073	1.18875e-52	Monocyte	PRAM1	plasma membrane
215	3.57914e-54	1.44961	0.583	0.219	7.10817e-50	Monocyte	CLEC12A	plasma membrane
216	2.26031e-52	1.4154	0.502	0.164	4.48898e-48	Monocyte	CD36	plasma membrane
217	6.04072e-50	2.04571	0.658	0.296	1.19969e-45	Monocyte	S100A12	plasma membrane
218	5.2485e-48	1.33835	0.645	0.313	1.04235e-43	Monocyte	CFP	plasma membrane
219	2.76379e-45	1.5057	0.599	0.292	5.48889e-41	Monocyte	CSF3R	plasma membrane
220	1.93703e-41	1.3894	0.694	0.4	3.84693e-37	Monocyte	ADGRE5	plasma membrane
221	2.48878e-39	1.04709	0.368	0.109	4.94272e-35	Monocyte	ASGR1	plasma membrane
222	3.52955e-36	1.11421	0.71	0.425	7.00969e-32	Monocyte	FYB1	plasma membrane
223	2.43151e-34	1.28366	0.463	0.205	4.82897e-30	Monocyte	PECAM1	plasma membrane
224	6.96196e-34	1.23175	0.691	0.472	1.38265e-29	Monocyte	FGR	plasma membrane
225	5.01998e-32	1.04393	0.769	0.513	9.96967e-28	Monocyte	CD14	plasma membrane
226	4.66774e-31	1.09139	0.583	0.321	9.27013e-27	Monocyte	JAML	plasma membrane
227	2.34838e-30	1.17278	0.736	0.539	4.66389e-26	Monocyte	CD55	plasma membrane
228	3.05391e-29	1.17564	0.528	0.287	6.06507e-25	Monocyte	RIPOR2	plasma membrane
229	4.13544e-29	1.00314	0.443	0.19	8.21297e-25	Monocyte	AGTRAP	plasma membrane
230	3.69322e-28	1.03178	0.534	0.26	7.33474e-24	Monocyte	C5AR1	plasma membrane
231	1.85079e-27	1.1987	0.648	0.483	3.67566e-23	Monocyte	STXBP2	plasma membrane
232	7.85385e-26	1.13215	0.629	0.437	1.55978e-21	Monocyte	MYO1F	plasma membrane
233	8.57549e-21	1.05086	0.593	0.425	1.70309e-16	Monocyte	BLVRB	plasma membrane
234	2.9681e-20	1.05371	0.384	0.188	5.89465e-16	Monocyte	LRRK2	plasma membrane
235	1.50214e-19	1.02749	0.603	0.482	2.98324e-15	Monocyte	VSIR	plasma membrane
236	1.59525e-19	1.31621	0.57	0.371	3.16817e-15	Monocyte	TNF	plasma membrane
237	1.29894e-18	1.00567	0.749	0.713	2.57969e-14	Monocyte	VMP1	plasma membrane
238	4.09551e-13	1.22167	0.658	0.613	8.13368e-09	Monocyte	JUN	plasma membrane
239	2.139e-12	1.09282	0.397	0.253	4.24805e-08	Monocyte	RHOB	plasma membrane
240	1.34948e-10	1.10942	0.59	0.544	2.68007e-06	Monocyte	CD52	plasma membrane
241	5.73822e-214	2.18427	0.968	0.441	1.13961e-209	NLRP3 Macro	S100A8	plasma membrane
242	1.15203e-213	2.03106	0.994	0.575	2.28792e-209	NLRP3 Macro	S100A9	plasma membrane
243	1.37752e-204	1.84615	0.889	0.333	2.73576e-200	NLRP3 Macro	CD300E	plasma membrane
244	9.30251e-188	1.60495	0.851	0.286	1.84748e-183	NLRP3 Macro	FCN1	plasma membrane
245	2.24821e-172	1.80668	0.782	0.241	4.46495e-168	NLRP3 Macro	S100A12	plasma membrane
246	3.13517e-141	1.25404	0.981	0.745	6.22645e-137	NLRP3 Macro	PLAUR	plasma membrane
247	5.81135e-132	1.26258	0.814	0.332	1.15413e-127	NLRP3 Macro	SLC11A1	plasma membrane
248	1.32375e-126	1.5186	0.836	0.357	2.62897e-122	NLRP3 Macro	EREG	plasma membrane
249	3.29462e-126	1.24597	0.983	0.771	6.54311e-122	NLRP3 Macro	CD44	plasma membrane
250	2.26367e-123	1.43337	0.794	0.355	4.49565e-119	NLRP3 Macro	HBEGF	plasma membrane
251	1.73551e-122	1.29515	0.869	0.451	3.44673e-118	NLRP3 Macro	EHD1	plasma membrane
252	7.78772e-121	1.25949	0.525	0.126	1.54664e-116	NLRP3 Macro	MCEMP1	plasma membrane
253	8.43691e-121	1.2455	0.879	0.516	1.67557e-116	NLRP3 Macro	ETS2	plasma membrane
254	5.59153e-119	1.38072	0.759	0.326	1.11048e-114	NLRP3 Macro	ACSL1	plasma membrane
255	8.29422e-118	1.29029	0.899	0.551	1.64723e-113	NLRP3 Macro	SLC2A3	plasma membrane
256	6.24551e-117	1.06116	0.905	0.467	1.24036e-112	NLRP3 Macro	CD14	plasma membrane
257	1.50292e-109	1.02898	0.78	0.342	2.9848e-105	NLRP3 Macro	TREM1	plasma membrane
258	3.43697e-109	1.26295	0.823	0.486	6.82582e-105	NLRP3 Macro	CD93	plasma membrane
259	1.29017e-106	1.34183	0.916	0.57	2.56228e-102	NLRP3 Macro	IL1RN	plasma membrane
260	1.77114e-105	1.12634	0.72	0.266	3.51749e-101	NLRP3 Macro	AQP9	plasma membrane
261	4.09915e-105	1.16195	0.819	0.46	8.14092e-101	NLRP3 Macro	FPR1	plasma membrane
262	3.1977e-104	1.22635	0.762	0.363	6.35064e-100	NLRP3 Macro	OLR1	plasma membrane
263	5.42856e-95	1.31203	0.8	0.51	1.07811e-90	NLRP3 Macro	CD55	plasma membrane
264	5.85632e-95	1.18119	0.854	0.588	1.16306e-90	NLRP3 Macro	ICAM1	plasma membrane
265	1.18477e-91	1.11698	0.828	0.531	2.35295e-87	NLRP3 Macro	ITGAX	plasma membrane
266	2.97407e-89	1.31579	0.596	0.247	5.90651e-85	NLRP3 Macro	PRNP	plasma membrane
267	3.90614e-89	1.4816	0.581	0.217	7.75759e-85	NLRP3 Macro	EMP1	plasma membrane
268	1.22721e-84	1.02136	0.784	0.489	2.43723e-80	NLRP3 Macro	APLP2	plasma membrane
269	2.15197e-84	1.08855	0.589	0.225	4.2738e-80	NLRP3 Macro	C5AR1	plasma membrane
270	4.12384e-80	1.042	0.591	0.263	8.18995e-76	NLRP3 Macro	CSF3R	plasma membrane
271	1.25394e-74	1.29231	0.715	0.45	2.49033e-70	NLRP3 Macro	ANPEP	plasma membrane
272	5.48124e-67	1.09895	0.634	0.291	1.08857e-62	NLRP3 Macro	IL1A	plasma membrane
273	1.75248e-64	1.17606	0.829	0.697	3.48043e-60	NLRP3 Macro	VMP1	plasma membrane
274	1.31364e-58	1.43059	0.576	0.301	2.60888e-54	NLRP3 Macro	THBD	plasma membrane
275	8.65919e-195	1.88757	0.977	0.563	1.71971e-190	act Macro	IL1RN	plasma membrane
276	5.92201e-183	1.50307	0.996	0.77	1.17611e-178	act Macro	CD44	plasma membrane
277	9.65999e-153	1.42944	0.951	0.56	1.91847e-148	act Macro	TNFRSF1B	plasma membrane
278	1.50985e-152	1.55013	0.771	0.261	2.99857e-148	act Macro	AQP9	plasma membrane
279	1.3736e-141	1.51156	0.887	0.351	2.72797e-137	act Macro	EREG	plasma membrane
280	1.26204e-136	1.2715	0.893	0.449	2.50641e-132	act Macro	EHD1	plasma membrane
281	3.78342e-136	1.27097	0.943	0.571	7.51387e-132	act Macro	NINJ1	plasma membrane
282	7.47011e-130	1.56597	0.641	0.199	1.48356e-125	act Macro	SLC39A8	plasma membrane
283	7.60762e-120	1.03289	0.911	0.513	1.51087e-115	act Macro	ETS2	plasma membrane
284	3.54942e-117	1.43994	0.742	0.276	7.04915e-113	act Macro	IL1A	plasma membrane
285	8.08552e-117	1.31567	0.752	0.329	1.60578e-112	act Macro	ACSL1	plasma membrane
286	5.93905e-116	1.40124	0.517	0.12	1.1795e-111	act Macro	SLAMF1	plasma membrane
287	1.3767e-112	1.31415	0.607	0.18	2.73412e-108	act Macro	SLC16A10	plasma membrane
288	3.29368e-104	1.28014	0.793	0.519	6.54126e-100	act Macro	ACSL4	plasma membrane
289	1.80882e-102	1.06592	0.607	0.205	3.59232e-98	act Macro	CD274	plasma membrane
290	3.00057e-97	1.11831	0.692	0.281	5.95914e-93	act Macro	ABCA1	plasma membrane
291	4.64015e-95	1.2994	0.767	0.364	9.21534e-91	act Macro	OLR1	plasma membrane
292	8.8351e-94	1.20968	0.483	0.123	1.75465e-89	act Macro	ITGB8	plasma membrane
293	2.88426e-92	1.32405	0.716	0.324	5.72814e-88	act Macro	IL7R	plasma membrane
294	2.31505e-90	1.04199	0.911	0.601	4.59768e-86	act Macro	MARCKS	plasma membrane
295	6.49892e-89	1.03243	0.719	0.372	1.29069e-84	act Macro	PIK3AP1	plasma membrane
296	4.97822e-88	1.05887	0.907	0.552	9.88674e-84	act Macro	SLC2A3	plasma membrane
297	6.39608e-86	1.27948	0.442	0.106	1.27026e-81	act Macro	DNAAF1	plasma membrane
298	3.14703e-84	1.11075	0.564	0.197	6.25001e-80	act Macro	SDC2	plasma membrane
299	1.67805e-79	1.06911	0.436	0.131	3.33261e-75	act Macro	TNFRSF21	plasma membrane
300	7.17936e-79	1.15276	0.55	0.241	1.42582e-74	act Macro	GNG2	plasma membrane
301	3.84786e-77	1.4563	0.501	0.173	7.64185e-73	act Macro	SLC7A11	plasma membrane
302	5.38149e-77	1.00151	0.715	0.37	1.06876e-72	act Macro	LILRB2	plasma membrane
303	1.46248e-74	1.04377	0.56	0.216	2.90448e-70	act Macro	SDC4	plasma membrane
304	3.38413e-47	1.12713	0.568	0.361	6.72088e-43	act Macro	TFRC	plasma membrane
305	9.9756e-40	1.04571	0.361	0.153	1.98115e-35	act Macro	ADA	plasma membrane
306	1.6929e-131	2.08895	0.918	0.461	3.3621e-127	CXCL Macro	CTSL	plasma membrane
307	3.15016e-100	1.23284	0.36	0.036	6.25622e-96	CXCL Macro	NT5E	plasma membrane
308	2.44569e-98	1.49305	0.653	0.21	4.85714e-94	CXCL Macro	SDC2	plasma membrane
309	3.78856e-98	2.27465	0.498	0.099	7.52408e-94	CXCL Macro	TNFSF15	plasma membrane
310	2.35123e-97	1.30914	0.933	0.378	4.66954e-93	CXCL Macro	EREG	plasma membrane
311	2.26021e-85	1.30489	0.545	0.139	4.48877e-81	CXCL Macro	ITGB8	plasma membrane
312	3.16578e-85	1.35063	0.69	0.278	6.28725e-81	CXCL Macro	RAB13	plasma membrane
313	7.00401e-85	4.03921	0.287	0.029	1.391e-80	CXCL Macro	MUCL1	plasma membrane
314	1.0572e-84	1.16444	0.284	0.025	2.09959e-80	CXCL Macro	CA12	plasma membrane
315	3.65992e-84	1.23642	0.974	0.761	7.26861e-80	CXCL Macro	PLAUR	plasma membrane
316	4.73941e-84	2.08087	0.345	0.054	9.41246e-80	CXCL Macro	CEMIP	plasma membrane
317	1.63438e-81	1.14877	0.994	0.783	3.24587e-77	CXCL Macro	CD44	plasma membrane
318	4.06946e-78	1.31277	0.623	0.243	8.08194e-74	CXCL Macro	MMP14	plasma membrane
319	4.03836e-76	1.13344	0.806	0.363	8.02017e-72	CXCL Macro	SLC11A1	plasma membrane
320	1.52857e-75	2.99565	0.425	0.095	3.03573e-71	CXCL Macro	SERPINB2	plasma membrane
321	2.01204e-72	1.20925	0.862	0.695	3.99591e-68	CXCL Macro	ITGB1	plasma membrane
322	3.11186e-66	1.1064	0.905	0.586	6.18015e-62	CXCL Macro	TNFRSF1B	plasma membrane
323	2.90886e-64	1.47979	0.524	0.18	5.77699e-60	CXCL Macro	FLT1	plasma membrane
324	4.02968e-63	1.31177	0.707	0.306	8.00294e-59	CXCL Macro	IL1A	plasma membrane
325	8.96584e-62	1.36753	0.565	0.253	1.78061e-57	CXCL Macro	MPZL1	plasma membrane
326	9.12613e-61	1.31582	0.567	0.208	1.81245e-56	CXCL Macro	SLC16A10	plasma membrane
327	1.23813e-60	1.11612	0.409	0.101	2.45893e-56	CXCL Macro	SLCO4A1	plasma membrane
328	4.7371e-59	1.35548	0.526	0.19	9.40789e-55	CXCL Macro	SLC7A11	plasma membrane
329	3.92631e-58	1.02672	0.763	0.371	7.79765e-54	CXCL Macro	TREM1	plasma membrane
330	5.15446e-52	1.1546	0.586	0.277	1.02368e-47	CXCL Macro	PAG1	plasma membrane
331	1.56503e-50	1.02777	0.89	0.727	3.10815e-46	CXCL Macro	BASP1	plasma membrane
332	1.22127e-44	1.2306	0.429	0.162	2.42544e-40	CXCL Macro	MARCO	plasma membrane
333	4.22018e-44	1.13859	0.3	0.076	8.38128e-40	CXCL Macro	DLL1	plasma membrane
334	2.33738e-43	1.11196	0.539	0.26	4.64203e-39	CXCL Macro	PMP22	plasma membrane
335	8.27637e-42	1.10401	0.261	0.053	1.64369e-37	CXCL Macro	ERRFI1	plasma membrane
336	1.16808e-38	1.29013	0.53	0.286	2.31981e-34	CXCL Macro	SNX9	plasma membrane
337	1.67134e-35	1.0383	0.72	0.543	3.31928e-31	CXCL Macro	ATP2B1	plasma membrane
338	2.70742e-31	1.0415	0.375	0.16	5.37693e-27	CXCL Macro	CD163	plasma membrane
339	1.54966e-20	1.00194	0.554	0.417	3.07762e-16	CXCL Macro	CD59	plasma membrane
340	1.09635e-18	1.21466	0.259	0.1	2.17735e-14	CXCL Macro	F3	plasma membrane
341	1.77744e-05	1.68474	0.125	0.075	0.353	CXCL Macro	IGLC2	plasma membrane
