# Supplementary material for: Single-cell analysis of myeloid cells in HPV+ tonsillar cancer
Source: Front Immunol. 2023 Jan 19;13:1087843. doi: 10.3389/fimmu.2022.1087843 (PMC9893928; doi:10.3389/fimmu.2022.1087843)
Supplement: Supplementary file 3 [file Table_2.xlsx]

## Sheet: DGEA_progenitor_DC_TC_vs_HT
	p_val	avg_log2FC	pct.1	pct.2	p_val_adj
LTB	4.79555e-16	-2.60439	0.511	0.907	9.52396e-12
ACY3	3.65674e-12	-1.97496	0.079	0.413	7.26228e-08
CLEC10A	2.86384e-12	-1.8558	0.048	0.347	5.68759e-08
LAMP3	1.34482e-14	-1.74511	0.119	0.52	2.6708e-10
S100B	3.04423e-08	-1.63167	0.621	0.84	0.000604585
MTRNR2L12	3.90263e-26	-1.6311	0.921	0.987	7.75062e-22
GSN	3.41617e-15	-1.62433	0.846	0.947	6.78452e-11
LST1	2.08142e-19	-1.5744	0.855	0.987	4.13369e-15
S100A2	3.61615e-08	-1.53913	0.062	0.293	0.000718168
IFI30	1.16083e-13	-1.53909	0.899	0.987	2.30542e-09
SNHG29	4.81398e-25	-1.52094	0.802	1	9.56056e-21
HERPUD1	8.29475e-09	-1.47448	0.771	0.907	0.000164734
CFP	3.97331e-19	-1.43509	0.247	0.773	7.89099e-15
CTSH	7.43679e-16	-1.41613	0.828	0.973	1.47695e-11
CSTA	4.44633e-10	-1.35398	0.115	0.413	8.83041e-06
PSTPIP2	3.20415e-15	-1.35029	0.172	0.64	6.36344e-11
CLEC4A	9.63269e-19	-1.34698	0.198	0.72	1.91305e-14
TYROBP	9.19309e-15	-1.31808	0.533	0.92	1.82575e-10
CA2	5.10999e-13	-1.31587	0.198	0.627	1.01484e-08
PRDM16	1.96006e-11	-1.26302	0.062	0.36	3.89268e-07
GAS5	1.82987e-12	-1.20328	0.617	0.88	3.63411e-08
DBNDD2	2.99587e-08	-1.19381	0.524	0.76	0.000594979
ENHO	5.44991e-13	-1.19359	0.066	0.413	1.08235e-08
JAML	4.47211e-12	-1.17063	0.352	0.72	8.88162e-08
CD52	2.22261e-12	-1.13313	0.727	0.907	4.4141e-08
FCER1G	1.26346e-13	-1.12856	0.529	0.867	2.50923e-09
TMEM14C	1.96038e-15	-1.0821	0.868	0.96	3.89332e-11
TSPO	2.62392e-06	-1.07985	0.775	0.907	0.0521111
EEF1G	6.41905e-23	-1.07238	0.824	1	1.27482e-18
BTG1	9.33209e-08	-1.06371	0.687	0.853	0.00185335
DOK2	6.56563e-17	-1.05927	0.132	0.613	1.30393e-12
RNF130	2.21908e-17	-1.0441	0.159	0.68	4.40709e-13
MARCKSL1	8.46292e-12	-1.0356	0.744	0.893	1.68074e-07
NCF2	4.3852e-13	-1.03343	0.207	0.613	8.70901e-09
TIMP1	0.230897	-1.02784	0.837	0.8	1
RUNX3	2.37e-06	-0.970127	0.727	0.867	0.0470683
PPP1R1A	1.70063e-11	-0.966312	0.035	0.307	3.37746e-07
TMEM265	1.8655e-09	-0.951106	0.079	0.347	3.70489e-05
LYST	7.16875e-17	-0.946949	0.084	0.52	1.42371e-12
SYNGR1	2.5535e-07	-0.929908	0.242	0.493	0.00507125
GPX4	2.47014e-16	-0.919095	0.943	1	4.90571e-12
CTNNBIP1	3.70986e-06	-0.911549	0.586	0.733	0.0736778
G0S2	0.0148895	-0.90761	0.15	0.267	1
EEF1A1	1.47929e-18	-0.898827	1	1	2.93788e-14
GLIPR2	6.29464e-06	-0.893148	0.612	0.787	0.125011
CYB5A	4.19706e-06	-0.88765	0.348	0.587	0.0833536
ARF5	3.23636e-09	-0.883318	0.89	0.933	6.42742e-05
CTNND1	9.99298e-09	-0.874511	0.295	0.627	0.000198461
S100A4	3.25585e-08	-0.874085	0.7	0.907	0.000646612
PRDM16-DT	7.15677e-11	-0.872545	0.031	0.28	1.42134e-06
TAGAP	5.4962e-06	-0.862307	0.198	0.427	0.109155
PNRC1	6.93749e-07	-0.855384	0.709	0.853	0.0137779
ANAPC16	4.98476e-09	-0.850187	0.617	0.867	9.89974e-05
SMAP2	1.24956e-07	-0.849824	0.383	0.653	0.00248164
MARCKS	1.89261e-06	-0.848029	0.251	0.52	0.0375873
PLCG2	1.05924e-08	-0.84741	0.656	0.84	0.000210366
ZFP36L2	5.92857e-05	-0.842853	0.286	0.467	1
IGFLR1	9.08242e-08	-0.839137	0.714	0.867	0.00180377
NIBAN1	2.54154e-05	-0.831677	0.445	0.653	0.504751
AC103591.3	8.73489e-07	-0.830244	0.454	0.707	0.0173475
IL18	3.53955e-08	-0.829333	0.445	0.773	0.000702956
RELT	2.62335e-07	-0.827264	0.304	0.587	0.00520997
PFDN5	1.45307e-19	-0.825015	0.996	1	2.8858e-15
COMMD6	7.45139e-14	-0.816925	0.969	0.973	1.47985e-09
CASP1	1.04313e-07	-0.799711	0.11	0.373	0.00207165
ALOX5	7.27152e-11	-0.79563	0.141	0.52	1.44412e-06
SOX4	0.0168872	-0.78701	0.441	0.533	1
IL2RG	5.10885e-08	-0.78146	0.471	0.76	0.00101462
TXNIP	0.000188449	-0.780045	0.639	0.747	1
C9orf16	1.12218e-08	-0.77559	0.758	0.893	0.000222864
SMAP1	0.00126635	-0.773254	0.467	0.6	1
NACA	4.61137e-17	-0.773014	1	1	9.15819e-13
TNFRSF13C	7.2354e-09	-0.772037	0.04	0.267	0.000143695
DDIT4	6.27146e-06	-0.771437	0.269	0.533	0.124551
TPT1	1.18643e-19	-0.767889	1	1	2.35626e-15
PPM1N	3.34644e-07	-0.760404	0.079	0.307	0.00664603
S100A6	4.00586e-06	-0.759111	0.93	0.987	0.0795563
SYCE1L	9.2638e-09	-0.757983	0.07	0.32	0.000183979
SNHG32	1.34218e-06	-0.75723	0.37	0.627	0.0266558
TRAPPC5	4.43861e-09	-0.746232	0.683	0.867	8.81509e-05
CACNA2D3	2.94547e-16	-0.746217	0.026	0.36	5.84971e-12
SH3BGRL3	9.18866e-10	-0.745986	0.996	1	1.82487e-05
FAM107B	6.26913e-07	-0.739237	0.498	0.733	0.0124505
IFNGR1	9.2557e-07	-0.738372	0.7	0.827	0.0183818
RACK1	4.00375e-16	-0.737216	1	1	7.95146e-12
UBE2E2	0.000584372	-0.734749	0.533	0.693	1
FSCN1	5.40789e-11	-0.730581	0.203	0.573	1.07401e-06
LYSMD2	7.03205e-10	-0.727897	0.181	0.547	1.39656e-05
ZFP36	1.07033e-05	-0.721539	0.921	0.96	0.212567
NOP53	4.05993e-06	-0.71996	0.656	0.8	0.0806303
CD1C	1.4007e-05	-0.718514	0.07	0.253	0.278179
IL1B	1.1063e-05	-0.717059	0.176	0.413	0.21971
FYN	0.00025187	-0.716954	0.286	0.467	1
ITGAE	0.000648451	-0.709264	0.568	0.693	1
GPR183	1.59685e-07	-0.708151	0.789	0.933	0.00317135
FOSL2	2.01979e-06	-0.70117	0.225	0.507	0.0401131
TRAC	2.02232e-08	-0.694469	0.048	0.28	0.000401632
SFTPD	9.98076e-07	-0.694461	0.075	0.293	0.0198218
CAPG	3.96174e-05	-0.686245	0.674	0.813	0.786801
PIP4K2A	1.30564e-07	-0.685542	0.291	0.6	0.00259301
FIS1	1.74494e-07	-0.681006	0.678	0.853	0.00346545
CARD16	9.3908e-06	-0.677054	0.361	0.613	0.186501
IL4I1	5.13225e-05	-0.674435	0.189	0.413	1
P2RY13	3.85103e-05	-0.673853	0.256	0.48	0.764815
CLDND1	5.34948e-06	-0.672742	0.546	0.72	0.106241
MTRNR2L1	0.000200418	-0.672281	0.41	0.627	1
LINC00299	4.30254e-08	-0.670173	0.057	0.28	0.000854485
CD4	1.0121e-08	-0.663021	0.357	0.733	0.000201002
PEA15	8.61511e-05	-0.659328	0.463	0.667	1
RNASEK	1.84456e-12	-0.659048	0.934	0.947	3.6633e-08
ATP6V0C	1.63577e-07	-0.658976	0.758	0.907	0.00324864
BCL7C	0.000319642	-0.658387	0.67	0.773	1
AOAH	0.000247985	-0.658359	0.181	0.36	1
TMEM14B	1.06829e-06	-0.656671	0.863	0.907	0.0212162
PYCARD	2.1733e-09	-0.656173	0.969	0.933	4.31618e-05
MSI2	3.29074e-05	-0.6548	0.172	0.387	0.653541
MYCBP2	0.00660996	-0.653173	0.648	0.693	1
TMEM97	0.00181005	-0.652535	0.427	0.573	1
AFF3	7.57139e-05	-0.642277	0.427	0.613	1
SVIP	0.000537042	-0.639024	0.533	0.64	1
IGSF6	1.04492e-05	-0.638	0.185	0.44	0.207521
SNAP29	4.1536e-05	-0.637711	0.489	0.693	0.824906
RGS2	0.0856642	-0.629716	0.498	0.547	1
ATP5IF1	1.14884e-08	-0.627188	0.877	0.907	0.000228159
RNF144B	9.78828e-05	-0.623736	0.159	0.36	1
CFAP73	9.70863e-11	-0.62212	0.022	0.253	1.92813e-06
RBIS	1.19164e-08	-0.621502	0.753	0.893	0.00023666
RAPGEF4	6.57802e-10	-0.618935	0.026	0.253	1.30639e-05
HOTAIRM1	8.58662e-06	-0.616757	0.181	0.413	0.17053
RAB13	0.000849034	-0.613312	0.119	0.267	1
HSBP1	9.32049e-05	-0.612964	0.872	0.88	1
UQCRB	9.22966e-11	-0.612147	0.982	0.973	1.83301e-06
A1BG	2.99518e-05	-0.610562	0.374	0.587	0.594843
ZFAS1	7.56459e-07	-0.606436	0.974	0.96	0.0150233
DPYD	0.000834385	-0.602166	0.119	0.267	1
SERP1	5.40211e-08	-0.601034	0.96	0.947	0.00107286
C17orf49	7.00651e-05	-0.597299	0.744	0.867	1
KMT2E-AS1	0.00175526	-0.594255	0.405	0.56	1
ZNF385A	0.000145885	-0.589108	0.445	0.653	1
PSIP1	0.000264778	-0.587034	0.661	0.76	1
TMEM123	1.06843e-05	-0.586751	0.639	0.813	0.21219
ARF6	2.64199e-06	0.586155	0.93	0.773	0.0524698
HSP90AB1	1.0383e-07	0.586567	1	0.947	0.00206206
HNRNPH1	0.00469805	0.58982	0.969	0.933	1
CKS2	1.01972e-05	0.59363	0.841	0.68	0.202516
ENO1	8.9087e-11	0.598798	0.991	0.947	1.76927e-06
SSB	4.90337e-07	0.602741	0.85	0.72	0.00973808
EIF5B	2.5724e-06	0.603153	0.899	0.773	0.0510879
ZYX	6.72848e-07	0.608413	0.859	0.667	0.0133628
SNX22	1.15389e-07	0.608522	0.423	0.08	0.00229162
CYB5R3	1.09369e-06	0.610176	0.806	0.547	0.0217206
PPP1R15A	0.00164982	0.611067	0.819	0.68	1
TAGLN2	8.68716e-08	0.611793	0.969	0.893	0.00172527
ANXA6	4.18888e-07	0.617187	0.634	0.32	0.00831911
JPT1	1.91094e-07	0.620936	0.947	0.773	0.00379513
IRF1	0.00148649	0.62127	0.559	0.387	1
SIGLEC10	4.1154e-07	0.621432	0.577	0.227	0.00817319
MX2	4.81697e-05	0.622095	0.335	0.093	0.956651
MTRNR2L8	0.144223	0.623265	0.634	0.6	1
TACSTD2	2.41161e-05	0.624513	0.295	0.053	0.478945
PPIB	3.7818e-09	0.62526	0.991	0.893	7.51065e-05
CCDC126	2.71468e-08	0.630083	0.533	0.16	0.000539135
HLA-E	6.70656e-08	0.632075	0.969	0.787	0.00133192
SUB1	2.43451e-13	0.632292	1	0.973	4.83493e-09
DUSP4	1.81899e-05	0.63555	0.251	0.027	0.361252
AC020656.1	0.00186557	0.636747	0.859	0.76	1
SHTN1	2.14294e-06	0.641285	0.802	0.613	0.0425588
LDHA	6.95043e-10	0.64354	1	0.88	1.38036e-05
LIMA1	2.46882e-06	0.643767	0.731	0.453	0.0490308
SDF2L1	7.8168e-06	0.644228	0.855	0.707	0.155242
CD69	0.000330526	0.645761	0.264	0.067	1
VIM	1.30628e-10	0.650708	0.987	0.96	2.59426e-06
IDH3A	8.14228e-10	0.651379	0.67	0.28	1.61706e-05
TYMP	7.26344e-08	0.654686	0.969	0.773	0.00144252
GNAO1	4.57908e-09	0.655974	0.419	0.053	9.09404e-05
GNB4	2.09331e-07	0.660095	0.661	0.373	0.00415731
SFT2D2	4.29693e-06	0.660572	0.7	0.453	0.0853371
SELL	4.75085e-05	0.663165	0.507	0.267	0.943519
PDIA6	1.69832e-08	0.670357	0.841	0.653	0.000337286
RAB29	1.20503e-07	0.671153	0.626	0.293	0.00239319
CLNK	1.19378e-07	0.673324	0.577	0.227	0.00237084
P2RY6	1.21731e-08	0.673599	0.626	0.267	0.000241759
MIF	4.04056e-11	0.67463	1	0.947	8.02454e-07
SPCS2	9.1972e-08	0.675089	0.872	0.707	0.00182656
BAZ1A	1.40835e-07	0.675938	0.806	0.627	0.00279698
CTNNB1	0.000679087	0.678548	0.705	0.533	1
METRNL	6.33208e-07	0.682032	0.559	0.213	0.0125755
BST2	2.46262e-07	0.688233	0.934	0.773	0.00489077
CRIP1	2.01291e-05	0.688543	0.969	0.84	0.399765
EPSTI1	1.10828e-07	0.695644	0.634	0.293	0.00220105
ENPP1	4.50972e-09	0.701002	0.48	0.093	8.9563e-05
CSTB	2.62516e-09	0.712753	0.956	0.893	5.21356e-05
RAB7B	5.52364e-08	0.714302	0.564	0.187	0.00109699
XCR1	9.11305e-08	0.718924	0.41	0.067	0.00180985
WARS	5.18754e-06	0.719021	0.586	0.307	0.103025
NMT1	1.18687e-09	0.719281	0.899	0.613	2.35712e-05
HLA-B	6.29307e-17	0.721665	1	0.987	1.2498e-12
PSMB9	1.57501e-11	0.731457	0.978	0.907	3.12796e-07
STAT1	5.67686e-08	0.732375	0.652	0.307	0.00112742
LYZ	6.55561e-06	0.735592	0.907	0.933	0.130194
TNF	0.0210259	0.736004	0.348	0.227	1
POMP	3.97102e-14	0.742196	0.996	0.947	7.88645e-10
CLEC2B	3.39509e-08	0.744156	0.819	0.493	0.000674266
MGST1	2.49926e-07	0.748639	0.551	0.213	0.00496353
ASAP1	3.47988e-07	0.762188	0.643	0.36	0.00691104
CTSL	9.61273e-08	0.777548	0.339	0.027	0.00190909
TNFSF10	8.87955e-06	0.78051	0.467	0.187	0.176348
TXN	7.23585e-09	0.784921	0.969	0.907	0.000143704
SNX3	1.60183e-10	0.786119	0.974	0.92	3.18123e-06
MTDH	1.74001e-10	0.791962	0.952	0.8	3.45566e-06
HLA-A	3.46037e-15	0.79316	1	0.947	6.8723e-11
HSPA5	4.84687e-07	0.793643	0.885	0.653	0.00962588
FABP5	1.50281e-07	0.797579	0.912	0.707	0.00298458
TMEM14A	1.48516e-10	0.797689	0.67	0.24	2.94953e-06
AHNAK	1.56402e-07	0.805565	0.722	0.387	0.00310614
GCSAM	1.09714e-10	0.810379	0.639	0.187	2.17891e-06
CADM1	3.45035e-09	0.820534	0.502	0.107	6.8524e-05
PSME2	1.62723e-14	0.826872	0.996	0.933	3.23168e-10
HSP90AA1	3.20309e-11	0.833131	0.996	0.933	6.36133e-07
TAP1	2.08471e-10	0.84117	0.841	0.533	4.14023e-06
GYPC	1.8967e-09	0.845666	0.665	0.267	3.76684e-05
LMNA	9.88593e-07	0.848317	0.811	0.547	0.0196334
CALR	4.84366e-14	0.849946	0.996	0.907	9.61951e-10
RNASEH2C	1.16791e-06	0.855361	0.885	0.733	0.0231946
C15orf48	0.902366	0.869559	0.559	0.573	1
LAP3	1.67483e-12	0.880247	0.921	0.707	3.32621e-08
SLAMF7	4.5578e-09	0.891388	0.634	0.28	9.0518e-05
SAT1	4.45148e-10	0.892449	0.978	0.987	8.84063e-06
FGL2	1.02109e-08	0.911815	0.903	0.613	0.000202788
DPYSL2	1.37961e-09	0.918316	0.921	0.68	2.7399e-05
MT2A	0.0350889	0.926631	0.489	0.347	1
TAP2	1.78273e-12	0.938843	0.678	0.24	3.54051e-08
DNASE1L3	3.78071e-06	0.961221	0.687	0.427	0.0750849
WDFY4	1.87892e-11	0.988662	0.806	0.413	3.73153e-07
CAMK2D	4.07439e-12	0.995465	0.705	0.24	8.09174e-08
NAAA	2.15586e-11	0.995594	0.789	0.467	4.28154e-07
DNAJB1	1.01283e-06	1.03173	0.67	0.427	0.0201148
IFI16	1.33304e-12	1.03637	0.934	0.693	2.64742e-08
LGALS1	7.01285e-09	1.05429	0.978	0.787	0.000139275
PLEK	5.23584e-11	1.05714	0.855	0.48	1.03984e-06
BATF3	1.47421e-12	1.09566	0.793	0.373	2.92779e-08
CPNE3	4.13272e-12	1.11857	0.833	0.493	8.20758e-08
SERPINB1	2.59865e-07	1.14154	0.899	0.853	0.00516092
MX1	9.02729e-10	1.17568	0.59	0.173	1.79282e-05
IFI6	0.0838654	1.19795	0.383	0.307	1
PTPRE	1.15139e-13	1.21665	0.837	0.48	2.28666e-09
LY6E	8.61928e-13	1.23052	0.868	0.52	1.71179e-08
PPT1	1.60548e-15	1.30214	0.925	0.8	3.18848e-11
ISG20	3.17569e-09	1.3043	0.392	0.027	6.30692e-05
S100A10	3.24329e-15	1.32013	0.978	0.867	6.44118e-11
CPVL	1.79461e-12	1.44852	0.859	0.613	3.56409e-08
CCND1	4.54026e-18	1.46562	0.771	0.213	9.01696e-14
CLEC9A	1.59059e-15	1.49409	0.749	0.173	3.15891e-11
HSPA1B	4.17134e-13	1.52071	0.78	0.373	8.28428e-09
IDO1	1.34309e-14	1.57988	0.833	0.387	2.66739e-10
C1orf54	7.27193e-16	1.73529	0.824	0.387	1.44421e-11
IRF8	8.28747e-18	1.78204	0.863	0.48	1.64589e-13
ISG15	2.3128e-12	1.79785	0.762	0.333	4.59322e-08
HSPA1A	6.21184e-15	2.00235	0.819	0.427	1.23367e-10
RGCC	8.12426e-18	2.32311	0.824	0.4	1.61348e-13
CXCL9	1.21814e-10	2.49615	0.419	0.013	2.41922e-06

## Sheet: DGEA_actDC_TC_vs_HT
	p_val	avg_log2FC	pct.1	pct.2	p_val_adj
HLA-DQB2	1.1215e-24	-2.20422	0.171	0.74	2.2273e-20
LGALS2	5.31592e-21	-2.01402	0.529	0.948	1.05574e-16
IL22RA2	1.7182e-12	-1.89878	0.021	0.273	3.41234e-08
MTRNR2L12	1.7834e-30	-1.76311	0.896	1	3.54182e-26
CD1E	1.09991e-14	-1.67126	0.108	0.494	2.18443e-10
POLD1	3.32856e-13	-1.64714	0.2	0.597	6.61051e-09
DNASE1L3	2.90112e-12	-1.5086	0.162	0.558	5.76163e-08
LYZ	4.30184e-12	-1.37658	0.621	0.922	8.54345e-08
TMEM14C	2.95199e-18	-1.34952	0.658	0.961	5.86265e-14
SNHG29	9.83874e-23	-1.34161	0.779	1	1.95397e-18
SPIB	2.69462e-13	-1.3032	0.3	0.727	5.35151e-09
AC020656.1	4.64805e-13	-1.29269	0.321	0.753	9.23102e-09
EEF1B2	4.99782e-24	-1.29005	0.904	1	9.92568e-20
LTB	0.000135711	-1.27268	0.125	0.299	1
JAML	2.95036e-11	-1.2326	0.121	0.455	5.85941e-07
CD52	2.10823e-14	-1.22474	0.192	0.649	4.18695e-10
FYB1	7.03673e-14	-1.21464	0.162	0.571	1.39749e-09
NCCRP1	2.51162e-07	-1.20501	0.242	0.519	0.00498807
HIST2H2AA4	4.50658e-15	-1.14012	0.304	0.792	8.95008e-11
HIST1H4C	2.01027e-11	-1.12818	0.338	0.779	3.99239e-07
HLA-DQA2	4.94998e-15	-1.10815	0.546	0.961	9.83066e-11
ARF5	2.67204e-13	-1.08287	0.488	0.87	5.30666e-09
ATP2B1	3.20334e-07	-1.04715	0.354	0.623	0.00636183
JUNB	1.04561e-14	-1.03846	0.854	0.987	2.07657e-10
OGFRL1	6.39296e-11	-1.03717	0.442	0.779	1.26964e-06
COTL1	2.17368e-10	-1.03297	0.808	0.961	4.31692e-06
HLA-DRB5	1.34791e-13	-1.0314	0.562	1	2.67695e-09
LST1	1.45361e-09	-1.02844	0.383	0.727	2.88686e-05
ARHGDIB	3.22721e-07	-1.02544	0.258	0.545	0.00640924
IFNGR1	8.57378e-13	-1.0198	0.529	0.883	1.70275e-08
LYPD3	7.94097e-11	-1.01936	0.062	0.338	1.57708e-06
HSD11B1-AS1	3.51137e-05	-1.00582	0.175	0.403	0.697357
TXNIP	1.4916e-07	-1.00432	0.396	0.688	0.00296231
ARHGAP22	5.85713e-12	-1.00204	0.408	0.831	1.16323e-07
PFDN5	1.90771e-24	-1.00191	0.963	1	3.78871e-20
SLC25A5	3.49891e-11	-0.980183	0.658	0.857	6.94883e-07
EEF1G	5.12256e-17	-0.97073	0.871	0.987	1.01734e-12
HLA-DPB1	5.43024e-15	-0.95671	0.988	1	1.07845e-10
CFP	1.32493e-07	-0.954819	0.45	0.753	0.00263132
HNRNPA1	6.04577e-19	-0.945927	0.85	1	1.20069e-14
APOC1	4.55388e-07	-0.941264	0.35	0.675	0.00904401
CD44	2.5682e-10	-0.935529	0.625	0.961	5.10045e-06
ZFP36	1.90278e-11	-0.912659	0.833	0.974	3.77891e-07
CTSH	2.34355e-13	-0.898973	0.812	1	4.65429e-09
PLEK	2.15512e-09	-0.882905	0.604	0.935	4.28006e-05
PYCARD	8.89178e-08	-0.869413	0.129	0.403	0.00176591
HLA-DQA1	4.87403e-15	-0.869406	0.975	1	9.67982e-11
CLEC10A	1.24558e-09	-0.867497	0.067	0.338	2.47371e-05
UBD	5.51211e-05	-0.853947	0.275	0.494	1
HLA-DQB1	2.73398e-09	-0.853885	0.958	0.987	5.42968e-05
GABARAPL2	3.65029e-11	-0.851656	0.829	1	7.24947e-07
AC103591.3	1.42389e-08	-0.846593	0.367	0.74	0.000282784
HLA-DMA	2.15702e-10	-0.844372	0.658	0.961	4.28385e-06
EIF3K	4.50897e-12	-0.832558	0.754	0.974	8.95481e-08
CARD16	2.54867e-09	-0.808575	0.479	0.805	5.06165e-05
MARCKSL1	1.19774e-06	-0.803769	0.9	1	0.0237872
SPI1	5.72955e-10	-0.797679	0.625	0.922	1.13789e-05
SLC1A2	5.82828e-06	-0.797648	0.121	0.338	0.11575
NACA	2.31647e-17	-0.786697	0.988	1	4.60052e-13
GLIPR1	9.23088e-09	-0.785753	0.179	0.506	0.000183325
CALHM6	6.53064e-08	-0.785314	0.238	0.558	0.00129698
TOMM6	8.35308e-09	-0.782217	0.625	0.909	0.000165892
CTSC	1.74603e-07	-0.773152	0.675	0.961	0.00346761
IER2	9.02335e-10	-0.772674	0.779	0.961	1.79204e-05
TIFAB	8.02298e-08	-0.771681	0.371	0.701	0.00159336
NME2	1.85794e-11	-0.770589	0.904	1	3.68987e-07
SNHG7	1.02496e-09	-0.770038	0.325	0.701	2.03556e-05
SLC38A1	3.11543e-06	-0.767483	0.3	0.558	0.0618724
PTRHD1	1.48251e-08	-0.764554	0.367	0.727	0.000294426
TPT1	1.22705e-24	-0.761252	0.996	1	2.43692e-20
NDUFA12	0.000148348	-0.760973	0.533	0.727	1
P2RY8	1.42227e-06	-0.727037	0.317	0.61	0.0282463
APPL1	1.10109e-07	-0.726564	0.529	0.805	0.00218677
COMMD6	2.07126e-10	-0.726388	0.796	0.948	4.11351e-06
CLEC7A	0.000208242	-0.721171	0.242	0.429	1
APRT	5.50967e-09	-0.720138	0.717	0.922	0.000109422
HIST1H1D	1.45294e-08	-0.718259	0.117	0.416	0.000288554
SERPINF1	3.02889e-09	-0.716164	0.433	0.857	6.01537e-05
EIF3L	3.09885e-10	-0.708422	0.529	0.883	6.15432e-06
HLA-DPA1	2.76949e-11	-0.706162	0.988	1	5.50021e-07
UVRAG	1.51166e-09	-0.705375	0.504	0.87	3.00217e-05
MRPS33	3.09702e-07	-0.699091	0.346	0.649	0.00615067
IGFLR1	2.95896e-07	-0.696311	0.537	0.818	0.00587649
SNHG8	6.81823e-08	-0.693576	0.642	0.896	0.0013541
BTF3	2.38857e-14	-0.689952	0.929	1	4.7437e-10
GADD45B	2.58446e-06	-0.689216	0.738	0.922	0.0513274
ATP2B1-AS1	1.74601e-07	-0.685938	0.188	0.481	0.00346758
EID1	9.09332e-07	-0.683268	0.637	0.844	0.0180593
FOS	6.48842e-06	-0.679179	0.629	0.883	0.12886
NDUFB8	1.9381e-07	-0.678736	0.504	0.818	0.00384907
C1QBP	2.83385e-07	-0.676132	0.342	0.662	0.00562803
SNHG25	1.93796e-11	-0.672263	0.238	0.662	3.84878e-07
ITGB2	0.000100783	-0.666753	0.246	0.468	1
NXT1	3.15766e-09	-0.664939	0.158	0.494	6.27112e-05
SERPINF2	2.96282e-09	-0.660371	0.104	0.39	5.88417e-05
REPIN1	2.98529e-06	-0.659981	0.417	0.701	0.0592879
NPM1	9.28191e-10	-0.658718	0.892	1	1.84339e-05
MIS18BP1	1.75897e-05	-0.654383	0.408	0.688	0.349332
IL18	2.76515e-05	-0.650475	0.167	0.39	0.54916
LIMD2	7.0269e-09	-0.650271	0.175	0.506	0.000139554
NDUFB2	7.25295e-08	-0.644375	0.746	0.948	0.00144044
HLA-DRA	9.58979e-11	-0.642434	0.992	1	1.90453e-06
ADAM28	4.54424e-10	-0.641939	0.162	0.532	9.02486e-06
FKBP2	1.86457e-09	-0.641088	0.188	0.545	3.70303e-05
ISCU	1.36684e-07	-0.639522	0.742	0.974	0.00271454
GSTP1	2.48569e-06	-0.638715	0.954	1	0.0493657
RACK1	5.42177e-13	-0.638235	0.963	1	1.07676e-08
CHCHD2	2.94797e-09	-0.638075	0.875	0.987	5.85467e-05
MZT2B	9.60999e-08	-0.637548	0.613	0.883	0.00190854
TSPAN33	2.76908e-08	-0.634481	0.683	0.961	0.000549939
FKBP5	1.06716e-07	-0.632865	0.408	0.792	0.00211938
TMEM176B	1.50677e-06	-0.62956	0.675	0.896	0.0299244
AL355075.4	5.00192e-05	-0.628917	0.112	0.299	0.993382
OSTC	2.48648e-06	-0.628748	0.517	0.779	0.0493815
AP2S1	2.54778e-08	-0.627981	0.713	0.935	0.00050599
PRMT9	0.000134598	-0.616956	0.129	0.312	1
SH3BGRL3	1.0271e-07	-0.61634	0.938	0.987	0.00203982
NR4A2	0.000909362	-0.615008	0.262	0.455	1
KDM2B	3.85477e-07	-0.613924	0.65	0.896	0.00765557
TPRKB	8.40561e-08	-0.613585	0.271	0.597	0.00166935
SPATS2L	0.000114899	-0.613126	0.296	0.519	1
AC239799.2	3.089e-05	-0.612411	0.092	0.273	0.613475
OLA1	9.02789e-08	-0.607526	0.338	0.675	0.00179294
TREML1	1.22122e-05	-0.607061	0.208	0.468	0.242534
LAMTOR4	5.37794e-07	-0.605504	0.592	0.831	0.0106806
SLC20A1	1.5711e-06	-0.601735	0.246	0.532	0.0312021
GLRX5	4.02672e-09	-0.601637	0.192	0.519	7.99706e-05
ANKRD10	4.99224e-05	-0.601534	0.521	0.779	0.991459
U2AF1L4	1.05839e-09	-0.597027	0.125	0.455	2.10196e-05
SNRPF	2.58083e-07	-0.596155	0.525	0.818	0.00512553
TMEM14B	3.39441e-06	-0.59359	0.508	0.805	0.0674129
SLC38A2	1.8938e-08	-0.589779	0.579	0.922	0.000376109
ERGIC2	5.08109e-09	-0.588152	0.317	0.688	0.000100911
LINC02397	9.92553e-07	-0.588	0.088	0.312	0.0197121
MTRNR2L1	9.50783e-09	-0.587186	0.312	0.701	0.000188825
ZNF706	0.00170245	0.585403	0.675	0.545	1
AGO2	0.0058302	0.5866	0.3	0.169	1
CDK2	0.00787327	0.592323	0.296	0.169	1
DYNLT1	0.00539383	0.593322	0.529	0.442	1
PFKFB3	0.00109251	0.595355	0.408	0.221	1
GOLGB1	0.00693679	0.596985	0.404	0.26	1
PANK3	0.00141267	0.597289	0.279	0.117	1
FLOT2	0.000277095	0.597494	0.304	0.104	1
PTEN	0.00372388	0.599349	0.367	0.234	1
MCOLN2	0.00644255	0.600934	0.492	0.364	1
RAB13	0.0156633	0.603079	0.4	0.273	1
CELF2	0.000923689	0.60645	0.742	0.649	1
MT2A	0.314055	0.60788	0.642	0.623	1
CEP350	0.00298474	0.609105	0.75	0.688	1
BID	0.0222462	0.61025	0.525	0.416	1
BATF	0.022378	0.614469	0.308	0.195	1
CSF2RB	0.0239937	0.616831	0.529	0.494	1
C15orf48	0.00140915	0.621559	0.708	0.558	1
ARPP19	5.82364e-05	0.62296	0.717	0.623	1
NINJ1	0.0324655	0.624039	0.496	0.416	1
MAPK8	0.00150425	0.625447	0.358	0.182	1
MAP3K1	0.0044216	0.627783	0.604	0.545	1
FLT3	0.0218433	0.628081	0.462	0.403	1
VAMP5	0.0150039	0.629179	0.362	0.234	1
CDC42SE1	0.00134999	0.630215	0.854	0.779	1
FOSL2	0.00350943	0.630909	0.308	0.156	1
CD99	0.0147135	0.635275	0.388	0.26	1
CBX6	0.000307783	0.637161	0.483	0.273	1
CD200	0.00340096	0.638512	0.5	0.377	1
NFKBIZ	0.00472062	0.641569	0.708	0.675	1
TSPO	0.00277946	0.641794	0.658	0.532	1
SNHG15	0.00276275	0.642141	0.675	0.545	1
ARL8B	0.00120496	0.645281	0.6	0.506	1
BATF3	0.00647006	0.645346	0.329	0.195	1
YWHAZ	1.14093e-07	0.64542	0.954	0.909	0.00226589
TPM4	0.000389204	0.645669	0.792	0.74	1
SRGN	0.000119115	0.649292	0.942	0.935	1
WARS	0.107263	0.649615	0.283	0.234	1
NFAT5	0.00379337	0.649902	0.354	0.208	1
HNRNPH1	0.0286781	0.650836	0.842	0.805	1
TNIP1	0.0203702	0.658425	0.433	0.338	1
MBNL1	0.0245274	0.66014	0.729	0.766	1
ARNTL2	0.000770407	0.664159	0.362	0.182	1
REL	0.000233727	0.664403	0.912	0.909	1
SLC9A9	0.0017308	0.668924	0.321	0.143	1
IL7R	0.00144034	0.669168	0.871	0.779	1
NR4A3	0.00515217	0.67023	0.675	0.61	1
IDO1	5.20974e-05	0.670727	0.871	0.74	1
FYTTD1	0.000670928	0.673207	0.708	0.61	1
BASP1	4.27673e-09	0.673216	0.988	0.974	8.49358e-05
ITPRIPL2	0.00244594	0.679113	0.329	0.169	1
ACTN4	0.000324186	0.682185	0.621	0.481	1
UBE2F	5.2215e-05	0.684792	0.633	0.494	1
STAT5A	0.000175394	0.690356	0.471	0.26	1
IRF8	0.473294	0.69149	0.375	0.39	1
CREM	0.00329141	0.691954	0.388	0.234	1
S100A11	3.99951e-08	0.693781	0.983	0.974	0.000794303
CALM2	3.19575e-05	0.695865	0.908	0.922	0.634677
NRIP1	0.000284737	0.696376	0.438	0.234	1
WNK1	0.000137768	0.698191	0.5	0.286	1
PTBP3	0.000693642	0.699098	0.633	0.584	1
ENPP4	0.000270849	0.699571	0.338	0.13	1
PTPN2	0.00178457	0.700831	0.646	0.571	1
TNFRSF9	0.00083496	0.703985	0.392	0.208	1
ACSL4	0.0003809	0.706008	0.496	0.312	1
S1PR1	2.59766e-05	0.710895	0.362	0.104	0.515895
CALCRL	0.00263741	0.712955	0.496	0.338	1
S100A10	2.66207e-08	0.71364	0.988	0.961	0.000528687
NAMPT	0.00339139	0.714571	0.729	0.714	1
RAD21	0.00175175	0.715364	0.496	0.364	1
IL1R1	0.03226	0.718249	0.308	0.221	1
CTNNB1	0.000636684	0.723471	0.571	0.39	1
PPP1R15B	0.000460407	0.725398	0.588	0.442	1
IRF4	8.13883e-05	0.725581	0.625	0.455	1
RAPGEF1	1.29432e-05	0.725981	0.567	0.312	0.257051
SIPA1L1	0.00242143	0.72697	0.304	0.156	1
TPM3	2.19196e-08	0.727063	0.954	0.961	0.000435324
STAT1	0.00819434	0.727239	0.408	0.286	1
LGALS1	4.63541e-06	0.729573	0.971	0.974	0.0920592
S100A4	0.0465657	0.73341	0.554	0.481	1
CD86	3.37156e-06	0.733545	0.829	0.61	0.0669592
FMNL1	0.00101142	0.740108	0.521	0.403	1
CRLF2	7.29943e-05	0.741117	0.492	0.286	1
EPB41L3	0.000284144	0.744941	0.388	0.182	1
PDCL3	0.0223574	0.751505	0.429	0.312	1
MTSS1	0.000627653	0.752657	0.338	0.156	1
LY6E	0.00800248	0.755129	0.346	0.221	1
RTN4	1.95514e-05	0.767355	0.721	0.61	0.388291
FTH1	0.000137957	0.768032	1	1	1
PRRC2C	1.73123e-05	0.770634	0.804	0.714	0.343822
RAB11FIP1	0.00347271	0.773631	0.637	0.545	1
ANKRD11	0.00112056	0.777914	0.642	0.558	1
COX17	1.25525e-05	0.781732	0.838	0.805	0.249292
ZBTB38	0.000249581	0.781897	0.429	0.221	1
UPF2	0.001412	0.78217	0.512	0.403	1
NAA25	0.00020469	0.787348	0.496	0.273	1
ST8SIA4	4.65495e-05	0.788991	0.704	0.584	0.924474
ACOT9	3.91934e-05	0.789336	0.579	0.364	0.77838
LMNB1	2.41798e-06	0.792508	0.6	0.312	0.0480211
HSPH1	0.00856815	0.798712	0.321	0.182	1
HSPA1A	0.00198351	0.800612	0.65	0.481	1
GRINA	2.98093e-06	0.807262	0.771	0.623	0.0592012
DHRS7	4.30791e-06	0.81174	0.496	0.221	0.0855552
FILIP1L	0.0614269	0.811877	0.279	0.208	1
FOXP1	0.00260715	0.815759	0.696	0.662	1
LRRFIP1	0.000150375	0.817155	0.704	0.545	1
BZW1	2.9168e-08	0.817946	0.917	0.792	0.000579277
EDEM1	6.91108e-06	0.82133	0.613	0.416	0.137254
STK4	1.19038e-07	0.823003	0.908	0.909	0.00236409
ANXA6	3.45166e-05	0.823095	0.754	0.623	0.685499
IL4I1	3.78693e-07	0.824233	0.796	0.558	0.00752084
LY75	4.11471e-05	0.830635	0.792	0.662	0.817181
ATP1B3	1.86553e-05	0.832868	0.583	0.325	0.370495
VMP1	0.000318375	0.83372	0.512	0.325	1
IGKC	4.00496e-09	0.834716	0.208	0.558	7.95385e-05
NUB1	5.91572e-08	0.836574	0.958	0.896	0.00117486
PPP3CA	0.000151358	0.837801	0.362	0.156	1
CALM1	6.13238e-06	0.83972	0.867	0.818	0.121789
DNAJB1	0.022382	0.840871	0.362	0.26	1
AKAP13	1.69502e-05	0.841995	0.704	0.506	0.336631
SLC44A1	2.1771e-05	0.846207	0.533	0.286	0.432372
BACH1	0.00168516	0.846211	0.383	0.234	1
CMTM6	1.24598e-08	0.857214	0.896	0.87	0.000247451
PPP1R14A	0.0454749	0.85856	0.308	0.208	1
RUBCN	8.59324e-06	0.861685	0.433	0.182	0.170662
C1orf56	0.0495142	0.869187	0.55	0.532	1
SLAMF7	0.00030515	0.873237	0.317	0.13	1
FNBP1	4.6191e-09	0.874434	0.929	0.844	9.17353e-05
CD80	5.55672e-06	0.889749	0.637	0.416	0.110357
INSM1	0.00152641	0.891067	0.3	0.13	1
SLC7A11	0.00638574	0.891325	0.508	0.403	1
RUFY3	6.12549e-05	0.901888	0.596	0.429	1
LIMCH1	2.78512e-05	0.915966	0.392	0.143	0.553126
BIRC3	3.41189e-08	0.916108	0.979	0.909	0.000677602
YBX3	3.51952e-05	0.938798	0.554	0.351	0.698978
MS4A7	0.000437346	0.939894	0.388	0.195	1
SOCS2	2.37792e-05	0.940926	0.492	0.234	0.472256
ETS1	7.24452e-05	0.945778	0.371	0.156	1
UGCG	1.32766e-05	0.946202	0.525	0.299	0.263674
PTPN1	3.93941e-08	0.963118	0.817	0.714	0.000782366
SPECC1	1.41326e-05	0.976922	0.529	0.299	0.280674
ANXA2	3.76642e-10	0.978226	0.95	0.883	7.4801e-06
CCR7	4.0839e-11	0.979947	0.958	0.831	8.11062e-07
CYTIP	2.69851e-10	1.00452	0.854	0.714	5.35925e-06
IQGAP1	6.94293e-09	1.01482	0.804	0.714	0.000137887
ARID1B	7.07682e-05	1.02227	0.579	0.39	1
TRIB1	2.58599e-06	1.03908	0.438	0.156	0.0513577
NEAT1	1.24339e-08	1.05628	0.958	0.883	0.000246938
MAP3K13	8.91511e-07	1.05981	0.667	0.455	0.0177054
NET1	7.59833e-06	1.0739	0.542	0.299	0.150903
TIMP1	0.00200914	1.07541	0.608	0.455	1
MTHFD2	4.54215e-08	1.0945	0.613	0.338	0.000902072
ATF5	5.7556e-07	1.09836	0.613	0.377	0.0114306
NABP1	5.29091e-07	1.10192	0.871	0.74	0.0105078
GLIPR2	3.25845e-10	1.11567	0.692	0.364	6.47128e-06
ITGA4	3.6566e-05	1.11758	0.462	0.234	0.726201
HSP90AA1	1.94527e-08	1.1392	0.963	0.948	0.000386331
CST7	5.76932e-09	1.15171	0.871	0.688	0.000114579
GPR157	7.24727e-09	1.16329	0.792	0.597	0.000143931
MAP4K4	6.75761e-09	1.18183	0.608	0.247	0.000134206
MYO1G	6.64771e-11	1.18696	0.771	0.545	1.32024e-06
MIR155HG	3.50828e-06	1.20935	0.617	0.338	0.0696745
AHNAK	3.23486e-07	1.22829	0.617	0.364	0.00642443
CCL17	7.51234e-08	1.25118	0.408	0.078	0.00149195
IL2RA	4.01468e-07	1.28563	0.271	0	0.00797316
PLAAT3	0.000145658	1.2922	0.342	0.13	1
CD274	1.60066e-11	1.31825	0.671	0.286	3.17892e-07
CXCL16	6.35451e-09	1.32162	0.617	0.312	0.000126201
NFKB1	4.50808e-15	1.36866	0.921	0.701	8.95305e-11
PLEKHA5	8.92155e-07	1.40458	0.342	0.065	0.0177182
MALT1	5.4336e-10	1.40887	0.771	0.494	1.07911e-05
GLS	2.20658e-10	1.43872	0.829	0.597	4.38227e-06
S100A6	4.6643e-08	1.53685	0.892	0.922	0.00092633
ISG15	7.25634e-05	1.62023	0.383	0.156	1
DUSP4	2.4727e-12	1.69616	0.637	0.195	4.91079e-08
CD70	5.34579e-10	1.70055	0.404	0.026	1.06167e-05
MTRNR2L8	5.70005e-06	1.72925	0.688	0.584	0.113203
SOD2	2.00855e-08	1.75921	0.746	0.506	0.000398899
VMO1	1.80646e-07	1.84269	0.4	0.091	0.00358763
CXCL8	0.158286	1.85823	0.438	0.39	1
ISG20	3.65537e-13	1.91914	0.542	0.065	7.25957e-09
TXN	9.12878e-22	2.06878	0.996	0.974	1.81298e-17
RAMP1	2.37697e-12	2.09923	0.562	0.13	4.72065e-08
CXCL9	0.196816	2.3452	0.292	0.26	1
SAT1	4.75391e-28	2.40749	0.996	0.961	9.44126e-24
CCL22	3.52912e-11	2.51037	0.721	0.351	7.00883e-07

## Sheet: DGEA_cDC1_TC_vs_HT
	p_val	avg_log2FC	pct.1	pct.2	p_val_adj
MTRNR2L12	1.83043e-29	-1.42362	0.911	1	3.63524e-25
LGALS2	1.18305e-26	-1.14323	0.932	1	2.34954e-22
SNHG29	1.60688e-18	-0.955969	0.827	0.987	3.19127e-14
PNRC1	2.28023e-12	-0.895041	0.852	0.987	4.52853e-08
HIST2H2AA4	2.12785e-15	-0.88725	0.549	0.974	4.22592e-11
RNASE6	3.60941e-07	-0.847327	0.425	0.697	0.00716829
HLA-DPB1	2.67728e-25	-0.789073	0.999	1	5.31707e-21
TMEM14C	2.93661e-15	-0.766844	0.744	0.947	5.8321e-11
DNASE1L3	6.00257e-11	-0.748035	0.878	0.987	1.19211e-06
PLBD1	2.41295e-13	-0.71264	0.318	0.684	4.79212e-09
HIST1H4C	9.52454e-09	-0.710043	0.679	0.882	0.000189157
ATP5IF1	7.30926e-11	-0.707445	0.737	0.895	1.45162e-06
CST3	4.44061e-14	-0.706416	1	1	8.81904e-10
FCGRT	8.73369e-13	-0.690577	0.809	0.974	1.73451e-08
NAPSA	1.03527e-09	-0.688627	0.38	0.671	2.05604e-05
HLA-DQB2	2.59286e-07	-0.688441	0.339	0.592	0.00514942
LTB	2.06058e-07	-0.683313	0.604	0.868	0.00409232
PTRHD1	1.7639e-12	-0.679855	0.763	0.921	3.50311e-08
EEF1G	2.07187e-14	-0.633368	0.868	0.987	4.11473e-10
EEF1B2	3.32112e-19	-0.631609	0.993	1	6.59574e-15
CD37	4.66624e-12	-0.628505	0.834	0.934	9.26715e-08
VCAM1	1.93365e-13	-0.622915	0.126	0.434	3.84023e-09
CTSH	5.00617e-07	-0.615128	0.768	0.868	0.00994225
RACK1	3.64819e-17	-0.611118	0.996	0.974	7.24531e-13
MARCKSL1	4.61957e-11	-0.604009	0.727	0.947	9.17447e-07
RAB32	2.16122e-11	-0.601593	0.946	0.947	4.29219e-07
LTC4S	1.12964e-08	-0.599861	0.143	0.382	0.000224346
AC007952.4	0.00244156	-0.598473	0.481	0.645	1
AC008105.3	1.25775e-10	-0.598162	0.172	0.461	2.49789e-06
SPCS2	1.50745e-07	0.58666	0.862	0.763	0.00299379
CDC42	5.97794e-11	0.589708	0.988	0.987	1.18722e-06
NAPA	4.86054e-05	0.59075	0.562	0.408	0.965303
LAG3	1.16928e-05	0.594007	0.4	0.158	0.23222
GADD45B	0.0529975	0.595436	0.722	0.632	1
CAPZA1	2.42489e-07	0.59568	0.904	0.842	0.00481583
NAMPT	0.000293494	0.598762	0.726	0.605	1
EZH2	9.68724e-07	0.601119	0.341	0.066	0.0192389
POMP	8.93011e-12	0.603667	0.98	0.947	1.77352e-07
CAP1	8.14993e-11	0.605865	0.965	0.934	1.61858e-06
BHLHE40	0.00199836	0.608354	0.657	0.5	1
TPM3	1.21402e-10	0.611428	0.993	1	2.41103e-06
SFT2D2	0.000156641	0.622208	0.739	0.632	1
LDHA	2.9541e-10	0.624906	0.976	0.895	5.86683e-06
PPP1CB	8.34212e-05	0.630551	0.83	0.737	1
RGS1	0.0248249	0.636465	0.689	0.632	1
EPSTI1	3.66376e-06	0.638849	0.613	0.382	0.0727622
MS4A7	0.000166758	0.640017	0.364	0.171	1
C1orf56	0.0275569	0.645655	0.405	0.316	1
LITAF	1.47532e-06	0.648786	0.899	0.895	0.0293
PSME2	5.61006e-13	0.657458	0.987	0.987	1.11416e-08
JUND	2.70892e-05	0.660439	0.967	0.974	0.537991
RUNX3	0.000184234	0.664233	0.63	0.487	1
IRF7	0.000284657	0.680472	0.586	0.434	1
SP110	1.02049e-06	0.686498	0.691	0.461	0.020267
CCND1	7.34284e-08	0.687226	0.891	0.763	0.00145829
RAB11FIP1	1.6719e-05	0.687881	0.731	0.526	0.332039
NEAT1	0.000211366	0.7064	0.925	0.908	1
ANXA2	1.09191e-11	0.723189	0.971	0.908	2.16853e-07
PSMA4	2.74587e-13	0.728164	0.924	0.842	5.45329e-09
IFI16	1.169e-07	0.728693	0.948	0.868	0.00232163
IFI30	0.000274918	0.731223	0.915	0.908	1
NCL	7.73133e-08	0.732861	0.921	0.908	0.00153544
HSPA5	2.29928e-08	0.732992	0.847	0.645	0.000456638
PLAC8	3.18131e-07	0.73714	0.435	0.118	0.00631809
DUSP4	0.00127647	0.747154	0.464	0.289	1
HSPA1B	3.42369e-06	0.750193	0.851	0.75	0.0679945
CD69	3.12813e-05	0.750522	0.299	0.079	0.621246
SAMD9L	1.3535e-08	0.762353	0.413	0.066	0.000268805
AXL	2.00952e-08	0.769099	0.57	0.237	0.000399091
TYMP	2.26238e-11	0.776491	0.98	0.974	4.49309e-07
HSP90AA1	1.88018e-13	0.783235	0.987	1	3.73404e-09
METRNL	8.93043e-07	0.798241	0.662	0.421	0.0177358
MNDA	4.81687e-08	0.800294	0.946	0.855	0.000956631
MX2	9.53735e-05	0.806811	0.436	0.224	1
PPA1	1.25119e-14	0.810782	0.984	0.961	2.48486e-10
EIF5A	5.48205e-12	0.816499	0.946	0.803	1.08873e-07
DNAJB1	1.22921e-05	0.818177	0.716	0.526	0.244121
PHLDA2	5.70756e-07	0.837091	0.553	0.276	0.0113352
PARP14	5.13824e-06	0.839221	0.553	0.316	0.102045
S100A11	1.10221e-19	0.865428	0.997	0.974	2.18898e-15
LAP3	3.29995e-14	0.875972	0.931	0.868	6.5537e-10
LY6E	3.32234e-07	0.903615	0.674	0.461	0.00659816
HSPA1A	7.48896e-06	0.904576	0.881	0.829	0.148731
SERPINB1	2.11753e-11	0.921461	0.98	0.974	4.20542e-07
TXN	9.02088e-11	0.927541	0.983	0.961	1.79155e-06
TNFSF10	0.00115337	0.936455	0.436	0.263	1
ANXA1	9.56331e-05	0.989412	0.443	0.25	1
S100A4	0.000354641	0.993627	0.472	0.289	1
MTRNR2L8	0.00567027	1.01918	0.655	0.645	1
WARS	5.39487e-09	1.05054	0.758	0.553	0.000107142
FABP5	3.34363e-12	1.06551	0.868	0.789	6.64045e-08
STAT1	3.45233e-11	1.07914	0.682	0.329	6.85632e-07
SERPINB9	2.09749e-14	1.09474	0.978	0.921	4.16562e-10
TNF	1.80639e-07	1.13319	0.393	0.105	0.00358748
MX1	6.04036e-08	1.16132	0.595	0.303	0.00119962
IRF1	1.75974e-07	1.17364	0.616	0.355	0.00349484
IFITM3	8.20256e-05	1.45616	0.308	0.092	1
TIMP1	8.14043e-06	1.47989	0.73	0.539	0.161669
IFITM2	7.89881e-10	1.5034	0.561	0.211	1.5687e-05
ISG20	2.08554e-14	1.5172	0.625	0.158	4.14189e-10
ISG15	6.03165e-16	1.9067	0.758	0.342	1.19789e-11
S100A6	2.77178e-13	2.1514	0.899	0.724	5.50476e-09
CXCL9	1.59801e-09	2.49746	0.493	0.132	3.17364e-05

## Sheet: DGEA_cDC2like_TC_vs_HT
	p_val	avg_log2FC	pct.1	pct.2	p_val_adj
LGALS2	2.64613e-192	-1.50372	0.797	0.99	5.25521e-188
MTRNR2L12	6.28989e-212	-1.41395	0.937	1	1.24917e-207
LYZ	4.07393e-141	-1.25231	0.975	1	8.09082e-137
TXNIP	1.3298e-103	-1.13845	0.68	0.94	2.64099e-99
CLEC10A	1.58482e-97	-1.12186	0.664	0.926	3.14745e-93
SNHG29	2.76044e-163	-1.08457	0.837	0.994	5.48224e-159
AC020656.1	4.63483e-84	-1.06743	0.731	0.954	9.20477e-80
JAML	2.03028e-123	-1.03718	0.705	0.962	4.03214e-119
GSTP1	6.003e-154	-0.91011	0.966	0.999	1.19219e-149
CFP	3.80672e-72	-0.878181	0.398	0.766	7.56014e-68
DNASE1L3	1.58556e-43	-0.861239	0.2	0.496	3.14892e-39
RNASE6	3.28862e-71	-0.833863	0.611	0.88	6.5312e-67
CD52	2.25151e-70	-0.813497	0.752	0.974	4.47149e-66
EEF1G	1.68708e-133	-0.78496	0.848	0.996	3.35053e-129
CSTA	2.28448e-67	-0.781614	0.665	0.899	4.53698e-63
EEF1B2	2.8417e-152	-0.774133	0.988	0.998	5.64362e-148
NACA	2.08912e-172	-0.71695	0.995	1	4.14898e-168
RACK1	1.02823e-158	-0.709156	0.994	0.997	2.04207e-154
PHACTR1	1.48278e-51	-0.704339	0.603	0.822	2.94481e-47
IL1R2	1.36087e-33	-0.702698	0.305	0.534	2.70268e-29
HIST1H4C	2.29329e-49	-0.670077	0.589	0.814	4.55448e-45
NME2	4.60602e-100	-0.654866	0.907	0.997	9.14756e-96
CD37	2.37228e-54	-0.64387	0.678	0.878	4.71134e-50
CACNA2D3	3.92767e-52	-0.640032	0.267	0.601	7.80036e-48
PTRHD1	3.66296e-60	-0.636424	0.617	0.858	7.27464e-56
NOP53	1.98322e-58	-0.634269	0.642	0.861	3.93867e-54
TMEM14C	6.33288e-58	-0.630287	0.735	0.945	1.25771e-53
SLC25A6	3.08374e-79	-0.62572	0.939	0.991	6.12431e-75
EIF3L	7.76315e-59	-0.621054	0.711	0.899	1.54176e-54
LYST	1.32202e-42	-0.617605	0.439	0.687	2.62553e-38
BTF3	1.02972e-122	-0.598679	0.98	0.998	2.04503e-118
CARD16	2.25131e-49	-0.590548	0.814	0.945	4.47109e-45
GTF2A2	4.50416e-55	-0.58523	0.632	0.854	8.94525e-51
PPP1R15A	2.08313e-20	0.58532	0.892	0.803	4.1371e-16
MTRNR2L8	0.00926362	0.589406	0.601	0.613	1
LILRB1	1.34615e-23	0.592656	0.519	0.304	2.67345e-19
LITAF	7.62071e-37	0.596751	0.941	0.889	1.51347e-32
LCP2	1.48424e-15	0.601527	0.655	0.509	2.9477e-11
LILRB4	4.28015e-37	0.611161	0.458	0.207	8.50037e-33
NR4A1	6.11717e-26	0.611213	0.749	0.563	1.21487e-21
CTSD	3.12861e-15	0.612811	0.36	0.223	6.21341e-11
DUSP2	1.05539e-12	0.614205	0.79	0.712	2.096e-08
GLIPR2	1.4682e-27	0.614262	0.746	0.553	2.91585e-23
HSP90AA1	1.8877e-31	0.619265	0.966	0.964	3.74898e-27
HNRNPH1	0.00326294	0.620116	0.839	0.822	1
SDF2L1	2.63525e-21	0.620127	0.675	0.527	5.2336e-17
CDC42SE1	1.50653e-12	0.620661	0.763	0.686	2.99197e-08
CTSB	4.35737e-25	0.622157	0.756	0.632	8.65374e-21
NFKBIA	1.35842e-14	0.623598	0.935	0.941	2.69783e-10
CTNNB1	7.28955e-15	0.627868	0.622	0.461	1.44771e-10
GPR183	1.43559e-26	0.629864	0.961	0.935	2.85108e-22
CMTM6	6.26764e-17	0.631323	0.838	0.758	1.24475e-12
PDIA3	2.75476e-49	0.633296	0.917	0.832	5.47096e-45
PKIB	4.69498e-18	0.636951	0.504	0.334	9.32424e-14
ARF6	1.4785e-38	0.637855	0.932	0.831	2.93629e-34
YWHAH	4.43886e-35	0.640565	0.893	0.855	8.81558e-31
SLC16A3	3.35597e-38	0.661643	0.668	0.391	6.66497e-34
CD40	2.84238e-19	0.662125	0.536	0.365	5.64496e-15
PARP14	2.16251e-31	0.665515	0.645	0.449	4.29474e-27
TGFBI	2.79306e-30	0.666691	0.561	0.354	5.54701e-26
PPP1R14A	1.91286e-09	0.666774	0.436	0.335	3.79895e-05
SNHG15	2.07615e-18	0.66956	0.697	0.523	4.12324e-14
SAMD9L	2.63792e-46	0.671728	0.522	0.237	5.23892e-42
SAMSN1	5.88413e-09	0.677107	0.391	0.287	0.000116859
VIM	4.20756e-81	0.682779	0.998	0.996	8.35621e-77
FPR1	3.70795e-23	0.69267	0.58	0.389	7.36398e-19
RALA	1.08415e-27	0.692728	0.752	0.59	2.15312e-23
NFKB1	5.88183e-08	0.693361	0.659	0.586	0.00116813
SOCS3	2.51847e-33	0.697422	0.715	0.501	5.00168e-29
MYADM	1.04901e-32	0.700919	0.617	0.371	2.08334e-28
WARS	2.8736e-21	0.702115	0.595	0.427	5.70697e-17
CCL3L1	0.456904	0.708503	0.381	0.394	1
KDM6B	3.06528e-20	0.708719	0.591	0.406	6.08766e-16
MXD1	3.91759e-22	0.711723	0.494	0.288	7.78032e-18
CXCL8	0.708194	0.713085	0.566	0.598	1
TYMP	9.92368e-57	0.714034	0.99	0.986	1.97084e-52
SERPINB1	1.22985e-25	0.715337	0.941	0.935	2.44247e-21
LILRB2	2.70701e-23	0.718361	0.297	0.13	5.37612e-19
PTMS	3.41242e-34	0.729766	0.762	0.648	6.77706e-30
CST7	2.36808e-15	0.73103	0.712	0.623	4.70301e-11
VEGFA	1.68627e-20	0.731128	0.612	0.423	3.34893e-16
PSME2	4.62196e-59	0.732679	0.973	0.967	9.17921e-55
EPSTI1	4.85822e-42	0.737526	0.622	0.349	9.64842e-38
PRDX1	1.35756e-47	0.742959	0.923	0.871	2.69611e-43
METRNL	1.79523e-25	0.756137	0.548	0.328	3.56533e-21
PLAC8	6.75907e-09	0.760057	0.66	0.668	0.000134235
CD80	1.74938e-51	0.783262	0.326	0.062	3.47428e-47
LY6E	1.43704e-30	0.788017	0.707	0.542	2.85395e-26
RUNX3	2.34951e-46	0.797297	0.853	0.631	4.66612e-42
S100A11	2.3413e-127	0.80107	0.999	0.999	4.64982e-123
NAMPT	6.63459e-20	0.801326	0.897	0.827	1.31763e-15
TPM4	1.97502e-70	0.804079	0.901	0.751	3.92239e-66
CD63	1.03516e-82	0.812968	0.956	0.909	2.05583e-78
MX1	7.46269e-43	0.826176	0.481	0.19	1.48209e-38
CCL4L2	0.00765853	0.82838	0.464	0.441	1
ADAM19	1.56096e-40	0.830001	0.6	0.334	3.10007e-36
DNAJB1	7.77393e-16	0.837993	0.462	0.304	1.5439e-11
CD9	2.10993e-44	0.838224	0.388	0.124	4.19032e-40
ALOX5AP	1.19282e-19	0.838443	0.631	0.516	2.36895e-15
ANXA2	7.31268e-102	0.842748	0.981	0.946	1.4523e-97
VAMP5	7.23145e-31	0.843056	0.575	0.364	1.43617e-26
PHLDA2	1.25984e-27	0.848983	0.697	0.5	2.50204e-23
CD69	2.39741e-34	0.855878	0.5	0.248	4.76125e-30
NEAT1	4.30418e-27	0.856266	0.944	0.911	8.5481e-23
UPP1	9.20669e-47	0.858937	0.69	0.405	1.82845e-42
C1orf56	8.19091e-11	0.88353	0.458	0.345	1.62671e-06
HBEGF	5.07158e-14	0.885089	0.313	0.182	1.00722e-09
CCL3	0.200354	0.885139	0.429	0.451	1
TNFAIP2	3.13901e-06	0.886068	0.55	0.485	0.0623408
APOC2	1.9257e-16	0.888131	0.251	0.128	3.82443e-12
PLAUR	2.8826e-35	0.889226	0.807	0.598	5.72484e-31
RGS1	8.37356e-57	0.89313	0.919	0.828	1.66299e-52
ATF5	2.07767e-41	0.893818	0.649	0.393	4.12625e-37
IFITM1	4.90444e-27	0.895342	0.472	0.25	9.74021e-23
STAT1	1.79867e-46	0.90046	0.666	0.39	3.57216e-42
CD83	1.1911e-32	0.903739	0.879	0.777	2.36552e-28
HSPA5	3.68696e-34	0.916907	0.745	0.576	7.3223e-30
S100A4	1.12922e-54	0.920452	0.968	0.948	2.24262e-50
ATF3	1.38606e-28	0.935279	0.77	0.651	2.75271e-24
NINJ1	1.35611e-30	0.93887	0.472	0.243	2.69323e-26
TNF	6.0817e-16	0.941789	0.313	0.165	1.20783e-11
NR4A3	2.30029e-30	0.947749	0.571	0.345	4.56838e-26
CAPG	4.42018e-66	0.948023	0.885	0.753	8.77848e-62
BCL2A1	1.59072e-43	0.957288	0.936	0.851	3.15916e-39
SERPINB9	7.34298e-36	0.957385	0.877	0.766	1.45832e-31
SLC2A3	3.3609e-41	0.964777	0.52	0.236	6.67474e-37
GLUL	6.43885e-37	0.973655	0.489	0.235	1.27876e-32
PTGS2	4.43247e-14	0.979081	0.468	0.328	8.80288e-10
LGALS1	3.489e-87	0.979404	0.988	0.974	6.92916e-83
S100A6	9.53321e-85	0.993694	0.993	0.992	1.8933e-80
GBP1	1.12177e-42	1.00371	0.599	0.342	2.22783e-38
S100A9	0.00184082	1.01408	0.331	0.29	1
CD14	7.69502e-27	1.01915	0.368	0.167	1.52823e-22
CDKN1A	2.64249e-38	1.02456	0.716	0.486	5.24799e-34
ISG20	2.00228e-37	1.02769	0.361	0.14	3.97653e-33
LDHA	5.08087e-112	1.07237	0.963	0.882	1.00906e-107
CALR	1.08937e-84	1.07373	0.938	0.82	2.16348e-80
RASGEF1B	6.55276e-55	1.08698	0.631	0.322	1.30138e-50
IFI6	2.0192e-58	1.13918	0.628	0.307	4.01014e-54
IL4I1	1.74869e-57	1.14158	0.516	0.205	3.47291e-53
HSPA1B	1.20499e-24	1.15411	0.5	0.327	2.39311e-20
IDO1	1.8172e-22	1.1902	0.331	0.164	3.60897e-18
S100A10	4.35697e-136	1.19022	0.997	0.991	8.65295e-132
S100B	5.47088e-07	1.19481	0.387	0.328	0.0108652
IFITM3	1.69492e-68	1.21052	0.933	0.802	3.3661e-64
IER3	3.75611e-22	1.24183	0.732	0.614	7.45963e-18
IL1RN	4.75074e-20	1.2677	0.569	0.431	9.43497e-16
IL1B	0.00339772	1.28595	0.737	0.778	1
CD1A	4.00163e-50	1.29686	0.339	0.079	7.94723e-46
CCL4	0.00608875	1.31288	0.305	0.259	1
RGCC	6.24101e-45	1.36163	0.58	0.307	1.23946e-40
SOD2	7.34163e-14	1.37774	0.754	0.695	1.45805e-09
TXN	1.93544e-24	1.38571	0.89	0.891	3.84378e-20
G0S2	2.2097e-10	1.40192	0.419	0.302	4.38846e-06
HSPA1A	3.53937e-27	1.49332	0.636	0.476	7.02918e-23
LMNA	6.90141e-80	1.49876	0.717	0.377	1.37062e-75
ISG15	4.5654e-51	1.62028	0.636	0.362	9.06689e-47
IL7R	4.21447e-47	1.62802	0.333	0.081	8.36995e-43
MT2A	2.92275e-58	1.76922	0.639	0.342	5.80457e-54
TIMP1	1.23571e-38	1.84686	0.945	0.863	2.45412e-34
C1QA	3.75456e-36	1.87782	0.393	0.175	7.45656e-32
C15orf48	1.08259e-124	2.09544	0.873	0.467	2.15002e-120
C1QC	2.55019e-51	2.40079	0.381	0.117	5.06467e-47
C1QB	4.64601e-57	2.42375	0.425	0.138	9.22697e-53

## Sheet: DGEA_DC5_TC_vs_HT
	p_val	avg_log2FC	pct.1	pct.2	p_val_adj
LGALS2	4.00224e-06	-2.75829	0.316	0.882	0.0794844
HIST2H2AA4	1.31318e-05	-2.07677	0.211	0.882	0.260798
SNHG29	3.61762e-08	-1.9671	0.579	1	0.000718459
TXNIP	4.79538e-06	-1.70037	0.211	0.941	0.0952362
PTGDS	0.344924	-1.68991	0.211	0.294	1
PTRHD1	7.94266e-07	-1.64463	0.368	0.882	0.0157741
CSTA	0.00207497	-1.64165	0.158	0.559	1
DNASE1L3	0.00189476	-1.61313	0.368	0.676	1
CASP1	4.12963e-06	-1.5409	0.211	0.882	0.0820144
RNASE6	1.22793e-05	-1.50266	0.263	0.941	0.243867
CD37	3.98381e-06	-1.5017	0.684	1	0.0791185
CPVL	0.000135361	-1.46924	0.211	0.735	1
MTRNR2L12	2.35111e-06	-1.4669	0.842	1	0.0466931
EEF1G	2.11465e-06	-1.39392	0.684	1	0.041997
VSIR	1.30392e-05	-1.39189	0.158	0.824	0.258959
CLEC10A	0.011437	-1.38426	0.105	0.441	1
NME2	9.2615e-07	-1.37664	0.789	1	0.0183933
HIST1H4C	0.000304633	-1.37012	0.421	0.882	1
LYZ	0.000231494	-1.36998	0.842	1	1
LINC02762	0.00047583	-1.34056	0.105	0.588	1
SDHD	1.75834e-05	-1.32011	0.158	0.765	0.349207
APRT	6.76779e-06	-1.25262	0.684	1	0.134408
GPX4	0.000193209	-1.23578	0.579	0.971	1
RNF130	0.000402989	-1.22405	0.316	0.853	1
PHACTR1	2.86623e-05	-1.21875	0.368	0.941	0.569233
MS4A6A	0.0121268	-1.192	0.632	0.794	1
MICOS13	3.47659e-05	-1.18329	0.316	0.882	0.690452
CFP	0.00268471	-1.17958	0.211	0.676	1
MTLN	8.20079e-05	-1.165	0.211	0.765	1
CHAF1A	1.66103e-05	-1.16258	0.158	0.794	0.32988
FCGRT	0.000649699	-1.15732	0.526	0.882	1
NME3	0.000346831	-1.15006	0.211	0.706	1
GSTP1	9.45155e-05	-1.14858	0.895	1	1
AC026369.3	0.0946292	-1.14686	0.263	0.441	1
CIAO2A	0.000109441	-1.14677	0.211	0.794	1
CALHM6	0.00285172	-1.1162	0.316	0.735	1
ARL6IP4	3.5224e-05	-1.10216	0.526	1	0.699549
HLA-DPB1	8.91077e-06	-1.09314	1	1	0.176968
NDUFAB1	0.000290913	-1.09278	0.368	0.824	1
TOMM6	0.000145086	-1.09198	0.579	1	1
AOAH	0.00017875	-1.0772	0	0.529	1
ABRACL	0.000539451	-1.07681	0.368	0.765	1
SPSB3	0.000137591	-1.07376	0.158	0.676	1
CD48	4.96778e-05	-1.07351	0.684	0.971	0.986602
ANTKMT	0.000126843	-1.07111	0.053	0.588	1
MRPS24	3.05405e-05	-1.06922	0.474	0.941	0.606535
MPG	3.68433e-05	-1.06267	0.105	0.765	0.731707
NACA	1.77934e-07	-1.05896	1	1	0.00353377
COMMD6	6.91567e-05	-1.0569	0.789	1	1
EEF1B2	2.7781e-08	-1.05203	1	1	0.000551731
PFDN5	3.12942e-05	-1.04472	0.947	1	0.621503
HIGD2A	0.000157703	-1.03617	0.632	1	1
RNH1	0.000107218	-1.03508	0.579	1	1
FAM174C	0.000102821	-1.03497	0.105	0.647	1
ANAPC16	0.00080361	-1.03439	0.684	0.971	1
MICOS10	7.67119e-05	-1.02422	0.474	1	1
LYST	0.0012647	-1.02055	0.263	0.765	1
MRPS26	5.46148e-05	-1.02047	0	0.588	1
RNASEK	4.31412e-05	-1.02006	0.842	1	0.856784
ITGB2-AS1	0.000775099	-1.01172	0.105	0.618	1
RACK1	1.12374e-06	-1.01119	1	1	0.0223176
RNASET2	0.00125645	-1.00866	0.684	0.912	1
PCED1B-AS1	0.00160802	-0.999543	0.211	0.735	1
CCND3	0.00257943	-0.993552	0.421	0.912	1
TMEM14C	0.000467836	-0.993531	0.316	0.882	1
PDLIM2	0.000775266	-0.989735	0.053	0.529	1
SLC25A6	6.40864e-05	-0.988839	0.842	1	1
ADI1	0.000732275	-0.978596	0.211	0.765	1
PRELID1	0.00054069	-0.977232	0.789	1	1
UQCRH	3.12482e-05	-0.975265	0.842	1	0.620589
PGLS	0.000157703	-0.970696	0.684	0.971	1
UXT	0.000113139	-0.969743	0.737	0.971	1
CD300A	0.000977208	-0.961946	0.105	0.559	1
NDUFC1	0.000649699	-0.960519	0.474	0.912	1
STMP1	0.00130012	-0.956925	0.421	0.853	1
SNRNP40	0.000143821	-0.954095	0.158	0.706	1
NAA38	0.00335999	-0.94872	0.421	0.824	1
LAMTOR4	0.00043373	-0.944601	0.632	1	1
LTA4H	0.00662597	-0.93555	0.474	0.765	1
WDR83OS	0.00122798	-0.933599	0.579	0.912	1
LY86	0.00179676	-0.933361	0.421	0.853	1
CHCHD5	0.000551078	-0.932094	0.211	0.765	1
C19orf38	0.00425022	-0.931949	0.053	0.412	1
MRPL43	0.000548435	-0.931311	0.211	0.676	1
KIF2A	0.00505502	-0.929291	0.158	0.529	1
DNPH1	0.0038199	-0.927976	0.158	0.559	1
RTRAF	0.000603005	-0.927513	0.579	0.971	1
HAUS4	9.97909e-05	-0.925508	0	0.559	1
FDPS	0.00306086	-0.921917	0.105	0.5	1
GAS5	0.00220847	-0.920365	0.579	0.824	1
GTF2A2	0.000480829	-0.919725	0.474	0.882	1
TLE5	0.000992614	-0.918455	0.474	0.941	1
RBIS	0.000525434	-0.917391	0.526	1	1
SLC25A5	0.000812685	-0.911866	0.789	1	1
CCL3	0.15278	-0.911657	0.105	0.294	1
HIST1H1D	0.0139068	-0.908164	0.211	0.559	1
DAB2	0.0105466	-0.906932	0.263	0.647	1
LSM7	0.000501322	-0.90375	0.684	1	1
SERP1	1.1524e-05	-0.903433	0.947	1	0.228867
EIF3K	2.44775e-05	-0.899608	0.895	1	0.486122
SNU13	0.00213997	-0.8968	0.526	0.853	1
BRI3	0.000533919	-0.895103	0.421	0.912	1
MTCH2	0.000667646	-0.893267	0.105	0.618	1
RWDD1	0.00255867	-0.889756	0.368	0.735	1
ICAM3	0.00702596	-0.889711	0.263	0.647	1
TOMM5	0.000656867	-0.889366	0.421	0.912	1
ATP5MC2	4.67912e-05	-0.888913	0.947	1	0.929273
CARD16	0.00301554	-0.88769	0.526	0.912	1
ALKBH7	0.000168959	-0.879212	0.316	0.941	1
CORO1A	0.000960913	-0.879003	0.842	1	1
HLA-DQA1	5.06613e-05	-0.874687	1	1	1
TMEM14B	0.00027161	-0.873761	0.474	0.882	1
CD33	0.00324938	-0.870314	0.053	0.471	1
ATP5IF1	0.00147354	-0.868544	0.474	0.853	1
COQ7	0.00478342	-0.866486	0.105	0.529	1
DDX39B	0.00240164	-0.866033	0.316	0.765	1
SNRNP25	0.00117796	-0.864268	0.474	0.824	1
ERP29	0.000469552	-0.862758	0.737	1	1
EIF3M	0.00383913	-0.861829	0.632	0.941	1
NAGK	0.00129374	-0.857168	0.474	0.853	1
FCER1G	0.000541952	-0.855005	0.895	1	1
TMSB4X	6.29491e-06	-0.854158	1	1	0.125017
EIF3L	0.00296369	-0.853468	0.579	0.912	1
CLNS1A	0.00117796	-0.852093	0.474	0.824	1
SNRPE	0.000911374	-0.852049	0.474	0.912	1
TRAF3IP3	0.00387422	-0.849538	0.053	0.441	1
IGFLR1	0.00509718	-0.845394	0.421	0.765	1
SPCS1	0.00112754	-0.842501	0.526	0.971	1
CLTB	0.00246972	-0.840844	0.421	0.824	1
GLRX	0.000591265	-0.838066	0.263	0.765	1
IFT20	0.000619275	-0.837496	0.105	0.618	1
AL591115.1	0.13585	-0.835257	0.105	0.265	1
TNNI2	0.0166308	-0.831534	0.105	0.441	1
C17orf49	0.00185873	-0.830564	0.684	0.941	1
EIF4A1	4.31872e-05	-0.830364	0.895	1	0.857698
CLEC12A	0.011437	-0.828492	0.105	0.441	1
CD302	0.0012647	-0.827954	0.263	0.765	1
RNASEH2B	0.00307909	-0.826994	0.316	0.676	1
C20orf27	0.0414032	-0.825307	0.263	0.529	1
NUDCD2	0.000344096	-0.824108	0.105	0.647	1
PQBP1	0.0078659	-0.822728	0.263	0.618	1
PTPRE	0.0226458	-0.821721	0.526	0.824	1
ARPC1B	6.29491e-06	-0.818294	0.947	1	0.125017
GHRL	0.00138461	-0.818279	0.053	0.5	1
NDUFB5	0.00142268	-0.818257	0.526	0.912	1
MED28	0.00135995	-0.81692	0.263	0.735	1
EIF3F	0.000711445	-0.816913	0.842	1	1
MKKS	0.000407038	-0.814918	0.105	0.588	1
SURF1	0.00219099	-0.809269	0.158	0.647	1
GYPC	0.0022241	-0.808776	0.105	0.588	1
NXT1	0.00240164	-0.80639	0.316	0.765	1
NDUFS7	0.00464876	-0.806291	0.474	0.824	1
TNFSF13B	0.00475133	-0.805382	0.316	0.676	1
RFC1	0.00338283	-0.800836	0.211	0.588	1
CASP4	0.00358302	-0.79608	0.368	0.676	1
NDUFA12	0.00047801	-0.794391	0.632	0.971	1
TMEM243	0.00720431	-0.793995	0.211	0.588	1
HINT1	9.45155e-05	-0.793925	1	1	1
MGST2	0.00355636	-0.792141	0.421	0.853	1
SRI	0.00133353	-0.790095	0.526	0.912	1
NOP53	0.00236717	-0.782003	0.632	0.941	1
SCLT1	0.00434254	-0.77943	0.211	0.618	1
EXOSC1	0.000803203	-0.779131	0.053	0.5	1
SSR2	0.00770966	-0.774535	0.632	1	1
HEXA	0.00118779	-0.773894	0.053	0.5	1
ARHGAP9	0.00632411	-0.772576	0.105	0.441	1
ITM2C	0.0243678	-0.771873	0.316	0.618	1
PTPMT1	0.00639564	-0.768545	0.211	0.529	1
ASAH1	0.00259749	-0.767799	0.158	0.618	1
OXLD1	0.00166351	-0.767229	0.053	0.471	1
DNAJC4	0.0104027	-0.766535	0.211	0.559	1
BCL7C	0.00627462	-0.766276	0.316	0.735	1
NDUFB10	0.0137601	-0.76569	0.632	0.941	1
MRPL57	0.000629445	-0.762784	0.421	1	1
EIF3E	0.00289264	-0.762683	0.789	0.941	1
HNRNPA1	3.39383e-05	-0.760477	1	1	0.674014
EIF3H	0.000248928	-0.759063	0.842	1	1
MPLKIP	0.00401775	-0.757979	0.211	0.647	1
HMGN3	0.00251749	-0.757064	0.632	0.941	1
PLEKHO1	0.0131808	-0.756991	0.684	0.971	1
ARRDC1	0.00341445	-0.754922	0.105	0.529	1
BLOC1S1	0.0016608	-0.751864	0.789	0.971	1
CENPX	0.00462787	-0.750418	0.105	0.5	1
AL139246.5	0.00650455	-0.749584	0	0.324	1
KMT2E-AS1	0.0166203	-0.748179	0.158	0.559	1
COX14	0.00137744	-0.747874	0.474	0.941	1
PYCARD	0.00364262	-0.744902	0.579	1	1
PIN1	0.0104717	-0.743557	0.421	0.676	1
CA2	0.0170362	-0.742266	0.105	0.412	1
PHB2	0.00257247	-0.741997	0.632	0.912	1
CD72	0.00942614	-0.741842	0.105	0.441	1
ZNHIT3	0.00663147	-0.739983	0.158	0.5	1
MTIF3	0.0161822	-0.739867	0.368	0.647	1
ATP5MC1	0.00719788	-0.737359	0.421	0.824	1
HIST1H1E	0.00702596	-0.73698	0.263	0.647	1
MAP2K2	0.00140612	-0.73689	0.211	0.735	1
MRPS34	0.00322332	-0.736198	0.368	0.765	1
DANCR	0.00495846	-0.736119	0.158	0.559	1
PRKRA	0.00165341	-0.735548	0.158	0.588	1
IER5	0.0414032	-0.73139	0.263	0.529	1
SPOCK2	0.00650455	-0.728436	0	0.324	1
LIMD2	0.00466919	-0.727894	0.789	1	1
AP1S2	0.0057192	-0.726581	0.579	0.941	1
TMEM35B	0.00968016	-0.724229	0.158	0.5	1
TMA7	0.000287878	-0.723616	0.947	1	1
LINC00877	0.00225053	-0.721426	0.053	0.471	1
RTCB	0.00105512	-0.71878	0.105	0.647	1
AL096870.8	0.00251903	-0.712037	0	0.382	1
FIBP	0.00657623	-0.712032	0.474	0.824	1
PCMT1	0.0187724	-0.711134	0.316	0.618	1
SREK1	0.0129809	-0.710346	0.105	0.441	1
LSM5	0.028382	-0.710266	0.579	0.882	1
GABARAP	0.000814667	-0.709119	0.947	1	1
EIF3G	0.00236669	-0.708382	0.579	0.971	1
PDHB	0.00358662	-0.706706	0.211	0.618	1
GABARAPL2	0.00415999	-0.704538	0.842	1	1
TMEM45A	0.0102468	-0.704187	0	0.294	1
NUTF2	0.00830533	-0.703807	0.474	0.765	1
ARF5	0.00109114	-0.701795	0.579	0.941	1
NDUFB4	0.00667813	-0.698536	0.632	0.971	1
CAT	0.00886959	-0.698418	0.474	0.853	1
NDUFA13	0.000663847	-0.697218	0.789	1	1
EEF1A1	8.17333e-06	-0.696355	1	1	0.162322
CIRBP	0.00519793	-0.693755	0.737	0.941	1
TXNL1	0.00851294	-0.693239	0.421	0.735	1
EEF1E1	0.0115487	-0.69315	0.368	0.676	1
ANXA4	0.00114036	-0.691409	0.053	0.529	1
MGAT1	0.00318779	-0.688973	0.105	0.529	1
FAU	8.17333e-06	-0.688059	1	1	0.162322
EEF1D	0.000505937	-0.687921	0.947	1	1
COMMD9	0.0148313	-0.687296	0.211	0.529	1
CYB561A3	0.10197	-0.686714	0.474	0.618	1
MMP24OS	0.00857101	-0.686353	0.316	0.676	1
TMEM8B	0.00407606	-0.685942	0	0.353	1
PIP4K2A	0.0061127	-0.685086	0.158	0.647	1
BLOC1S2	0.00718353	-0.684842	0.316	0.794	1
CCDC115	0.00416491	-0.681512	0.053	0.441	1
LAMTOR2	0.00710077	-0.67984	0.421	0.882	1
LRRC25	0.0282483	-0.676241	0.105	0.382	1
NCK1	0.00709526	-0.675499	0.105	0.471	1
GNG7	0.0108806	-0.672795	0.053	0.382	1
UBE2I	0.00989377	-0.672438	0.474	0.853	1
PDCD2	0.0100982	-0.670793	0.105	0.5	1
ATP5F1D	0.00308173	-0.669971	0.737	1	1
EBPL	0.0028867	-0.669465	0.053	0.441	1
ZNF385A	0.010919	-0.669334	0.211	0.588	1
TOMM7	0.00621423	-0.666979	0.789	1	1
RPA2	0.0035389	-0.666474	0.211	0.647	1
C1QBP	0.00164786	-0.664841	0.684	0.971	1
CD52	0.0599251	-0.662781	0.263	0.618	1
ZNF10	0.00328205	-0.661807	0.105	0.559	1
NCF1	0.0501903	-0.661217	0.263	0.588	1
CKS1B	0.00639564	-0.660076	0.158	0.559	1
ORMDL1	0.00807641	-0.659093	0.421	0.794	1
GPAA1	0.00862699	-0.656839	0.158	0.471	1
ITGB2	0.00729441	-0.654907	0.684	0.971	1
ATP5MG	0.000410508	-0.654769	0.947	1	1
MDH2	0.00757576	-0.653698	0.579	0.941	1
MPHOSPH8	0.0257784	-0.65315	0.368	0.647	1
FAM204A	0.00450094	-0.651495	0.316	0.794	1
CNPY3	0.00557402	-0.651136	0.368	0.824	1
POLR2J3	0.0266123	-0.649863	0.105	0.382	1
SMIM26	0.0223117	-0.649466	0.474	0.824	1
NDUFC2	0.00392264	-0.648162	0.842	1	1
ZNF511	0.00391232	-0.647333	0.105	0.529	1
CIAO2B	0.0109005	-0.646525	0.421	0.912	1
CEP63	0.00267874	-0.64604	0.053	0.441	1
RPP38	0.00251903	-0.645386	0	0.382	1
MNDA	0.0324028	-0.643551	0.632	0.824	1
KRTCAP2	0.00394907	-0.643547	0.474	0.941	1
MRPS21	0.00337935	-0.643513	0.579	0.941	1
BTG1	0.0210231	-0.64332	0.632	0.824	1
DUSP1	0.0179952	-0.64324	0.842	0.941	1
IMPDH2	0.0204108	-0.641543	0.158	0.441	1
SUCLG1	0.0181687	-0.641037	0.316	0.647	1
SEPTIN1	0.0458731	-0.640946	0.105	0.353	1
AC020656.1	0.236808	-0.640004	0.737	0.824	1
LPXN	0.066891	-0.63978	0.421	0.765	1
ISCU	0.0171686	-0.63944	0.421	0.765	1
CACNA2D3	0.0260073	-0.639236	0.105	0.412	1
C1orf162	0.0793126	-0.63915	0.737	0.941	1
TRAPPC5	0.0180216	-0.638698	0.368	0.735	1
CPPED1	0.0618677	-0.63869	0.474	0.676	1
SMDT1	0.000929846	-0.638587	0.842	1	1
MCRS1	0.00610152	-0.637727	0.053	0.412	1
SCAND1	0.00819581	-0.63737	0.579	0.853	1
PLAAT3	0.161877	-0.63667	0.158	0.324	1
DDOST	0.013135	-0.635853	0.421	0.824	1
MRPL40	0.00604396	-0.635474	0.105	0.5	1
MSL3	0.0115698	-0.63545	0.211	0.588	1
U2AF1L4	0.0246804	-0.635274	0.158	0.5	1
TP53TG1	0.00407606	-0.635087	0	0.353	1
SLC25A39	0.00942614	-0.63333	0.105	0.441	1
EDF1	0.00177686	-0.632382	0.947	1	1
LGALS3	0.0730853	-0.632352	0.158	0.382	1
C12orf10	0.0275396	-0.631769	0.158	0.5	1
NCOA4	0.052974	-0.631146	0.474	0.706	1
TMEM230	0.046335	-0.626884	0.474	0.706	1
RCSD1	0.0420078	-0.625449	0.211	0.471	1
TNFRSF14	0.0078659	-0.624609	0.263	0.618	1
POLR2J	0.00950742	-0.620468	0.421	0.824	1
PPP1CC	0.021481	-0.619913	0.263	0.618	1
ACYP2	0.0228947	-0.619612	0.211	0.559	1
SPTLC2	0.0466494	-0.618979	0.105	0.324	1
NAIP	0.0155573	-0.617311	0.263	0.647	1
OSTF1	0.00819581	-0.616281	0.474	0.912	1
HMGB2	0.0501901	-0.615999	0.158	0.412	1
TSR3	0.0072373	-0.61596	0.105	0.441	1
TMED3	0.0208745	-0.615628	0.158	0.5	1
PPDPF	0.00734891	-0.615578	0.789	1	1
SLC25A36	0.016908	-0.614468	0.158	0.471	1
NENF	0.0155775	-0.614316	0.211	0.559	1
PYURF	0.0297305	-0.614124	0.421	0.706	1
IL13RA1	0.0061714	-0.612264	0.316	0.706	1
DHPS	0.00956884	-0.611275	0.211	0.618	1
COA5	0.0140021	-0.610129	0.211	0.529	1
ZNF721	0.169637	-0.608696	0.316	0.412	1
SMAP2	0.0302815	-0.606857	0.474	0.765	1
PSMG2	0.0335731	-0.605947	0.526	0.794	1
HIP1	0.0242734	-0.605906	0.158	0.441	1
NAPSA	0.0142627	-0.603884	0.105	0.471	1
SLC25A3	0.00370042	-0.603532	0.947	1	1
GET3	0.0134917	-0.602526	0.211	0.618	1
USP3	0.0238834	-0.602463	0.158	0.471	1
YPEL3	0.0799468	-0.60119	0.211	0.441	1
TRADD	0.0154087	-0.598753	0.368	0.735	1
COA1	0.0113898	-0.598499	0.158	0.529	1
HLA-DPA1	0.000356533	-0.596903	1	1	1
PAM16	0.00604396	-0.596439	0.105	0.5	1
POLD4	0.131146	-0.595905	0.526	0.706	1
DDIT4	0.0408992	-0.595523	0.316	0.676	1
MRPS28	0.0321931	-0.593147	0.211	0.5	1
PSMG4	0.011437	-0.592935	0.105	0.441	1
METTL23	0.0287542	-0.592289	0.158	0.441	1
MYCL	0.0121873	-0.591484	0.105	0.441	1
PABPC4	0.0180738	-0.589205	0.421	0.735	1
DPM3	0.0357408	-0.588939	0.368	0.676	1
POLR2I	0.0371576	-0.587529	0.526	0.765	1
CHCHD2	0.00201397	-0.586234	1	1	1
MRPS23	0.0231721	-0.586067	0.211	0.529	1
METTL26	0.0047774	-0.585946	0.316	0.794	1
VDAC3	0.00461661	-0.585689	0.263	0.676	1
UPK3A	0.027852	-0.585125	0.263	0.588	1
COPS9	0.00584774	-0.585071	0.789	0.941	1
VPS26A	0.164942	0.585364	0.368	0.235	1
WDR44	0.00437914	0.589331	0.368	0.059	1
POLB	0.0458408	0.589616	0.316	0.118	1
LARP4	0.341506	0.590311	0.368	0.294	1
KPNA1	0.062742	0.59034	0.316	0.118	1
APOBEC3G	0.182367	0.590366	0.474	0.353	1
UBE2Q1	0.128928	0.590382	0.368	0.206	1
S100A10	0.197388	0.590492	0.947	1	1
PAG1	0.732243	0.590505	0.421	0.412	1
SIGLEC10	0.00507505	0.591535	0.579	0.206	1
MEF2D	0.0309584	0.591757	0.474	0.206	1
MRPL22	0.0214763	0.59178	0.579	0.294	1
SUGP2	0.0270376	0.592142	0.368	0.118	1
ST8SIA4	0.406867	0.592387	0.526	0.5	1
SP110	0.183186	0.592848	0.632	0.588	1
BTG2	0.390821	0.593184	0.789	0.618	1
PITPNB	0.0346913	0.593297	0.474	0.206	1
UBL3	0.0398819	0.594782	0.474	0.265	1
SMIM14	0.0550745	0.59493	0.737	0.676	1
PPP2CA	0.0271463	0.59614	0.632	0.382	1
TNFAIP8	0.0976045	0.596307	0.632	0.588	1
SRBD1	0.076453	0.596521	0.263	0.088	1
FYTTD1	0.683184	0.597075	0.474	0.5	1
TNIP2	0.424869	0.597302	0.421	0.382	1
C12orf45	0.305519	0.597873	0.684	0.853	1
HAVCR2	0.340455	0.598741	0.632	0.618	1
GPR137B	0.112091	0.599075	0.474	0.294	1
USP22	0.116433	0.599912	0.316	0.147	1
PSMD14	0.25616	0.600113	0.579	0.471	1
CERK	0.184491	0.601828	0.368	0.206	1
RAB21	0.0691039	0.60203	0.579	0.412	1
CLECL1	0.119292	0.602986	0.632	0.5	1
TMBIM6	0.0163121	0.60336	1	0.971	1
SNRNP70	0.410777	0.603618	0.579	0.559	1
SPOP	0.425373	0.603739	0.263	0.206	1
ATF4	0.311826	0.604469	0.421	0.353	1
COPB1	0.732762	0.605785	0.421	0.5	1
FEM1B	0.0216421	0.606014	0.316	0.088	1
CHD1	0.118097	0.608242	0.579	0.441	1
FZR1	0.00898485	0.609018	0.263	0.029	1
MAP4	0.102579	0.609434	0.421	0.235	1
ARID1B	0.13371	0.609891	0.632	0.471	1
XPO1	0.0577833	0.610087	0.526	0.353	1
UGCG	0.155587	0.610225	0.684	0.794	1
CD47	0.0654303	0.610273	0.842	0.794	1
CD2	0.552584	0.610348	0.474	0.588	1
PPP1R16B	0.0109023	0.61141	0.316	0.059	1
SMAD4	0.135063	0.612665	0.368	0.206	1
DDX50	0.0800513	0.613061	0.421	0.206	1
OTULIN	0.118844	0.615951	0.368	0.176	1
TMCO1	0.0472208	0.61605	0.737	0.588	1
DIAPH1	0.0814629	0.61669	0.526	0.382	1
SELENOS	0.247983	0.617281	0.579	0.471	1
GPR153	0.154824	0.618443	0.368	0.206	1
HDLBP	0.0458731	0.618921	0.421	0.176	1
HLA-DQA2	0.378285	0.619423	0.895	0.971	1
TARS	0.148007	0.621957	0.368	0.206	1
NUBPL	0.101443	0.623374	0.368	0.206	1
PPIF	0.62605	0.6238	0.316	0.471	1
PANK3	0.00744936	0.624262	0.368	0.088	1
TTC3	0.0992486	0.624623	0.526	0.353	1
PDIA4	0.0777313	0.624774	0.526	0.324	1
EIF4EBP2	0.343374	0.625151	0.421	0.353	1
EIF4G2	0.0158819	0.626569	0.947	0.912	1
IFRD1	0.0311754	0.628145	0.316	0.088	1
ZYX	0.644133	0.629147	0.526	0.618	1
UPF2	0.383026	0.629216	0.526	0.529	1
TMED2	0.122658	0.629452	0.474	0.324	1
PITPNA	0.0277713	0.629899	0.632	0.353	1
BPTF	0.0621473	0.630598	0.526	0.382	1
EMP3	0.257089	0.630818	0.737	0.912	1
NFKBIA	0.333206	0.630931	0.632	0.912	1
HDAC1	0.182367	0.632144	0.474	0.353	1
TBL1XR1	0.0585567	0.632927	0.474	0.294	1
SF3B2	0.361703	0.63338	0.474	0.412	1
KDM2A	0.0313813	0.634644	0.632	0.324	1
USP9Y	0.0334638	0.63487	0.316	0.088	1
BRAP	0.0290226	0.636054	0.316	0.088	1
ADAP2	0.0185116	0.636311	0.421	0.176	1
HSPD1	0.0526862	0.63716	0.684	0.765	1
HSD17B12	0.560281	0.637932	0.368	0.324	1
VAMP5	0.191703	0.64011	0.526	0.441	1
MDFIC	0.59232	0.640428	0.474	0.588	1
RAB14	0.155253	0.641722	0.579	0.5	1
UFM1	0.0488266	0.64202	0.632	0.471	1
CYFIP2	0.547339	0.642062	0.263	0.235	1
ARIH2	0.0290733	0.644345	0.526	0.294	1
CCND2	0.0868788	0.645811	0.263	0.088	1
TAX1BP1	0.0493765	0.645953	0.737	0.588	1
DDX3X	0.151674	0.646406	0.684	0.618	1
TET2	0.117192	0.647009	0.526	0.441	1
NFIC	0.547339	0.648917	0.263	0.235	1
BCL11A	0.0849597	0.649894	0.684	0.529	1
ITGAE	0.191561	0.650277	0.579	0.647	1
CDC37	0.052947	0.651125	0.842	0.794	1
TM9SF3	0.0372129	0.651918	0.579	0.471	1
SNRNP27	0.0187731	0.652237	0.632	0.382	1
MTREX	0.0410695	0.653601	0.474	0.294	1
RSF1	0.531065	0.65662	0.368	0.324	1
TNRC6B	0.0326112	0.65664	0.421	0.147	1
KLF3	0.174307	0.657101	0.368	0.265	1
TRA2A	0.146645	0.657691	0.579	0.471	1
PRKX	0.0100069	0.6597	0.316	0.059	1
GNB1	0.248724	0.660277	0.579	0.647	1
CHFR	0.0442394	0.660762	0.368	0.147	1
CD82	0.00337622	0.662501	0.316	0.029	1
PIP5K1A	0.0250983	0.662531	0.316	0.088	1
RAB31	0.18107	0.663072	0.474	0.382	1
RRBP1	0.309625	0.66326	0.421	0.324	1
DEK	0.0153714	0.663578	0.789	0.618	1
GRK2	0.183259	0.664345	0.474	0.324	1
RBM17	0.244244	0.66481	0.579	0.588	1
SPN	0.254496	0.665212	0.579	0.618	1
DAP	0.219697	0.665348	0.316	0.176	1
RFTN1	0.0677516	0.665763	0.474	0.294	1
SOCS3	0.198537	0.666081	0.421	0.294	1
CLIC3	0.132995	0.666958	0.474	0.294	1
OS9	0.317305	0.667498	0.368	0.324	1
RAB1A	0.149987	0.669221	0.421	0.294	1
PLA1A	0.152194	0.669376	0.263	0.118	1
MEF2A	0.148201	0.670006	0.579	0.618	1
JAK2	0.066478	0.670861	0.474	0.265	1
MS4A7	0.280718	0.671477	0.684	0.735	1
PPAN	0.0391671	0.671512	0.368	0.147	1
NIPBL	0.0508191	0.672839	0.526	0.324	1
HUWE1	0.0569747	0.672924	0.368	0.176	1
XBP1	0.0585322	0.6744	0.632	0.471	1
CELF2	0.173113	0.676131	0.632	0.676	1
HIPK2	0.0013701	0.676644	0.368	0.029	1
CXorf38	0.0590013	0.678342	0.316	0.118	1
HOMER1	0.00200031	0.678758	0.263	0	1
FGD2	0.761245	0.679469	0.474	0.559	1
ARHGAP18	0.138917	0.679841	0.474	0.324	1
PRMT9	0.309837	0.679945	0.632	0.735	1
SRC	0.0793761	0.680635	0.526	0.412	1
SYNCRIP	0.447075	0.680686	0.474	0.529	1
HCK	0.0614532	0.68115	0.789	0.824	1
ATP6V1E1	0.00823334	0.681707	0.789	0.647	1
ATP2B4	0.24618	0.682529	0.316	0.235	1
AC007952.4	0.40761	0.682556	0.789	0.824	1
ATP11B	0.0498552	0.684553	0.368	0.147	1
TAP1	0.104689	0.684641	0.579	0.441	1
THRAP3	0.119242	0.686492	0.632	0.529	1
BAZ1A	0.375327	0.686996	0.579	0.647	1
PDS5B	0.153583	0.688394	0.368	0.265	1
TARDBP	0.0865189	0.690153	0.474	0.324	1
NINJ1	0.246827	0.690403	0.474	0.412	1
GSPT1	0.0742606	0.690452	0.526	0.324	1
PGK1	0.0386	0.690685	0.895	0.941	1
ALCAM	0.0270376	0.690735	0.368	0.118	1
PPID	0.0343351	0.691118	0.421	0.176	1
DPYSL2	0.0352454	0.692919	0.895	0.941	1
PIK3R5	0.145645	0.693152	0.316	0.176	1
POMC	0.0360833	0.695186	0.263	0.059	1
STK17B	0.166565	0.695264	0.842	0.882	1
PPP1R15A	0.0976782	0.696443	0.842	0.794	1
GPBP1L1	0.0491767	0.697518	0.474	0.265	1
AC009107.2	0.000187749	0.698521	0.368	0	1
PTPN12	0.0228757	0.699374	0.474	0.176	1
PIM2	0.276628	0.700442	0.368	0.324	1
TRABD	0.0618149	0.701428	0.632	0.529	1
BBIP1	0.0199319	0.701987	0.526	0.206	1
TRIM38	0.847217	0.70233	0.421	0.471	1
LIMS1	0.139026	0.702361	0.789	0.824	1
PAIP1	0.677991	0.702961	0.368	0.382	1
APOC1	0.165252	0.70338	0.421	0.265	1
LILRB1	0.834418	0.70395	0.474	0.5	1
ODF3B	0.371426	0.704173	0.474	0.471	1
CAPNS1	0.0194563	0.704695	0.789	0.588	1
CTNNB1	0.00939328	0.706128	0.684	0.441	1
EMB	0.0147687	0.707398	0.526	0.294	1
TRA2B	0.118533	0.710595	0.737	0.676	1
KLF4	0.187578	0.711454	0.842	0.912	1
NAPG	0.0150334	0.712572	0.421	0.147	1
CCDC88A	0.285674	0.713583	0.632	0.618	1
EDEM1	0.206164	0.713656	0.526	0.471	1
SLC39A10	0.649246	0.71446	0.579	0.559	1
AKT1S1	0.575395	0.714894	0.316	0.265	1
SH3GLB1	0.0210314	0.716458	0.684	0.471	1
GNAI3	0.0606462	0.716459	0.632	0.441	1
HSP90AA1	0.059758	0.717481	0.895	1	1
GPR82	0.0262791	0.717653	0.263	0.059	1
MCL1	0.0168899	0.71802	0.895	0.794	1
KPNB1	0.053359	0.718135	0.526	0.324	1
NUCB2	0.129296	0.718181	0.263	0.118	1
ARHGDIA	0.024353	0.718492	0.842	0.706	1
NFAT5	0.265707	0.718915	0.421	0.382	1
LCP1	0.00916395	0.720154	1	1	1
CTNNA1	0.0171452	0.722045	0.474	0.235	1
ALOX5AP	0.0175151	0.722822	0.947	0.853	1
HLA-A	0.000440272	0.724186	1	1	1
COL24A1	0.00991101	0.728492	0.263	0.029	1
JOSD1	0.119559	0.732692	0.579	0.412	1
RASSF2	0.193353	0.733909	0.684	0.618	1
XAF1	0.0183792	0.734592	0.421	0.147	1
ARF1	0.00631307	0.735693	0.947	0.794	1
RABGGTB	0.005697	0.735816	0.737	0.382	1
RUFY1	0.0788411	0.736614	0.368	0.206	1
ARL4C	0.00265789	0.742696	1	0.941	1
BRD4	0.0420078	0.74382	0.526	0.294	1
CTSA	0.409414	0.744882	0.316	0.235	1
GRK3	0.00639564	0.747073	0.579	0.324	1
GOLGA4	0.107292	0.747085	0.474	0.294	1
SH3BP2	0.706378	0.749037	0.263	0.324	1
NEMF	0.0971485	0.750019	0.526	0.5	1
EIF3J	0.120226	0.750139	0.684	0.588	1
UFL1	0.0269834	0.751289	0.421	0.176	1
CNOT1	0.233137	0.753173	0.474	0.382	1
CHD9	0.0312001	0.753378	0.684	0.559	1
ZBTB18	0.026999	0.754684	0.316	0.088	1
DDX52	0.0551016	0.755523	0.526	0.353	1
HNRNPA3	0.00775415	0.756191	0.842	0.941	1
TNFSF10	0.0181231	0.757272	0.474	0.206	1
IGKC	1	0.757879	0.632	0.706	1
RNF168	0.0841829	0.759403	0.316	0.147	1
N4BP2	0.873122	0.759427	0.368	0.382	1
AREG	0.560281	0.759804	0.368	0.324	1
LY6E	0.130803	0.761384	0.579	0.382	1
NUB1	0.0722318	0.762057	0.579	0.412	1
MOB1B	0.0244938	0.762106	0.474	0.235	1
TCF4	0.221008	0.7637	0.737	0.765	1
CISH	0.0308482	0.765115	0.263	0.059	1
LENG8	0.0353944	0.765503	0.526	0.206	1
CYTH4	0.149987	0.766211	0.421	0.294	1
ZNF331	0.991506	0.768182	0.316	0.412	1
PFKFB3	0.0170957	0.770221	0.526	0.235	1
THBD	0.577028	0.771431	0.474	0.441	1
FADS1	0.0308482	0.77206	0.263	0.059	1
AP2A2	0.0160836	0.774562	0.421	0.147	1
IFI44	0.0119692	0.775204	0.368	0.088	1
S100A11	0.0230849	0.776027	0.947	1	1
ARF6	0.0503333	0.776642	0.895	0.941	1
CD55	0.0364603	0.779354	0.789	0.676	1
DHX36	0.211919	0.781418	0.579	0.559	1
ACSM3	0.0233147	0.783406	0.316	0.088	1
LAP3	0.00235975	0.784362	0.842	0.735	1
GNB4	0.0339298	0.786346	0.474	0.265	1
CNN2	0.211757	0.792634	0.632	0.676	1
DYNC1I2	0.0400856	0.793831	0.684	0.647	1
RNF213	0.252415	0.793968	0.474	0.353	1
KIAA1109	0.00294484	0.794086	0.474	0.088	1
DDX21	0.00777396	0.794908	0.947	0.941	1
ARIH1	0.0036587	0.794994	0.368	0.059	1
STK38L	0.00888054	0.797219	0.684	0.412	1
LYN	0.00767515	0.799263	0.895	0.824	1
KMO	0.0520742	0.802606	0.316	0.118	1
IFITM2	0.10857	0.807204	0.895	0.941	1
CHD4	0.027218	0.807543	0.579	0.324	1
LGMN	0.0618149	0.808403	0.684	0.5	1
CRIP1	0.0503751	0.809342	0.895	1	1
MYO1G	0.0260761	0.810575	0.526	0.294	1
OAS2	0.00807564	0.813273	0.368	0.088	1
ISG20	0.155488	0.815775	0.526	0.353	1
MAFG	0.049945	0.82035	0.421	0.206	1
HSPA1B	0.820304	0.821809	0.263	0.265	1
TSPYL2	0.157676	0.828265	0.316	0.147	1
FOXN3	0.001851	0.82907	0.684	0.324	1
CAPRIN1	0.0104505	0.83251	0.684	0.471	1
ANKRD11	0.198768	0.833911	0.684	0.735	1
ENTPD1	0.104476	0.834018	0.684	0.618	1
PDIA3	0.100691	0.836643	0.684	0.735	1
PALD1	0.00676687	0.839076	0.526	0.206	1
NOTCH1	0.00275104	0.841365	0.316	0.029	1
TBC1D1	0.0437995	0.84234	0.526	0.324	1
FOSB	0.204605	0.844433	0.737	0.794	1
IDS	0.00419511	0.844489	0.789	0.5	1
ATP6V0D1	0.169824	0.845277	0.579	0.529	1
TNIP1	0.0217562	0.847549	0.474	0.206	1
CDC42	0.000332107	0.848209	1	0.971	1
SEC61B	0.0018922	0.848554	1	1	1
IRF7	0.0473902	0.85109	0.737	0.559	1
VASP	0.00163785	0.851633	0.895	0.824	1
MTRNR2L8	0.0959431	0.852486	0.579	0.529	1
HIVEP2	0.0815307	0.852988	0.263	0.088	1
IKZF2	0.0045586	0.855354	0.316	0.029	1
HNRNPA2B1	0.00328503	0.855695	0.947	1	1
LRRC59	0.0238474	0.856048	0.421	0.176	1
NR4A2	0.279835	0.862319	0.579	0.529	1
ENDOG	0.543983	0.863199	0.316	0.265	1
TRIM22	0.0259954	0.863715	0.789	0.794	1
ACBD5	0.0636845	0.864241	0.368	0.176	1
CAP1	0.0101904	0.866203	0.895	0.941	1
STMN1	0.757517	0.866914	0.368	0.382	1
TFEC	0.00253115	0.867479	0.368	0.059	1
ASH1L	0.0166597	0.869892	0.368	0.118	1
RUNX1	0.173234	0.870735	0.421	0.324	1
ATP1A1	0.0378914	0.870972	0.526	0.294	1
LILRB4	0.0826853	0.870993	0.737	0.706	1
NUP98	0.0710104	0.872557	0.316	0.147	1
CANX	0.0118555	0.874289	0.737	0.618	1
P2RY14	0.147109	0.875019	0.421	0.235	1
RNF19B	0.00262093	0.87534	0.421	0.088	1
EIF4G1	0.00707034	0.875754	0.579	0.265	1
PDXK	0.0250983	0.876537	0.316	0.088	1
TMEM107	0.0424673	0.876566	0.632	0.471	1
MORF4L2	0.0818263	0.883702	0.474	0.294	1
TPM3	0.121449	0.88726	0.895	1	1
NRARP	0.0398819	0.890992	0.526	0.235	1
EZR	0.0246141	0.891726	0.789	0.647	1
C12orf75	0.402649	0.892176	0.684	0.706	1
FPR1	0.08899	0.893966	0.316	0.147	1
SEC63	0.107085	0.895044	0.421	0.265	1
NCOR2	0.00267874	0.896484	0.526	0.176	1
PTBP3	0.334574	0.899419	0.632	0.676	1
GPR183	0.0242289	0.899657	1	0.971	1
PIK3CG	0.157956	0.905044	0.368	0.235	1
SAMD9L	0.0517088	0.911053	0.526	0.265	1
TYMP	0.0102057	0.912529	1	1	1
FAM107B	0.0269311	0.917355	0.789	0.853	1
MSN	0.18536	0.923475	0.632	0.676	1
GRINA	0.0385703	0.924378	0.737	0.676	1
NCL	0.00770966	0.924931	0.895	0.853	1
PXDC1	0.0109213	0.924943	0.263	0.029	1
ECE1	0.156788	0.927546	0.421	0.353	1
KHDRBS1	0.0246141	0.927668	0.789	0.647	1
DNAJA1	0.000541531	0.930631	1	0.912	1
DUSP5	0.056057	0.930933	0.368	0.147	1
CCDC69	0.00154065	0.933705	0.579	0.176	1
NR4A1	0.0271975	0.935113	0.947	0.853	1
AES	0.00200031	0.940791	0.263	0	1
SOCS1	0.00200031	0.947589	0.263	0	1
NSUN2	0.0250983	0.948917	0.316	0.088	1
CFLAR	0.00047801	0.949272	0.947	0.794	1
YWHAZ	0.000160378	0.949707	1	0.941	1
CD99	0.0453904	0.952757	0.579	0.324	1
CCNG2	0.015735	0.953412	0.526	0.324	1
PLAU	0.0488741	0.955328	0.316	0.118	1
RTN4	0.0240883	0.955444	0.789	0.706	1
ZMIZ1	0.00698436	0.958718	0.632	0.412	1
RGS16	0.00200031	0.961418	0.263	0	1
PLAUR	0.0256946	0.961651	0.526	0.235	1
RASGEF1B	0.479936	0.962366	0.526	0.588	1
ALOX5	0.0340885	0.96355	0.579	0.412	1
MALT1	0.0185441	0.964324	0.684	0.588	1
FUBP1	0.0007528	0.965293	0.684	0.265	1
DSE	0.0926971	0.969646	0.421	0.294	1
LRRFIP1	0.125715	0.972091	0.789	0.941	1
PDIA6	0.0448983	0.97234	0.632	0.5	1
KCNK6	0.024804	0.977275	0.579	0.353	1
CALCRL	0.122388	0.979309	0.526	0.353	1
AGO3	0.0036705	0.98045	0.474	0.147	1
PKIB	0.0118682	0.982196	0.316	0.059	1
TSPAN13	0.310292	0.984199	0.474	0.412	1
SFPQ	0.00047801	0.984426	0.947	0.794	1
SUPT5H	0.0304693	0.985025	0.421	0.176	1
PPP6R1	0.111818	0.985323	0.368	0.206	1
PRRC2C	0.00460782	0.985818	0.895	0.824	1
FAM129A	0.00200031	0.987084	0.263	0	1
STIM2	0.01613	0.987739	0.474	0.235	1
SOX4	0.821641	0.990325	0.474	0.559	1
ID2	0.97268	0.992016	0.263	0.324	1
RASSF3	0.00427193	0.992774	0.474	0.147	1
PLEC	0.112555	0.992939	0.421	0.235	1
DDAH2	0.00590661	0.993632	0.789	0.588	1
MVD	0.0399961	0.993638	0.421	0.206	1
GPR132	0.0238474	0.994056	0.421	0.176	1
PMEPA1	0.00080883	0.994481	0.368	0.029	1
NFKB1	0.274184	0.995283	0.579	0.559	1
IGF2R	0.0205781	1.00296	0.368	0.118	1
MAN1A1	0.0304912	1.00331	0.368	0.147	1
TFPT	0.0400109	1.00352	0.526	0.265	1
PLIN3	0.00104876	1.00719	0.474	0.088	1
GBP1	0.178683	1.00808	0.263	0.147	1
EMP1	0.0118682	1.00905	0.316	0.059	1
CDYL	0.00224695	1.01111	0.579	0.265	1
NEAT1	0.0123966	1.02404	0.842	0.824	1
IFI16	0.016668	1.0264	0.842	0.765	1
SEC61G	0.016728	1.02897	0.947	0.971	1
LCP2	0.492184	1.03247	0.474	0.5	1
INTS6	3.49451e-05	1.03567	0.579	0.059	0.694009
ATF3	0.00372745	1.03851	0.684	0.294	1
MOB3B	0.0160836	1.04015	0.421	0.147	1
EML4	0.0232595	1.04333	0.737	0.588	1
LAMP2	0.0157034	1.04456	0.579	0.324	1
PDLIM7	1.53343e-05	1.04551	0.474	0	0.30454
ATP1B3	0.0018353	1.04679	0.684	0.382	1
MYH9	0.0515119	1.04807	0.632	0.5	1
JCHAIN	0.352609	1.05027	0.421	0.324	1
PTPN1	0.0964422	1.05044	0.579	0.441	1
HNRNPM	0.00605383	1.05049	0.789	0.824	1
ZNF791	0.000137582	1.05246	0.737	0.265	1
SDF2L1	0.0324704	1.07238	0.684	0.5	1
NR3C1	0.142903	1.07436	0.579	0.618	1
CIITA	0.00778732	1.08473	0.789	0.647	1
MAP3K8	0.152964	1.08739	0.842	0.912	1
BHLHE40	9.44233e-05	1.09013	1	0.912	1
GPR65	0.00721196	1.09821	0.789	0.559	1
RAB11FIP1	0.0332917	1.1008	0.684	0.647	1
EIF2AK2	0.0116386	1.10273	0.474	0.206	1
CDC73	0.000589959	1.11064	0.579	0.147	1
JUND	0.00481397	1.11782	0.947	0.971	1
CD2AP	0.0460424	1.11901	0.526	0.324	1
APP	0.0579846	1.12606	0.632	0.441	1
GLUL	0.0208745	1.12999	0.526	0.294	1
HNRNPU	0.00785264	1.13342	0.895	0.706	1
TES	0.0146639	1.13929	0.632	0.471	1
SERPINF1	0.0223117	1.14117	0.789	0.647	1
DUSP4	0.00125316	1.14286	0.474	0.088	1
LRRC8C	0.00090024	1.14652	0.368	0.029	1
NR4A3	0.0788355	1.14931	0.579	0.412	1
SEMA7A	0.0538469	1.15103	0.368	0.176	1
PPP1CB	0.0142779	1.1625	0.789	0.588	1
SLC7A5	0.0270376	1.16278	0.368	0.118	1
IFI44L	0.00530815	1.16439	0.474	0.118	1
PICALM	0.158676	1.16905	0.526	0.412	1
BCL3	0.0443241	1.17095	0.474	0.265	1
MAGT1	6.6336e-05	1.17404	0.632	0.176	1
TRIB1	0.00396086	1.18564	0.474	0.147	1
C15orf48	0.160476	1.19487	0.263	0.118	1
MT2A	0.695304	1.19679	0.263	0.353	1
TUBA1A	0.0439378	1.19695	0.842	0.882	1
SKIL	0.00185567	1.20677	0.789	0.588	1
REL	0.0118088	1.22125	0.789	0.618	1
CD58	0.00581764	1.22521	0.737	0.471	1
IRF2BP2	0.0214029	1.24932	0.842	0.765	1
STAT1	0.00121593	1.25242	0.737	0.353	1
CDV3	0.00020101	1.25607	0.842	0.5	1
ACTN4	0.00106711	1.2581	0.789	0.618	1
LGALS1	0.0377793	1.25893	0.895	0.735	1
HSPA5	0.0107653	1.26046	0.684	0.529	1
CST7	0.00925845	1.26082	0.632	0.294	1
UBA6	0.000114698	1.26236	0.632	0.176	1
HIVEP1	0.102298	1.26255	0.421	0.265	1
PPP1R14A	0.000659685	1.27211	0.895	0.882	1
CMTM6	4.97502e-05	1.2866	0.947	0.735	0.98804
LILRA5	0.0116301	1.28916	0.579	0.265	1
IRF4	0.494846	1.29023	0.368	0.294	1
SCT	0.228781	1.2939	0.316	0.206	1
RASSF5	0.000412703	1.29874	0.789	0.471	1
SELENOK	0.0518162	1.29917	0.895	0.765	1
RGCC	0.0709177	1.32374	0.526	0.324	1
AQP3	0.00304905	1.33084	0.316	0.029	1
MX1	8.69468e-05	1.34099	0.789	0.265	1
FCHSD2	0.0277713	1.34718	0.579	0.382	1
SERPINB9	0.00616639	1.36152	0.947	0.824	1
PDE4B	0.00415029	1.37015	0.579	0.294	1
GRASP	0.00509718	1.37513	0.842	0.529	1
SEL1L3	0.0124164	1.39038	0.474	0.206	1
PEA15	0.000921293	1.3994	0.789	0.559	1
CDC42SE1	0.148789	1.40694	0.842	0.765	1
GNA15	0.0104405	1.4143	0.579	0.324	1
TPM4	0.00112754	1.41783	0.947	0.735	1
FAM96B	0.000187749	1.42094	0.368	0	1
LDHA	0.000721401	1.42273	0.842	0.853	1
KDM6B	9.15342e-05	1.44332	0.789	0.324	1
YWHAH	0.0338589	1.44423	0.684	0.676	1
RGS1	3.0779e-06	1.4568	1	0.882	0.061127
VMP1	5.16996e-06	1.46286	0.895	0.382	0.102675
RALA	0.00346449	1.47704	0.789	0.588	1
EPSTI1	2.21527e-05	1.50057	0.737	0.206	0.439953
LDLRAD4	6.68335e-05	1.50527	0.842	0.676	1
ATF5	0.00609866	1.50721	0.895	0.647	1
SLC16A3	0.00461661	1.51229	0.684	0.441	1
CHML	0.115176	1.52136	0.368	0.235	1
MX2	0.000477035	1.52462	0.789	0.471	1
HNRNPH1	0.00466087	1.53507	1	0.853	1
MYADM	0.000941722	1.55399	0.632	0.294	1
CALR	2.20661e-05	1.56147	0.947	0.735	0.438232
CDKN1A	0.0059894	1.577	0.789	0.676	1
PARP14	6.01611e-05	1.58286	0.842	0.471	1
ADAM19	4.19225e-06	1.59083	0.789	0.235	0.083258
SNHG15	0.00877362	1.6137	0.842	0.676	1
IGLON5	0.000187749	1.63591	0.368	0	1
CD69	0.0138868	1.63925	0.684	0.441	1
RUNX3	0.00158286	1.64851	0.789	0.618	1
PHLDA2	0.0117549	1.66172	0.579	0.324	1
CD80	7.27584e-05	1.69278	0.632	0.176	1
AXL	0.000304212	1.69322	0.789	0.618	1
SLC15A4	0.0012845	1.70171	0.421	0.059	1
OPN3	0.000104244	1.72466	0.789	0.353	1
IL7R	0.0131166	1.73625	0.579	0.265	1
LMNA	0.0007929	1.74335	0.421	0.059	1
2022-09-06	0.000622303	1.79379	0.316	0	1
C1orf56	0.474294	1.80341	0.526	0.529	1
CSF2RB	0.00724638	1.80567	0.579	0.324	1
SUCNR1	0.000605936	1.81718	0.474	0.088	1
S100A4	0.0775685	1.82104	0.842	0.853	1
SIPA1L1	3.71334e-05	1.84312	0.579	0.088	0.737469
HAMP	0.328393	1.8529	0.579	0.559	1
IFITM1	0.0324704	1.97248	0.632	0.529	1
S100A6	0.00328503	2.13321	0.947	1	1
TIMP1	0.10363	2.19017	0.474	0.353	1
IFITM3	0.00489141	2.1954	0.684	0.412	1
ISG15	0.00121593	2.2185	0.737	0.353	1
ACOT7	0.00173676	2.54049	0.579	0.206	1
NKG7	8.45714e-07	2.96483	0.789	0.176	0.0167959
IL4I1	0.000277464	2.97269	0.737	0.324	1
GZMB	0.00304768	3.99637	0.368	0.059	1

## Sheet: DGEA_Monocytes_TC_vs_HT
	p_val	avg_log2FC	pct.1	pct.2	p_val_adj	genes
HLA-DQA1	3.24905e-06	-2.09475	0.43	0.944	0.064526	HLA-DQA1
FCGR3A	9.8094e-06	-1.76166	0.241	0.667	0.194815	FCGR3A
CLEC10A	0.0052256	-1.75589	0.124	0.333	1	CLEC10A
HLA-DPB1	5.31884e-05	-1.68113	0.788	1	1	HLA-DPB1
CDKN1C	4.6194e-08	-1.65619	0.127	0.611	0.000917412	CDKN1C
HLA-DPA1	4.39388e-07	-1.62198	0.837	1	0.00872624	HLA-DPA1
NME2	3.03467e-08	-1.53221	0.55	1	0.000602686	NME2
MTRNR2L12	1.02223e-07	-1.49249	0.801	1	0.00203015	MTRNR2L12
LINC02432	1.44911e-06	-1.48408	0.068	0.389	0.0287793	LINC02432
MS4A7	0.00175343	-1.45556	0.524	0.833	1	MS4A7
HLA-DRB5	3.1105e-06	-1.38234	0.469	0.889	0.0617746	HLA-DRB5
COX6C	1.74399e-08	-1.37157	0.59	1	0.000346357	COX6C
SDHD	2.31495e-07	-1.27655	0.195	0.667	0.00459749	SDHD
HIST2H2AA4	2.11398e-08	-1.27515	0.173	0.722	0.000419837	HIST2H2AA4
SLC25A5	2.39568e-06	-1.26011	0.583	0.944	0.0475782	SLC25A5
MICOS13	3.59923e-08	-1.25747	0.29	0.833	0.000714807	MICOS13
MRPL57	4.50924e-07	-1.24778	0.267	0.778	0.00895534	MRPL57
LTB	3.17188e-11	-1.2425	0.127	0.722	6.29934e-07	LTB
CALML4	7.26072e-08	-1.23218	0.117	0.556	0.00144198	CALML4
IFITM1	5.19057e-07	-1.21762	0.121	0.556	0.0103085	IFITM1
HLA-DQB1	0.0481769	-1.21686	0.498	0.611	1	HLA-DQB1
MRPS24	2.12242e-07	-1.21155	0.254	0.778	0.00421512	MRPS24
RNASEK	9.69813e-07	-1.19535	0.648	0.944	0.0192605	RNASEK
TOMM6	2.53183e-06	-1.19089	0.407	0.889	0.0502821	TOMM6
HMGN1	1.49412e-06	-1.18132	0.313	0.833	0.0296732	HMGN1
SNRPD1	9.69038e-08	-1.17949	0.293	0.833	0.00192451	SNRPD1
SNHG29	8.61215e-06	-1.17765	0.41	0.889	0.171037	SNHG29
IFI30	8.00974e-06	-1.17356	0.73	1	0.159073	IFI30
PPA1	0.0409807	-1.1595	0.287	0.444	1	PPA1
HLA-DRB1	0.000142689	-1.15538	0.876	1	1	HLA-DRB1
TMSB4X	1.85868e-09	-1.14293	1	1	3.69135e-05	TMSB4X
CIAO2A	4.93635e-07	-1.13725	0.228	0.722	0.00980359	CIAO2A
RRAS	7.8026e-06	-1.12638	0.257	0.722	0.15496	RRAS
MICOS10	4.94963e-06	-1.11762	0.433	0.944	0.0982997	MICOS10
NDUFA12	2.00763e-05	-1.11727	0.28	0.722	0.398715	NDUFA12
GTF2A2	3.07829e-08	-1.11349	0.257	0.833	0.000611349	GTF2A2
NDUFA7	3.47829e-07	-1.10838	0.251	0.778	0.00690788	NDUFA7
SNAP29	5.23642e-10	-1.10703	0.147	0.722	1.03995e-05	SNAP29
COX7C	1.40774e-06	-1.1069	0.827	1	0.0279578	COX7C
TMEM14C	3.1214e-05	-1.09494	0.208	0.611	0.61991	TMEM14C
IL1R2	0.000372582	-1.09136	0.059	0.278	1	IL1R2
NDUFA4	8.65093e-07	-1.09076	0.642	1	0.0171807	NDUFA4
MPC1	1.62802e-08	-1.07035	0.195	0.778	0.000323325	MPC1
NDUFC1	1.85858e-07	-1.06422	0.306	0.889	0.00369113	NDUFC1
UNC119	8.60654e-05	-1.05967	0.221	0.611	1	UNC119
CKB	2.54572e-08	-1.05876	0.062	0.444	0.00050558	CKB
PPM1N	2.31127e-09	-1.0523	0.055	0.444	4.59018e-05	PPM1N
C11orf98	6.76306e-11	-1.05078	0.062	0.5	1.34314e-06	C11orf98
GSN	0.00126903	-1.0459	0.163	0.444	1	GSN
LGALS2	0.76037	-1.03953	0.42	0.278	1	LGALS2
NOL7	0.000111022	-1.03327	0.238	0.611	1	NOL7
NACA	1.32664e-06	-1.03243	0.945	1	0.026347	NACA
SSBP1	0.00126992	-1.02595	0.322	0.611	1	SSBP1
PSMB8	6.85428e-06	-1.0156	0.446	0.889	0.136126	PSMB8
SAP18	2.06004e-06	-1.01548	0.463	0.944	0.0409124	SAP18
FCER1A	4.7413e-05	-1.01141	0.065	0.333	0.941623	FCER1A
C8orf76	3.58335e-11	-1.01091	0.075	0.556	7.11653e-07	C8orf76
NDUFA5	2.82606e-06	-1.00564	0.208	0.667	0.0561256	NDUFA5
AIF1	0.000209276	-0.993342	0.971	1	1	AIF1
ARPC3	4.56472e-07	-0.993022	0.821	1	0.00906553	ARPC3
CHCHD2	1.97329e-07	-0.990931	0.7	1	0.00391896	CHCHD2
TRAPPC5	0.000183852	-0.982661	0.508	0.889	1	TRAPPC5
SEPTIN2	4.24817e-07	-0.980154	0.29	0.833	0.00843687	SEPTIN2
LAMTOR2	8.74928e-05	-0.978106	0.427	0.889	1	LAMTOR2
PRELID1	2.02756e-05	-0.977036	0.661	1	0.402673	PRELID1
TXNIP	9.15719e-05	-0.97606	0.632	1	1	TXNIP
S1PR4	0.000330848	-0.97397	0.208	0.556	1	S1PR4
ETV6	0.000994284	-0.9734	0.296	0.611	1	ETV6
EEF1B2	4.32386e-05	-0.972817	0.746	1	0.858719	EEF1B2
JPT1	0.00838517	-0.967423	0.368	0.667	1	JPT1
CKS1B	3.89547e-09	-0.965631	0.075	0.5	7.7364e-05	CKS1B
TAF10	3.98673e-05	-0.961244	0.518	0.889	0.791765	TAF10
RAN	2.77458e-06	-0.960879	0.349	0.889	0.0551032	RAN
RGS19	0.000565892	-0.959548	0.391	0.778	1	RGS19
RBIS	3.38384e-06	-0.959298	0.293	0.778	0.0672031	RBIS
FCER1G	0.00013996	-0.958415	0.964	1	1	FCER1G
CALHM6	1.37584e-05	-0.956965	0.43	0.944	0.273241	CALHM6
TSR3	0.000224708	-0.95276	0.137	0.444	1	TSR3
LST1	0.000572282	-0.942946	0.951	1	1	LST1
DRAP1	3.60607e-05	-0.941346	0.528	1	0.716165	DRAP1
FAM162A	0.00023183	-0.940856	0.127	0.444	1	FAM162A
PHF5A	3.80721e-08	-0.939826	0.117	0.556	0.000756111	PHF5A
ATP6V0C	0.000661426	-0.939705	0.55	0.889	1	ATP6V0C
ATG3	4.89854e-05	-0.929027	0.44	0.889	0.97285	ATG3
CHCHD10	8.19039e-06	-0.924975	0.436	0.944	0.162661	CHCHD10
COX5A	5.96275e-05	-0.919598	0.423	0.889	1	COX5A
PPP1R14B	1.44098e-06	-0.917765	0.156	0.611	0.0286178	PPP1R14B
CCDC115	3.59676e-08	-0.916128	0.107	0.556	0.000714317	CCDC115
SELENOH	1.23194e-05	-0.911997	0.492	1	0.244664	SELENOH
SARNP	0.000412398	-0.908424	0.182	0.5	1	SARNP
RNPEP	0.000712538	-0.908337	0.228	0.556	1	RNPEP
TUBA1B	0.00293123	-0.907244	0.41	0.722	1	TUBA1B
KIF2A	4.98716e-06	-0.904669	0.094	0.444	0.099045	KIF2A
GET3	6.53013e-07	-0.904304	0.163	0.611	0.0129688	GET3
PHPT1	0.00162908	-0.902845	0.368	0.722	1	PHPT1
PARK7	7.55591e-05	-0.901905	0.45	0.889	1	PARK7
C5orf56	0.000597512	-0.901725	0.091	0.333	1	C5orf56
LILRA1	0.00153362	-0.901401	0.235	0.556	1	LILRA1
EEF1G	0.000253983	-0.898559	0.531	0.944	1	EEF1G
NDUFAF3	1.17905e-05	-0.894099	0.238	0.722	0.23416	NDUFAF3
ZC3H15	0.000162371	-0.893669	0.326	0.722	1	ZC3H15
NAP1L1	1.38468e-05	-0.890898	0.694	1	0.274998	NAP1L1
MYL12A	1.09598e-05	-0.887456	0.726	1	0.217662	MYL12A
RHOB	0.00898664	-0.886035	0.397	0.722	1	RHOB
NDUFB4	6.03761e-05	-0.883962	0.404	0.833	1	NDUFB4
FAM110A	0.000552713	-0.881692	0.173	0.5	1	FAM110A
PSMB1	0.00298191	-0.879776	0.456	0.778	1	PSMB1
CIRBP	8.55155e-05	-0.877521	0.436	0.833	1	CIRBP
SLC66A3	0.000275453	-0.875996	0.169	0.5	1	SLC66A3
HSPD1	0.000915581	-0.875112	0.313	0.667	1	HSPD1
PHB	2.04065e-05	-0.874219	0.137	0.5	0.405274	PHB
PTGES3	0.0129882	-0.873417	0.502	0.722	1	PTGES3
LRRC25	0.00332941	-0.872801	0.362	0.667	1	LRRC25
PSMB9	0.00126448	-0.872098	0.583	0.889	1	PSMB9
SUMO2	0.000106084	-0.869561	0.681	0.944	1	SUMO2
MDH1	2.68445e-05	-0.868332	0.173	0.556	0.533133	MDH1
TSTD1	6.50826e-06	-0.867626	0.094	0.444	0.129254	TSTD1
ABRACL	0.00121757	-0.867185	0.436	0.833	1	ABRACL
SNRPD3	1.07384e-05	-0.867184	0.296	0.778	0.213264	SNRPD3
PYCARD	0.000100494	-0.863581	0.671	0.944	1	PYCARD
HSBP1	0.000144404	-0.861567	0.577	0.944	1	HSBP1
ECH1	0.00249012	-0.856868	0.215	0.5	1	ECH1
ISG15	0.048881	-0.855722	0.404	0.667	1	ISG15
TXNDC17	3.22481e-05	-0.854658	0.326	0.722	0.640448	TXNDC17
IFITM2	0.00628187	-0.852792	0.713	0.889	1	IFITM2
ARHGDIB	5.32956e-05	-0.849925	0.73	1	1	ARHGDIB
ACAA2	3.60499e-06	-0.848462	0.114	0.5	0.0715952	ACAA2
SSB	8.04213e-06	-0.847526	0.283	0.778	0.159717	SSB
SNAPIN	3.54034e-05	-0.847189	0.166	0.556	0.703112	SNAPIN
GNAS	0.000419068	-0.84654	0.557	0.889	1	GNAS
MTLN	2.37323e-05	-0.846124	0.166	0.556	0.471323	MTLN
SLFN12	3.22607e-07	-0.843055	0.104	0.5	0.00640697	SLFN12
MYL12B	0.000300794	-0.842102	0.658	0.944	1	MYL12B
MTIF3	7.07873e-05	-0.832508	0.261	0.667	1	MTIF3
ITGB1BP1	9.77613e-06	-0.831542	0.124	0.5	0.194154	ITGB1BP1
C17orf49	0.00125945	-0.827738	0.274	0.611	1	C17orf49
ATP5PF	0.000142086	-0.827015	0.459	0.889	1	ATP5PF
PIN4	1.16341e-05	-0.826482	0.163	0.556	0.231054	PIN4
CYTIP	3.65939e-05	-0.826211	0.355	0.833	0.726755	CYTIP
MRPL18	9.09252e-05	-0.824679	0.127	0.444	1	MRPL18
SNRNP25	6.03998e-07	-0.823948	0.078	0.444	0.0119954	SNRNP25
FAM174C	0.000217325	-0.823105	0.169	0.5	1	FAM174C
MTSS1	0.0272529	-0.82244	0.244	0.444	1	MTSS1
NDUFB5	0.00415199	-0.819538	0.313	0.611	1	NDUFB5
PDCD5	0.0027686	-0.816377	0.238	0.5	1	PDCD5
CTSH	0.00116042	-0.816161	0.436	0.778	1	CTSH
DSTN	0.00248964	-0.812184	0.248	0.556	1	DSTN
TADA3	9.26468e-07	-0.811165	0.127	0.556	0.0183997	TADA3
LSM5	0.000119482	-0.809871	0.218	0.611	1	LSM5
ACTG1	1.55008e-05	-0.808361	0.893	1	0.307845	ACTG1
EIF3F	0.00011759	-0.805277	0.479	0.944	1	EIF3F
SNRPG	0.00209926	-0.802544	0.446	0.778	1	SNRPG
REEP5	0.000305111	-0.80226	0.43	0.833	1	REEP5
HIGD2A	9.57543e-05	-0.801992	0.57	1	1	HIGD2A
TMEM14B	2.30969e-05	-0.801939	0.241	0.722	0.458704	TMEM14B
PSMC5	0.000147154	-0.799032	0.228	0.611	1	PSMC5
CCT4	7.96201e-07	-0.798968	0.241	0.778	0.0158126	CCT4
EMC7	0.00276731	-0.793474	0.143	0.389	1	EMC7
CLIC2	3.14613e-10	-0.791823	0.026	0.333	6.24822e-06	CLIC2
PFN1	4.13131e-05	-0.790538	0.951	1	0.820479	PFN1
BAG1	1.6582e-06	-0.789227	0.241	0.778	0.0329319	BAG1
HIST1H4C	0.00411411	-0.787565	0.147	0.389	1	HIST1H4C
MRPS35	1.04668e-05	-0.787227	0.124	0.5	0.20787	MRPS35
SEPTIN7	0.000283578	-0.786251	0.355	0.778	1	SEPTIN7
PIBF1	3.0962e-07	-0.785759	0.029	0.278	0.00614905	PIBF1
COMMD1	7.24445e-05	-0.784923	0.143	0.5	1	COMMD1
MAP2K2	0.000911738	-0.783308	0.228	0.556	1	MAP2K2
ATP5MC1	0.000213006	-0.783292	0.29	0.722	1	ATP5MC1
NDUFC2	0.00516847	-0.782601	0.423	0.667	1	NDUFC2
TOMM20	0.0123707	-0.780934	0.41	0.667	1	TOMM20
ANAPC7	8.3066e-13	-0.775137	0.026	0.389	1.64969e-08	ANAPC7
CAMLG	6.75921e-05	-0.77397	0.179	0.556	1	CAMLG
ALDH2	0.370994	-0.773281	0.287	0.333	1	ALDH2
SNX20	3.48296e-05	-0.773002	0.065	0.333	0.691716	SNX20
WAC-AS1	0.000912016	-0.772926	0.156	0.444	1	WAC-AS1
SRP14	0.000106194	-0.771401	0.694	1	1	SRP14
HSPA8	0.000297411	-0.771339	0.472	0.889	1	HSPA8
DTWD1	0.000567723	-0.770688	0.065	0.278	1	DTWD1
C1QBP	0.00263136	-0.768098	0.218	0.5	1	C1QBP
ZNF433-AS1	5.61718e-07	-0.766506	0.065	0.389	0.0111557	ZNF433-AS1
SEPTIN6	0.000666269	-0.7657	0.143	0.444	1	SEPTIN6
RAB10	0.0017612	-0.764491	0.44	0.778	1	RAB10
MRPS28	1.71822e-05	-0.763832	0.085	0.389	0.341238	MRPS28
HIST2H2AC	2.07508e-06	-0.763136	0.13	0.556	0.041211	HIST2H2AC
MS4A4A	2.11025e-05	-0.762918	0.107	0.444	0.419096	MS4A4A
SNRPB	0.000268251	-0.762256	0.436	0.833	1	SNRPB
SEM1	0.000368878	-0.761578	0.528	0.889	1	SEM1
PIGP	3.36882e-05	-0.75815	0.088	0.389	0.669048	PIGP
GABARAP	0.000371278	-0.754172	0.7	1	1	GABARAP
DEDD2	0.00439019	-0.753869	0.153	0.389	1	DEDD2
LY6E	0.0323316	-0.753331	0.459	0.722	1	LY6E
DGUOK	5.83621e-06	-0.750769	0.254	0.778	0.115907	DGUOK
SRP9	0.000102881	-0.749831	0.322	0.778	1	SRP9
NAA38	0.00192162	-0.749173	0.511	0.833	1	NAA38
CYFIP2	1.02466e-05	-0.749102	0.104	0.444	0.203498	CYFIP2
CCDC91	2.36695e-05	-0.74877	0.065	0.333	0.470076	CCDC91
HK3	0.0429309	-0.748138	0.228	0.444	1	HK3
MTHFS	0.0213218	-0.747796	0.137	0.333	1	MTHFS
HLA-DRA	0.0781562	-0.747782	0.993	1	1	HLA-DRA
PSMA3	0.00635863	-0.74674	0.179	0.444	1	PSMA3
ING2	0.00117412	-0.746629	0.068	0.278	1	ING2
GPS2	0.000603999	-0.746152	0.267	0.611	1	GPS2
MRPL21	2.56616e-05	-0.746022	0.156	0.556	0.509639	MRPL21
CTSC	0.00157939	-0.74524	0.423	0.778	1	CTSC
CALM1	7.18939e-05	-0.744931	0.668	0.944	1	CALM1
AC104809.2	9.65933e-07	-0.744606	0.033	0.278	0.0191834	AC104809.2
NIPA2	0.00015593	-0.744297	0.098	0.389	1	NIPA2
IGKC	0.00207284	-0.743901	0.15	0.444	1	IGKC
CAMK1	1.48174e-05	-0.74362	0.202	0.667	0.294274	CAMK1
SOD1	0.000839103	-0.743206	0.384	0.778	1	SOD1
RER1	0.000234222	-0.739794	0.316	0.722	1	RER1
PSMD12	1.45029e-05	-0.736671	0.153	0.556	0.288027	PSMD12
COX7A2	0.000843993	-0.733832	0.609	0.944	1	COX7A2
MRPL11	7.90569e-07	-0.733225	0.176	0.667	0.0157007	MRPL11
CST3	2.72501e-05	-0.733105	0.987	1	0.541188	CST3
SEPTIN9	0.0101405	-0.731784	0.274	0.556	1	SEPTIN9
SF3B6	0.0019529	-0.730708	0.336	0.667	1	SF3B6
HAX1	0.000782619	-0.730054	0.169	0.5	1	HAX1
SNRPB2	0.00357562	-0.726289	0.358	0.722	1	SNRPB2
SMIM19	1.57038e-08	-0.726284	0.062	0.444	0.000311878	SMIM19
C3orf14	2.86293e-09	-0.726275	0.042	0.389	5.68578e-05	C3orf14
ABI3	0.0111089	-0.721569	0.277	0.556	1	ABI3
CHCHD1	0.000272258	-0.720536	0.163	0.5	1	CHCHD1
HMGB1	0.00378558	-0.720356	0.704	1	1	HMGB1
RECQL	0.000846885	-0.717469	0.189	0.5	1	RECQL
ST3GAL5	0.0486078	-0.717221	0.169	0.333	1	ST3GAL5
COMMD6	0.00166985	-0.717182	0.71	0.889	1	COMMD6
MYDGF	0.000209433	-0.71704	0.221	0.611	1	MYDGF
AIMP1	0.00459979	-0.716555	0.283	0.611	1	AIMP1
IGSF6	0.012677	-0.71243	0.511	0.778	1	IGSF6
NDUFA8	1.84646e-05	-0.711176	0.13	0.5	0.366707	NDUFA8
GPBAR1	0.0534764	-0.710751	0.29	0.5	1	GPBAR1
SLC25A3	0.00645695	-0.710588	0.612	0.833	1	SLC25A3
CD52	0.00234576	-0.709564	0.59	1	1	CD52
LINC00847	1.95988e-08	-0.709475	0.049	0.389	0.000389232	LINC00847
ARPC2	0.000892678	-0.708393	0.801	1	1	ARPC2
COA6	0.0623177	-0.707679	0.127	0.278	1	COA6
LLPH	0.128997	-0.707508	0.215	0.333	1	LLPH
TMEM160	0.000278125	-0.707082	0.267	0.667	1	TMEM160
ZDHHC5	4.64173e-07	-0.705843	0.101	0.5	0.00921847	ZDHHC5
MRPL17	0.000102443	-0.705557	0.072	0.333	1	MRPL17
TMEM134	0.000433017	-0.70489	0.111	0.389	1	TMEM134
ILF2	0.0188437	-0.703677	0.199	0.389	1	ILF2
MRPL36	1.31507e-06	-0.701704	0.107	0.5	0.0261173	MRPL36
NIT1	1.26383e-05	-0.700974	0.075	0.389	0.250997	NIT1
SUMO1	0.00152104	-0.700379	0.319	0.667	1	SUMO1
AGPAT3	0.000276229	-0.700235	0.16	0.5	1	AGPAT3
FKBP15	0.000919583	-0.700159	0.182	0.5	1	FKBP15
EMC4	2.73097e-05	-0.699984	0.104	0.444	0.542371	EMC4
RWDD1	0.000862782	-0.699775	0.27	0.611	1	RWDD1
NDUFB8	0.000101093	-0.699532	0.453	0.944	1	NDUFB8
ORAI1	2.23184e-05	-0.699317	0.134	0.5	0.443243	ORAI1
H2AFV	0.000235712	-0.69762	0.339	0.778	1	H2AFV
GSTP1	0.00278781	-0.697321	0.87	1	1	GSTP1
ATRAID	0.000572947	-0.697133	0.228	0.611	1	ATRAID
RHEB	4.14856e-07	-0.697075	0.195	0.722	0.00823905	RHEB
ATP5F1C	0.00032273	-0.697058	0.368	0.833	1	ATP5F1C
RABGAP1L	0.000386059	-0.696545	0.267	0.667	1	RABGAP1L
ATP5MC3	0.000730527	-0.696053	0.596	0.944	1	ATP5MC3
UBE2L6	0.00606746	-0.693153	0.261	0.556	1	UBE2L6
CASP5	9.18941e-08	-0.692937	0.068	0.444	0.00182502	CASP5
TOMM5	0.000280461	-0.692829	0.228	0.611	1	TOMM5
NANS	0.000269528	-0.69271	0.156	0.5	1	NANS
HSPB11	9.09119e-06	-0.692425	0.16	0.611	0.180551	HSPB11
RPP38	8.7869e-05	-0.692014	0.072	0.333	1	RPP38
SDHAF1	6.9473e-06	-0.691904	0.039	0.278	0.137973	SDHAF1
COA8	0.00015514	-0.690543	0.13	0.444	1	COA8
NDUFA6	0.000411978	-0.689632	0.257	0.667	1	NDUFA6
H2AFZ	0.00181806	-0.689407	0.508	0.889	1	H2AFZ
YBX1	0.000107678	-0.687643	0.801	1	1	YBX1
SMIM25	0.0256662	-0.683979	0.564	0.722	1	SMIM25
RO60	0.000127975	-0.682553	0.124	0.444	1	RO60
PILRA	0.00450735	-0.681432	0.508	0.889	1	PILRA
MRPL20	0.000233637	-0.680739	0.404	0.889	1	MRPL20
FRG1	0.00203346	-0.680617	0.238	0.556	1	FRG1
BUD31	0.0441323	-0.679655	0.296	0.5	1	BUD31
HTATIP2	3.68185e-06	-0.678258	0.111	0.5	0.0731216	HTATIP2
LSM8	0.00308387	-0.676721	0.362	0.667	1	LSM8
IFITM3	0.00697788	-0.676712	0.655	0.944	1	IFITM3
ZNF451	0.12386	-0.675113	0.153	0.278	1	ZNF451
ATP5IF1	0.00087181	-0.674638	0.391	0.778	1	ATP5IF1
OSTF1	0.00117579	-0.674308	0.381	0.778	1	OSTF1
ATP5MF	0.00027713	-0.673604	0.726	1	1	ATP5MF
CCDC137	7.50098e-06	-0.672847	0.055	0.333	0.14897	CCDC137
UBE2L3	0.000339565	-0.672786	0.326	0.722	1	UBE2L3
LSM3	0.000795015	-0.672232	0.303	0.667	1	LSM3
NDUFB7	0.00144642	-0.671613	0.423	0.778	1	NDUFB7
SSNA1	0.000146491	-0.67051	0.277	0.722	1	SSNA1
PSMA2	0.000292493	-0.670167	0.339	0.778	1	PSMA2
RNF181	0.00234654	-0.669138	0.397	0.722	1	RNF181
COX7B	0.0030842	-0.666167	0.648	0.833	1	COX7B
ARPC1B	0.000768225	-0.666124	0.808	1	1	ARPC1B
COA1	8.67644e-06	-0.663064	0.121	0.5	0.172314	COA1
PSMB2	0.000320162	-0.66295	0.306	0.722	1	PSMB2
RGS1	0.00776232	-0.662425	0.143	0.389	1	RGS1
UQCRFS1	0.00113981	-0.661504	0.296	0.667	1	UQCRFS1
TUBA1A	0.00602018	-0.660468	0.479	0.778	1	TUBA1A
SNX8	0.0001495	-0.659949	0.075	0.333	1	SNX8
WASHC3	0.00449856	-0.659923	0.179	0.444	1	WASHC3
CRIPT	0.000173248	-0.659277	0.182	0.556	1	CRIPT
COX6B1	0.000289878	-0.657656	0.834	1	1	COX6B1
METTL3	1.96049e-06	-0.656472	0.049	0.333	0.0389353	METTL3
C9orf16	0.0014576	-0.656029	0.368	0.722	1	C9orf16
MICU1	0.00794495	-0.654689	0.208	0.444	1	MICU1
HIST1H1E	9.58726e-05	-0.654578	0.121	0.444	1	HIST1H1E
SNHG6	0.04762	-0.654532	0.414	0.611	1	SNHG6
POLR2J	0.00131089	-0.654229	0.332	0.722	1	POLR2J
POLR2I	0.00114397	-0.653291	0.208	0.556	1	POLR2I
CHMP5	0.00282303	-0.653191	0.283	0.611	1	CHMP5
GTF3A	0.00253416	-0.652987	0.296	0.611	1	GTF3A
UBE2I	0.000836264	-0.651077	0.362	0.778	1	UBE2I
LAMTOR5	0.000518226	-0.65013	0.365	0.778	1	LAMTOR5
STX10	0.000223295	-0.649034	0.248	0.667	1	STX10
UBE2D2	0.0011901	-0.645998	0.342	0.722	1	UBE2D2
PSMF1	9.47184e-05	-0.644779	0.147	0.5	1	PSMF1
COX20	0.000631607	-0.642869	0.208	0.556	1	COX20
SH3BGRL	0.00644955	-0.642025	0.668	0.889	1	SH3BGRL
LAGE3	0.00125188	-0.641808	0.121	0.389	1	LAGE3
BAX	0.0328459	-0.641669	0.407	0.667	1	BAX
NEMF	0.000560479	-0.641529	0.173	0.5	1	NEMF
SLC9A9	3.45634e-05	-0.640925	0.085	0.389	0.68643	SLC9A9
PDHB	0.00844721	-0.640313	0.173	0.389	1	PDHB
BTBD1	0.000726042	-0.6403	0.065	0.278	1	BTBD1
DDX18	0.0673006	-0.640217	0.352	0.556	1	DDX18
PSMB6	0.00218235	-0.639972	0.345	0.722	1	PSMB6
APEX1	0.0145646	-0.638687	0.264	0.5	1	APEX1
CXorf21	0.00288269	-0.638548	0.173	0.444	1	CXorf21
GABPB1-AS1	0.00577262	-0.638444	0.15	0.389	1	GABPB1-AS1
NPM1	0.014312	-0.638256	0.508	0.722	1	NPM1
COX14	0.000690711	-0.636523	0.326	0.778	1	COX14
SAMD4A	0.0134515	-0.636288	0.127	0.333	1	SAMD4A
TCTA	7.70763e-06	-0.636223	0.055	0.333	0.153074	TCTA
HNRNPA1	0.00379463	-0.635702	0.606	0.833	1	HNRNPA1
NT5C3A	0.000877961	-0.632665	0.124	0.389	1	NT5C3A
HEBP1	0.00369564	-0.632068	0.13	0.389	1	HEBP1
EIF3K	0.00260263	-0.631227	0.759	0.944	1	EIF3K
OCIAD1	0.0171316	-0.630772	0.29	0.556	1	OCIAD1
NFIA	0.000372582	-0.63072	0.059	0.278	1	NFIA
PLAAT4	0.0217043	-0.630288	0.218	0.444	1	PLAAT4
PPCS	0.0120205	-0.630103	0.205	0.444	1	PPCS
CHMP3	0.0763097	-0.629602	0.264	0.444	1	CHMP3
MRPL50	8.22437e-05	-0.629338	0.072	0.333	1	MRPL50
PMVK	0.00295295	-0.629054	0.137	0.389	1	PMVK
SUGT1	0.00217742	-0.628662	0.202	0.5	1	SUGT1
EPC1	0.00933454	-0.628585	0.231	0.5	1	EPC1
GNG5	0.00251565	-0.627806	0.687	1	1	GNG5
SKA2	0.000444633	-0.626589	0.081	0.333	1	SKA2
SAFB2	0.0298424	-0.62648	0.111	0.278	1	SAFB2
MGST3	0.000429322	-0.626348	0.371	0.833	1	MGST3
PTGER4	2.36674e-05	-0.625404	0.225	0.722	0.470034	PTGER4
LSM7	0.00920014	-0.624041	0.417	0.722	1	LSM7
TNFRSF8	0.000380899	-0.623269	0.059	0.278	1	TNFRSF8
MCTS1	2.3215e-05	-0.623262	0.182	0.611	0.461049	MCTS1
COQ10B	0.000692947	-0.621987	0.147	0.444	1	COQ10B
POLD4	0.00209791	-0.621473	0.352	0.722	1	POLD4
NDUFB3	0.00012338	-0.620968	0.365	0.889	1	NDUFB3
CIR1	0.00378985	-0.619456	0.277	0.611	1	CIR1
TBRG1	0.000777271	-0.618216	0.169	0.5	1	TBRG1
CD40	1.701e-05	-0.617935	0.101	0.444	0.337819	CD40
HINT1	0.00244783	-0.617908	0.567	0.944	1	HINT1
B2M	4.83059e-05	-0.617832	1	1	0.959356	B2M
NDUFS4	0.00492207	-0.616648	0.182	0.444	1	NDUFS4
SELENOS	0.006561	-0.616391	0.248	0.5	1	SELENOS
TMEM242	1.1613e-08	-0.615626	0.046	0.389	0.000230634	TMEM242
PSMA6	0.0121122	-0.614445	0.345	0.611	1	PSMA6
NT5C	0.00771874	-0.614113	0.15	0.389	1	NT5C
GIGYF2	0.0144765	-0.613992	0.134	0.333	1	GIGYF2
DTD1	0.000217347	-0.613452	0.075	0.333	1	DTD1
TMEM176B	0.0212236	-0.613415	0.531	0.778	1	TMEM176B
BIN2	0.063987	-0.61303	0.339	0.5	1	BIN2
TCAIM	4.98991e-08	-0.611504	0.068	0.444	0.000990995	TCAIM
FIBP	0.0013128	-0.611375	0.221	0.556	1	FIBP
MRPL38	9.44729e-05	-0.610918	0.091	0.389	1	MRPL38
MRPS22	0.000224832	-0.610685	0.055	0.278	1	MRPS22
AL499604.1	0.000524296	-0.609973	0.134	0.444	1	AL499604.1
MIS18BP1	0.026719	-0.609759	0.375	0.611	1	MIS18BP1
ATG5	0.0054221	-0.609746	0.114	0.333	1	ATG5
POLR2H	0.00156726	-0.609612	0.098	0.333	1	POLR2H
ABHD13	0.000100254	-0.609268	0.091	0.389	1	ABHD13
CHURC1	0.000943488	-0.609215	0.446	0.889	1	CHURC1
ATP5MD	0.00544293	-0.609052	0.694	0.889	1	ATP5MD
CACYBP	0.022899	-0.608652	0.192	0.389	1	CACYBP
PWP1	0.00676098	-0.608362	0.088	0.278	1	PWP1
TMEM251	0.000186409	-0.607976	0.055	0.278	1	TMEM251
SHTN1	0.0310285	-0.607585	0.241	0.444	1	SHTN1
TNFSF10	0.0157385	-0.607368	0.479	0.778	1	TNFSF10
DDX1	0.00668628	-0.607046	0.117	0.333	1	DDX1
FAM118A	0.0158888	-0.60658	0.134	0.333	1	FAM118A
KRTCAP2	0.000419638	-0.605013	0.453	0.944	1	KRTCAP2
SLC35E3	0.00761177	-0.60469	0.091	0.278	1	SLC35E3
PPP1R10	0.00164877	-0.60452	0.332	0.722	1	PPP1R10
RABEP1	0.014864	-0.604105	0.143	0.333	1	RABEP1
PSMB10	0.074934	-0.60391	0.427	0.667	1	PSMB10
MED11	0.0316003	-0.60203	0.15	0.333	1	MED11
MRPS25	0.000282017	-0.601619	0.078	0.333	1	MRPS25
NUDT22	0.00151906	-0.601405	0.153	0.444	1	NUDT22
RAB11B	0.0262932	-0.60122	0.182	0.389	1	RAB11B
RUFY1	0.00510173	-0.600776	0.085	0.278	1	RUFY1
ATE1	0.000139193	-0.600012	0.052	0.278	1	ATE1
ORMDL1	0.00418362	-0.599859	0.264	0.556	1	ORMDL1
SPCS1	0.00256465	-0.599686	0.417	0.778	1	SPCS1
SNRPF	0.000769908	-0.599497	0.401	0.833	1	SNRPF
TRAPPC6A	0.00153737	-0.599472	0.186	0.5	1	TRAPPC6A
MPHOSPH10	0.000380902	-0.598534	0.059	0.278	1	MPHOSPH10
KRR1	0.000535678	-0.597922	0.085	0.333	1	KRR1
LSM10	0.124018	-0.597298	0.208	0.333	1	LSM10
UPK3A	2.77549e-05	-0.597095	0.081	0.389	0.551213	UPK3A
ETFB	0.000350669	-0.597025	0.257	0.667	1	ETFB
BANF1	0.00110417	-0.5968	0.322	0.722	1	BANF1
MRPL43	0.0168456	-0.596733	0.137	0.333	1	MRPL43
HSPB1	0.00082246	-0.596184	0.14	0.444	1	HSPB1
MIGA1	0.00423229	-0.595732	0.081	0.278	1	MIGA1
DNAJC19	0.00116444	-0.595197	0.124	0.389	1	DNAJC19
CD79B	1.67267e-05	-0.594915	0.078	0.389	0.332192	CD79B
HMGN3	0.00478042	-0.594755	0.384	0.722	1	HMGN3
CD37	0.0103965	-0.593779	0.733	0.944	1	CD37
DNAJC8	0.00703685	-0.593518	0.368	0.667	1	DNAJC8
PLEKHO1	0.0185372	-0.593218	0.469	0.722	1	PLEKHO1
COX6A1	0.00382686	-0.592798	0.599	0.944	1	COX6A1
SHFL	3.26059e-05	-0.591093	0.107	0.444	0.647554	SHFL
ZNF706	0.00183759	-0.589717	0.446	0.889	1	ZNF706
CASP1	0.015372	-0.589627	0.573	0.944	1	CASP1
MZT1	0.000685994	-0.589524	0.088	0.333	1	MZT1
PSMG2	0.00329086	-0.589329	0.274	0.611	1	PSMG2
PRDX1	0.00695945	-0.589317	0.55	0.889	1	PRDX1
C19orf53	0.000784579	-0.58843	0.479	0.944	1	C19orf53
HP1BP3	0.0100688	-0.588156	0.342	0.667	1	HP1BP3
RHOC	0.0430016	-0.586668	0.28	0.5	1	RHOC
C18orf32	0.000773324	-0.58652	0.339	0.722	1	C18orf32
EPS8	0.00183483	-0.584768	0.075	0.278	1	EPS8
GALK1	0.000609454	-0.584127	0.111	0.389	1	GALK1
SNX17	4.0121e-05	-0.583812	0.257	0.722	0.796803	SNX17
OST4	0.00313454	-0.583588	0.752	0.944	1	OST4
MIA2	0.000128119	-0.582622	0.117	0.444	1	MIA2
COA5	0.000243615	-0.582364	0.127	0.444	1	COA5
TMPO	0.0055656	-0.581856	0.329	0.667	1	TMPO
SSR2	0.00370326	-0.580973	0.459	0.833	1	SSR2
C16orf87	0.00227245	-0.580894	0.075	0.278	1	C16orf87
PSMG3	0.00150926	-0.58044	0.094	0.333	1	PSMG3
NUCKS1	0.000112156	-0.580301	0.274	0.722	1	NUCKS1
NR3C1	0.00758646	-0.580259	0.355	0.667	1	NR3C1
CARD16	0.000456153	-0.580242	0.72	1	1	CARD16
MRPL13	0.000548928	-0.578114	0.143	0.444	1	MRPL13
FUNDC2	0.00130769	-0.577971	0.182	0.5	1	FUNDC2
TFCP2	8.65912e-05	-0.577514	0.065	0.333	1	TFCP2
MDP1	2.19712e-05	-0.575988	0.078	0.389	0.436348	MDP1
HLA-DMA	0.0718977	-0.575369	0.564	0.722	1	HLA-DMA
POLR3GL	0.00773876	-0.574441	0.156	0.389	1	POLR3GL
ATXN7L3B	0.0350802	-0.574111	0.117	0.278	1	ATXN7L3B
PDLIM2	0.000294661	-0.573767	0.186	0.556	1	PDLIM2
GABPB1-IT1	0.00844485	-0.572827	0.13	0.333	1	GABPB1-IT1
MPDU1	0.000130208	-0.572452	0.124	0.444	1	MPDU1
DENR	0.0123186	-0.572379	0.195	0.444	1	DENR
PDCL3	0.000995748	-0.572088	0.117	0.389	1	PDCL3
HMOX1	0.0265413	-0.571322	0.352	0.611	1	HMOX1
VBP1	0.00282946	-0.571027	0.104	0.333	1	VBP1
IFT20	0.00270801	-0.570793	0.199	0.5	1	IFT20
ATP6V1E1	0.0124127	-0.570376	0.244	0.5	1	ATP6V1E1
SIGLEC7	0.0085922	-0.568621	0.124	0.333	1	SIGLEC7
MDH2	0.0602849	-0.568602	0.287	0.5	1	MDH2
RAB24	4.13443e-05	-0.568519	0.104	0.444	0.821098	RAB24
NUDCD2	1.00745e-05	-0.568257	0.094	0.444	0.20008	NUDCD2
BCL6	0.391516	-0.567123	0.254	0.333	1	BCL6
FTL	0.0205372	-0.566584	1	1	1	FTL
SNX6	0.0238405	-0.566089	0.365	0.667	1	SNX6
ZFAS1	0.00110659	-0.565819	0.723	1	1	ZFAS1
ANAPC13	0.0022196	-0.565803	0.13	0.389	1	ANAPC13
PPP1R7	0.00746934	-0.565705	0.147	0.389	1	PPP1R7
PTMA	6.60378e-05	-0.563965	0.984	1	1	PTMA
TMEM131	0.000220582	-0.563206	0.127	0.444	1	TMEM131
FAU	1.79065e-05	-0.563191	0.987	1	0.355623	FAU
DYNLRB1	0.0235091	-0.562479	0.397	0.667	1	DYNLRB1
BTN3A2	0.00292461	-0.56246	0.134	0.389	1	BTN3A2
FKBP8	0.0901163	-0.562436	0.329	0.5	1	FKBP8
SINHCAF	0.000516143	-0.561106	0.085	0.333	1	SINHCAF
COMMD2	0.00417271	-0.561001	0.137	0.389	1	COMMD2
UBAC1	0.00118634	-0.560492	0.153	0.444	1	UBAC1
CCDC126	1.04169e-05	-0.559891	0.039	0.278	0.206879	CCDC126
MOSPD2	8.65403e-05	-0.55946	0.117	0.444	1	MOSPD2
TDG	0.0108937	-0.559052	0.153	0.389	1	TDG
RPP21	3.43e-05	-0.558575	0.173	0.611	0.681197	RPP21
TCF25	0.000638213	-0.557927	0.466	0.944	1	TCF25
SLC25A6	0.0205773	-0.557376	0.746	0.889	1	SLC25A6
CDC26	0.0015563	-0.55652	0.16	0.444	1	CDC26
CENPC	0.0230394	-0.556365	0.111	0.278	1	CENPC
SERPINF1	9.42151e-13	-0.556068	0.016	0.333	1.87111e-08	SERPINF1
C6orf226	0.00716395	-0.556005	0.085	0.278	1	C6orf226
PRDX4	2.00699e-05	-0.555192	0.078	0.389	0.398587	PRDX4
SKP1	0.00185585	-0.555094	0.583	1	1	SKP1
HSPE1	0.00113439	-0.554869	0.336	0.722	1	HSPE1
STX7	0.000104011	-0.554526	0.303	0.778	1	STX7
IST1	0.000320338	-0.553863	0.254	0.667	1	IST1
LSM2	0.000766184	-0.553809	0.111	0.389	1	LSM2
MCRIP2	2.13929e-06	-0.553764	0.101	0.5	0.0424862	MCRIP2
COA4	0.00540815	-0.553677	0.218	0.5	1	COA4
PFDN4	0.00337706	-0.553238	0.169	0.444	1	PFDN4
TUFM	0.00114448	-0.553066	0.27	0.667	1	TUFM
BLOC1S1	0.0192707	-0.552015	0.638	0.944	1	BLOC1S1
CKS2	6.09601e-05	-0.55121	0.13	0.5	1	CKS2
MRPL40	0.0036565	-0.551064	0.14	0.389	1	MRPL40
NOL8	0.00184218	-0.550904	0.098	0.333	1	NOL8
UBE2A	0.000351281	-0.550549	0.231	0.611	1	UBE2A
DNMT1	0.00166788	-0.550522	0.156	0.444	1	DNMT1
BRI3	0.0250165	-0.549489	0.775	0.944	1	BRI3
MGST2	0.00353364	-0.54932	0.143	0.389	1	MGST2
C1orf43	0.00548904	-0.548297	0.261	0.556	1	C1orf43
IL2RG	0.00650731	-0.547999	0.186	0.444	1	IL2RG
UBLCP1	0.000629654	-0.547988	0.14	0.444	1	UBLCP1
ZBTB24	2.15185e-05	-0.54518	0.042	0.278	0.427357	ZBTB24
TMA7	0.00310791	-0.544904	0.889	1	1	TMA7
NUDT1	0.00167769	-0.544839	0.218	0.556	1	NUDT1
CDC40	0.011334	-0.54464	0.238	0.5	1	CDC40
CD48	0.03806	-0.544605	0.7	1	1	CD48
ITGAE	0.000144891	-0.544171	0.117	0.444	1	ITGAE
CLIC1	0.008825	-0.542135	0.782	0.944	1	CLIC1
CSF1R	0.0149593	-0.542111	0.417	0.722	1	CSF1R
SPI1	0.00335594	-0.54175	0.798	1	1	SPI1
CD68	0.0266548	-0.54153	0.651	0.833	1	CD68
CX3CR1	0.0273331	-0.541268	0.274	0.5	1	CX3CR1
VPS36	0.000996065	-0.540542	0.176	0.5	1	VPS36
HINT2	0.000599487	-0.540375	0.111	0.389	1	HINT2
LINC02256	0.000463995	-0.54033	0.059	0.278	1	LINC02256
NUDT3	0.000753061	-0.540209	0.192	0.556	1	NUDT3
GIMAP2	0.0239812	-0.538201	0.14	0.333	1	GIMAP2
OAS1	0.0224599	-0.537708	0.29	0.556	1	OAS1
RTRAF	0.0062049	-0.537088	0.339	0.667	1	RTRAF
KLF2	0.180612	-0.535667	0.619	0.667	1	KLF2
NBDY	0.0100741	-0.535653	0.186	0.444	1	NBDY
CLPP	3.20159e-05	-0.533833	0.104	0.444	0.635835	CLPP
ACOT9	0.0157985	-0.533535	0.176	0.389	1	ACOT9
HIST1H1D	0.000602526	-0.533477	0.107	0.389	1	HIST1H1D
CD74	0.162241	-0.533444	0.99	1	1	CD74
RHOF	0.00183483	-0.533436	0.075	0.278	1	RHOF
TSC22D3	0.00608842	-0.532617	0.531	0.944	1	TSC22D3
CTSZ	0.0213898	-0.532167	0.655	0.944	1	CTSZ
RCC2	0.0184267	-0.531876	0.14	0.333	1	RCC2
PTP4A2	0.017687	-0.531762	0.635	0.833	1	PTP4A2
RBX1	0.00780562	-0.531749	0.616	0.889	1	RBX1
GEMIN6	3.91065e-06	-0.531666	0.036	0.278	0.0776655	GEMIN6
RBM4	0.0140797	-0.531358	0.235	0.5	1	RBM4
LAP3	0.0272627	-0.530504	0.41	0.778	1	LAP3
CPSF4	0.000291611	-0.529975	0.059	0.278	1	CPSF4
OSTC	0.00290478	-0.529577	0.349	0.722	1	OSTC
NDFIP1	0.00629535	-0.528943	0.277	0.556	1	NDFIP1
UBB	0.00463291	-0.528149	0.674	0.944	1	UBB
IMP3	0.00091796	-0.52798	0.173	0.5	1	IMP3
COX5B	0.00380671	-0.527937	0.785	1	1	COX5B
PPDPF	0.0166753	-0.527665	0.492	0.833	1	PPDPF
TRIM22	0.00132149	-0.527547	0.342	0.722	1	TRIM22
GOSR1	0.00083526	-0.527512	0.114	0.389	1	GOSR1
SMIM20	0.000245163	-0.527275	0.078	0.333	1	SMIM20
EXOSC9	0.000929868	-0.526674	0.068	0.278	1	EXOSC9
BTN3A1	9.81395e-05	-0.526247	0.117	0.444	1	BTN3A1
NDUFS6	0.0296359	-0.525162	0.55	0.722	1	NDUFS6
FAM32A	0.0159041	-0.525154	0.248	0.5	1	FAM32A
NAA10	0.00138906	-0.523726	0.186	0.5	1	NAA10
CCDC174	7.33438e-05	-0.523522	0.111	0.444	1	CCDC174
SCAND1	0.00116348	-0.523236	0.41	0.889	1	SCAND1
KLF11	0.0129698	-0.522142	0.098	0.278	1	KLF11
RIPOR1	0.00441271	-0.521426	0.111	0.333	1	RIPOR1
MRPL14	0.000815329	-0.5211	0.277	0.667	1	MRPL14
TIMM10	0.00370839	-0.520415	0.163	0.444	1	TIMM10
DYRK4	5.61621e-06	-0.519276	0.036	0.278	0.111538	DYRK4
HAGH	0.0284264	-0.51918	0.147	0.333	1	HAGH
EDF1	0.00444112	-0.51918	0.599	0.889	1	EDF1
C19orf38	0.000914176	-0.519008	0.358	0.778	1	C19orf38
DNTTIP1	6.27219e-05	-0.518989	0.107	0.444	1	DNTTIP1
UQCRB	0.00555544	-0.518861	0.759	0.889	1	UQCRB
IL18	0.0218322	-0.51861	0.147	0.333	1	IL18
HSD17B10	0.00869028	-0.518203	0.189	0.444	1	HSD17B10
ENY2	0.00581925	-0.517291	0.537	0.889	1	ENY2
RFC1	0.00515107	-0.516548	0.14	0.389	1	RFC1
MRPL1	0.000404103	-0.515992	0.081	0.333	1	MRPL1
SF3B5	0.00907849	-0.515937	0.466	0.778	1	SF3B5
EPRS	0.000461883	-0.515925	0.081	0.333	1	EPRS
RNH1	0.0535714	-0.515448	0.515	0.722	1	RNH1
USF1	0.00122659	-0.51536	0.088	0.333	1	USF1
EIF4A1	0.0133388	-0.515291	0.7	0.944	1	EIF4A1
SVIL	0.0259392	-0.515096	0.107	0.278	1	SVIL
UBE2V2	0.000265149	-0.514989	0.15	0.5	1	UBE2V2
EMC3	0.00226411	-0.514872	0.169	0.444	1	EMC3
VDAC3	0.0144576	-0.514371	0.166	0.389	1	VDAC3
GPSM3	0.00410276	-0.514005	0.603	0.944	1	GPSM3
TBC1D10C	0.000923391	-0.513453	0.107	0.389	1	TBC1D10C
HLA-C	0.000794813	-0.51335	0.922	1	1	HLA-C
RARA-AS1	5.92452e-05	-0.512637	0.088	0.389	1	RARA-AS1
AC092803.1	0.000132862	-0.512571	0.072	0.333	1	AC092803.1
CIB1	0.021083	-0.512352	0.472	0.778	1	CIB1
IFI6	0.00296336	-0.512135	0.342	0.722	1	IFI6
FLT3	1.10796e-05	-0.511884	0.039	0.278	0.22004	FLT3
METTL16	4.1237e-05	-0.511784	0.046	0.278	0.818966	METTL16
CSTB	0.00196793	-0.511725	0.752	1	1	CSTB
VDAC2	0.00812161	-0.511459	0.316	0.611	1	VDAC2
ATP5MG	0.00323357	-0.510725	0.876	1	1	ATP5MG
S100A11	0.0292873	-0.510112	0.99	1	1	S100A11
PAFAH1B2	0.0118936	-0.509704	0.166	0.389	1	PAFAH1B2
ATP5PD	0.00815378	-0.508748	0.469	0.778	1	ATP5PD
SIVA1	0.00480635	-0.508118	0.322	0.667	1	SIVA1
MYL6	0.0023721	-0.508036	0.951	1	1	MYL6
PFDN1	0.0209164	-0.5077	0.218	0.444	1	PFDN1
TRIP4	0.00139787	-0.507393	0.098	0.333	1	TRIP4
NME1	0.000356449	-0.507214	0.059	0.278	1	NME1
GABARAPL2	0.00299199	-0.50678	0.345	0.722	1	GABARAPL2
SMIM7	0.0008171	-0.505999	0.199	0.556	1	SMIM7
FEZ2	0.00202693	-0.505378	0.124	0.389	1	FEZ2
GRK3	0.0184154	-0.505038	0.326	0.611	1	GRK3
ATP6V1G1	0.0179461	-0.504876	0.635	0.889	1	ATP6V1G1
PRADC1	0.000469381	-0.504074	0.078	0.333	1	PRADC1
RHOA	0.0128513	-0.504064	0.762	0.889	1	RHOA
AHCY	7.04501e-05	-0.503358	0.065	0.333	1	AHCY
MRPS26	0.000281593	-0.503288	0.098	0.389	1	MRPS26
COX17	0.0118027	-0.503286	0.482	0.778	1	COX17
CDK9	0.00994911	-0.503051	0.094	0.278	1	CDK9
CCDC57	0.00317301	-0.502609	0.134	0.389	1	CCDC57
LIN54	5.72992e-07	-0.502511	0.029	0.278	0.0113796	LIN54
PNRC2	0.0705324	-0.501939	0.28	0.5	1	PNRC2
LYSMD2	0.0716	-0.501131	0.251	0.444	1	LYSMD2
LTV1	0.0108206	-0.500275	0.094	0.278	1	LTV1
RAB14	0.0966095	-0.500161	0.277	0.444	1	RAB14
TIMM8B	0.00162507	-0.499948	0.371	0.778	1	TIMM8B
HADHA	0.00351818	-0.499524	0.391	0.778	1	HADHA
ECHS1	0.00625085	-0.498973	0.215	0.5	1	ECHS1
HIST1H1C	0.0391423	-0.498922	0.117	0.278	1	HIST1H1C
PSMD7	0.0244459	-0.498503	0.218	0.444	1	PSMD7
RBM7	0.000963453	-0.497049	0.114	0.389	1	RBM7
TXNL1	0.00244115	-0.495482	0.221	0.556	1	TXNL1
POLR3K	0.00396275	-0.494739	0.078	0.278	1	POLR3K
FAAP20	0.0289439	-0.494734	0.267	0.5	1	FAAP20
TPI1	0.013984	-0.493522	0.687	0.944	1	TPI1
MRPL33	0.0538281	-0.493187	0.498	0.722	1	MRPL33
ITM2B	0.00738009	-0.493073	0.847	1	1	ITM2B
CCZ1	0.00364853	-0.492627	0.104	0.333	1	CCZ1
FAM98B	3.44223e-05	-0.492031	0.062	0.333	0.683626	FAM98B
UBXN1	0.00616501	-0.491445	0.43	0.778	1	UBXN1
CLEC2B	0.00625439	-0.491025	0.378	0.722	1	CLEC2B
SPAG7	0.0278487	-0.49088	0.182	0.389	1	SPAG7
MRPS36	0.00677938	-0.490811	0.264	0.556	1	MRPS36
SRFBP1	0.00074448	-0.49079	0.062	0.278	1	SRFBP1
CBX1	0.0224524	-0.490713	0.107	0.278	1	CBX1
ARL6IP4	0.0206378	-0.490441	0.619	0.889	1	ARL6IP4
AC002451.1	5.09108e-06	-0.490435	0.036	0.278	0.101109	AC002451.1
NDUFAF5	6.18238e-07	-0.489801	0.029	0.278	0.0122782	NDUFAF5
ATP5MC2	0.0080907	-0.489644	0.893	0.944	1	ATP5MC2
DHRS4L2	0.000769689	-0.488607	0.173	0.5	1	DHRS4L2
PPIG	0.0388161	-0.48813	0.283	0.5	1	PPIG
CHMP4A	0.0111993	-0.487543	0.319	0.611	1	CHMP4A
SRBD1	0.000961488	-0.487469	0.088	0.333	1	SRBD1
DYNLL1	0.0266294	-0.486514	0.612	0.889	1	DYNLL1
CORO1A	0.0166149	-0.48623	0.814	1	1	CORO1A
SNX1	0.00198569	-0.485351	0.182	0.5	1	SNX1
TFAM	0.000199007	-0.485133	0.121	0.444	1	TFAM
LDB1	9.59357e-05	-0.484935	0.049	0.278	1	LDB1
ADIPOR1	0.0264799	-0.484739	0.179	0.389	1	ADIPOR1
UXT	0.0109671	-0.483524	0.433	0.722	1	UXT
RESF1	0.00196142	-0.481708	0.221	0.556	1	RESF1
TMBIM4	0.00752085	-0.480944	0.495	0.889	1	TMBIM4
CHIC2	0.000684542	-0.480923	0.179	0.5	1	CHIC2
TRAPPC3	0.0112499	-0.479997	0.156	0.389	1	TRAPPC3
EIF3G	0.00127458	-0.479894	0.508	1	1	EIF3G
SNRPC	0.120485	-0.479764	0.156	0.278	1	SNRPC
SLAMF7	0.00105357	-0.479519	0.14	0.444	1	SLAMF7
PTPMT1	0.00629868	-0.479464	0.081	0.278	1	PTPMT1
CPNE3	0.00573814	-0.479425	0.208	0.5	1	CPNE3
CDK2AP1	0.00153666	-0.479303	0.147	0.444	1	CDK2AP1
UQCR10	0.0113294	-0.478734	0.661	0.944	1	UQCR10
DDX42	0.0257385	-0.478532	0.143	0.333	1	DDX42
YWHAE	0.00217236	-0.477891	0.524	0.944	1	YWHAE
PTGIR	0.00471538	-0.477798	0.085	0.278	1	PTGIR
TMEM59	0.0166135	-0.477638	0.394	0.722	1	TMEM59
DCTN4	0.00325473	-0.477302	0.169	0.444	1	DCTN4
MRPS31	3.7682e-05	-0.477054	0.081	0.389	0.748364	MRPS31
MED28	0.0056485	-0.476974	0.212	0.5	1	MED28
LIMD2	0.0162923	-0.476878	0.658	0.944	1	LIMD2
KRT10	0.00805556	-0.476461	0.257	0.556	1	KRT10
SEC11C	0.000905674	-0.47585	0.173	0.5	1	SEC11C
CCT7	0.0269849	-0.475769	0.147	0.333	1	CCT7
APH1A	0.0468755	-0.474693	0.199	0.389	1	APH1A
MICU2	0.000209991	-0.474234	0.094	0.389	1	MICU2
LGALS3	0.0452881	-0.4737	0.57	0.889	1	LGALS3
NDUFA1	0.00648398	-0.473483	0.691	1	1	NDUFA1
CAT	0.0136767	-0.473264	0.332	0.611	1	CAT
PSMD14	0.0132876	-0.47234	0.124	0.333	1	PSMD14
AL139246.5	0.00111003	-0.472089	0.117	0.389	1	AL139246.5
TMEM191C	4.47962e-08	-0.471551	0.023	0.278	0.000889652	TMEM191C
TMEM258	0.0110748	-0.471203	0.645	0.944	1	TMEM258
ATP5F1A	0.0592578	-0.47058	0.332	0.556	1	ATP5F1A
NDUFA13	0.00590611	-0.470059	0.678	0.944	1	NDUFA13
BTN2A2	0.0035863	-0.469375	0.078	0.278	1	BTN2A2
ATP5F1B	0.013265	-0.468997	0.479	0.833	1	ATP5F1B
DDX19A	0.000135749	-0.468549	0.072	0.333	1	DDX19A
ACTR3	0.0256896	-0.467825	0.671	0.889	1	ACTR3
ITGA4	0.00878739	-0.467718	0.414	0.778	1	ITGA4
PMF1	0.0109052	-0.467612	0.091	0.278	1	PMF1
ZNF688	0.000699619	-0.46761	0.062	0.278	1	ZNF688
NDUFS2	0.000927381	-0.467029	0.205	0.556	1	NDUFS2
NCK1	0.0223965	-0.466911	0.143	0.333	1	NCK1
SNX3	0.0135197	-0.466617	0.456	0.778	1	SNX3
SLC7A7	0.133163	-0.466094	0.42	0.556	1	SLC7A7
VPS29	0.0204523	-0.466035	0.42	0.722	1	VPS29
AKIRIN2	0.0344361	-0.464884	0.336	0.556	1	AKIRIN2
FDX1	0.000885014	-0.464612	0.14	0.444	1	FDX1
MBD5	0.000914043	-0.464576	0.062	0.278	1	MBD5
OIP5-AS1	0.00413778	-0.464548	0.205	0.5	1	OIP5-AS1
GNAI3	0.0127766	-0.464418	0.332	0.611	1	GNAI3
CLDND1	0.00485192	-0.464389	0.147	0.389	1	CLDND1
MDFIC	0.0213218	-0.462988	0.137	0.333	1	MDFIC
UBE2V1	0.00710536	-0.4629	0.329	0.667	1	UBE2V1
PRPF31	0.00110564	-0.462185	0.088	0.333	1	PRPF31
BLOC1S4	2.72096e-06	-0.462128	0.049	0.333	0.0540382	BLOC1S4
GLOD4	0.0294295	-0.46178	0.114	0.278	1	GLOD4
NPL	0.0339116	-0.461004	0.15	0.333	1	NPL
PSMG4	0.000216354	-0.4601	0.072	0.333	1	PSMG4
NTMT1	0.0052977	-0.4595	0.081	0.278	1	NTMT1
STK38	0.00656944	-0.459455	0.221	0.5	1	STK38
EMC2	0.00110534	-0.459353	0.065	0.278	1	EMC2
NSFL1C	0.0900037	-0.458613	0.176	0.333	1	NSFL1C
EXOSC10	3.18e-06	-0.458371	0.065	0.389	0.0631549	EXOSC10
SNX15	8.22231e-05	-0.458246	0.049	0.278	1	SNX15
UQCR11	0.00226152	-0.458199	0.893	1	1	UQCR11
PSMA7	0.0103564	-0.458196	0.609	1	1	PSMA7
NSA2	0.0144337	-0.458073	0.583	0.889	1	NSA2
MRPL47	0.00661873	-0.457757	0.182	0.444	1	MRPL47
LYN	0.0670475	-0.457652	0.638	0.889	1	LYN
UCHL3	0.00302908	-0.457646	0.101	0.333	1	UCHL3
ARL6IP5	0.025439	-0.456995	0.537	0.833	1	ARL6IP5
NDUFB11	0.0283852	-0.456644	0.544	0.778	1	NDUFB11
CAPRIN1	0.00238988	-0.456575	0.182	0.5	1	CAPRIN1
PDCD2	0.00212381	-0.455725	0.127	0.389	1	PDCD2
HES4	0.0343048	-0.454609	0.14	0.333	1	HES4
RTF2	0.218864	-0.454391	0.28	0.389	1	RTF2
YIF1A	0.00147232	-0.453844	0.091	0.333	1	YIF1A
ZNF143	0.00694951	-0.453308	0.085	0.278	1	ZNF143
ACBD6	0.00123194	-0.453188	0.068	0.278	1	ACBD6
STIMATE	0.000853414	-0.45318	0.065	0.278	1	STIMATE
CHD6	0.097262	-0.453167	0.137	0.278	1	CHD6
POLR2L	0.0416062	-0.45314	0.694	0.944	1	POLR2L
LINC01578	0.012937	-0.452655	0.355	0.667	1	LINC01578
RPAIN	0.00313997	-0.452559	0.16	0.444	1	RPAIN
ETNK1	0.0179142	-0.451628	0.169	0.389	1	ETNK1
YWHAH	0.00574068	-0.451339	0.28	0.611	1	YWHAH
BCAP29	0.015126	-0.451314	0.13	0.333	1	BCAP29
PSMC4	0.043587	-0.450513	0.192	0.389	1	PSMC4
AIP	0.00211267	-0.450496	0.215	0.556	1	AIP
ZC3H6	0.00324266	-0.45013	0.078	0.278	1	ZC3H6
EXOC1	0.0289713	-0.449722	0.186	0.389	1	EXOC1
TRAPPC4	0.0058243	-0.449445	0.081	0.278	1	TRAPPC4
MAD2L2	0.00179245	-0.449333	0.121	0.389	1	MAD2L2
MTPN	0.198592	-0.449124	0.537	0.722	1	MTPN
NUDT14	0.00265048	-0.449068	0.098	0.333	1	NUDT14
SIGLEC10	0.00114007	-0.448456	0.143	0.444	1	SIGLEC10
SSR3	0.00868167	-0.448446	0.43	0.778	1	SSR3
GLRX	0.0100516	-0.448022	0.515	0.889	1	GLRX
RUFY3	0.0783709	-0.447976	0.176	0.333	1	RUFY3
COX7A2L	0.010864	-0.447715	0.349	0.667	1	COX7A2L
GMFG	0.00936943	-0.446918	0.814	1	1	GMFG
NAXE	0.00694951	-0.446528	0.085	0.278	1	NAXE
ANKRD13A	0.0173379	-0.445343	0.195	0.444	1	ANKRD13A
MRPL15	0.000261246	-0.444681	0.075	0.333	1	MRPL15
EP300	0.0218975	-0.444602	0.274	0.556	1	EP300
ERP29	0.00815335	-0.443669	0.528	0.889	1	ERP29
NMI	0.0113536	-0.443215	0.267	0.556	1	NMI
HMGCL	0.000389492	-0.441831	0.055	0.278	1	HMGCL
PCMT1	0.0512209	-0.441485	0.195	0.389	1	PCMT1
MED31	0.0013758	-0.441076	0.117	0.389	1	MED31
MED30	0.0403589	-0.44093	0.186	0.389	1	MED30
CYBA	0.0201155	-0.440663	0.961	1	1	CYBA
SUPT4H1	0.0186259	-0.440547	0.381	0.667	1	SUPT4H1
ARF1	0.0954376	-0.440419	0.495	0.667	1	ARF1
UMAD1	0.000124785	-0.439537	0.068	0.333	1	UMAD1
GOSR2	0.00193195	-0.439326	0.072	0.278	1	GOSR2
RAB8A	0.0531779	-0.439096	0.349	0.556	1	RAB8A
SHARPIN	0.00668628	-0.439055	0.117	0.333	1	SHARPIN
MED4	0.0459702	-0.43904	0.208	0.389	1	MED4
UQCRC2	0.0273826	-0.437177	0.303	0.556	1	UQCRC2
MRPL54	0.00548239	-0.437129	0.345	0.722	1	MRPL54
ARF5	0.00888149	-0.43705	0.42	0.778	1	ARF5
POMP	0.0289566	-0.435372	0.658	0.889	1	POMP
PSMD9	0.0203919	-0.434812	0.212	0.444	1	PSMD9
TMEM243	0.0102551	-0.434685	0.124	0.333	1	TMEM243
MRPS12	0.00515045	-0.434502	0.166	0.444	1	MRPS12
TMEM219	0.0163959	-0.43334	0.394	0.667	1	TMEM219
PGLS	0.0630584	-0.433075	0.58	0.722	1	PGLS
OAZ1	0.0026513	-0.432836	0.974	1	1	OAZ1
IK	0.0365198	-0.432605	0.319	0.556	1	IK
MKKS	0.0011227	-0.432529	0.091	0.333	1	MKKS
C11orf58	0.0120744	-0.432254	0.436	0.778	1	C11orf58
GPX4	0.0164234	-0.431729	0.723	0.944	1	GPX4
ZNF593	3.60851e-05	-0.431578	0.147	0.556	0.716651	ZNF593
THOC7	0.0364733	-0.431334	0.238	0.444	1	THOC7
SSBP2	0.00153339	-0.431224	0.068	0.278	1	SSBP2
HLA-DMB	0.416165	-0.430919	0.45	0.5	1	HLA-DMB
LILRB1	0.387058	-0.430891	0.381	0.444	1	LILRB1
YTHDF2	0.174055	-0.430243	0.163	0.278	1	YTHDF2
PMPCB	0.0761337	-0.429672	0.134	0.278	1	PMPCB
RIOK3	0.0350333	-0.429668	0.3	0.556	1	RIOK3
ARL6IP6	0.0368673	-0.429181	0.114	0.278	1	ARL6IP6
MCRS1	0.000620912	-0.429131	0.085	0.333	1	MCRS1
TARDBP	0.0204994	-0.428703	0.173	0.389	1	TARDBP
CIAO1	0.012451	-0.428234	0.192	0.444	1	CIAO1
SCIMP	0.0716861	-0.427515	0.423	0.667	1	SCIMP
POLR2K	0.00178294	-0.427137	0.212	0.556	1	POLR2K
CNIH4	0.050335	-0.427128	0.241	0.444	1	CNIH4
BTF3	0.029	-0.426766	0.762	0.944	1	BTF3
TMEM230	0.0151951	-0.426588	0.267	0.556	1	TMEM230
HSP90AB1	0.0587732	-0.426252	0.515	0.778	1	HSP90AB1
SNX2	0.193531	-0.426178	0.397	0.5	1	SNX2
TRAPPC1	0.0211852	-0.425967	0.463	0.833	1	TRAPPC1
ARPC5	0.0133508	-0.425421	0.805	0.944	1	ARPC5
LAMTOR4	0.0290757	-0.425293	0.769	0.944	1	LAMTOR4
JDP2	0.0744497	-0.425237	0.13	0.278	1	JDP2
BOLA2	0.00946011	-0.423914	0.091	0.278	1	BOLA2
TOR3A	0.00150926	-0.423748	0.094	0.333	1	TOR3A
P2RY13	0.0372192	-0.423678	0.358	0.667	1	P2RY13
TAF1D	0.0419392	-0.423393	0.283	0.5	1	TAF1D
SLC39A10	0.00608764	-0.423133	0.111	0.333	1	SLC39A10
NIPSNAP2	0.00292169	-0.422636	0.218	0.556	1	NIPSNAP2
SBNO1	0.001898	-0.422302	0.094	0.333	1	SBNO1
TBC1D10A	0.00193195	-0.42216	0.072	0.278	1	TBC1D10A
MRPS5	0.00206112	-0.421776	0.182	0.5	1	MRPS5
BCL7C	0.0193569	-0.421299	0.169	0.389	1	BCL7C
CCDC88A	0.342039	-0.421104	0.404	0.5	1	CCDC88A
SMARCD1	0.007056	-0.42066	0.085	0.278	1	SMARCD1
CD86	0.01003	-0.420548	0.336	0.667	1	CD86
DAD1	0.0118655	-0.420379	0.375	0.722	1	DAD1
PRPF4B	0.0247338	-0.42012	0.313	0.611	1	PRPF4B
DEGS1	0.0478355	-0.420044	0.163	0.333	1	DEGS1
UFD1	0.00642176	-0.419191	0.143	0.389	1	UFD1
PET100	0.0128455	-0.418996	0.687	1	1	PET100
ANKHD1	0.24512	-0.418366	0.257	0.389	1	ANKHD1
ZCCHC10	0.0522679	-0.418067	0.156	0.333	1	ZCCHC10
HIKESHI	0.0119673	-0.418031	0.156	0.389	1	HIKESHI
RAP1GDS1	0.0134412	-0.41798	0.091	0.278	1	RAP1GDS1
RBM28	0.000182896	-0.417453	0.072	0.333	1	RBM28
SETD2	0.0120585	-0.416002	0.199	0.444	1	SETD2
TMEM50A	0.0413063	-0.415998	0.469	0.778	1	TMEM50A
ACYP2	0.00245364	-0.415973	0.094	0.333	1	ACYP2
LILRA5	0.2242	-0.414926	0.505	0.611	1	LILRA5
GAPVD1	0.119032	-0.414455	0.143	0.278	1	GAPVD1
PHTF2	0.0291979	-0.414113	0.143	0.333	1	PHTF2
PPP1R11	0.00769649	-0.413818	0.179	0.444	1	PPP1R11
RRAGA	0.00727338	-0.413528	0.085	0.278	1	RRAGA
TMEM50B	0.0114188	-0.413261	0.127	0.333	1	TMEM50B
MOB4	0.0629642	-0.412983	0.166	0.333	1	MOB4
NPC2	0.0369016	-0.412539	0.713	1	1	NPC2
IGBP1	0.027438	-0.412321	0.215	0.444	1	IGBP1
RACK1	0.0576349	-0.412188	0.938	1	1	RACK1
NAAA	0.243332	-0.411905	0.29	0.389	1	NAAA
WDR11	0.0145974	-0.411706	0.189	0.444	1	WDR11
ANAPC16	0.0089488	-0.411512	0.394	0.778	1	ANAPC16
UCP2	0.364532	-0.411104	0.524	0.611	1	UCP2
MPLKIP	0.00148173	-0.410602	0.179	0.5	1	MPLKIP
IFNGR1	0.270759	-0.410561	0.469	0.611	1	IFNGR1
KMT2E-AS1	0.0541155	-0.409704	0.371	0.611	1	KMT2E-AS1
PLAC8	0.0224687	-0.409531	0.417	0.778	1	PLAC8
METTL23	0.00354207	-0.409527	0.104	0.333	1	METTL23
HDAC8	0.00576131	-0.408945	0.078	0.278	1	HDAC8
GNA15	0.0162602	-0.408547	0.134	0.333	1	GNA15
SIDT2	0.016998	-0.40842	0.16	0.389	1	SIDT2
NAGK	0.02659	-0.408392	0.394	0.667	1	NAGK
SH3BGRL3	0.00276621	-0.407928	0.993	1	1	SH3BGRL3
SNAPC2	9.11413e-05	-0.407918	0.049	0.278	1	SNAPC2
TXN2	0.00307493	-0.406379	0.261	0.611	1	TXN2
LY86	0.0619574	-0.406103	0.423	0.667	1	LY86
AGA	0.00377606	-0.40549	0.081	0.278	1	AGA
TSTA3	0.00870257	-0.405472	0.088	0.278	1	TSTA3
XPA	0.00287255	-0.405401	0.104	0.333	1	XPA
AK2	0.0270855	-0.405222	0.173	0.389	1	AK2
SERP1	0.0111426	-0.404659	0.788	1	1	SERP1
DLD	0.106013	-0.404482	0.14	0.278	1	DLD
MRPS18C	0.036044	-0.404467	0.225	0.444	1	MRPS18C
LSM6	0.0128078	-0.404088	0.388	0.722	1	LSM6
GLO1	0.028121	-0.403498	0.137	0.333	1	GLO1
CDKN2D	0.291962	-0.403497	0.248	0.333	1	CDKN2D
ARL2	0.00075882	-0.403333	0.085	0.333	1	ARL2
SLC39A3	0.000859748	-0.403257	0.062	0.278	1	SLC39A3
SPINT2	0.0445792	-0.402012	0.156	0.333	1	SPINT2
ALKBH7	0.028709	-0.401868	0.29	0.556	1	ALKBH7
THRAP3	0.053703	-0.40173	0.264	0.5	1	THRAP3
RAB11A	0.013741	-0.401669	0.27	0.556	1	RAB11A
TPMT	0.000899548	-0.401617	0.166	0.5	1	TPMT
SMIM26	0.0145211	-0.401414	0.384	0.667	1	SMIM26
AKAP10	0.000582746	-0.401274	0.107	0.389	1	AKAP10
TES	0.00689971	-0.400953	0.336	0.667	1	TES
MED6	0.0154251	-0.400864	0.098	0.278	1	MED6
FBXO38	0.0183384	-0.400796	0.104	0.278	1	FBXO38
PTPN6	0.0303144	-0.400689	0.498	0.833	1	PTPN6
CRBN	0.00715275	-0.400366	0.176	0.444	1	CRBN
PFDN2	0.00287288	-0.400282	0.332	0.722	1	PFDN2
PEX16	0.00580044	-0.399932	0.111	0.333	1	PEX16
WDR61	0.0262162	-0.399246	0.104	0.278	1	WDR61
ACP1	0.00795719	-0.399107	0.179	0.444	1	ACP1
TCP1	0.0174227	-0.399027	0.205	0.444	1	TCP1
MRPS15	0.00489484	-0.397808	0.14	0.389	1	MRPS15
ZFAND1	4.87914e-05	-0.397502	0.081	0.389	0.968996	ZFAND1
KDM5A	0.00293481	-0.397465	0.309	0.667	1	KDM5A
YAF2	0.0485633	-0.397394	0.124	0.278	1	YAF2
APPL1	0.0323509	-0.397062	0.179	0.389	1	APPL1
CMC1	0.00767284	-0.396151	0.111	0.333	1	CMC1
MTCH2	0.013696	-0.395587	0.127	0.333	1	MTCH2
PSMB8-AS1	0.00666917	-0.395491	0.208	0.5	1	PSMB8-AS1
EAF2	0.0285073	-0.395227	0.104	0.278	1	EAF2
SARAF	0.0862599	-0.395055	0.485	0.667	1	SARAF
CPVL	0.0665483	-0.395039	0.557	0.833	1	CPVL
CMTM7	0.0113387	-0.394258	0.199	0.444	1	CMTM7
MXD4	0.0738691	-0.394044	0.215	0.389	1	MXD4
HAUS2	0.000177517	-0.3937	0.052	0.278	1	HAUS2
NDUFV2	0.0170852	-0.393047	0.362	0.667	1	NDUFV2
EEF1A1	0.00346783	-0.39235	0.997	1	1	EEF1A1
XPO1	0.0113311	-0.391997	0.274	0.556	1	XPO1
PARP10	0.00952741	-0.391283	0.117	0.333	1	PARP10
IRF9	0.203246	-0.390464	0.163	0.278	1	IRF9
STX18	0.00356588	-0.39016	0.075	0.278	1	STX18
RNASET2	0.0102508	-0.390144	0.632	0.944	1	RNASET2
ZCRB1	0.0241459	-0.390132	0.143	0.333	1	ZCRB1
STXBP2	0.848208	-0.389375	0.648	0.611	1	STXBP2
RSL1D1	0.0379002	-0.389339	0.362	0.611	1	RSL1D1
PTRH2	0.000557709	-0.38899	0.078	0.333	1	PTRH2
DBI	0.0574806	-0.388876	0.554	0.833	1	DBI
ZDHHC17	0.00388076	-0.388683	0.075	0.278	1	ZDHHC17
DBNL	0.0359737	-0.388108	0.345	0.611	1	DBNL
ESF1	0.0348718	-0.387905	0.114	0.278	1	ESF1
ISCU	0.00249228	-0.387882	0.254	0.611	1	ISCU
TCF7L2	0.0900127	-0.387513	0.358	0.556	1	TCF7L2
GNPTG	0.00479017	-0.387395	0.134	0.389	1	GNPTG
GDI2	0.0629151	-0.38727	0.524	0.722	1	GDI2
CSK	0.0158158	-0.387008	0.459	0.778	1	CSK
SIN3B	0.00398477	-0.386949	0.134	0.389	1	SIN3B
SNHG32	0.0496301	-0.386767	0.163	0.333	1	SNHG32
DCTN3	0.0430583	-0.386668	0.316	0.556	1	DCTN3
WDR83OS	0.0288438	-0.386522	0.56	0.889	1	WDR83OS
RGS18	0.0812775	-0.386334	0.45	0.667	1	RGS18
SDHA	0.0218369	-0.386109	0.104	0.278	1	SDHA
DCTPP1	7.04501e-05	-0.385402	0.065	0.333	1	DCTPP1
JAML	0.280572	-0.385293	0.583	0.722	1	JAML
PCM1	0.24475	-0.385289	0.182	0.278	1	PCM1
TMOD3	0.00743697	-0.385157	0.3	0.611	1	TMOD3
NDUFS5	0.0108008	-0.385155	0.573	0.944	1	NDUFS5
POLR2F	0.00561695	-0.384941	0.199	0.5	1	POLR2F
FNBP4	0.0120137	-0.38363	0.179	0.444	1	FNBP4
SMCO4	0.0756283	-0.383581	0.287	0.5	1	SMCO4
ISG20L2	0.0510775	-0.383275	0.117	0.278	1	ISG20L2
HACD2	0.00444705	-0.382882	0.078	0.278	1	HACD2
HNRNPF	0.0289866	-0.381738	0.495	0.722	1	HNRNPF
ABHD12	0.000210031	-0.38171	0.052	0.278	1	ABHD12
SURF1	0.0182684	-0.381496	0.202	0.444	1	SURF1
LARP7	0.05271	-0.380993	0.235	0.444	1	LARP7
AATBC	0.000355877	-0.38093	0.055	0.278	1	AATBC
DNASE2	0.0160606	-0.380674	0.094	0.278	1	DNASE2
DHX40	0.01345	-0.380589	0.124	0.333	1	DHX40
STMP1	0.0358878	-0.380387	0.511	0.778	1	STMP1
SGPP1	0.000347908	-0.38031	0.055	0.278	1	SGPP1
AC004556.3	6.03154e-05	-0.379965	0.046	0.278	1	AC004556.3
ADA	0.00924031	-0.379463	0.085	0.278	1	ADA
TMEM256	0.0301535	-0.379234	0.332	0.611	1	TMEM256
UQCRH	0.035714	-0.379094	0.694	0.944	1	UQCRH
PANK2	0.167726	-0.377928	0.16	0.278	1	PANK2
SEC11A	0.0345581	-0.376861	0.564	0.944	1	SEC11A
CIAO2B	0.0360446	-0.376848	0.27	0.5	1	CIAO2B
TRMT1L	0.00215391	-0.376778	0.072	0.278	1	TRMT1L
GGNBP2	0.00835225	-0.375854	0.212	0.5	1	GGNBP2
SURF2	0.00065728	-0.375833	0.062	0.278	1	SURF2
COPS5	0.073414	-0.375766	0.127	0.278	1	COPS5
SNRNP40	0.0082605	-0.37533	0.117	0.333	1	SNRNP40
CHD4	0.0746685	-0.375066	0.248	0.444	1	CHD4
PHB2	0.00710112	-0.374878	0.28	0.611	1	PHB2
IL10RB	0.0676662	-0.37412	0.303	0.5	1	IL10RB
RAD23B	0.00217852	-0.373871	0.212	0.556	1	RAD23B
EVL	0.00368497	-0.373464	0.182	0.5	1	EVL
TXNL4A	0.00576759	-0.373437	0.277	0.611	1	TXNL4A
VPS28	0.0450521	-0.372925	0.433	0.667	1	VPS28
RAC2	0.207034	-0.372512	0.508	0.667	1	RAC2
ADI1	0.00840055	-0.372151	0.218	0.5	1	ADI1
BCL10	0.00283841	-0.371223	0.199	0.5	1	BCL10
PSMD8	0.00465268	-0.37099	0.365	0.778	1	PSMD8
SMAP1	0.0368258	-0.370011	0.176	0.389	1	SMAP1
PCGF5	0.118964	-0.3693	0.179	0.333	1	PCGF5
JPX	0.0821812	-0.369018	0.127	0.278	1	JPX
PRDM2	0.0202924	-0.368851	0.163	0.389	1	PRDM2
NXPE3	0.0309481	-0.368639	0.107	0.278	1	NXPE3
CYSLTR1	0.0365329	-0.367473	0.186	0.389	1	CYSLTR1
MYCBP	0.0219624	-0.366791	0.166	0.389	1	MYCBP
SNX19	0.00112732	-0.366581	0.065	0.278	1	SNX19
CFD	0.320807	-0.366273	0.762	0.722	1	CFD
SENP6	0.019175	-0.366197	0.274	0.556	1	SENP6
SNHG8	0.0338277	-0.365983	0.498	0.833	1	SNHG8
XPNPEP3	0.000914043	-0.36592	0.062	0.278	1	XPNPEP3
SCAF11	0.0296917	-0.365393	0.498	0.833	1	SCAF11
RNF7	0.0355515	-0.365301	0.313	0.556	1	RNF7
SNU13	0.0421842	-0.364895	0.375	0.667	1	SNU13
MZT2A	0.0217294	-0.36417	0.101	0.278	1	MZT2A
AC064805.1	0.0012372	-0.364047	0.088	0.333	1	AC064805.1
LENG1	0.00796204	-0.363515	0.085	0.278	1	LENG1
ITGB1	0.0946784	-0.363317	0.476	0.667	1	ITGB1
JAK1	0.343436	-0.363128	0.427	0.5	1	JAK1
C1orf54	0.000242269	-0.362555	0.052	0.278	1	C1orf54
CD300C	0.0588749	-0.361967	0.124	0.278	1	CD300C
SUCLG1	0.0373741	-0.361856	0.186	0.389	1	SUCLG1
MIF	0.116152	-0.361049	0.583	0.778	1	MIF
CLNS1A	0.0112565	-0.360657	0.218	0.5	1	CLNS1A
ETFA	0.00843919	-0.360291	0.212	0.5	1	ETFA
STK24	0.161905	-0.360255	0.205	0.333	1	STK24
DR1	0.0770849	-0.360144	0.205	0.389	1	DR1
NCL	0.0451784	-0.360042	0.479	0.778	1	NCL
USP1	0.0073687	-0.359971	0.111	0.333	1	USP1
MTX2	2.43053e-06	-0.359785	0.033	0.278	0.0482704	MTX2
COA3	0.00941814	-0.359107	0.182	0.444	1	COA3
COMMD3	0.0686634	-0.358776	0.127	0.278	1	COMMD3
LUC7L	0.025746	-0.358455	0.134	0.333	1	LUC7L
HNRNPDL	0.157805	-0.358242	0.668	0.944	1	HNRNPDL
CKLF	0.126816	-0.357538	0.479	0.722	1	CKLF
SPATS2L	0.000215108	-0.357133	0.052	0.278	1	SPATS2L
PDK4	0.0917788	-0.357072	0.127	0.278	1	PDK4
AC090559.1	0.00981449	-0.356588	0.248	0.556	1	AC090559.1
MAD1L1	0.000810842	-0.356358	0.107	0.389	1	MAD1L1
KHDRBS1	0.0976147	-0.355731	0.368	0.556	1	KHDRBS1
URM1	0.00280387	-0.355387	0.075	0.278	1	URM1
NECAP2	0.0458157	-0.355259	0.195	0.389	1	NECAP2
FNTA	0.00588894	-0.3548	0.134	0.389	1	FNTA
FIS1	0.0533902	-0.353715	0.391	0.667	1	FIS1
DPM3	0.136947	-0.353417	0.283	0.444	1	DPM3
LPCAT2	0.0479545	-0.353395	0.238	0.444	1	LPCAT2
MRPL51	0.0818007	-0.353077	0.29	0.5	1	MRPL51
MEF2A	0.153631	-0.35259	0.391	0.556	1	MEF2A
CD81	0.0417074	-0.352289	0.147	0.333	1	CD81
IGFLR1	0.0488058	-0.352078	0.231	0.444	1	IGFLR1
RNF115	0.00194074	-0.351909	0.124	0.389	1	RNF115
DHX29	0.0737537	-0.351873	0.13	0.278	1	DHX29
TMEM9B	0.174009	-0.351779	0.202	0.333	1	TMEM9B
RNMT	0.0756283	-0.351705	0.287	0.5	1	RNMT
NRDE2	0.00202873	-0.351404	0.068	0.278	1	NRDE2
LILRB4	0.022427	-0.350773	0.205	0.444	1	LILRB4
NRBF2	0.000752153	-0.350382	0.16	0.5	1	NRBF2
SREK1	0.00947395	-0.349696	0.215	0.5	1	SREK1
HSPA9	0.110659	-0.349696	0.225	0.389	1	HSPA9
PSMA5	0.0301992	-0.349199	0.309	0.556	1	PSMA5
EIF3M	0.0431538	-0.349142	0.397	0.667	1	EIF3M
COMMD4	0.159514	-0.349087	0.163	0.278	1	COMMD4
PFDN5	0.00702207	-0.348866	0.977	1	1	PFDN5
RRBP1	0.069862	-0.347548	0.212	0.389	1	RRBP1
SLC25A11	0.0382436	-0.347397	0.182	0.389	1	SLC25A11
THUMPD2	0.00103229	-0.346945	0.062	0.278	1	THUMPD2
NUTF2	0.0162994	-0.346802	0.199	0.444	1	NUTF2
HACD4	0.0451387	-0.346777	0.293	0.556	1	HACD4
FAM49B	0.0297776	-0.346454	0.521	0.833	1	FAM49B
COX16	0.027375	-0.345518	0.322	0.611	1	COX16
ATF1	0.00416412	-0.345443	0.078	0.278	1	ATF1
ATP5ME	0.0110508	-0.345339	0.863	1	1	ATP5ME
MZT2B	0.020854	-0.34526	0.456	0.778	1	MZT2B
VMA21	0.00193635	-0.34518	0.283	0.667	1	VMA21
HERC4	0.0623021	-0.344545	0.121	0.278	1	HERC4
FGFR1OP2	0.0164784	-0.344061	0.231	0.5	1	FGFR1OP2
FCGR2B	0.000540003	-0.344003	0.059	0.278	1	FCGR2B
RAB5IF	0.054515	-0.34337	0.407	0.667	1	RAB5IF
APBB1IP	0.018097	-0.343221	0.296	0.611	1	APBB1IP
CYBC1	0.01008	-0.343047	0.244	0.556	1	CYBC1
ALG5	0.0138557	-0.342074	0.094	0.278	1	ALG5
CNBP	0.0604475	-0.341802	0.427	0.667	1	CNBP
GATAD2A	0.10953	-0.341712	0.143	0.278	1	GATAD2A
GON4L	0.00377026	-0.341707	0.078	0.278	1	GON4L
STK38L	0.167521	-0.341685	0.156	0.278	1	STK38L
PGAM1	0.0447261	-0.341385	0.391	0.667	1	PGAM1
SYNE1	0.00121201	-0.34123	0.062	0.278	1	SYNE1
IRF2	0.103279	-0.340821	0.277	0.444	1	IRF2
TMEM260	0.00482517	-0.340353	0.078	0.278	1	TMEM260
UBE2K	0.0143994	-0.339785	0.306	0.611	1	UBE2K
HIGD1A	0.0112613	-0.339627	0.186	0.444	1	HIGD1A
STYX	0.00446782	-0.33958	0.101	0.333	1	STYX
PRDX6	0.0166347	-0.339367	0.342	0.667	1	PRDX6
PPIA	0.0293301	-0.339175	0.853	0.889	1	PPIA
RAP1B	0.0791499	-0.338945	0.531	0.833	1	RAP1B
DNPH1	0.0255916	-0.338647	0.104	0.278	1	DNPH1
TLE5	0.132638	-0.338333	0.267	0.444	1	TLE5
CZIB	0.0105088	-0.338273	0.088	0.278	1	CZIB
POLR1D	0.0885557	-0.338119	0.459	0.667	1	POLR1D
KAT5	0.00601004	-0.337981	0.081	0.278	1	KAT5
GNB4	0.00673354	-0.337332	0.238	0.556	1	GNB4
NSD3	0.0280693	-0.337059	0.208	0.444	1	NSD3
TRAPPC2L	0.0732134	-0.334803	0.212	0.389	1	TRAPPC2L
UNC50	0.0383213	-0.334375	0.114	0.278	1	UNC50
EMC6	0.00496971	-0.334223	0.166	0.444	1	EMC6
DDX39B	0.106934	-0.333845	0.326	0.5	1	DDX39B
MED8	0.0302356	-0.333547	0.107	0.278	1	MED8
CACUL1	0.00769761	-0.333453	0.205	0.5	1	CACUL1
SSU72	0.0178277	-0.333303	0.417	0.722	1	SSU72
PHC3	0.0770638	-0.333176	0.137	0.278	1	PHC3
RIT1	0.121632	-0.332978	0.195	0.333	1	RIT1
CARD8	0.0477363	-0.332803	0.283	0.5	1	CARD8
CCT3	0.0362009	-0.332751	0.186	0.389	1	CCT3
UBL5	0.0428323	-0.332038	0.811	1	1	UBL5
RPP25L	0.03059	-0.331946	0.107	0.278	1	RPP25L
MFSD14C	0.03746	-0.331939	0.111	0.278	1	MFSD14C
PSMA4	0.043763	-0.331855	0.498	0.778	1	PSMA4
CSTA	0.0871335	-0.331548	0.697	0.889	1	CSTA
OSGEP	0.023124	-0.331158	0.101	0.278	1	OSGEP
SMAD2	0.214852	-0.331101	0.176	0.278	1	SMAD2
MT1X	0.0947347	-0.330715	0.137	0.278	1	MT1X
SNRPE	0.0215658	-0.330048	0.371	0.667	1	SNRPE
FBP1	0.0618692	-0.329815	0.166	0.333	1	FBP1
TASOR	0.202884	-0.329778	0.169	0.278	1	TASOR
SEL1L	0.0465972	-0.329631	0.182	0.389	1	SEL1L
SPIDR	0.0274212	-0.329278	0.143	0.333	1	SPIDR
CCNH	0.017734	-0.328932	0.274	0.556	1	CCNH
ADK	0.038533	-0.328865	0.114	0.278	1	ADK
PSME2	0.170364	-0.328167	0.629	0.889	1	PSME2
THYN1	0.00915197	-0.327931	0.114	0.333	1	THYN1
MESD	0.0770171	-0.327896	0.16	0.333	1	MESD
PSME4	0.00319103	-0.327797	0.124	0.389	1	PSME4
RNF167	0.0248945	-0.327754	0.176	0.389	1	RNF167
CLEC7A	0.488758	-0.327335	0.782	0.944	1	CLEC7A
LRRC57	0.0049844	-0.326991	0.078	0.278	1	LRRC57
TOMM22	0.0139257	-0.326553	0.257	0.556	1	TOMM22
C12orf10	0.049501	-0.326409	0.117	0.278	1	C12orf10
ISCA2	0.0004658	-0.326084	0.055	0.278	1	ISCA2
H3F3B	0.0246224	-0.326062	0.915	1	1	H3F3B
SSBP4	0.162391	-0.325911	0.186	0.333	1	SSBP4
NTPCR	0.00482517	-0.325746	0.078	0.278	1	NTPCR
RUBCN	0.00327441	-0.325649	0.075	0.278	1	RUBCN
CSF2RA	0.218593	-0.325344	0.287	0.389	1	CSF2RA
BCL7B	0.0523892	-0.324843	0.153	0.333	1	BCL7B
RRP7A	0.0190647	-0.324319	0.163	0.389	1	RRP7A
ENDOG	0.0009715	-0.324176	0.062	0.278	1	ENDOG
PEF1	0.0024423	-0.324101	0.072	0.278	1	PEF1
SLC20A1	0.040947	-0.324035	0.267	0.5	1	SLC20A1
IFI35	0.0232665	-0.323589	0.225	0.5	1	IFI35
CEP135	0.00248627	-0.323086	0.072	0.278	1	CEP135
EIF2B5	0.0259023	-0.322969	0.104	0.278	1	EIF2B5
MTHFD2L	0.00328961	-0.322244	0.098	0.333	1	MTHFD2L
RALBP1	0.00179717	-0.321978	0.225	0.611	1	RALBP1
SAFB	0.00914965	-0.321709	0.147	0.389	1	SAFB
PSMC2	0.0192476	-0.321709	0.098	0.278	1	PSMC2
MED10	0.0233294	-0.321574	0.134	0.333	1	MED10
SELENOW	0.0100506	-0.321106	0.336	0.722	1	SELENOW
PUM3	0.0262162	-0.320861	0.104	0.278	1	PUM3
RBM22	0.0907293	-0.32016	0.176	0.333	1	RBM22
PGP	0.0127617	-0.319909	0.153	0.389	1	PGP
EIF3E	0.169212	-0.319709	0.58	0.833	1	EIF3E
C1orf162	0.094874	-0.319314	0.71	0.889	1	C1orf162
TOMM7	0.322233	-0.318202	0.814	1	1	TOMM7
DECR1	0.0505026	-0.318003	0.238	0.444	1	DECR1
RNF141	0.642683	-0.317889	0.235	0.278	1	RNF141
GNB1	0.116295	-0.317663	0.427	0.667	1	GNB1
ZDHHC1	0.00711661	-0.317245	0.114	0.333	1	ZDHHC1
PSMB5	0.0122467	-0.316747	0.121	0.333	1	PSMB5
S100A4	0.375321	-0.316632	0.997	1	1	S100A4
TIMM17B	0.0385493	-0.316527	0.189	0.389	1	TIMM17B
FBXO9	0.173782	-0.316391	0.156	0.278	1	FBXO9
NENF	0.00998751	-0.316076	0.189	0.444	1	NENF
BZW2	0.00209119	-0.315592	0.094	0.333	1	BZW2
SERPINB6	0.00185837	-0.315347	0.303	0.722	1	SERPINB6
ASXL1	0.00528533	-0.314441	0.13	0.389	1	ASXL1
EEF1D	0.034847	-0.314034	0.853	1	1	EEF1D
LAPTM4A	0.0611291	-0.313703	0.446	0.722	1	LAPTM4A
BLOC1S2	0.115747	-0.313515	0.186	0.333	1	BLOC1S2
FLII	0.251438	-0.313251	0.208	0.333	1	FLII
UQCRQ	0.0762801	-0.312719	0.583	0.889	1	UQCRQ
PPP2R3C	0.0261899	-0.312576	0.169	0.389	1	PPP2R3C
CEBPG	0.0490457	-0.31243	0.121	0.278	1	CEBPG
SNW1	0.0568005	-0.312297	0.28	0.5	1	SNW1
PHF14	0.0252841	-0.311623	0.104	0.278	1	PHF14
CAMTA1	0.156465	-0.311616	0.241	0.389	1	CAMTA1
LYST	0.160164	-0.311142	0.554	0.778	1	LYST
DPY30	0.00466818	-0.311026	0.16	0.444	1	DPY30
PGGT1B	0.0413189	-0.310988	0.117	0.278	1	PGGT1B
SLC8A1	0.0948952	-0.310899	0.339	0.556	1	SLC8A1
EIF3J	0.0472942	-0.310873	0.342	0.611	1	EIF3J
SNHG5	0.0596438	-0.310739	0.433	0.722	1	SNHG5
SP110	0.0253342	-0.310565	0.313	0.611	1	SP110
CTCF	0.0235057	-0.309639	0.104	0.278	1	CTCF
MAPKAP1	0.102888	-0.309063	0.14	0.278	1	MAPKAP1
MRPS33	0.0233576	-0.308777	0.13	0.333	1	MRPS33
SNX5	0.0211486	-0.308652	0.163	0.389	1	SNX5
CCT5	0.0648609	-0.307992	0.248	0.444	1	CCT5
E2F4	0.0302943	-0.307804	0.14	0.333	1	E2F4
XRN2	0.0654071	-0.3075	0.414	0.667	1	XRN2
GLIPR1	0.076874	-0.307461	0.57	0.889	1	GLIPR1
ZNF524	0.0617106	-0.307243	0.127	0.278	1	ZNF524
CTBS	0.311646	-0.306892	0.199	0.278	1	CTBS
PKN2	0.168215	-0.306812	0.293	0.444	1	PKN2
KDM3B	0.0249799	-0.305656	0.104	0.278	1	KDM3B
MOB1A	0.073202	-0.305422	0.577	0.889	1	MOB1A
SNRPA1	0.0435971	-0.305393	0.117	0.278	1	SNRPA1
OSBPL11	0.164926	-0.305225	0.264	0.389	1	OSBPL11
SUPT16H	0.129796	-0.305002	0.195	0.333	1	SUPT16H
RAB34	0.0186036	-0.304657	0.127	0.333	1	RAB34
GTF2B	0.0261308	-0.304506	0.14	0.333	1	GTF2B
CEBPA	0.026822	-0.304418	0.173	0.389	1	CEBPA
PAM16	0.00680756	-0.304373	0.081	0.278	1	PAM16
APOBEC3G	0.00628808	-0.30423	0.107	0.333	1	APOBEC3G
DRAM2	0.200317	-0.304161	0.166	0.278	1	DRAM2
ZNF518A	0.0217536	-0.303765	0.192	0.444	1	ZNF518A
SMNDC1	0.111538	-0.302801	0.235	0.389	1	SMNDC1
ANP32A	0.124144	-0.302401	0.423	0.611	1	ANP32A
PLEKHJ1	0.0273511	-0.302383	0.173	0.389	1	PLEKHJ1
TNFSF13	0.0422524	-0.302362	0.267	0.5	1	TNFSF13
PLA1A	1.45926e-05	-0.302341	0.039	0.278	0.289808	PLA1A
ZNHIT1	0.0158601	-0.302031	0.511	0.889	1	ZNHIT1
NIPSNAP3A	0.0474626	-0.301619	0.117	0.278	1	NIPSNAP3A
CWF19L2	0.00619695	-0.301324	0.134	0.389	1	CWF19L2
STK10	0.0916259	-0.301066	0.316	0.5	1	STK10
ERN1	0.0039676	-0.300675	0.127	0.389	1	ERN1
FDPS	0.0220739	-0.300125	0.134	0.333	1	FDPS
ME2	0.0415928	-0.300108	0.225	0.444	1	ME2
SH3GLB1	0.0441694	-0.299478	0.44	0.722	1	SH3GLB1
RAB4B	0.0239088	-0.299392	0.163	0.389	1	RAB4B
GIMAP4	0.0346721	-0.299387	0.401	0.722	1	GIMAP4
MANBA	0.260664	-0.298255	0.241	0.333	1	MANBA
RPA3	0.0578115	-0.297866	0.156	0.333	1	RPA3
FAM204A	0.152784	-0.297629	0.28	0.444	1	FAM204A
PCID2	0.00116455	-0.296734	0.062	0.278	1	PCID2
TMED3	0.00335373	-0.296659	0.078	0.278	1	TMED3
WAPL	0.0654983	-0.295942	0.238	0.444	1	WAPL
COMMD9	0.0251725	-0.295751	0.169	0.389	1	COMMD9
APRT	0.175223	-0.294957	0.58	0.722	1	APRT
FXYD5	0.170319	-0.294632	0.733	0.833	1	FXYD5
TXNRD1	0.10333	-0.294579	0.14	0.278	1	TXNRD1
AP1M1	0.0647952	-0.294575	0.127	0.278	1	AP1M1
RTF1	0.0341366	-0.294479	0.277	0.556	1	RTF1
KIF5B	0.0311119	-0.294465	0.326	0.611	1	KIF5B
DDX27	0.0637275	-0.294452	0.169	0.333	1	DDX27
ATP5F1E	0.00572926	-0.294263	1	1	1	ATP5F1E
C11orf54	0.0120878	-0.293852	0.094	0.278	1	C11orf54
CWC15	0.0389298	-0.293791	0.208	0.444	1	CWC15
ZBTB8OS	0.17454	-0.293177	0.192	0.333	1	ZBTB8OS
VDAC1	0.0356499	-0.293142	0.352	0.667	1	VDAC1
FKBP5	0.0230351	-0.293046	0.261	0.556	1	FKBP5
PSME1	0.208854	-0.292987	0.694	1	1	PSME1
CEBPZOS	0.0429792	-0.292849	0.114	0.278	1	CEBPZOS
DNM1L	0.338807	-0.292825	0.208	0.278	1	DNM1L
POP5	0.00344365	-0.292633	0.098	0.333	1	POP5
SFMBT2	0.0132572	-0.29246	0.091	0.278	1	SFMBT2
SMC5	0.212721	-0.292291	0.169	0.278	1	SMC5
TBC1D7	0.0347792	-0.29216	0.143	0.333	1	TBC1D7
KPNA1	0.0246788	-0.292137	0.104	0.278	1	KPNA1
TMEM87A	0.00795242	-0.291645	0.143	0.389	1	TMEM87A
HERPUD1	0.0931014	-0.291644	0.368	0.611	1	HERPUD1
MRPL34	0.125645	-0.291564	0.189	0.333	1	MRPL34
DESI1	0.0730629	-0.291552	0.13	0.278	1	DESI1
TMED9	0.0227271	-0.289911	0.208	0.444	1	TMED9
UPF3A	0.0310943	-0.289803	0.137	0.333	1	UPF3A
PIK3CG	0.0989765	-0.288947	0.137	0.278	1	PIK3CG
JOSD2	0.0159391	-0.288574	0.225	0.5	1	JOSD2
ARL3	0.0149963	-0.288343	0.091	0.278	1	ARL3
PTPRC	0.47811	-0.28804	0.857	1	1	PTPRC
ETHE1	0.00981878	-0.28761	0.147	0.389	1	ETHE1
ARFIP1	0.0468415	-0.286737	0.114	0.278	1	ARFIP1
TP53I13	0.000205066	-0.286191	0.052	0.278	1	TP53I13
SACM1L	0.115359	-0.28596	0.14	0.278	1	SACM1L
TRMT112	0.0773863	-0.285418	0.436	0.667	1	TRMT112
SERF2	0.0655486	-0.285412	0.984	1	1	SERF2
SLC31A2	0.0483072	-0.284954	0.3	0.556	1	SLC31A2
TBC1D9	0.184019	-0.284712	0.153	0.278	1	TBC1D9
ITPA	0.13775	-0.284173	0.143	0.278	1	ITPA
NDUFS7	0.115941	-0.283605	0.433	0.611	1	NDUFS7
TBC1D5	0.0533722	-0.283306	0.153	0.333	1	TBC1D5
PECAM1	0.455422	-0.283207	0.463	0.556	1	PECAM1
NGLY1	0.00664609	-0.282632	0.107	0.333	1	NGLY1
MRPL55	0.012688	-0.2824	0.182	0.444	1	MRPL55
OXLD1	0.00381583	-0.281983	0.075	0.278	1	OXLD1
ECHDC1	0.119615	-0.281864	0.241	0.389	1	ECHDC1
TMEM208	0.00621854	-0.281522	0.166	0.444	1	TMEM208
SON	0.109947	-0.280946	0.55	0.833	1	SON
TNFAIP8L2	0.0344274	-0.280898	0.143	0.333	1	TNFAIP8L2
GPR65	0.0962319	-0.280674	0.287	0.5	1	GPR65
ZNRD1	0.0496629	-0.280659	0.114	0.278	1	ZNRD1
ATP5PB	0.108031	-0.280109	0.345	0.556	1	ATP5PB
ANAPC5	0.0100835	-0.280013	0.176	0.444	1	ANAPC5
GART	0.0245956	-0.279581	0.101	0.278	1	GART
PRDX5	0.0839939	-0.279084	0.492	0.722	1	PRDX5
ARPC1A	0.0368476	-0.277853	0.14	0.333	1	ARPC1A
FCGRT	0.0669221	-0.276887	0.645	0.944	1	FCGRT
SRRM1	0.42333	-0.27615	0.479	0.556	1	SRRM1
TMSB10	0.0251587	-0.275996	1	1	1	TMSB10
SLC1A5	0.0509918	-0.275356	0.114	0.278	1	SLC1A5
CAPZB	0.0575845	-0.275266	0.564	0.778	1	CAPZB
SEC61G	0.0352292	-0.274904	0.661	0.944	1	SEC61G
SRI	0.0405084	-0.274877	0.28	0.556	1	SRI
MID1IP1	0.0523893	-0.274838	0.153	0.333	1	MID1IP1
DUT	0.0208453	-0.274652	0.267	0.556	1	DUT
AP3S2	0.0302475	-0.273944	0.104	0.278	1	AP3S2
FAM200B	0.0438011	-0.273916	0.293	0.556	1	FAM200B
CLTA	0.0568422	-0.273056	0.492	0.778	1	CLTA
SEC61B	0.15731	-0.272675	0.609	0.778	1	SEC61B
MRPL16	0.0156365	-0.272591	0.121	0.333	1	MRPL16
COTL1	0.0221312	-0.27229	0.951	1	1	COTL1
ZFC3H1	0.315168	-0.271146	0.235	0.333	1	ZFC3H1
UBE2W	0.100075	-0.270926	0.254	0.444	1	UBE2W
H1FX	0.0721641	-0.270739	0.476	0.778	1	H1FX
TESC	0.127966	-0.269037	0.225	0.389	1	TESC
EIF3I	0.150216	-0.268998	0.287	0.444	1	EIF3I
VPS26A	0.121414	-0.268233	0.231	0.389	1	VPS26A
COMMD10	0.0324164	-0.267598	0.107	0.278	1	COMMD10
PAFAH1B3	0.00102191	-0.267057	0.062	0.278	1	PAFAH1B3
ARL14EP	0.0842157	-0.266885	0.134	0.278	1	ARL14EP
UBE2E3	0.0842157	-0.266549	0.134	0.278	1	UBE2E3
DDX46	0.46676	-0.266217	0.332	0.389	1	DDX46
GSR	0.0408961	-0.266159	0.147	0.333	1	GSR
CHPT1	0.0185041	-0.265818	0.16	0.389	1	CHPT1
NUDT4	0.0425159	-0.265743	0.114	0.278	1	NUDT4
SMIM4	0.0109119	-0.265392	0.215	0.5	1	SMIM4
NDUFS3	0.0952169	-0.265289	0.173	0.333	1	NDUFS3
CDC27	0.0407047	-0.265113	0.114	0.278	1	CDC27
PUF60	0.0600732	-0.265062	0.195	0.389	1	PUF60
CD46	0.211597	-0.263841	0.342	0.5	1	CD46
MTDH	0.0873148	-0.263793	0.469	0.722	1	MTDH
TTC17	0.0769693	-0.263782	0.127	0.278	1	TTC17
MCOLN1	0.0404955	-0.263514	0.147	0.333	1	MCOLN1
C14orf119	0.0151728	-0.263292	0.124	0.333	1	C14orf119
CEBPZ	0.0572881	-0.262189	0.156	0.333	1	CEBPZ
HCLS1	0.0753773	-0.26211	0.521	0.778	1	HCLS1
TKT	0.360417	-0.262053	0.739	0.889	1	TKT
GLYR1	0.138522	-0.261604	0.189	0.333	1	GLYR1
SCAMP2	0.0337908	-0.261525	0.173	0.389	1	SCAMP2
ATG12	0.178927	-0.26147	0.215	0.333	1	ATG12
MRPL22	0.0302475	-0.261384	0.104	0.278	1	MRPL22
COX4I1	0.100065	-0.260789	0.863	1	1	COX4I1
PHACTR2	0.0598145	-0.260608	0.192	0.389	1	PHACTR2
PDCD6	0.134421	-0.260477	0.283	0.444	1	PDCD6
DDT	0.149968	-0.260267	0.521	0.722	1	DDT
C4orf3	0.0762941	-0.259762	0.596	0.778	1	C4orf3
ZNF24	0.0362175	-0.259436	0.143	0.333	1	ZNF24
HDAC9	0.0633477	-0.259348	0.199	0.389	1	HDAC9
SRM	0.0306063	-0.258226	0.104	0.278	1	SRM
SNF8	0.247483	-0.257527	0.267	0.389	1	SNF8
COPS4	0.0217294	-0.25675	0.101	0.278	1	COPS4
ITPRIPL2	0.066441	-0.25649	0.16	0.333	1	ITPRIPL2
CCDC12	0.0178476	-0.256288	0.189	0.444	1	CCDC12
CALM2	0.177621	-0.256188	0.821	0.944	1	CALM2
CCT8	0.031863	-0.255866	0.254	0.5	1	CCT8
CORO1B	0.0305052	-0.255512	0.176	0.389	1	CORO1B
G3BP2	0.0655183	-0.254988	0.235	0.444	1	G3BP2
CCDC25	0.0521517	-0.254295	0.117	0.278	1	CCDC25
ITGAL	0.124327	-0.254263	0.349	0.556	1	ITGAL
MRPS6	0.0989285	-0.253689	0.179	0.333	1	MRPS6
GNPAT	0.0284625	-0.253191	0.101	0.278	1	GNPAT
AKR1A1	0.132679	-0.252144	0.189	0.333	1	AKR1A1
SMARCA5	0.0790944	-0.2521	0.316	0.556	1	SMARCA5
UBR5	0.0724034	-0.251944	0.205	0.389	1	UBR5
SLC25A36	0.045715	-0.25148	0.186	0.389	1	SLC25A36
SAR1B	0.10099	-0.251217	0.176	0.333	1	SAR1B
LRRC8D	0.0173888	-0.250883	0.094	0.278	1	LRRC8D
MPHOSPH8	0.0637851	-0.250257	0.231	0.444	1	MPHOSPH8
TMEM147	0.231012	-0.249883	0.212	0.333	1	TMEM147
ELOC	0.0820591	-0.249828	0.329	0.556	1	ELOC
LARS	0.18326	-0.248747	0.199	0.333	1	LARS
SMARCE1	0.00533702	-0.248472	0.163	0.444	1	SMARCE1
RALY	0.0106215	-0.248426	0.28	0.611	1	RALY
SMARCB1	0.07203	-0.24839	0.127	0.278	1	SMARCB1
SCO2	0.0686328	-0.246911	0.316	0.556	1	SCO2
RANBP1	0.171468	-0.246808	0.248	0.389	1	RANBP1
DYNC1H1	0.0664096	-0.246635	0.257	0.5	1	DYNC1H1
SAMD9	0.0961605	-0.245839	0.205	0.389	1	SAMD9
UVRAG	0.0936781	-0.245589	0.176	0.333	1	UVRAG
NEDD8	0.147087	-0.245192	0.59	0.778	1	NEDD8
PNKD	0.0655183	-0.245159	0.235	0.444	1	PNKD
SNAP23	0.0691546	-0.245073	0.296	0.556	1	SNAP23
ACO2	0.0549948	-0.244927	0.15	0.333	1	ACO2
PPIB	0.217696	-0.244751	0.537	0.667	1	PPIB
SMAP2	0.202009	-0.244554	0.593	0.833	1	SMAP2
SLU7	0.0459711	-0.244442	0.147	0.333	1	SLU7
NDUFAF8	0.0698759	-0.244093	0.166	0.333	1	NDUFAF8
ANTKMT	0.0482385	-0.243838	0.143	0.333	1	ANTKMT
STXBP3	0.119438	-0.2437	0.173	0.333	1	STXBP3
SCNM1	0.248414	-0.242971	0.173	0.278	1	SCNM1
MRPS7	0.073414	-0.242781	0.127	0.278	1	MRPS7
BID	0.0544516	-0.242656	0.485	0.778	1	BID
VPS51	0.16876	-0.242605	0.156	0.278	1	VPS51
TPRKB	0.126623	-0.24203	0.176	0.333	1	TPRKB
NDUFB2	0.0976742	-0.241371	0.648	0.944	1	NDUFB2
C22orf39	0.0514215	-0.241278	0.153	0.333	1	C22orf39
NDUFV1	0.0205848	-0.240817	0.189	0.444	1	NDUFV1
PRPF18	0.153601	-0.240097	0.15	0.278	1	PRPF18
EPS15	0.101996	-0.239905	0.212	0.389	1	EPS15
PRR13	0.133118	-0.239064	0.586	0.833	1	PRR13
HK1	0.0457637	-0.238694	0.261	0.5	1	HK1
APH1B	0.0946476	-0.238676	0.134	0.278	1	APH1B
RNF114	0.00805802	-0.238516	0.166	0.444	1	RNF114
PSMC3	0.0690559	-0.238352	0.238	0.444	1	PSMC3
DYNLT1	0.0387129	-0.238292	0.41	0.722	1	DYNLT1
DENND1A	0.10068	-0.238236	0.134	0.278	1	DENND1A
CD300LF	0.0257955	-0.238227	0.274	0.556	1	CD300LF
HDAC2	0.0301337	-0.237241	0.173	0.389	1	HDAC2
GTF3C6	0.00309843	-0.237231	0.199	0.556	1	GTF3C6
IDH2	0.0635015	-0.236962	0.153	0.333	1	IDH2
PITPNA	0.0731376	-0.236395	0.16	0.333	1	PITPNA
CRLS1	0.00418986	-0.236236	0.098	0.333	1	CRLS1
MRPL12	0.00826804	-0.2354	0.137	0.389	1	MRPL12
MRPL4	0.0403511	-0.234968	0.14	0.333	1	MRPL4
TPT1	0.0823929	-0.234871	0.997	1	1	TPT1
LSP1	0.219319	-0.234558	0.749	0.889	1	LSP1
PA2G4	0.0193911	-0.234366	0.283	0.611	1	PA2G4
ANAPC10	0.0116688	-0.234048	0.085	0.278	1	ANAPC10
ATP5PO	0.114714	-0.23397	0.365	0.556	1	ATP5PO
NTAN1	0.0302475	-0.233836	0.104	0.278	1	NTAN1
HSP90AA1	0.222768	-0.23381	0.707	0.889	1	HSP90AA1
CERK	0.0293029	-0.233485	0.134	0.333	1	CERK
AC007032.1	0.178137	-0.232688	0.251	0.389	1	AC007032.1
HSPA4	0.0618132	-0.232574	0.199	0.389	1	HSPA4
RBM3	0.1796	-0.232129	0.645	0.889	1	RBM3
IKZF1	0.73078	-0.232109	0.293	0.333	1	IKZF1
NUB1	0.120766	-0.232093	0.218	0.389	1	NUB1
SUB1	0.0861472	-0.232003	0.717	1	1	SUB1
RNF5	0.0637304	-0.231942	0.124	0.278	1	RNF5
CCDC59	0.277155	-0.231845	0.176	0.278	1	CCDC59
TRPV2	0.0109703	-0.231352	0.088	0.278	1	TRPV2
PJA2	0.0384268	-0.231019	0.277	0.556	1	PJA2
IL16	0.0330708	-0.230635	0.169	0.389	1	IL16
HMGN2	0.129712	-0.230356	0.619	0.889	1	HMGN2
GIMAP8	0.131907	-0.230342	0.147	0.278	1	GIMAP8
RHOG	0.0887146	-0.230271	0.603	0.833	1	RHOG
OARD1	0.0252841	-0.230209	0.104	0.278	1	OARD1
BLVRA	0.241459	-0.229468	0.293	0.444	1	BLVRA
CDC42SE2	0.192797	-0.229174	0.309	0.444	1	CDC42SE2
RBM27	0.0514214	-0.22899	0.153	0.333	1	RBM27
POR	0.112319	-0.228826	0.173	0.333	1	POR
SAMD9L	0.536037	-0.228808	0.199	0.278	1	SAMD9L
STARD7	0.0588244	-0.228405	0.192	0.389	1	STARD7
PPP2R2A	0.246174	-0.227335	0.176	0.278	1	PPP2R2A
TXNDC12	0.099013	-0.227267	0.215	0.389	1	TXNDC12
RAD21	0.0656072	-0.225826	0.274	0.5	1	RAD21
ACAA1	0.161884	-0.225695	0.316	0.5	1	ACAA1
EIF3L	0.150162	-0.225345	0.417	0.667	1	EIF3L
ERCC5	0.0994087	-0.22484	0.137	0.278	1	ERCC5
SAP30BP	0.278942	-0.224414	0.218	0.333	1	SAP30BP
2022-03-02	0.0303278	-0.224366	0.169	0.389	1	2022-03-02
KDELR1	0.0152474	-0.224345	0.29	0.611	1	KDELR1
PHF11	0.075211	-0.224171	0.254	0.444	1	PHF11
ANXA5	0.131453	-0.222712	0.723	0.944	1	ANXA5
SNHG7	0.00816741	-0.222477	0.137	0.389	1	SNHG7
CD4	0.190035	-0.222252	0.498	0.667	1	CD4
BTK	0.0259962	-0.221663	0.221	0.5	1	BTK
ZDHHC12	0.0367655	-0.22063	0.107	0.278	1	ZDHHC12
FAM117B	0.0228455	-0.220608	0.127	0.333	1	FAM117B
SREK1IP1	0.317581	-0.220563	0.186	0.278	1	SREK1IP1
TYROBP	0.183363	-0.220358	0.993	1	1	TYROBP
SELENOF	0.122085	-0.220007	0.309	0.5	1	SELENOF
TOX4	0.0393135	-0.219774	0.147	0.333	1	TOX4
ST13	0.03949	-0.219087	0.459	0.778	1	ST13
CIITA	0.499958	-0.219037	0.267	0.333	1	CIITA
TAX1BP3	0.0291927	-0.218705	0.104	0.278	1	TAX1BP3
MRPS23	0.0185682	-0.218328	0.094	0.278	1	MRPS23
SLC44A2	0.0313349	-0.217499	0.104	0.278	1	SLC44A2
JTB	0.15625	-0.217082	0.423	0.611	1	JTB
TUSC2	0.0343353	-0.216393	0.107	0.278	1	TUSC2
ZC3H13	0.221425	-0.21617	0.212	0.333	1	ZC3H13
SFT2D1	0.21325	-0.21609	0.329	0.5	1	SFT2D1
SLC12A7	0.0887235	-0.215945	0.13	0.278	1	SLC12A7
TSPAN3	0.0108145	-0.215791	0.088	0.278	1	TSPAN3
ZFAND6	0.0359761	-0.21579	0.248	0.5	1	ZFAND6
SYPL1	0.078714	-0.21543	0.166	0.333	1	SYPL1
IL13RA1	0.0868842	-0.215261	0.248	0.444	1	IL13RA1
NDUFB6	0.225868	-0.21515	0.169	0.278	1	NDUFB6
FABP5	0.0639696	-0.214717	0.117	0.278	1	FABP5
KLHL24	0.182982	-0.214398	0.163	0.278	1	KLHL24
GRK2	0.258122	-0.214338	0.453	0.611	1	GRK2
ADSS	0.471143	-0.214014	0.221	0.278	1	ADSS
MFF	0.0809579	-0.213384	0.13	0.278	1	MFF
EMC8	0.0351297	-0.213356	0.107	0.278	1	EMC8
AC010642.2	0.0473135	-0.213255	0.143	0.333	1	AC010642.2
CCPG1	0.0174036	-0.213065	0.218	0.5	1	CCPG1
CDC5L	0.178085	-0.212244	0.192	0.333	1	CDC5L
MRPL52	0.188476	-0.211786	0.423	0.611	1	MRPL52
ATM	0.185823	-0.211113	0.251	0.389	1	ATM
RAB5A	0.195706	-0.211081	0.231	0.389	1	RAB5A
SSR4	0.142708	-0.21102	0.645	0.889	1	SSR4
CYC1	0.0137449	-0.210969	0.238	0.556	1	CYC1
PSTPIP2	0.076365	-0.210299	0.238	0.444	1	PSTPIP2
UBE2J2	0.141082	-0.209829	0.15	0.278	1	UBE2J2
SZRD1	0.179499	-0.209306	0.195	0.333	1	SZRD1
VSIR	0.0911846	-0.209172	0.603	0.944	1	VSIR
RSRC2	0.246137	-0.208617	0.352	0.5	1	RSRC2
SDF2	0.0119465	-0.208511	0.121	0.333	1	SDF2
SLIRP	0.0128838	-0.208326	0.381	0.778	1	SLIRP
PCNP	0.423792	-0.207727	0.254	0.333	1	PCNP
URI1	0.0803142	-0.207373	0.124	0.278	1	URI1
METTL26	0.00477958	-0.205592	0.274	0.667	1	METTL26
ADRM1	0.122593	-0.205055	0.179	0.333	1	ADRM1
EIF3D	0.101459	-0.204945	0.293	0.5	1	EIF3D
ADH5	0.0194962	-0.204449	0.098	0.278	1	ADH5
NME3	0.299011	-0.204231	0.228	0.333	1	NME3
VPS35	0.030751	-0.204063	0.407	0.778	1	VPS35
CASP4	0.224435	-0.20387	0.489	0.667	1	CASP4
LACTB2	0.0200754	-0.203559	0.094	0.278	1	LACTB2
COX8A	0.139526	-0.203376	0.798	1	1	COX8A
RAPGEF1	0.432476	-0.203068	0.202	0.278	1	RAPGEF1
SS18L2	0.110592	-0.201549	0.173	0.333	1	SS18L2
HNRNPH3	0.0384269	-0.201544	0.277	0.556	1	HNRNPH3
LMAN2	0.180394	-0.201488	0.287	0.444	1	LMAN2
HNRNPA0	0.0356816	-0.201243	0.248	0.5	1	HNRNPA0
SRSF9	0.102175	-0.200764	0.502	0.778	1	SRSF9
PDCD6IP	0.0904801	-0.200383	0.342	0.556	1	PDCD6IP
COMMD7	0.0266837	-0.200379	0.195	0.444	1	COMMD7
MVP	0.226915	-0.200246	0.173	0.278	1	MVP
SPCS2	0.0365426	-0.20008	0.29	0.556	1	SPCS2
DOCK2	0.0785752	-0.199593	0.365	0.667	1	DOCK2
CD47	0.182807	-0.198661	0.352	0.556	1	CD47
ILK	0.459063	-0.19785	0.218	0.278	1	ILK
C9orf78	0.120547	-0.197026	0.221	0.389	1	C9orf78
DOCK8	0.149935	-0.196972	0.427	0.667	1	DOCK8
ANAPC11	0.53184	-0.196741	0.352	0.389	1	ANAPC11
CCM2	0.155965	-0.196223	0.15	0.278	1	CCM2
SNRPD2	0.108583	-0.196139	0.472	0.722	1	SNRPD2
PDS5B	0.546282	-0.195688	0.215	0.278	1	PDS5B
DOCK5	0.221192	-0.195647	0.241	0.389	1	DOCK5
RAB7A	0.333467	-0.195505	0.397	0.5	1	RAB7A
H3F3A	0.0921642	-0.194345	0.964	1	1	H3F3A
ELOB	0.0753629	-0.194122	0.827	1	1	ELOB
MPV17	0.0359657	-0.193956	0.137	0.333	1	MPV17
PLIN3	0.183297	-0.193155	0.235	0.389	1	PLIN3
SMDT1	0.0993181	-0.192917	0.466	0.722	1	SMDT1
VTA1	0.114542	-0.192831	0.137	0.278	1	VTA1
NDUFB10	0.0652451	-0.19251	0.436	0.722	1	NDUFB10
C7orf50	0.261347	-0.191082	0.176	0.278	1	C7orf50
TMEM154	0.676983	-0.190975	0.303	0.333	1	TMEM154
ADD1	0.169591	-0.189284	0.189	0.333	1	ADD1
LYL1	0.108577	-0.189282	0.251	0.444	1	LYL1
WDR33	0.222289	-0.189057	0.218	0.333	1	WDR33
TBCB	0.295383	-0.188385	0.303	0.444	1	TBCB
SDR39U1	0.0218632	-0.188377	0.098	0.278	1	SDR39U1
AP2S1	0.168481	-0.188157	0.678	0.889	1	AP2S1
MRPS16	0.189519	-0.187601	0.156	0.278	1	MRPS16
MRPL32	0.0921527	-0.18723	0.134	0.278	1	MRPL32
COPS9	0.13611	-0.187099	0.612	0.833	1	COPS9
LILRA2	0.380517	-0.186612	0.235	0.333	1	LILRA2
BDP1	0.24167	-0.186597	0.166	0.278	1	BDP1
EIF2S1	0.0639696	-0.186466	0.117	0.278	1	EIF2S1
SF3B2	0.0253342	-0.186314	0.313	0.611	1	SF3B2
DDAH2	0.0171791	-0.18615	0.153	0.389	1	DDAH2
ERCC1	0.0293887	-0.18592	0.244	0.5	1	ERCC1
SGTB	0.0354151	-0.18576	0.111	0.278	1	SGTB
SYNGR2	0.117176	-0.185679	0.388	0.611	1	SYNGR2
GSTK1	0.0618315	-0.185675	0.534	0.833	1	GSTK1
MMP24OS	0.16278	-0.184882	0.267	0.444	1	MMP24OS
ARID4A	0.577515	-0.184359	0.225	0.278	1	ARID4A
RBM25	0.155418	-0.184156	0.423	0.611	1	RBM25
LY96	0.207332	-0.183921	0.394	0.556	1	LY96
AMD1	0.39732	-0.183672	0.345	0.444	1	AMD1
HSPA5	0.634644	-0.183508	0.306	0.389	1	HSPA5
MRFAP1	0.0603268	-0.182959	0.215	0.444	1	MRFAP1
GNL3L	0.196377	-0.182817	0.156	0.278	1	GNL3L
ANP32B	0.135115	-0.182789	0.498	0.722	1	ANP32B
CCS	0.114636	-0.181958	0.134	0.278	1	CCS
ATP5MPL	0.177043	-0.181772	0.733	0.889	1	ATP5MPL
IFNAR2	0.425576	-0.181411	0.205	0.278	1	IFNAR2
SLFN5	0.189566	-0.181407	0.16	0.278	1	SLFN5
SET	0.260437	-0.181357	0.599	0.722	1	SET
NRAS	0.0913329	-0.181252	0.134	0.278	1	NRAS
PHF3	0.265678	-0.180918	0.277	0.444	1	PHF3
TMEM179B	0.0725937	-0.180721	0.231	0.444	1	TMEM179B
PEA15	0.286215	-0.180683	0.235	0.333	1	PEA15
SELPLG	0.334609	-0.180339	0.316	0.444	1	SELPLG
IMPDH1	0.10887	-0.179955	0.212	0.389	1	IMPDH1
TOR1AIP2	0.0400154	-0.179094	0.176	0.389	1	TOR1AIP2
PSMA1	0.10344	-0.179003	0.404	0.667	1	PSMA1
SLBP	0.0133994	-0.178542	0.117	0.333	1	SLBP
2022-03-06	0.0348219	-0.17842	0.176	0.389	1	2022-03-06
CFL1	0.241791	-0.17838	0.948	1	1	CFL1
INIP	0.134481	-0.178371	0.143	0.278	1	INIP
ELAVL1	0.0589599	-0.177901	0.121	0.278	1	ELAVL1
CAP1	0.191695	-0.177099	0.691	1	1	CAP1
BTF3L4	0.179355	-0.176448	0.287	0.444	1	BTF3L4
SEC14L1	0.223197	-0.175725	0.296	0.444	1	SEC14L1
CHRAC1	0.0538675	-0.175685	0.228	0.444	1	CHRAC1
GMFB	0.157158	-0.17541	0.15	0.278	1	GMFB
SLC12A9	0.125962	-0.175294	0.182	0.333	1	SLC12A9
NONO	0.547266	-0.175273	0.332	0.389	1	NONO
PARVG	0.0748711	-0.175219	0.45	0.722	1	PARVG
MRPL3	0.0316964	-0.175199	0.101	0.278	1	MRPL3
PRKCD	0.225713	-0.175107	0.208	0.333	1	PRKCD
ATP6V0E1	0.136953	-0.174922	0.638	0.889	1	ATP6V0E1
MAN2B1	0.0640898	-0.174871	0.306	0.556	1	MAN2B1
AP2A2	0.086873	-0.174402	0.127	0.278	1	AP2A2
BCCIP	0.11344	-0.173644	0.14	0.278	1	BCCIP
SUMO3	0.0234326	-0.173373	0.261	0.556	1	SUMO3
THEMIS2	0.156514	-0.17267	0.41	0.611	1	THEMIS2
PARP9	0.0720719	-0.172252	0.199	0.389	1	PARP9
UBC	0.0920154	-0.172115	0.896	1	1	UBC
TSG101	0.0639142	-0.172086	0.192	0.389	1	TSG101
EPSTI1	0.184429	-0.172069	0.235	0.389	1	EPSTI1
UBL3	0.436533	-0.17198	0.251	0.333	1	UBL3
JMJD6	0.0870786	-0.171609	0.169	0.333	1	JMJD6
RAB8B	0.0369797	-0.171494	0.352	0.667	1	RAB8B
MGRN1	0.103368	-0.171197	0.137	0.278	1	MGRN1
FAM50A	0.0919748	-0.171119	0.208	0.389	1	FAM50A
ACTR10	0.150258	-0.170515	0.143	0.278	1	ACTR10
OAS2	0.178311	-0.170309	0.195	0.333	1	OAS2
TRIM33	0.233417	-0.169619	0.169	0.278	1	TRIM33
SKAP2	0.042572	-0.168853	0.502	0.833	1	SKAP2
MEA1	0.0608253	-0.168805	0.117	0.278	1	MEA1
COPE	0.0872284	-0.166694	0.55	0.833	1	COPE
CLTB	0.165725	-0.165641	0.283	0.444	1	CLTB
PUM2	0.179278	-0.165573	0.192	0.333	1	PUM2
UBE2H	0.068827	-0.165071	0.153	0.333	1	UBE2H
PAFAH1B1	0.163165	-0.164685	0.238	0.389	1	PAFAH1B1
INPP5D	0.111453	-0.164654	0.173	0.333	1	INPP5D
TENT2	0.214699	-0.164202	0.163	0.278	1	TENT2
CDV3	0.211177	-0.164136	0.401	0.611	1	CDV3
ANKRD44	0.330893	-0.163843	0.407	0.556	1	ANKRD44
CPNE1	0.150372	-0.163806	0.186	0.333	1	CPNE1
REX1BD	0.133723	-0.163708	0.332	0.556	1	REX1BD
DHX9	0.05805	-0.163645	0.189	0.389	1	DHX9
AFF4	0.0625009	-0.162987	0.225	0.444	1	AFF4
PIP4P2	0.115514	-0.162435	0.137	0.278	1	PIP4P2
EID1	0.368023	-0.16221	0.388	0.5	1	EID1
VTI1B	0.162241	-0.161823	0.342	0.5	1	VTI1B
TLN1	0.132653	-0.161669	0.44	0.722	1	TLN1
CSNK1G3	0.135564	-0.161284	0.143	0.278	1	CSNK1G3
NDUFV3	0.123063	-0.160926	0.3	0.5	1	NDUFV3
SPTLC2	0.120285	-0.160911	0.212	0.389	1	SPTLC2
ICAM3	0.345987	-0.160163	0.381	0.5	1	ICAM3
USP12	0.102326	-0.159939	0.169	0.333	1	USP12
RBMX	0.820267	-0.159359	0.365	0.389	1	RBMX
WBP2	0.182295	-0.159181	0.205	0.333	1	WBP2
PSMD4	0.0631203	-0.159148	0.332	0.611	1	PSMD4
DLEU2	0.320551	-0.158595	0.228	0.333	1	DLEU2
LSM1	0.0625608	-0.157484	0.15	0.333	1	LSM1
EIF4E2	0.599215	-0.15728	0.352	0.389	1	EIF4E2
ZNF800	0.0529788	-0.157153	0.15	0.333	1	ZNF800
SF3A2	0.0928254	-0.156922	0.13	0.278	1	SF3A2
FBXO7	0.274505	-0.156633	0.179	0.278	1	FBXO7
DNAJC10	0.217634	-0.156055	0.163	0.278	1	DNAJC10
PSMD13	0.17252	-0.155995	0.228	0.389	1	PSMD13
VCP	0.190987	-0.155901	0.231	0.389	1	VCP
AOAH	0.328908	-0.155374	0.453	0.611	1	AOAH
CPPED1	0.379707	-0.154616	0.397	0.5	1	CPPED1
HEBP2	0.199147	-0.154527	0.355	0.556	1	HEBP2
CREBBP	0.0655108	-0.154054	0.228	0.444	1	CREBBP
FKBP1A	0.328218	-0.153999	0.707	0.889	1	FKBP1A
GOLGA7	0.0977192	-0.15348	0.241	0.444	1	GOLGA7
KDM1B	0.566348	-0.152984	0.228	0.278	1	KDM1B
TOP1	0.282082	-0.152771	0.352	0.5	1	TOP1
HDAC1	0.0810626	-0.152644	0.16	0.333	1	HDAC1
ITGB2	0.409148	-0.152202	0.749	0.889	1	ITGB2
ACBD3	0.226611	-0.152051	0.163	0.278	1	ACBD3
TMED10	0.168217	-0.152007	0.287	0.444	1	TMED10
RNF19A	0.150792	-0.151999	0.147	0.278	1	RNF19A
PRPF8	0.0259471	-0.151917	0.195	0.444	1	PRPF8
TMUB2	0.0988225	-0.151631	0.13	0.278	1	TMUB2
GAPT	0.0240298	-0.151308	0.228	0.5	1	GAPT
CYB561D2	0.105173	-0.151239	0.134	0.278	1	CYB561D2
NDUFA2	0.406052	-0.150837	0.56	0.667	1	NDUFA2
C1D	0.0611489	-0.150759	0.218	0.444	1	C1D
PPP2R5C	0.0850288	-0.150723	0.235	0.444	1	PPP2R5C
SECISBP2	0.259682	-0.150456	0.173	0.278	1	SECISBP2
HSD17B4	0.157928	-0.150453	0.147	0.278	1	HSD17B4
AURKAIP1	0.0301231	-0.150217	0.43	0.722	1	AURKAIP1
UFC1	0.179129	-0.14984	0.326	0.5	1	UFC1
PUM1	0.097413	-0.149525	0.261	0.444	1	PUM1
ZFP91	0.0676891	-0.149335	0.192	0.389	1	ZFP91
RNF187	0.181363	-0.149191	0.153	0.278	1	RNF187
GNG10	0.0732523	-0.149058	0.336	0.611	1	GNG10
TEX264	0.0233507	-0.148798	0.124	0.333	1	TEX264
IFNGR2	0.405643	-0.148733	0.511	0.611	1	IFNGR2
TM9SF3	0.614485	-0.148289	0.277	0.333	1	TM9SF3
FAM89B	0.148715	-0.147917	0.221	0.389	1	FAM89B
TFG	0.046673	-0.147839	0.111	0.278	1	TFG
MFNG	0.176137	-0.147111	0.153	0.278	1	MFNG
OGFR	0.414045	-0.1471	0.251	0.333	1	OGFR
CNTRL	0.533519	-0.146769	0.208	0.278	1	CNTRL
YIPF5	0.0656344	-0.145752	0.124	0.278	1	YIPF5
SERPINA1	0.413501	-0.145627	0.866	0.944	1	SERPINA1
DNAJC21	0.131648	-0.145612	0.182	0.333	1	DNAJC21
EIF3H	0.267759	-0.144841	0.564	0.833	1	EIF3H
EVI2B	0.397867	-0.144815	0.664	0.889	1	EVI2B
PSMC1	0.521102	-0.144731	0.251	0.333	1	PSMC1
TLR1	0.343771	-0.144387	0.186	0.278	1	TLR1
SMIM14	0.198413	-0.144322	0.235	0.389	1	SMIM14
PAPSS1	0.0208302	-0.144102	0.124	0.333	1	PAPSS1
ABTB1	0.324567	-0.143465	0.182	0.278	1	ABTB1
U2SURP	0.248828	-0.14296	0.267	0.389	1	U2SURP
CUEDC2	0.169107	-0.142338	0.147	0.278	1	CUEDC2
OSBPL8	0.154424	-0.141868	0.407	0.667	1	OSBPL8
ELK4	0.105661	-0.141793	0.166	0.333	1	ELK4
ICE1	0.0677747	-0.141031	0.121	0.278	1	ICE1
PPM1B	0.159887	-0.140784	0.143	0.278	1	PPM1B
PAK2	0.268866	-0.140456	0.511	0.722	1	PAK2
TFE3	0.0665806	-0.140302	0.117	0.278	1	TFE3
NUDC	0.0679269	-0.140221	0.195	0.389	1	NUDC
CBR1	0.24167	-0.140201	0.166	0.278	1	CBR1
NSL1	0.16384	-0.140093	0.15	0.278	1	NSL1
C20orf27	0.0765825	-0.13968	0.261	0.5	1	C20orf27
EAPP	0.135377	-0.139295	0.176	0.333	1	EAPP
FDFT1	0.110774	-0.137466	0.134	0.278	1	FDFT1
CBL	0.189821	-0.136987	0.231	0.389	1	CBL
PSMB4	0.0211725	-0.136794	0.349	0.667	1	PSMB4
CHD9	0.103554	-0.136781	0.205	0.389	1	CHD9
TENT5A	0.460592	-0.136451	0.192	0.278	1	TENT5A
LACTB	0.201493	-0.136317	0.336	0.5	1	LACTB
VAMP8	0.170515	-0.136016	0.678	0.889	1	VAMP8
SEC62	0.0837449	-0.135774	0.446	0.778	1	SEC62
DOCK10	0.0452375	-0.135561	0.176	0.389	1	DOCK10
BECN1	0.11871	-0.134782	0.169	0.333	1	BECN1
RBM23	0.338281	-0.134511	0.189	0.278	1	RBM23
DENND10	0.127355	-0.133269	0.322	0.556	1	DENND10
AC096667.1	0.0751691	-0.132972	0.153	0.333	1	AC096667.1
PFDN6	0.122197	-0.132304	0.173	0.333	1	PFDN6
TIA1	0.211793	-0.132011	0.163	0.278	1	TIA1
CCDC6	0.193542	-0.131578	0.153	0.278	1	CCDC6
RSL24D1	0.254542	-0.131565	0.479	0.667	1	RSL24D1
TM2D1	0.161132	-0.131415	0.153	0.278	1	TM2D1
MDM2	0.199303	-0.131218	0.195	0.333	1	MDM2
DCXR	0.0280872	-0.131206	0.192	0.444	1	DCXR
PCYT1A	0.143084	-0.130935	0.186	0.333	1	PCYT1A
DNAJC4	0.111129	-0.130153	0.215	0.389	1	DNAJC4
SEC63	0.22359	-0.128608	0.163	0.278	1	SEC63
ID2	0.313225	-0.128146	0.365	0.5	1	ID2
PLXNC1	0.402561	-0.128125	0.358	0.5	1	PLXNC1
MS4A6A	0.307155	-0.127478	0.612	0.333	1	MS4A6A
PTPRA	0.373075	-0.125392	0.235	0.333	1	PTPRA
WNK1	0.131078	-0.12504	0.329	0.556	1	WNK1
GIMAP1	0.34611	-0.124706	0.274	0.389	1	GIMAP1
TMEM65	0.07515	-0.124427	0.124	0.278	1	TMEM65
DNAJB11	0.0677747	-0.124153	0.121	0.278	1	DNAJB11
TMED4	0.197029	-0.123792	0.153	0.278	1	TMED4
AFG3L2	0.0309517	-0.123251	0.101	0.278	1	AFG3L2
ARL4A	0.149445	-0.122831	0.306	0.5	1	ARL4A
SRP19	0.290264	-0.122216	0.173	0.278	1	SRP19
PRKDC	0.161924	-0.12206	0.221	0.389	1	PRKDC
PPHLN1	0.128755	-0.121656	0.137	0.278	1	PPHLN1
AC245014.3	0.597996	-0.121278	0.427	0.5	1	AC245014.3
ERH	0.0220667	-0.120984	0.436	0.833	1	ERH
ANXA7	0.30207	-0.120946	0.235	0.333	1	ANXA7
PQBP1	0.0790675	-0.120669	0.195	0.389	1	PQBP1
PNISR	0.305089	-0.119579	0.378	0.5	1	PNISR
PTTG1IP	0.134967	-0.119517	0.349	0.556	1	PTTG1IP
SERBP1	0.254815	-0.119081	0.521	0.778	1	SERBP1
TRAM1	0.138243	-0.11885	0.339	0.556	1	TRAM1
POLR2E	0.0398606	-0.118668	0.274	0.556	1	POLR2E
NIBAN1	0.248576	-0.118191	0.163	0.278	1	NIBAN1
PI4KB	0.0306063	-0.117371	0.104	0.278	1	PI4KB
LMO2	0.168488	-0.116926	0.316	0.5	1	LMO2
FBXL15	0.0716298	-0.116533	0.124	0.278	1	FBXL15
ENSA	0.501753	-0.116514	0.316	0.389	1	ENSA
ICAM2	0.201949	-0.115022	0.199	0.333	1	ICAM2
DDOST	0.30398	-0.114526	0.221	0.333	1	DDOST
UBALD2	0.146861	-0.114353	0.228	0.389	1	UBALD2
ZC3HAV1	0.0301456	-0.114302	0.244	0.5	1	ZC3HAV1
MAGOH	0.130771	-0.114048	0.326	0.556	1	MAGOH
TNKS2	0.120869	-0.114046	0.241	0.444	1	TNKS2
RSRC1	0.182839	-0.113381	0.156	0.278	1	RSRC1
NDUFAB1	0.0312923	-0.113309	0.29	0.611	1	NDUFAB1
CHCHD5	0.0956469	-0.112563	0.293	0.5	1	CHCHD5
GLUD1	0.174257	-0.112255	0.189	0.333	1	GLUD1
BTG1	0.451667	-0.112097	0.792	1	1	BTG1
SRA1	0.160876	-0.112033	0.283	0.444	1	SRA1
PDXK	0.71603	-0.111222	0.254	0.278	1	PDXK
SSH2	0.0752832	-0.110917	0.345	0.611	1	SSH2
RRP12	0.0946799	-0.110843	0.202	0.389	1	RRP12
PPP1CC	0.124262	-0.110474	0.261	0.444	1	PPP1CC
PIN1	0.407905	-0.110144	0.195	0.278	1	PIN1
ARRDC1	0.104285	-0.108318	0.199	0.389	1	ARRDC1
DPH3	0.110608	-0.108136	0.14	0.278	1	DPH3
RABGGTB	0.114542	-0.108128	0.137	0.278	1	RABGGTB
RBM8A	0.0298129	-0.108098	0.446	0.778	1	RBM8A
LEPROTL1	0.11604	-0.107779	0.277	0.5	1	LEPROTL1
ARFRP1	0.0337746	-0.10694	0.13	0.333	1	ARFRP1
KANSL1	0.632368	-0.106867	0.231	0.278	1	KANSL1
FAM120AOS	0.0841766	-0.106683	0.124	0.278	1	FAM120AOS
RAP2C	0.0767473	-0.106245	0.166	0.333	1	RAP2C
RNF44	0.449797	-0.104977	0.202	0.278	1	RNF44
CHMP1B	0.839944	-0.104835	0.41	0.5	1	CHMP1B
PID1	0.405837	-0.103952	0.241	0.333	1	PID1
SULF2	0.14372	-0.103772	0.326	0.556	1	SULF2
STAC3	0.0852856	-0.103311	0.127	0.278	1	STAC3
PPP1CA	0.576072	-0.102022	0.43	0.5	1	PPP1CA
SUGP2	0.022266	-0.101987	0.121	0.333	1	SUGP2
ZSCAN16-AS1	0.360347	-0.101916	0.27	0.389	1	ZSCAN16-AS1
LGALS9	0.409727	-0.101815	0.502	0.722	1	LGALS9
HERC1	0.228132	-0.101297	0.163	0.278	1	HERC1
DCTN2	0.117626	-0.101074	0.173	0.333	1	DCTN2
SARS	0.590272	-0.101067	0.241	0.278	1	SARS
RBM5	0.142185	-0.100679	0.251	0.444	1	RBM5
NHP2	0.273856	-0.100676	0.212	0.333	1	NHP2
TIMM17A	0.140432	-0.100325	0.14	0.278	1	TIMM17A
LRPAP1	0.567811	-0.100188	0.329	0.389	1	LRPAP1
CAPZA2	0.240149	-0.0990538	0.489	0.722	1	CAPZA2
RAC1	0.409573	-0.0988769	0.697	0.889	1	RAC1
UBA52	0.316009	-0.0982349	0.987	1	1	UBA52
TSNAX	0.294026	-0.098181	0.215	0.333	1	TSNAX
C5orf24	0.0664527	-0.0980359	0.121	0.278	1	C5orf24
LARP1	0.295789	-0.0968699	0.221	0.333	1	LARP1
PDCD10	0.0157299	-0.096796	0.316	0.667	1	PDCD10
GIMAP7	0.426405	-0.0967603	0.322	0.444	1	GIMAP7
WIPF1	0.289039	-0.0966317	0.394	0.556	1	WIPF1
BTBD7	0.118316	-0.0964756	0.176	0.333	1	BTBD7
RALB	0.025947	-0.0958225	0.195	0.444	1	RALB
PRKAR1A	0.604851	-0.0950271	0.57	0.778	1	PRKAR1A
NDUFA3	0.362675	-0.0944377	0.638	0.833	1	NDUFA3
PYURF	0.110034	-0.094064	0.248	0.444	1	PYURF
RAB2A	0.563115	-0.0937376	0.316	0.389	1	RAB2A
2022-03-07	0.214844	-0.0935446	0.241	0.389	1	2022-03-07
NUP214	0.375321	-0.0934902	0.469	0.556	1	NUP214
YTHDC2	0.0969047	-0.0931395	0.127	0.278	1	YTHDC2
ERICH1	0.343678	-0.0928489	0.45	0.611	1	ERICH1
CNPY2	0.186747	-0.092557	0.195	0.333	1	CNPY2
DYNC1LI2	0.377234	-0.0925174	0.195	0.278	1	DYNC1LI2
ZNF428	0.0497837	-0.0921116	0.111	0.278	1	ZNF428
DAPP1	0.568082	-0.0918503	0.355	0.444	1	DAPP1
TMEM141	0.106503	-0.0915477	0.166	0.333	1	TMEM141
PHF20	0.384144	-0.0910251	0.254	0.333	1	PHF20
MRPS21	0.217855	-0.0905884	0.427	0.667	1	MRPS21
GHITM	0.263859	-0.0903078	0.388	0.556	1	GHITM
POLK	0.471706	-0.090284	0.212	0.278	1	POLK
TPM3	0.551552	-0.0899895	0.772	0.944	1	TPM3
RAB32	0.213592	-0.0889952	0.352	0.556	1	RAB32
TTC37	0.283377	-0.0882123	0.166	0.278	1	TTC37
ARF4	0.27363	-0.0875388	0.342	0.5	1	ARF4
LNPEP	0.780453	-0.0873862	0.27	0.278	1	LNPEP
DAZAP1	0.355229	-0.0867616	0.182	0.278	1	DAZAP1
BST2	0.29628	-0.0864603	0.537	0.722	1	BST2
USP16	0.155739	-0.0840565	0.228	0.389	1	USP16
PSMB7	0.174911	-0.0836642	0.322	0.5	1	PSMB7
CNDP2	0.784602	-0.0833288	0.257	0.278	1	CNDP2
RNF216	0.0714983	-0.0830842	0.114	0.278	1	RNF216
UBE2N	0.376361	-0.0825594	0.231	0.333	1	UBE2N
PPP6R3	0.2442	-0.0823849	0.16	0.278	1	PPP6R3
SRSF7	0.394636	-0.0823696	0.44	0.556	1	SRSF7
CD53	0.209822	-0.0823653	0.557	0.833	1	CD53
SYF2	0.221195	-0.0815551	0.485	0.667	1	SYF2
CD58	0.503754	-0.0815442	0.251	0.333	1	CD58
PLD3	0.166937	-0.0815403	0.186	0.333	1	PLD3
NSRP1	0.0929241	-0.08075	0.192	0.389	1	NSRP1
ZNF207	0.326262	-0.0803169	0.459	0.611	1	ZNF207
SP100	0.256191	-0.0802722	0.368	0.556	1	SP100
RPN2	0.116205	-0.0801493	0.287	0.5	1	RPN2
LDHA	0.124597	-0.0792604	0.498	0.833	1	LDHA
UBE2M	0.0722412	-0.0780858	0.15	0.333	1	UBE2M
PCMTD1	0.546706	-0.0773302	0.225	0.278	1	PCMTD1
PRMT1	0.0932035	-0.0770118	0.124	0.278	1	PRMT1
SHOC2	0.275975	-0.0767919	0.355	0.5	1	SHOC2
SCARB2	0.468953	-0.0767897	0.205	0.278	1	SCARB2
MYD88	0.177685	-0.0767292	0.41	0.611	1	MYD88
BSG	0.126822	-0.0766263	0.342	0.556	1	BSG
PFKL	0.212426	-0.0765853	0.192	0.333	1	PFKL
EIF5	0.301434	-0.0763732	0.394	0.611	1	EIF5
GAS5	0.590033	-0.0763664	0.3	0.333	1	GAS5
STUB1	0.305533	-0.0755864	0.228	0.333	1	STUB1
PSEN1	0.127564	-0.0755561	0.293	0.5	1	PSEN1
PSENEN	0.43462	-0.0739713	0.202	0.278	1	PSENEN
BATF3	0.15324	-0.0725801	0.14	0.278	1	BATF3
AKNA	0.188362	-0.0724992	0.27	0.444	1	AKNA
PIK3R1	0.138194	-0.0719357	0.14	0.278	1	PIK3R1
DOK2	0.757697	-0.0716353	0.407	0.444	1	DOK2
TRIM8	0.696008	-0.0714986	0.254	0.278	1	TRIM8
UQCC2	0.118964	-0.0710449	0.163	0.333	1	UQCC2
CNOT8	0.186526	-0.0709542	0.15	0.278	1	CNOT8
TAF11	0.357369	-0.0704218	0.186	0.278	1	TAF11
XRCC5	0.163488	-0.0702749	0.397	0.667	1	XRCC5
QARS	0.100693	-0.069774	0.163	0.333	1	QARS
GID8	0.0706817	-0.0695538	0.153	0.333	1	GID8
ZC3H7A	0.128995	-0.0694107	0.134	0.278	1	ZC3H7A
PRPF38B	0.474002	-0.0683724	0.362	0.444	1	PRPF38B
USO1	0.0982755	-0.0681357	0.163	0.333	1	USO1
CDK5RAP3	0.174262	-0.067918	0.147	0.278	1	CDK5RAP3
COPZ1	0.0185254	-0.0678048	0.215	0.5	1	COPZ1
TANK	0.437766	-0.0677638	0.43	0.556	1	TANK
RASSF4	0.551889	-0.0677576	0.365	0.444	1	RASSF4
LARP4B	0.391366	-0.0676465	0.195	0.278	1	LARP4B
OAZ2	0.173636	-0.067519	0.309	0.5	1	OAZ2
EIF4EBP1	0.221156	-0.0667737	0.309	0.5	1	EIF4EBP1
SAR1A	0.327921	-0.0654244	0.215	0.333	1	SAR1A
YPEL5	0.0859683	-0.0653424	0.342	0.611	1	YPEL5
CISD3	0.142504	-0.0652146	0.176	0.333	1	CISD3
PAIP2	0.269818	-0.064798	0.443	0.667	1	PAIP2
LCP1	0.545658	-0.0645885	0.818	0.944	1	LCP1
CSF2RB	0.0540606	-0.0638952	0.147	0.333	1	CSF2RB
OLA1	0.130072	-0.0638295	0.134	0.278	1	OLA1
CCNDBP1	0.25955	-0.0627709	0.215	0.333	1	CCNDBP1
GPAT3	0.175883	-0.062592	0.15	0.278	1	GPAT3
PPIP5K2	0.198956	-0.0624724	0.241	0.389	1	PPIP5K2
MARCKSL1	0.110217	-0.0623453	0.202	0.389	1	MARCKSL1
ATP6V1F	0.522152	-0.061564	0.609	0.778	1	ATP6V1F
GPR108	0.102326	-0.0610806	0.169	0.333	1	GPR108
ANAPC15	0.180224	-0.0606806	0.189	0.333	1	ANAPC15
PPP4C	0.138447	-0.0605096	0.378	0.611	1	PPP4C
TNRC6A	0.139296	-0.0599702	0.173	0.333	1	TNRC6A
HNRNPM	0.72517	-0.05923	0.498	0.556	1	HNRNPM
AGTRAP	0.437588	-0.0585489	0.443	0.556	1	AGTRAP
MEAF6	0.269188	-0.0581241	0.212	0.333	1	MEAF6
ITGB2-AS1	0.271245	-0.0574995	0.208	0.333	1	ITGB2-AS1
PPP4R3A	0.229343	-0.0573495	0.277	0.444	1	PPP4R3A
PACS1	0.0620715	-0.0559784	0.111	0.278	1	PACS1
PSMB3	0.295509	-0.0554431	0.564	0.778	1	PSMB3
YIPF4	0.556918	-0.0551792	0.228	0.278	1	YIPF4
RSU1	0.242592	-0.0548558	0.16	0.278	1	RSU1
DIP2A	0.104093	-0.0545467	0.127	0.278	1	DIP2A
ARCN1	0.0579031	-0.0535954	0.182	0.389	1	ARCN1
AP1B1	0.221615	-0.053043	0.208	0.333	1	AP1B1
EIF5B	0.167233	-0.0530388	0.221	0.389	1	EIF5B
DYNC1LI1	0.581332	-0.0530175	0.274	0.333	1	DYNC1LI1
SRSF3	0.601572	-0.0529068	0.71	0.833	1	SRSF3
TBCA	0.225522	-0.0528811	0.606	0.944	1	TBCA
C3AR1	0.474803	-0.0527437	0.208	0.278	1	C3AR1
AAMP	0.227371	-0.0527236	0.153	0.278	1	AAMP
IL10RB-DT	0.266848	-0.0521037	0.163	0.278	1	IL10RB-DT
NOSIP	0.0615847	-0.0518627	0.147	0.333	1	NOSIP
FBL	0.129895	-0.0509384	0.212	0.389	1	FBL
EIF2S2	0.406727	-0.0507361	0.489	0.667	1	EIF2S2
LEPROT	0.331336	-0.0500308	0.264	0.389	1	LEPROT
DICER1	0.422845	-0.0493102	0.336	0.444	1	DICER1
NDUFS8	0.328356	-0.0492345	0.319	0.444	1	NDUFS8
EMP3	0.871801	-0.0488767	0.902	1	1	EMP3
CHMP2B	0.503754	-0.0486824	0.251	0.333	1	CHMP2B
BRK1	0.274797	-0.0485414	0.537	0.778	1	BRK1
CENPX	0.112012	-0.048442	0.169	0.333	1	CENPX
HMGA1	0.294724	-0.0477589	0.212	0.333	1	HMGA1
CCDC107	0.173878	-0.0463564	0.143	0.278	1	CCDC107
PPP4R2	0.280739	-0.0461019	0.208	0.333	1	PPP4R2
SFT2D2	0.531214	-0.0457566	0.257	0.333	1	SFT2D2
MPG	0.0583991	-0.0457528	0.182	0.389	1	MPG
RAP1A	0.223674	-0.0456618	0.44	0.667	1	RAP1A
KCNE3	0.365731	-0.0447696	0.277	0.389	1	KCNE3
RNF41	0.189417	-0.0447659	0.153	0.278	1	RNF41
RAB1A	0.224706	-0.0445619	0.309	0.5	1	RAB1A
DNAJC15	0.40517	-0.0444428	0.322	0.444	1	DNAJC15
HECTD1	0.290478	-0.0439444	0.166	0.278	1	HECTD1
AP2A1	0.370308	-0.0436663	0.235	0.333	1	AP2A1
ERP44	0.445534	-0.0434313	0.248	0.333	1	ERP44
COPS6	0.457717	-0.043156	0.195	0.278	1	COPS6
NAGA	0.321549	-0.0430347	0.225	0.333	1	NAGA
LAMTOR3	0.179931	-0.0427482	0.186	0.333	1	LAMTOR3
ARRB2	0.484578	-0.0426639	0.606	0.778	1	ARRB2
SLC25A24	0.188284	-0.042646	0.205	0.333	1	SLC25A24
IFIH1	0.404627	-0.0423305	0.179	0.278	1	IFIH1
CD300A	0.351819	-0.0423169	0.27	0.389	1	CD300A
LDHB	0.726477	-0.0418939	0.241	0.278	1	LDHB
TRADD	0.110777	-0.0410506	0.13	0.278	1	TRADD
RSBN1L	0.537084	-0.0399987	0.208	0.278	1	RSBN1L
MGMT	0.312492	-0.0395434	0.166	0.278	1	MGMT
PRMT2	0.480885	-0.0395012	0.339	0.444	1	PRMT2
B4GALT5	0.113666	-0.0389634	0.127	0.278	1	B4GALT5
FGD5-AS1	0.131755	-0.038837	0.173	0.333	1	FGD5-AS1
TOP2B	0.233243	-0.0387256	0.199	0.333	1	TOP2B
ATP5F1D	0.301822	-0.0386895	0.707	0.889	1	ATP5F1D
ERBIN	0.556503	-0.0377999	0.329	0.444	1	ERBIN
MKRN1	0.312321	-0.0376683	0.221	0.333	1	MKRN1
TMEM30A	0.129169	-0.0373956	0.244	0.444	1	TMEM30A
REL	0.596968	-0.0370817	0.459	0.556	1	REL
HAVCR2	0.310102	-0.0365826	0.173	0.278	1	HAVCR2
GADD45GIP1	0.230493	-0.0365573	0.248	0.389	1	GADD45GIP1
UGP2	0.520551	-0.0365339	0.208	0.278	1	UGP2
LRRFIP2	0.491526	-0.0351994	0.205	0.278	1	LRRFIP2
HNRNPD	0.313961	-0.0351199	0.505	0.722	1	HNRNPD
RAP2B	0.238673	-0.0350961	0.28	0.444	1	RAP2B
PRPF40A	0.266323	-0.0346627	0.349	0.5	1	PRPF40A
CCT6A	0.507402	-0.034512	0.257	0.333	1	CCT6A
SUZ12	0.325583	-0.0315869	0.176	0.278	1	SUZ12
TAX1BP1	0.580512	-0.0313049	0.476	0.556	1	TAX1BP1
RSF1	0.554354	-0.031043	0.218	0.278	1	RSF1
KLF3	0.734254	-0.0308183	0.27	0.222	1	KLF3
MAP2K1	0.142975	-0.0302203	0.212	0.389	1	MAP2K1
ZSWIM7	0.249184	-0.0302115	0.235	0.389	1	ZSWIM7
GINM1	0.332651	-0.0301593	0.189	0.278	1	GINM1
PDS5A	0.237566	-0.0301137	0.199	0.333	1	PDS5A
LGALS1	0.51792	-0.0297296	0.954	0.944	1	LGALS1
HLA-B	0.57808	-0.0293901	0.99	1	1	HLA-B
TMEM259	0.102746	-0.028764	0.199	0.389	1	TMEM259
RP2	0.254784	-0.027733	0.205	0.333	1	RP2
SCP2	0.279698	-0.0271637	0.339	0.5	1	SCP2
CGGBP1	0.406652	-0.0265529	0.277	0.389	1	CGGBP1
CLIP1	0.185104	-0.026064	0.221	0.389	1	CLIP1
ZNF638	0.397254	-0.0260242	0.231	0.333	1	ZNF638
CRYBG1	0.234909	-0.0259134	0.192	0.333	1	CRYBG1
ACIN1	0.335751	-0.0252813	0.218	0.333	1	ACIN1
CERT1	0.765636	-0.0251677	0.257	0.222	1	CERT1
IFNAR1	0.329987	-0.0251281	0.296	0.444	1	IFNAR1
SRSF1	0.254021	-0.0249829	0.212	0.333	1	SRSF1
MIIP	0.0785147	-0.0248699	0.153	0.333	1	MIIP
CDK2AP2	0.134455	-0.0248239	0.212	0.389	1	CDK2AP2
FOXN2	0.279568	-0.0246708	0.215	0.333	1	FOXN2
PKN1	0.0724934	-0.0241529	0.27	0.5	1	PKN1
TUT7	0.308159	-0.0237887	0.29	0.444	1	TUT7
ARL6IP1	0.235359	-0.0234162	0.27	0.444	1	ARL6IP1
STX16	0.388049	-0.0233943	0.235	0.333	1	STX16
ZMYM4	0.175194	-0.0233105	0.143	0.278	1	ZMYM4
SDF2L1	0.130579	-0.0227966	0.14	0.278	1	SDF2L1
RNF213	0.4765	-0.0226752	0.531	0.778	1	RNF213
ATP6AP2	0.24231	-0.02227	0.446	0.667	1	ATP6AP2
ENO1	0.509268	-0.0220281	0.694	0.944	1	ENO1
DENND3	0.355621	-0.0216163	0.228	0.333	1	DENND3
HLA-DQA2	0.365132	-0.0206755	0.244	0.333	1	HLA-DQA2
SNN	0.143946	-0.0202426	0.212	0.389	1	SNN
TAF15	0.55582	-0.020134	0.215	0.278	1	TAF15
TNFSF12	0.220849	-0.0200529	0.16	0.278	1	TNFSF12
TMEM167A	0.18507	-0.0197054	0.492	0.833	1	TMEM167A
GSK3B	0.106747	-0.0195441	0.124	0.278	1	GSK3B
RABGAP1	0.105125	-0.0187906	0.13	0.278	1	RABGAP1
REST	0.194931	-0.0184271	0.153	0.278	1	REST
PTPN18	0.14429	-0.0168132	0.332	0.556	1	PTPN18
SLC3A2	0.397914	-0.0163015	0.189	0.278	1	SLC3A2
RBM26	0.306305	-0.0153303	0.182	0.278	1	RBM26
GRK6	0.155914	-0.014742	0.179	0.333	1	GRK6
MAP3K11	0.564757	-0.014486	0.221	0.278	1	MAP3K11
PER1	0.353024	-0.0136869	0.179	0.278	1	PER1
ANXA2	0.984435	-0.012271	0.743	0.889	1	ANXA2
MBD4	0.279722	-0.0118301	0.16	0.278	1	MBD4
DDX24	0.167111	-0.0117428	0.3	0.5	1	DDX24
CSNK2A1	0.123325	-0.011712	0.244	0.444	1	CSNK2A1
ARPP19	0.403988	-0.01144	0.192	0.278	1	ARPP19
SMIM30	0.215202	-0.0107482	0.15	0.278	1	SMIM30
[truncated: 1,093 more rows]

## Sheet: DGEA_NLRP3_TC_vs_HT
	p_val	avg_log2FC	pct.1	pct.2	p_val_adj	genes
CLEC10A	1.57072e-73	-2.43348	0.094	0.679	3.11945e-69	CLEC10A
MTRNR2L12	2.39002e-73	-2.29381	0.77	0.994	4.74658e-69	MTRNR2L12
LGALS2	3.6821e-50	-2.2406	0.348	0.827	7.31264e-46	LGALS2
HLA-DPB1	9.16721e-47	-2.18268	0.804	0.987	1.82061e-42	HLA-DPB1
HLA-DQA1	1.10701e-36	-1.98649	0.561	0.897	2.19851e-32	HLA-DQA1
HLA-DRB5	1.23956e-60	-1.91559	0.362	0.955	2.46177e-56	HLA-DRB5
TXNIP	3.90822e-54	-1.91488	0.415	0.923	7.76173e-50	TXNIP
HLA-DPA1	4.79503e-47	-1.87597	0.844	0.987	9.52293e-43	HLA-DPA1
NME2	2.80441e-55	-1.72724	0.544	0.949	5.56956e-51	NME2
ZFP36L2	2.05642e-58	-1.7123	0.289	0.904	4.08405e-54	ZFP36L2
TOMM6	1.25999e-58	-1.61721	0.335	0.885	2.50234e-54	TOMM6
FOS	2.46629e-50	-1.60008	0.81	1	4.89804e-46	FOS
CST3	5.28918e-57	-1.5619	0.927	1	1.05043e-52	CST3
HIST2H2AA4	1.09717e-35	-1.55925	0.174	0.635	2.17898e-31	HIST2H2AA4
TMSB4X	3.2878e-77	-1.54198	0.998	1	6.52957e-73	TMSB4X
JAML	2.2344e-52	-1.52093	0.324	0.872	4.43753e-48	JAML
SNHG29	2.19173e-37	-1.46921	0.568	0.917	4.35277e-33	SNHG29
IER2	4.52622e-40	-1.46292	0.751	1	8.98908e-36	IER2
GSN	4.32425e-34	-1.4588	0.281	0.705	8.58796e-30	GSN
P2RY13	1.46705e-53	-1.45868	0.104	0.615	2.91356e-49	P2RY13
TMEM14C	3.54638e-53	-1.45548	0.158	0.679	7.04311e-49	TMEM14C
HLA-DQB1	6.28244e-39	-1.45333	0.734	0.974	1.24769e-34	HLA-DQB1
SLC25A5	9.39556e-43	-1.45084	0.495	0.91	1.86596e-38	SLC25A5
MS4A6A	1.17045e-33	-1.44337	0.446	0.853	2.32451e-29	MS4A6A
PPA1	3.20929e-31	-1.41433	0.326	0.724	6.37366e-27	PPA1
PYCARD	1.92597e-48	-1.39554	0.496	0.955	3.82497e-44	PYCARD
ATP5MC2	3.44171e-47	-1.35061	0.703	0.987	6.83524e-43	ATP5MC2
CALHM6	4.19246e-49	-1.34702	0.281	0.853	8.32622e-45	CALHM6
ALDH2	4.03691e-35	-1.32562	0.255	0.699	8.01729e-31	ALDH2
GSTP1	1.52148e-43	-1.31982	0.767	0.981	3.02165e-39	GSTP1
NACA	2.57285e-55	-1.31247	0.909	1	5.10968e-51	NACA
RBIS	7.79212e-45	-1.30513	0.209	0.712	1.54751e-40	RBIS
CEBPD	2.56224e-33	-1.2909	0.573	0.929	5.08861e-29	CEBPD
VAMP8	2.59988e-45	-1.28871	0.519	0.962	5.16337e-41	VAMP8
HIGD2A	7.51493e-39	-1.28165	0.478	0.885	1.49246e-34	HIGD2A
EEF1B2	5.47225e-37	-1.24168	0.774	0.981	1.08679e-32	EEF1B2
HIST1H4C	1.69418e-40	-1.23751	0.148	0.596	3.36464e-36	HIST1H4C
LIMD2	8.34326e-45	-1.23659	0.298	0.846	1.65697e-40	LIMD2
LYST	1.19208e-34	-1.22671	0.328	0.782	2.36747e-30	LYST
COMMD6	6.59642e-40	-1.19828	0.685	0.968	1.31005e-35	COMMD6
PGLS	1.36392e-36	-1.19641	0.351	0.821	2.70875e-32	PGLS
FKBP5	9.44628e-37	-1.18908	0.26	0.731	1.87603e-32	FKBP5
APRT	2.1177e-38	-1.18744	0.469	0.904	4.20575e-34	APRT
PARK7	6.51717e-36	-1.17658	0.434	0.846	1.29431e-31	PARK7
EEF1G	3.33179e-34	-1.17431	0.626	0.962	6.61694e-30	EEF1G
HNRNPA1	1.19012e-35	-1.16304	0.656	0.929	2.36358e-31	HNRNPA1
CD74	5.57795e-39	-1.15426	0.985	1	1.10778e-34	CD74
JUN	1.19473e-13	-1.14928	0.565	0.833	2.37273e-09	JUN
APEX1	1.57125e-36	-1.13967	0.172	0.622	3.12051e-32	APEX1
NAA38	8.7712e-35	-1.12789	0.332	0.801	1.74196e-30	NAA38
ATP5MC1	6.42843e-40	-1.12089	0.242	0.756	1.27669e-35	ATP5MC1
HLA-DRB1	3.64539e-29	-1.11669	0.948	0.994	7.23974e-25	HLA-DRB1
MICOS10	1.31329e-37	-1.11526	0.464	0.904	2.6082e-33	MICOS10
KLF2	7.12811e-16	-1.1131	0.364	0.673	1.41564e-11	KLF2
ITGA4	5.53461e-31	-1.11201	0.238	0.673	1.09917e-26	ITGA4
SAMHD1	2.83209e-33	-1.11064	0.51	0.923	5.62453e-29	SAMHD1
IL18	1.68245e-33	-1.10972	0.117	0.506	3.34134e-29	IL18
CXCR4	1.25036e-23	-1.10529	0.259	0.647	2.48321e-19	CXCR4
ARHGDIB	1.47675e-33	-1.10426	0.631	0.917	2.93282e-29	ARHGDIB
COX7C	1.95573e-43	-1.09744	0.825	0.994	3.88408e-39	COX7C
NDUFA7	2.85937e-35	-1.09251	0.216	0.66	5.67871e-31	NDUFA7
EID1	9.72859e-31	-1.09021	0.379	0.788	1.9321e-26	EID1
ATP5IF1	2.68102e-36	-1.08327	0.296	0.776	5.3245e-32	ATP5IF1
SLC25A6	2.80348e-31	-1.08052	0.714	0.955	5.56771e-27	SLC25A6
SMAP2	1.60268e-28	-1.07803	0.411	0.827	3.18292e-24	SMAP2
FCER1A	1.02909e-35	-1.07367	0.032	0.327	2.04377e-31	FCER1A
SMIM26	1.50344e-35	-1.06855	0.24	0.692	2.98583e-31	SMIM26
UQCR10	1.11787e-34	-1.05648	0.614	0.949	2.22008e-30	UQCR10
MICOS13	6.08575e-39	-1.05645	0.214	0.692	1.20863e-34	MICOS13
NDUFAB1	5.917e-33	-1.05324	0.281	0.724	1.17512e-28	NDUFAB1
LST1	3.11589e-36	-1.05252	0.802	1	6.18816e-32	LST1
ATP5MG	7.2565e-42	-1.05219	0.849	0.994	1.44114e-37	ATP5MG
TUBA1B	3.9745e-25	-1.05163	0.331	0.718	7.89336e-21	TUBA1B
ARF5	5.12214e-30	-1.05027	0.398	0.814	1.01726e-25	ARF5
NPM1	1.30703e-26	-1.04863	0.546	0.865	2.59575e-22	NPM1
COX5A	1.59808e-33	-1.04773	0.385	0.846	3.17378e-29	COX5A
CTSH	1.7812e-28	-1.04234	0.595	0.91	3.53747e-24	CTSH
SNHG6	9.00589e-30	-1.04005	0.44	0.846	1.78857e-25	SNHG6
MIS18BP1	1.78681e-40	-1.03722	0.15	0.622	3.5486e-36	MIS18BP1
NDUFA4	5.97185e-32	-1.03464	0.64	0.929	1.18601e-27	NDUFA4
HIST1H1E	2.89169e-41	-1.03283	0.08	0.481	5.7429e-37	HIST1H1E
C17orf49	9.86225e-28	-1.02951	0.382	0.782	1.95864e-23	C17orf49
NDUFB5	3.5352e-36	-1.02357	0.231	0.699	7.02092e-32	NDUFB5
SCIMP	7.82692e-36	-1.0225	0.199	0.667	1.55443e-31	SCIMP
ATP5MC3	7.06428e-26	-1.02212	0.561	0.853	1.40297e-21	ATP5MC3
BTF3	6.10943e-33	-1.02205	0.787	0.974	1.21333e-28	BTF3
ABI3	2.1221e-35	-1.02183	0.129	0.551	4.2145e-31	ABI3
PTCH2	2.9798e-29	-1.01903	0.169	0.577	5.91788e-25	PTCH2
MRPL57	1.13722e-33	-1.01786	0.225	0.667	2.25853e-29	MRPL57
GIMAP7	1.00155e-41	-1.01027	0.068	0.462	1.98908e-37	GIMAP7
RNASEK	5.78216e-41	-1.00851	0.776	0.994	1.14834e-36	RNASEK
HINT1	1.02117e-25	-1.00732	0.611	0.897	2.02804e-21	HINT1
RGS18	1.4638e-27	-1.00711	0.276	0.705	2.90711e-23	RGS18
CD37	3.20094e-29	-1.00678	0.408	0.872	6.35706e-25	CD37
PEBP1	2.60574e-33	-1.0066	0.119	0.513	5.17499e-29	PEBP1
IKZF1	3.5033e-29	-1.00608	0.174	0.571	6.95756e-25	IKZF1
TMEM14B	6.94381e-34	-1.00478	0.198	0.635	1.37904e-29	TMEM14B
CALM2	1.53826e-30	-0.995598	0.679	0.968	3.05498e-26	CALM2
HSPA8	3.91006e-27	-0.994919	0.389	0.808	7.76538e-23	HSPA8
PPIA	4.60435e-34	-0.988877	0.839	0.981	9.14423e-30	PPIA
SMDT1	4.29206e-31	-0.988383	0.341	0.788	8.52404e-27	SMDT1
CHCHD10	7.31707e-27	-0.987246	0.345	0.756	1.45317e-22	CHCHD10
VSIR	7.05824e-26	-0.980692	0.375	0.776	1.40177e-21	VSIR
GABARAP	3.053e-39	-0.97712	0.812	0.994	6.06326e-35	GABARAP
PTGER4	4.21323e-14	-0.976411	0.271	0.538	8.36747e-10	PTGER4
C1orf162	2.16634e-26	-0.975594	0.486	0.872	4.30236e-22	C1orf162
ARPC1B	5.91761e-35	-0.966802	0.765	0.974	1.17524e-30	ARPC1B
ARPC3	1.5957e-39	-0.965588	0.853	0.994	3.16907e-35	ARPC3
CPVL	3.4126e-26	-0.965351	0.549	0.929	6.77743e-22	CPVL
CCDC85B	1.01117e-40	-0.964182	0.115	0.564	2.00818e-36	CCDC85B
MNDA	4.94097e-27	-0.963295	0.611	0.942	9.81276e-23	MNDA
C1QBP	8.91985e-28	-0.963199	0.224	0.628	1.77148e-23	C1QBP
RACK1	2.00094e-32	-0.961888	0.914	0.968	3.97386e-28	RACK1
RAB32	4.25467e-27	-0.959137	0.305	0.718	8.44978e-23	RAB32
CLNS1A	1.15372e-30	-0.958487	0.17	0.577	2.29128e-26	CLNS1A
LAMTOR2	3.75486e-25	-0.95844	0.355	0.75	7.45716e-21	LAMTOR2
NSUN6	1.84036e-17	-0.957095	0.169	0.455	3.65495e-13	NSUN6
EIF3K	2.89555e-26	-0.95671	0.743	0.923	5.75057e-22	EIF3K
HLA-DMA	5.33429e-26	-0.952192	0.583	0.917	1.05939e-21	HLA-DMA
SIGLEC10	4.32346e-30	-0.952	0.108	0.474	8.58639e-26	SIGLEC10
DOK2	1.28959e-26	-0.945095	0.266	0.679	2.56112e-22	DOK2
ARL5A	2.10432e-30	-0.944723	0.196	0.603	4.17919e-26	ARL5A
EIF3F	9.66019e-25	-0.943435	0.416	0.763	1.91851e-20	EIF3F
NDUFA12	2.33813e-24	-0.943319	0.305	0.686	4.64352e-20	NDUFA12
LINC01578	8.64113e-24	-0.939153	0.44	0.827	1.71613e-19	LINC01578
FGL2	5.52765e-28	-0.938791	0.536	0.949	1.09779e-23	FGL2
ATP5F1C	2.89043e-24	-0.937663	0.354	0.744	5.74039e-20	ATP5F1C
ARL6IP4	6.96355e-28	-0.936076	0.482	0.885	1.38296e-23	ARL6IP4
RCSD1	4.38455e-26	-0.935298	0.175	0.545	8.70772e-22	RCSD1
HLA-DMB	3.40572e-24	-0.934761	0.389	0.769	6.76377e-20	HLA-DMB
RBX1	1.10916e-29	-0.931102	0.476	0.878	2.20279e-25	RBX1
NDUFA3	1.21663e-25	-0.928914	0.494	0.865	2.41622e-21	NDUFA3
COX6C	5.83588e-26	-0.928595	0.674	0.929	1.15901e-21	COX6C
CD1D	2.48699e-39	-0.92806	0.088	0.494	4.93916e-35	CD1D
MTLN	1.14111e-27	-0.925275	0.135	0.494	2.26625e-23	MTLN
TOMM5	4.91612e-33	-0.924485	0.245	0.699	9.76342e-29	TOMM5
IGSF6	1.17949e-24	-0.924122	0.52	0.846	2.34247e-20	IGSF6
NDUFB4	6.28083e-24	-0.923665	0.42	0.788	1.24737e-19	NDUFB4
NDUFB7	5.46626e-28	-0.922637	0.362	0.782	1.0856e-23	NDUFB7
COTL1	1.51903e-34	-0.921814	0.869	1	3.01679e-30	COTL1
JUNB	2.23381e-28	-0.920289	0.915	1	4.43634e-24	JUNB
SH3BGRL	3.27081e-29	-0.918794	0.632	0.949	6.49583e-25	SH3BGRL
MRPL34	1.5822e-42	-0.917933	0.081	0.494	3.14225e-38	MRPL34
AL499604.1	3.04789e-31	-0.917275	0.075	0.404	6.05311e-27	AL499604.1
DNPH1	2.68513e-39	-0.917189	0.094	0.506	5.33266e-35	DNPH1
HMGN3	1.2842e-24	-0.915668	0.322	0.731	2.55042e-20	HMGN3
H1FX	2.14907e-20	-0.913804	0.432	0.827	4.26805e-16	H1FX
ERP29	1.64219e-24	-0.910023	0.332	0.731	3.26138e-20	ERP29
AKAP9	6.87305e-28	-0.907497	0.161	0.545	1.36499e-23	AKAP9
C20orf27	2.11793e-42	-0.906225	0.111	0.571	4.2062e-38	C20orf27
ATP5F1D	9.19925e-27	-0.905924	0.571	0.91	1.82697e-22	ATP5F1D
EIF3M	2.41474e-25	-0.905864	0.312	0.712	4.79567e-21	EIF3M
IMP3	5.93301e-38	-0.904898	0.092	0.5	1.1783e-33	IMP3
LSM6	4.50535e-27	-0.90429	0.27	0.692	8.94763e-23	LSM6
CACNA2D3	4.43669e-47	-0.903756	0.025	0.365	8.81127e-43	CACNA2D3
SCNM1	3.77514e-35	-0.902598	0.158	0.596	7.49742e-31	SCNM1
NOP53	2.35003e-27	-0.89771	0.348	0.756	4.66715e-23	NOP53
HMGN2	8.81771e-22	-0.897447	0.521	0.853	1.7512e-17	HMGN2
OTULINL	1.83817e-28	-0.897101	0.122	0.481	3.65061e-24	OTULINL
ATOX1	7.31358e-26	-0.891841	0.482	0.891	1.45248e-21	ATOX1
APPL1	1.04528e-24	-0.889143	0.17	0.526	2.07593e-20	APPL1
WAC-AS1	2.05347e-39	-0.888287	0.079	0.468	4.0782e-35	WAC-AS1
OST4	1.54184e-31	-0.886647	0.781	0.968	3.06209e-27	OST4
NUP214	9.83085e-26	-0.88474	0.212	0.622	1.95241e-21	NUP214
DDT	1.92278e-27	-0.884428	0.485	0.891	3.81864e-23	DDT
HLA-DQA2	1.2451e-26	-0.883131	0.182	0.59	2.47277e-22	HLA-DQA2
PAK1	1.21826e-22	-0.883004	0.275	0.641	2.41946e-18	PAK1
LSM7	7.51578e-27	-0.881574	0.451	0.859	1.49263e-22	LSM7
CX3CR1	2.60491e-30	-0.880651	0.104	0.462	5.17336e-26	CX3CR1
AC103591.3	3.01823e-11	-0.880569	0.6	0.776	5.9942e-07	AC103591.3
SLIRP	3.03112e-28	-0.872909	0.388	0.821	6.01981e-24	SLIRP
CORO1A	6.26123e-22	-0.871578	0.611	0.91	1.24348e-17	CORO1A
MRPS21	8.34471e-25	-0.871063	0.31	0.724	1.65726e-20	MRPS21
SRSF7	1.59656e-19	-0.870629	0.352	0.712	3.17077e-15	SRSF7
GLRX	3.19196e-24	-0.870511	0.411	0.814	6.33923e-20	GLRX
ATP5PO	2.04591e-26	-0.868034	0.349	0.776	4.06317e-22	ATP5PO
AIF1	1.13677e-29	-0.867819	0.934	1	2.25762e-25	AIF1
SPINT2	4.38598e-23	-0.866743	0.18	0.519	8.71056e-19	SPINT2
GPR183	5.47026e-12	-0.86255	0.71	0.865	1.08639e-07	GPR183
SNRPE	3.97781e-28	-0.856312	0.279	0.705	7.89993e-24	SNRPE
PHB2	1.4e-25	-0.85618	0.21	0.583	2.7804e-21	PHB2
HLA-DRA	5.77152e-25	-0.855805	0.994	1	1.14622e-20	HLA-DRA
RTRAF	1.13113e-20	-0.855224	0.306	0.647	2.24643e-16	RTRAF
RSL1D1	1.74044e-23	-0.85462	0.268	0.641	3.45651e-19	RSL1D1
EIF3G	7.96862e-26	-0.854442	0.405	0.814	1.58257e-21	EIF3G
COX14	5.81489e-24	-0.854329	0.311	0.712	1.15484e-19	COX14
GNAS	1.47648e-23	-0.851401	0.551	0.878	2.93228e-19	GNAS
EIF3H	5.78705e-22	-0.848346	0.472	0.795	1.14931e-17	EIF3H
TMEM176B	2.55766e-20	-0.839654	0.462	0.808	5.07951e-16	TMEM176B
MZT2B	3.37586e-24	-0.837581	0.39	0.795	6.70447e-20	MZT2B
NDUFC1	2.64424e-23	-0.837376	0.272	0.66	5.25145e-19	NDUFC1
ALKBH7	1.83794e-21	-0.835009	0.266	0.615	3.65014e-17	ALKBH7
FCGRT	1.61336e-23	-0.833007	0.52	0.897	3.20414e-19	FCGRT
SRRM1	1.19887e-23	-0.831518	0.516	0.865	2.38096e-19	SRRM1
WDR74	1.2628e-17	-0.828518	0.28	0.609	2.50793e-13	WDR74
SDHD	4.41811e-30	-0.82791	0.176	0.59	8.77437e-26	SDHD
GTF3A	4.53261e-22	-0.826909	0.206	0.558	9.00176e-18	GTF3A
TLE5	3.47818e-21	-0.825601	0.222	0.571	6.90767e-17	TLE5
UTRN	5.41536e-18	-0.825052	0.274	0.609	1.07549e-13	UTRN
NDUFS8	6.9212e-22	-0.821977	0.276	0.641	1.37455e-17	NDUFS8
EDF1	7.11054e-25	-0.82072	0.636	0.929	1.41215e-20	EDF1
EEF1A1	2.80322e-41	-0.819179	0.995	1	5.56719e-37	EEF1A1
LSM5	1.07853e-24	-0.818704	0.214	0.59	2.14197e-20	LSM5
HIST1H1D	4.04701e-32	-0.818578	0.046	0.346	8.03737e-28	HIST1H1D
YPEL3	3.35436e-25	-0.816863	0.184	0.564	6.66176e-21	YPEL3
ABRACL	8.10851e-24	-0.81607	0.334	0.744	1.61035e-19	ABRACL
DYNLL1	1.73304e-18	-0.815548	0.6	0.846	3.44182e-14	DYNLL1
AC007952.4	1.39475e-12	-0.813236	0.56	0.814	2.76998e-08	AC007952.4
ATP5PF	2.29437e-22	-0.810875	0.492	0.821	4.55661e-18	ATP5PF
NDUFV3	3.69176e-24	-0.801397	0.228	0.622	7.33184e-20	NDUFV3
PSMG2	1.24724e-27	-0.797571	0.195	0.596	2.47702e-23	PSMG2
TMEM258	9.77044e-25	-0.796655	0.63	0.917	1.94041e-20	TMEM258
PHPT1	7.53994e-22	-0.796136	0.355	0.756	1.49743e-17	PHPT1
AC245014.3	2.60391e-15	-0.795938	0.435	0.763	5.17136e-11	AC245014.3
KRTCAP2	7.73355e-20	-0.792623	0.432	0.769	1.53588e-15	KRTCAP2
SNRPD2	7.38715e-20	-0.791563	0.49	0.827	1.46709e-15	SNRPD2
NDUFA1	3.6783e-24	-0.790846	0.684	0.929	7.30511e-20	NDUFA1
GIMAP4	1.38045e-28	-0.790319	0.164	0.571	2.74157e-24	GIMAP4
FIS1	8.01313e-24	-0.789769	0.282	0.686	1.59141e-19	FIS1
TOMM20	9.61388e-18	-0.789181	0.436	0.75	1.90932e-13	TOMM20
DPYSL2	7.79061e-20	-0.788935	0.479	0.853	1.54722e-15	DPYSL2
ETFB	5.67938e-22	-0.78879	0.228	0.583	1.12793e-17	ETFB
NDUFS6	1.74755e-21	-0.78732	0.471	0.846	3.47063e-17	NDUFS6
MRPS24	4.1114e-23	-0.787226	0.264	0.654	8.16525e-19	MRPS24
CD4	9.01817e-21	-0.785859	0.378	0.756	1.79101e-16	CD4
PLEKHO1	9.85783e-20	-0.78506	0.441	0.776	1.95777e-15	PLEKHO1
COX6B1	1.6778e-27	-0.781304	0.775	0.968	3.33212e-23	COX6B1
WDR83OS	6.83362e-21	-0.779969	0.501	0.814	1.35716e-16	WDR83OS
GPX4	3.47137e-21	-0.776921	0.733	0.929	6.89413e-17	GPX4
MDH2	8.20561e-23	-0.776457	0.256	0.635	1.62963e-18	MDH2
POLR1D	9.43615e-19	-0.776236	0.32	0.66	1.87402e-14	POLR1D
AP2S1	2.45605e-21	-0.776141	0.625	0.936	4.87771e-17	AP2S1
MRPS34	1.20981e-24	-0.775695	0.189	0.564	2.40268e-20	MRPS34
METTL26	1.29552e-25	-0.775342	0.205	0.596	2.57291e-21	METTL26
MRPL11	4.18044e-31	-0.775132	0.112	0.487	8.30235e-27	MRPL11
SPCS1	8.55792e-18	-0.774377	0.335	0.647	1.6996e-13	SPCS1
GAS5	4.322e-17	-0.774264	0.296	0.603	8.58349e-13	GAS5
TMA7	1.53373e-28	-0.772386	0.886	0.981	3.04598e-24	TMA7
COX4I1	3.11244e-31	-0.77157	0.874	0.987	6.18131e-27	COX4I1
POLD4	8.34204e-19	-0.770596	0.324	0.673	1.65673e-14	POLD4
MAN2B1	1.94949e-17	-0.770144	0.348	0.679	3.87169e-13	MAN2B1
PDCD5	1.12127e-25	-0.769336	0.19	0.577	2.22683e-21	PDCD5
SNRPF	6.51746e-19	-0.769159	0.385	0.718	1.29437e-14	SNRPF
SRI	9.64404e-20	-0.767731	0.264	0.609	1.91531e-15	SRI
UQCRH	4.91659e-21	-0.76688	0.693	0.923	9.76434e-17	UQCRH
HERPUD1	4.26183e-15	-0.766586	0.366	0.686	8.46399e-11	HERPUD1
NAGK	2.72395e-20	-0.76587	0.291	0.66	5.40976e-16	NAGK
UFC1	2.73818e-22	-0.765237	0.228	0.596	5.43802e-18	UFC1
TIMM10	1.10659e-25	-0.765049	0.165	0.538	2.19769e-21	TIMM10
C9orf16	4.5334e-19	-0.764327	0.331	0.679	9.00333e-15	C9orf16
CAT	1.85431e-23	-0.761834	0.181	0.532	3.68266e-19	CAT
CD302	1.80382e-18	-0.757103	0.44	0.788	3.58238e-14	CD302
TNFAIP8L2	5.62658e-32	-0.756329	0.075	0.41	1.11744e-27	TNFAIP8L2
BLOC1S1	1.25979e-21	-0.755377	0.614	0.91	2.50194e-17	BLOC1S1
PDCD6	3.56947e-23	-0.755242	0.251	0.628	7.08897e-19	PDCD6
NDUFC2	2.83684e-19	-0.75512	0.425	0.769	5.63396e-15	NDUFC2
UQCC2	5.90488e-35	-0.754167	0.086	0.468	1.17271e-30	UQCC2
SLAMF8	1.2851e-20	-0.752612	0.119	0.41	2.55222e-16	SLAMF8
PRKDC	6.57337e-21	-0.75243	0.172	0.506	1.30547e-16	PRKDC
MRPL54	6.43783e-28	-0.751941	0.265	0.718	1.27855e-23	MRPL54
UBE2I	9.6886e-18	-0.751597	0.312	0.641	1.92416e-13	UBE2I
MDH1	3.00324e-25	-0.751437	0.136	0.481	5.96444e-21	MDH1
AOAH	5.7747e-21	-0.750767	0.322	0.718	1.14685e-16	AOAH
CPPED1	7.0041e-20	-0.750495	0.256	0.603	1.39101e-15	CPPED1
LSM8	9.20964e-22	-0.750462	0.338	0.718	1.82903e-17	LSM8
GIMAP1	2.66095e-26	-0.750069	0.074	0.372	5.28465e-22	GIMAP1
AKR1A1	1.34061e-22	-0.749221	0.212	0.59	2.66245e-18	AKR1A1
LY86	5.9783e-22	-0.748918	0.342	0.744	1.18729e-17	LY86
NUDT16	1.95453e-21	-0.748359	0.132	0.442	3.88169e-17	NUDT16
TIMM8B	1.38997e-20	-0.746604	0.364	0.737	2.76049e-16	TIMM8B
SRP72	2.03836e-22	-0.746329	0.23	0.603	4.04818e-18	SRP72
CCT3	7.49525e-31	-0.746146	0.138	0.532	1.48856e-26	CCT3
TKT	8.05477e-20	-0.745368	0.486	0.84	1.59968e-15	TKT
NDUFB2	1.63045e-20	-0.744417	0.641	0.917	3.23806e-16	NDUFB2
NAP1L1	7.29277e-17	-0.744078	0.614	0.885	1.44834e-12	NAP1L1
ATP5MF	3.59231e-24	-0.740761	0.694	0.949	7.13432e-20	ATP5MF
FAM118A	2.89031e-29	-0.740195	0.084	0.417	5.74016e-25	FAM118A
CIAO2A	2.18001e-19	-0.739087	0.18	0.494	4.32951e-15	CIAO2A
NHP2	8.65724e-22	-0.738272	0.205	0.577	1.71933e-17	NHP2
RNF130	1.9069e-16	-0.737911	0.491	0.827	3.7871e-12	RNF130
EIF3D	1.28733e-17	-0.737374	0.242	0.551	2.55664e-13	EIF3D
UVRAG	9.10112e-19	-0.736643	0.13	0.404	1.80748e-14	UVRAG
COMMD8	2.65485e-24	-0.733986	0.15	0.5	5.27253e-20	COMMD8
UQCRQ	2.84786e-19	-0.732724	0.624	0.917	5.65584e-15	UQCRQ
PSMA5	1.18665e-22	-0.729289	0.246	0.635	2.35669e-18	PSMA5
WASF2	5.52021e-15	-0.727907	0.286	0.583	1.09631e-10	WASF2
PLAC8	4.59676e-09	-0.727594	0.296	0.526	9.12916e-05	PLAC8
COX5B	5.43686e-25	-0.727176	0.744	0.955	1.07976e-20	COX5B
MPEG1	1.24378e-17	-0.725053	0.498	0.846	2.47014e-13	MPEG1
GTF2A2	1.40028e-19	-0.724067	0.291	0.641	2.78096e-15	GTF2A2
ANTKMT	3.73214e-27	-0.723419	0.092	0.41	7.41203e-23	ANTKMT
PSMB1	1.32818e-19	-0.722389	0.479	0.821	2.63777e-15	PSMB1
GSTK1	3.12169e-21	-0.722108	0.36	0.756	6.19968e-17	GSTK1
CTSZ	1.38012e-21	-0.718202	0.578	0.91	2.74092e-17	CTSZ
LAMTOR4	6.18982e-21	-0.716097	0.626	0.936	1.2293e-16	LAMTOR4
CNPY3	4.27093e-20	-0.715814	0.384	0.776	8.48207e-16	CNPY3
SERBP1	8.34671e-17	-0.715082	0.511	0.833	1.65766e-12	SERBP1
CHURC1	9.23935e-14	-0.714535	0.425	0.712	1.83494e-09	CHURC1
PTGES3	1.47172e-19	-0.714176	0.441	0.814	2.92284e-15	PTGES3
CSTA	2.12337e-20	-0.713624	0.681	0.929	4.21702e-16	CSTA
CFP	3.83308e-14	-0.711895	0.517	0.788	7.6125e-10	CFP
FAU	7.08995e-36	-0.711675	0.995	1	1.40806e-31	FAU
ITGB2-AS1	1.02234e-21	-0.710679	0.1	0.391	2.03036e-17	ITGB2-AS1
C19orf53	4.40685e-20	-0.71017	0.461	0.833	8.75201e-16	C19orf53
NDUFA11	7.28368e-21	-0.710123	0.541	0.897	1.44654e-16	NDUFA11
TMEM160	3.87851e-23	-0.71005	0.208	0.59	7.70273e-19	TMEM160
NDUFS4	3.61584e-20	-0.709954	0.168	0.5	7.18105e-16	NDUFS4
EIF3E	1.98533e-17	-0.709331	0.479	0.788	3.94286e-13	EIF3E
ERH	1.76704e-16	-0.709193	0.402	0.712	3.50934e-12	ERH
TMEM219	4.83538e-22	-0.708634	0.28	0.673	9.60306e-18	TMEM219
LDHB	5.72218e-16	-0.707158	0.186	0.468	1.13642e-11	LDHB
UQCR11	1.29613e-25	-0.706252	0.805	0.962	2.57412e-21	UQCR11
HMGN1	3.14953e-10	-0.705918	0.45	0.66	6.25496e-06	HMGN1
SNRPD1	3.0019e-22	-0.705363	0.259	0.66	5.96178e-18	SNRPD1
RUFY3	3.86894e-22	-0.704896	0.112	0.41	7.68371e-18	RUFY3
ATP5PD	1.10507e-18	-0.703821	0.532	0.853	2.19468e-14	ATP5PD
NUCKS1	5.84593e-17	-0.703479	0.32	0.647	1.161e-12	NUCKS1
PYURF	1.06974e-19	-0.70268	0.222	0.564	2.1245e-15	PYURF
Z93241.1	5.64498e-13	-0.700915	0.17	0.423	1.12109e-08	Z93241.1
RNH1	6.83414e-19	-0.6985	0.369	0.75	1.35726e-14	RNH1
RGS19	3.49798e-15	-0.698436	0.278	0.571	6.94699e-11	RGS19
PSMB9	2.8791e-19	-0.697275	0.439	0.814	5.7179e-15	PSMB9
DUT	3.26977e-23	-0.697133	0.148	0.487	6.49377e-19	DUT
CCDC12	7.9153e-22	-0.697055	0.131	0.442	1.57198e-17	CCDC12
HMGB1	5.18782e-15	-0.696925	0.748	0.917	1.0303e-10	HMGB1
CHMP4A	1.16298e-21	-0.696787	0.259	0.641	2.30968e-17	CHMP4A
DUSP23	6.96712e-22	-0.696617	0.149	0.481	1.38367e-17	DUSP23
C4orf48	5.73301e-18	-0.696064	0.492	0.846	1.13857e-13	C4orf48
GTF3C6	1.2407e-19	-0.694261	0.212	0.551	2.46402e-15	GTF3C6
UQCRB	5.78283e-19	-0.693811	0.762	0.955	1.14847e-14	UQCRB
CD33	3.89212e-21	-0.691974	0.122	0.423	7.72975e-17	CD33
CHCHD5	9.37673e-18	-0.690961	0.168	0.468	1.86222e-13	CHCHD5
C1orf43	2.99558e-18	-0.690898	0.26	0.583	5.94923e-14	C1orf43
CIITA	2.20066e-20	-0.690859	0.248	0.609	4.37052e-16	CIITA
ECH1	7.17918e-19	-0.68927	0.139	0.436	1.42578e-14	ECH1
ARL6IP5	9.84145e-21	-0.688548	0.462	0.84	1.95451e-16	ARL6IP5
NDUFB3	5.30631e-17	-0.688361	0.374	0.705	1.05383e-12	NDUFB3
SERPINF1	2.51544e-24	-0.68796	0.046	0.295	4.99566e-20	SERPINF1
NDUFB8	7.03154e-18	-0.687032	0.452	0.795	1.39646e-13	NDUFB8
MRPL21	2.9081e-26	-0.686448	0.159	0.526	5.77548e-22	MRPL21
PTRHD1	5.41336e-18	-0.686087	0.204	0.513	1.07509e-13	PTRHD1
TCEA1	1.14317e-17	-0.685856	0.309	0.647	2.27033e-13	TCEA1
OCIAD1	3.42078e-17	-0.684647	0.262	0.59	6.79367e-13	OCIAD1
APBB1IP	1.17338e-19	-0.684025	0.192	0.526	2.33033e-15	APBB1IP
SEC11A	4.52492e-15	-0.683077	0.511	0.795	8.98649e-11	SEC11A
EVI2B	1.93459e-15	-0.680942	0.415	0.744	3.84209e-11	EVI2B
LSM4	3.855e-23	-0.680676	0.204	0.59	7.65602e-19	LSM4
TRAF3IP3	9.26148e-23	-0.679565	0.09	0.378	1.83933e-18	TRAF3IP3
GLRX5	3.77589e-24	-0.679365	0.13	0.462	7.49892e-20	GLRX5
ANAPC16	2.02393e-19	-0.678735	0.382	0.744	4.01953e-15	ANAPC16
MYCL	1.36812e-38	-0.678298	0.03	0.333	2.71708e-34	MYCL
SARAF	3.34102e-12	-0.678098	0.525	0.756	6.63526e-08	SARAF
PSMB8	5.36537e-18	-0.676981	0.36	0.731	1.06556e-13	PSMB8
PRDX5	9.56579e-18	-0.67663	0.419	0.776	1.89977e-13	PRDX5
SUMO2	1.18613e-17	-0.676525	0.675	0.917	2.35566e-13	SUMO2
LY6E	6.68046e-14	-0.676155	0.291	0.615	1.32674e-09	LY6E
LTB	4.28315e-24	-0.675132	0.058	0.321	8.50633e-20	LTB
SCAMP2	1.17819e-24	-0.674226	0.125	0.462	2.33988e-20	SCAMP2
CYBB	1.27006e-17	-0.674194	0.675	0.968	2.52234e-13	CYBB
TRMT112	1.24116e-16	-0.673357	0.428	0.756	2.46494e-12	TRMT112
LSP1	3.46262e-17	-0.67164	0.556	0.885	6.87676e-13	LSP1
MRPS12	2.11713e-25	-0.671441	0.104	0.429	4.20462e-21	MRPS12
AKNA	3.73525e-19	-0.670646	0.171	0.481	7.4182e-15	AKNA
LTA4H	9.68711e-11	-0.670541	0.354	0.615	1.92386e-06	LTA4H
BANF1	2.62325e-15	-0.670349	0.336	0.647	5.20978e-11	BANF1
NDUFS7	2.48237e-19	-0.669227	0.325	0.705	4.92999e-15	NDUFS7
NDUFA2	1.88768e-15	-0.669213	0.506	0.769	3.74893e-11	NDUFA2
TAF1D	6.74374e-15	-0.669086	0.232	0.519	1.33931e-10	TAF1D
IL16	3.09407e-20	-0.66869	0.114	0.404	6.14483e-16	IL16
NDUFB11	2.58802e-18	-0.66858	0.568	0.872	5.13981e-14	NDUFB11
CD52	5.80695e-14	-0.668399	0.631	0.904	1.15326e-09	CD52
MYDGF	7.81236e-20	-0.666377	0.28	0.667	1.55154e-15	MYDGF
CSF2RA	1.75088e-11	-0.665352	0.371	0.615	3.47724e-07	CSF2RA
TXNDC17	7.43338e-16	-0.664966	0.342	0.673	1.47627e-11	TXNDC17
ASGR1	2.01043e-14	-0.66448	0.181	0.449	3.99271e-10	ASGR1
BCKDHA	2.62096e-24	-0.664294	0.089	0.385	5.20524e-20	BCKDHA
SLC25A3	2.69426e-14	-0.663861	0.634	0.84	5.35081e-10	SLC25A3
SMCO4	4.5142e-16	-0.662545	0.316	0.654	8.9652e-12	SMCO4
NENF	4.29102e-21	-0.660718	0.176	0.513	8.52196e-17	NENF
AC090559.1	1.38225e-19	-0.659897	0.16	0.474	2.74516e-15	AC090559.1
FAM174C	3.6812e-17	-0.659438	0.158	0.436	7.31087e-13	FAM174C
SAP18	3.27353e-17	-0.659212	0.471	0.801	6.50123e-13	SAP18
ARRB1	2.89316e-15	-0.658721	0.141	0.397	5.74582e-11	ARRB1
SCAND1	1.53445e-14	-0.656561	0.41	0.724	3.04742e-10	SCAND1
HHEX	3.06004e-23	-0.656476	0.043	0.276	6.07724e-19	HHEX
CHCHD1	2.33446e-15	-0.655914	0.189	0.462	4.63625e-11	CHCHD1
ZBTB8OS	3.21566e-19	-0.654339	0.148	0.455	6.3863e-15	ZBTB8OS
TUBA1A	4.71733e-14	-0.65411	0.269	0.583	9.36862e-10	TUBA1A
IGFLR1	7.79249e-17	-0.653789	0.249	0.571	1.54759e-12	IGFLR1
MRPL51	1.07054e-18	-0.65351	0.279	0.622	2.12609e-14	MRPL51
RNASEH2B	6.36308e-22	-0.653221	0.105	0.397	1.26371e-17	RNASEH2B
TAGAP	7.92593e-12	-0.653188	0.374	0.667	1.57409e-07	TAGAP
YBX1	5.09806e-20	-0.652631	0.825	0.955	1.01248e-15	YBX1
HSP90AB1	1.2276e-17	-0.652536	0.561	0.885	2.43801e-13	HSP90AB1
CKLF	2.2583e-16	-0.652058	0.547	0.872	4.48498e-12	CKLF
SNX3	6.7178e-16	-0.650925	0.44	0.744	1.33415e-11	SNX3
LYZ	1.80156e-15	-0.650277	0.968	1	3.5779e-11	LYZ
CLTA	1.32626e-14	-0.650244	0.484	0.788	2.63396e-10	CLTA
CHCHD2	6.34543e-20	-0.650208	0.785	0.942	1.2602e-15	CHCHD2
PSMB10	5.50312e-17	-0.649702	0.342	0.692	1.09292e-12	PSMB10
VPS28	4.82594e-14	-0.649291	0.39	0.699	9.58431e-10	VPS28
OSTC	6.5516e-13	-0.649164	0.349	0.609	1.30115e-08	OSTC
LARS	1.73403e-23	-0.64915	0.151	0.494	3.44379e-19	LARS
SEM1	1.40571e-17	-0.648552	0.556	0.872	2.79173e-13	SEM1
COPS9	8.10542e-17	-0.648309	0.55	0.872	1.60974e-12	COPS9
LYSMD2	1.83996e-18	-0.647975	0.194	0.513	3.65417e-14	LYSMD2
NCK1	7.84942e-20	-0.647596	0.117	0.397	1.5589e-15	NCK1
RAN	1.18317e-17	-0.647465	0.395	0.763	2.34978e-13	RAN
NDUFS3	4.4207e-22	-0.646396	0.117	0.429	8.77952e-18	NDUFS3
LAMTOR5	6.08521e-17	-0.646198	0.394	0.718	1.20852e-12	LAMTOR5
ATP5F1A	1.28484e-18	-0.64471	0.216	0.551	2.5517e-14	ATP5F1A
ATP5ME	1.15488e-16	-0.644549	0.749	0.955	2.29358e-12	ATP5ME
NDUFB10	1.76246e-16	-0.644373	0.352	0.679	3.50024e-12	NDUFB10
HLA-DOA	5.9167e-19	-0.644087	0.078	0.321	1.17506e-14	HLA-DOA
MZT2A	7.00683e-20	-0.641982	0.136	0.442	1.39156e-15	MZT2A
ISCU	1.50037e-14	-0.6419	0.222	0.506	2.97974e-10	ISCU
PTMA	1.74833e-28	-0.640999	0.978	1	3.47219e-24	PTMA
SCLT1	2.27413e-18	-0.640595	0.176	0.487	4.51643e-14	SCLT1
MKKS	1.50871e-22	-0.638359	0.09	0.378	2.99629e-18	MKKS
PAXX	1.54908e-20	-0.638345	0.165	0.5	3.07647e-16	PAXX
NIPSNAP2	6.3554e-15	-0.637619	0.168	0.429	1.26218e-10	NIPSNAP2
NME3	2.13255e-18	-0.637384	0.162	0.468	4.23524e-14	NME3
LPXN	2.68251e-06	-0.63719	0.474	0.622	0.0532746	LPXN
HLA-C	3.31674e-23	-0.636815	0.927	0.994	6.58704e-19	HLA-C
SF3B6	2.74524e-16	-0.635016	0.361	0.712	5.45205e-12	SF3B6
CSK	5.58136e-13	-0.634778	0.268	0.538	1.10846e-08	CSK
OXA1L	1.24938e-14	-0.634542	0.18	0.442	2.48128e-10	OXA1L
COMMD9	1.67554e-21	-0.634138	0.144	0.468	3.32762e-17	COMMD9
PPCS	1.46265e-19	-0.634098	0.139	0.442	2.90482e-15	PPCS
FMC1	9.17042e-28	-0.633961	0.054	0.34	1.82124e-23	FMC1
DDX46	2.81317e-15	-0.633834	0.3	0.609	5.58696e-11	DDX46
MAP3K3	1.53454e-15	-0.633553	0.128	0.385	3.04759e-11	MAP3K3
SURF1	1.68821e-18	-0.632665	0.164	0.468	3.35278e-14	SURF1
NDUFA13	2.24039e-18	-0.63105	0.688	0.962	4.44942e-14	NDUFA13
MRPL3	1.13622e-21	-0.629848	0.092	0.378	2.25653e-17	MRPL3
AURKAIP1	9.61384e-18	-0.629319	0.399	0.756	1.90931e-13	AURKAIP1
SSBP1	8.19041e-16	-0.629041	0.424	0.744	1.62662e-11	SSBP1
PTP4A2	1.24349e-14	-0.627818	0.675	0.904	2.46957e-10	PTP4A2
SCAF11	3.07176e-14	-0.626555	0.449	0.763	6.10052e-10	SCAF11
NUDT1	2.42447e-17	-0.625969	0.161	0.455	4.815e-13	NUDT1
RNASE6	1.57458e-12	-0.625872	0.29	0.577	3.12711e-08	RNASE6
SNHG8	2.41927e-12	-0.625495	0.526	0.795	4.80466e-08	SNHG8
RWDD1	1.14036e-14	-0.624893	0.242	0.532	2.26476e-10	RWDD1
COA4	2.01701e-19	-0.624262	0.148	0.455	4.00579e-15	COA4
IFI30	1.57188e-15	-0.6231	0.855	1	3.12175e-11	IFI30
2022-03-01	4.29392e-16	-0.622352	0.335	0.692	8.52773e-12	2022-03-01
EIF3L	2.79498e-13	-0.622207	0.378	0.66	5.55083e-09	EIF3L
LAMTOR1	4.70629e-16	-0.620977	0.352	0.679	9.34668e-12	LAMTOR1
SSR2	2.01435e-15	-0.620936	0.481	0.782	4.0005e-11	SSR2
TRAPPC6A	2.11537e-30	-0.620191	0.104	0.474	4.20112e-26	TRAPPC6A
TMEM256	5.91543e-13	-0.619925	0.309	0.583	1.17481e-08	TMEM256
RHOB	3.58833e-11	-0.61974	0.272	0.538	7.12642e-07	RHOB
DDX39B	1.83142e-14	-0.618483	0.312	0.615	3.63721e-10	DDX39B
SELENOH	1.38179e-16	-0.618163	0.464	0.795	2.74424e-12	SELENOH
MRPS36	1.49596e-16	-0.617523	0.191	0.494	2.97098e-12	MRPS36
CWC15	1.23347e-13	-0.617236	0.205	0.474	2.44967e-09	CWC15
NAIP	6.67916e-14	-0.616898	0.325	0.641	1.32648e-09	NAIP
SLC38A1	1.13707e-35	-0.616353	0.016	0.269	2.25822e-31	SLC38A1
PLCB2	1.40804e-18	-0.61633	0.134	0.423	2.79636e-14	PLCB2
TIMM13	2.41225e-16	-0.616185	0.256	0.583	4.79073e-12	TIMM13
PTPRC	1.44718e-14	-0.615897	0.829	0.962	2.87409e-10	PTPRC
REX1BD	4.55995e-15	-0.615496	0.278	0.59	9.05606e-11	REX1BD
ADCY7	4.67127e-18	-0.61526	0.175	0.487	9.27714e-14	ADCY7
TIFAB	7.25463e-38	-0.614714	0.015	0.276	1.44077e-33	TIFAB
BX284668.5	5.19662e-18	-0.613701	0.134	0.423	1.03205e-13	BX284668.5
GAPT	2.69154e-13	-0.611806	0.091	0.295	5.34541e-09	GAPT
BST2	2.74785e-14	-0.611757	0.439	0.763	5.45723e-10	BST2
MRPL43	7.56417e-15	-0.611078	0.12	0.359	1.50224e-10	MRPL43
IFNGR1	5.54532e-11	-0.610647	0.461	0.731	1.1013e-06	IFNGR1
COA3	1.62065e-23	-0.610321	0.102	0.417	3.21861e-19	COA3
NDUFV1	4.23869e-17	-0.610277	0.135	0.41	8.41804e-13	NDUFV1
FAM162A	3.40216e-17	-0.610235	0.16	0.455	6.7567e-13	FAM162A
TRAPPC1	3.46777e-14	-0.609546	0.461	0.756	6.88699e-10	TRAPPC1
UBXN1	5.3483e-14	-0.608988	0.424	0.731	1.06217e-09	UBXN1
TRAPPC5	3.94428e-14	-0.608073	0.559	0.859	7.83333e-10	TRAPPC5
TAF10	5.50208e-16	-0.607434	0.532	0.827	1.09271e-11	TAF10
POLR2L	6.03284e-16	-0.607135	0.776	0.962	1.19812e-11	POLR2L
MRPS33	1.9307e-19	-0.606742	0.101	0.378	3.83437e-15	MRPS33
MRPL36	6.19836e-24	-0.606418	0.098	0.41	1.23099e-19	MRPL36
ITGB2	5.56691e-16	-0.605796	0.651	0.949	1.10559e-11	ITGB2
ZNF217	2.50062e-19	-0.605191	0.165	0.481	4.96624e-15	ZNF217
AC004556.3	1.0487e-33	-0.60449	0.025	0.288	2.08273e-29	AC004556.3
SLC66A3	4.15073e-13	-0.604124	0.122	0.346	8.24336e-09	SLC66A3
TNFSF12	5.05336e-23	-0.604069	0.091	0.385	1.0036e-18	TNFSF12
PKN2	5.95342e-14	-0.603334	0.16	0.417	1.18235e-09	PKN2
XRCC5	3.30604e-12	-0.602758	0.406	0.686	6.5658e-08	XRCC5
NCL	2.35687e-12	-0.602116	0.482	0.756	4.68074e-08	NCL
FUOM	1.43163e-14	-0.60198	0.211	0.494	2.84322e-10	FUOM
SNRPG	7.20936e-14	-0.601294	0.546	0.827	1.43178e-09	SNRPG
ZNF706	4.03661e-12	-0.601125	0.478	0.737	8.01671e-08	ZNF706
DNAJC19	1.2938e-20	-0.60083	0.08	0.34	2.56948e-16	DNAJC19
SNHG7	7.01405e-22	-0.600784	0.096	0.391	1.39299e-17	SNHG7
OXLD1	1.77636e-27	-0.600424	0.06	0.353	3.52786e-23	OXLD1
COA5	4.00739e-23	-0.600419	0.09	0.385	7.95868e-19	COA5
MRPS31	9.38902e-19	-0.599084	0.069	0.301	1.86466e-14	MRPS31
MTRNR2L1	2.02753e-21	-0.598732	0.189	0.577	4.02667e-17	MTRNR2L1
CCT6A	2.71936e-12	-0.598257	0.258	0.519	5.40066e-08	CCT6A
NDUFA5	5.02678e-14	-0.597906	0.19	0.462	9.98319e-10	NDUFA5
MRPS18C	3.00962e-18	-0.59747	0.211	0.532	5.9771e-14	MRPS18C
CYC1	2.16609e-16	-0.596127	0.248	0.571	4.30186e-12	CYC1
ANAPC5	9.75397e-19	-0.596023	0.119	0.397	1.93714e-14	ANAPC5
PER1	1.32251e-15	-0.59563	0.155	0.429	2.62651e-11	PER1
CIRBP	6.9427e-13	-0.595018	0.448	0.75	1.37882e-08	CIRBP
SRM	6.00467e-26	-0.594685	0.089	0.41	1.19253e-21	SRM
GET3	3.8674e-16	-0.594381	0.145	0.41	7.68065e-12	GET3
ATRAID	4.23928e-19	-0.593313	0.149	0.462	8.41922e-15	ATRAID
TENT5A	2.42508e-17	-0.593008	0.085	0.327	4.8162e-13	TENT5A
PRMT9	4.46158e-09	-0.592671	0.246	0.468	8.86069e-05	PRMT9
FOXN2	1.73298e-17	-0.592359	0.131	0.404	3.4417e-13	FOXN2
ZFP36	1.00265e-16	-0.591424	0.932	0.994	1.99126e-12	ZFP36
TNFSF10	3.2138e-12	-0.591176	0.228	0.5	6.38261e-08	TNFSF10
MRPS15	2.71235e-20	-0.591141	0.14	0.449	5.38672e-16	MRPS15
ANP32B	3.17714e-13	-0.590377	0.334	0.635	6.3098e-09	ANP32B
SEC11C	9.33493e-20	-0.590364	0.109	0.391	1.85392e-15	SEC11C
ATP5F1B	8.11865e-14	-0.589643	0.529	0.795	1.61236e-09	ATP5F1B
TTC37	1.23629e-14	-0.58959	0.112	0.346	2.45527e-10	TTC37
FIBP	8.35369e-18	-0.589027	0.185	0.494	1.65904e-13	FIBP
SET	5.62867e-15	-0.589024	0.569	0.878	1.11785e-10	SET
TXNL4A	8.10522e-20	-0.589007	0.248	0.609	1.6097e-15	TXNL4A
PFDN5	4.40356e-26	-0.588795	0.963	1	8.74547e-22	PFDN5
RPA3	3.66455e-18	-0.588477	0.139	0.423	7.2778e-14	RPA3
MYCBP2	1.45432e-13	-0.587548	0.305	0.603	2.88828e-09	MYCBP2
PHB	4.01631e-22	-0.587271	0.124	0.442	7.97639e-18	PHB
LUC7L3	2.95889e-17	-0.586719	0.222	0.551	5.87636e-13	LUC7L3
MPLKIP	1.05815e-17	-0.586705	0.16	0.455	2.10149e-13	MPLKIP
ZFAS1	4.18225e-15	-0.586702	0.736	0.923	8.30595e-11	ZFAS1
PRMT2	2.25232e-12	-0.585894	0.25	0.519	4.47311e-08	PRMT2
ATP5F1E	6.40209e-29	-0.583606	0.993	1	1.27145e-24	ATP5F1E
TRMT1	1.13006e-17	-0.583006	0.219	0.558	2.2443e-13	TRMT1
TMPO	1.7336e-11	-0.582765	0.228	0.487	3.44293e-07	TMPO
LMO4	1.01076e-12	-0.581204	0.241	0.519	2.00738e-08	LMO4
MRPS14	6.77523e-25	-0.58103	0.068	0.353	1.34556e-20	MRPS14
HINT2	3.26212e-24	-0.580075	0.07	0.353	6.47857e-20	HINT2
MEF2A	1.12464e-09	-0.579857	0.374	0.622	2.23353e-05	MEF2A
COMMD3	2.51067e-18	-0.578948	0.125	0.41	4.9862e-14	COMMD3
NDUFB1	2.17987e-18	-0.577543	0.752	0.962	4.32922e-14	NDUFB1
RPP21	6.74491e-20	-0.576655	0.092	0.359	1.33954e-15	RPP21
MGST2	6.11035e-19	-0.57598	0.109	0.385	1.21352e-14	MGST2
SNRPC	7.9782e-19	-0.575805	0.141	0.436	1.58447e-14	SNRPC
GRK2	2.85007e-12	-0.57574	0.308	0.603	5.66025e-08	GRK2
PTPN6	2.7109e-13	-0.575373	0.396	0.699	5.38385e-09	PTPN6
LSM10	1.31648e-15	-0.574496	0.206	0.494	2.61452e-11	LSM10
STX7	1.56599e-13	-0.574337	0.236	0.519	3.11006e-09	STX7
SNU13	7.74065e-16	-0.573778	0.368	0.718	1.53729e-11	SNU13
MBP	1.75081e-14	-0.573527	0.29	0.59	3.47711e-10	MBP
MRPL20	4.64558e-15	-0.573214	0.444	0.782	9.22612e-11	MRPL20
ECHS1	1.22068e-15	-0.573024	0.164	0.436	2.42428e-11	ECHS1
STX10	1.9884e-14	-0.573014	0.139	0.391	3.94897e-10	STX10
NOL7	7.9124e-14	-0.572555	0.249	0.532	1.5714e-09	NOL7
SHTN1	7.52062e-12	-0.572178	0.252	0.506	1.49359e-07	SHTN1
RAB11FIP1	1.37305e-11	-0.572069	0.24	0.487	2.72689e-07	RAB11FIP1
PPT1	3.32054e-12	-0.571513	0.545	0.814	6.5946e-08	PPT1
SEPTIN9	5.18081e-11	-0.569784	0.358	0.603	1.02891e-06	SEPTIN9
WASHC2C	2.11904e-11	-0.56665	0.089	0.269	4.20841e-07	WASHC2C
TMSB10	6.57822e-28	-0.566347	1	1	1.30643e-23	TMSB10
CCR2	1.23384e-15	-0.565923	0.096	0.333	2.45041e-11	CCR2
EIF4A1	1.13177e-17	-0.565891	0.82	0.974	2.24769e-13	EIF4A1
COPS3	1.02299e-22	-0.565069	0.098	0.397	2.03166e-18	COPS3
RBBP4	2.67883e-12	-0.564671	0.316	0.596	5.32015e-08	RBBP4
HDAC9	6.98832e-15	-0.564497	0.086	0.308	1.38788e-10	HDAC9
HIST2H2AC	1.69055e-17	-0.562694	0.084	0.321	3.35744e-13	HIST2H2AC
COMT	1.92921e-12	-0.562434	0.286	0.564	3.8314e-08	COMT
SVBP	6.55455e-13	-0.562317	0.191	0.449	1.30173e-08	SVBP
HSPE1	5.86286e-17	-0.562125	0.356	0.712	1.16436e-12	HSPE1
C12orf10	2.90579e-17	-0.561599	0.088	0.327	5.77089e-13	C12orf10
CNBP	1.44771e-13	-0.560965	0.475	0.788	2.87515e-09	CNBP
ATP5PB	1.66007e-13	-0.559307	0.32	0.609	3.2969e-09	ATP5PB
PPM1G	1.8738e-14	-0.558456	0.192	0.468	3.72137e-10	PPM1G
MEF2C	1.82174e-09	-0.558398	0.491	0.744	3.61798e-05	MEF2C
DDX18	7.44979e-13	-0.558222	0.358	0.654	1.47953e-08	DDX18
MPHOSPH8	2.83668e-10	-0.557488	0.184	0.397	5.63364e-06	MPHOSPH8
RBM39	8.24363e-12	-0.557463	0.626	0.91	1.63719e-07	RBM39
TNFSF13B	3.10184e-12	-0.555676	0.441	0.744	6.16026e-08	TNFSF13B
DBI	1.18386e-11	-0.555603	0.703	0.885	2.35115e-07	DBI
MRPL41	5.24416e-16	-0.555031	0.314	0.647	1.04149e-11	MRPL41
COX8A	3.40033e-16	-0.554808	0.811	0.962	6.75306e-12	COX8A
PTPN18	3.1627e-17	-0.554349	0.154	0.449	6.28112e-13	PTPN18
SSU72	3.24982e-12	-0.553946	0.34	0.641	6.45415e-08	SSU72
CMC1	8.96103e-20	-0.553912	0.095	0.365	1.77966e-15	CMC1
ATP5MD	6.33641e-16	-0.553723	0.721	0.936	1.25841e-11	ATP5MD
IL10RA	1.47893e-09	-0.553482	0.431	0.673	2.93716e-05	IL10RA
ZNF428	2.80009e-18	-0.553434	0.085	0.333	5.56098e-14	ZNF428
COX16	4.8567e-10	-0.553348	0.351	0.59	9.64541e-06	COX16
GDI2	1.83517e-11	-0.551949	0.519	0.769	3.64465e-07	GDI2
LMO2	2.50669e-14	-0.551644	0.212	0.5	4.97829e-10	LMO2
N4BP2L2	4.5159e-13	-0.551509	0.391	0.686	8.96858e-09	N4BP2L2
CSF1R	1.18484e-11	-0.551277	0.341	0.641	2.3531e-07	CSF1R
MXD4	3.31507e-23	-0.551028	0.092	0.397	6.58374e-19	MXD4
RANBP1	3.67873e-13	-0.550674	0.248	0.526	7.30596e-09	RANBP1
AL021155.5	2.50781e-05	-0.549966	0.298	0.455	0.498051	AL021155.5
DYNC1LI1	2.68405e-11	-0.549416	0.208	0.449	5.33053e-07	DYNC1LI1
WASHC3	5.95151e-25	-0.549237	0.081	0.385	1.18197e-20	WASHC3
YWHAH	1.64181e-12	-0.548524	0.33	0.635	3.26063e-08	YWHAH
SRSF9	2.6723e-12	-0.548381	0.613	0.846	5.30718e-08	SRSF9
SMARCE1	4.66313e-16	-0.54837	0.168	0.455	9.26098e-12	SMARCE1
GIMAP8	2.10326e-25	-0.54823	0.048	0.308	4.17707e-21	GIMAP8
HNRNPU	2.51e-07	-0.547325	0.686	0.897	0.00498486	HNRNPU
PPP1CC	1.27208e-13	-0.547196	0.209	0.487	2.52635e-09	PPP1CC
NUTF2	1.63522e-19	-0.546714	0.191	0.532	3.24756e-15	NUTF2
PABPC4	4.71084e-10	-0.546606	0.422	0.686	9.35573e-06	PABPC4
SUPT4H1	6.10501e-11	-0.546206	0.382	0.647	1.21245e-06	SUPT4H1
COA6	6.00138e-18	-0.546187	0.117	0.391	1.19187e-13	COA6
CCR5AS	5.41135e-25	-0.546032	0.048	0.301	1.07469e-20	CCR5AS
SNRNP25	2.65836e-20	-0.545708	0.09	0.365	5.27951e-16	SNRNP25
IDH3G	7.34809e-14	-0.545621	0.24	0.532	1.45933e-09	IDH3G
SNRPD3	7.54897e-14	-0.545404	0.34	0.647	1.49923e-09	SNRPD3
ARL2	6.59116e-24	-0.54535	0.056	0.314	1.309e-19	ARL2
KCTD12	5.48324e-12	-0.544589	0.402	0.724	1.08897e-07	KCTD12
MRPL15	3.95958e-23	-0.543159	0.072	0.346	7.86373e-19	MRPL15
PDLIM2	3.88852e-19	-0.542711	0.078	0.327	7.72259e-15	PDLIM2
SDHB	1.86167e-14	-0.542681	0.162	0.417	3.69728e-10	SDHB
SF3B5	3.0051e-12	-0.542314	0.459	0.737	5.96813e-08	SF3B5
WDR33	6.26494e-10	-0.5418	0.186	0.404	1.24422e-05	WDR33
TBCA	1.77909e-11	-0.54143	0.542	0.788	3.53327e-07	TBCA
NDUFAF8	3.80792e-13	-0.541022	0.191	0.455	7.56253e-09	NDUFAF8
GABARAPL2	1.06423e-06	-0.540791	0.484	0.654	0.0211357	GABARAPL2
CYBA	9.51202e-20	-0.540016	0.985	1	1.88909e-15	CYBA
H2AFV	5.06422e-14	-0.539596	0.46	0.769	1.00575e-09	H2AFV
VPS13C	1.48205e-11	-0.53581	0.399	0.686	2.94335e-07	VPS13C
NT5C	2.41339e-15	-0.535456	0.158	0.429	4.79299e-11	NT5C
MRPL27	9.9078e-16	-0.534044	0.122	0.372	1.96769e-11	MRPL27
DAD1	1.0049e-10	-0.533978	0.42	0.686	1.99572e-06	DAD1
SSR4	9.0955e-13	-0.533659	0.647	0.878	1.80637e-08	SSR4
FGD2	3.51955e-18	-0.533015	0.151	0.462	6.98983e-14	FGD2
PCMTD1	5.55519e-14	-0.532388	0.155	0.41	1.10326e-09	PCMTD1
MPC1	7.41946e-15	-0.532377	0.192	0.468	1.4735e-10	MPC1
MRPL14	2.14059e-14	-0.53194	0.254	0.551	4.25121e-10	MRPL14
COX7A2	1.09308e-13	-0.531886	0.725	0.91	2.17086e-09	COX7A2
HAUS4	1.64192e-15	-0.531553	0.095	0.327	3.26086e-11	HAUS4
SSB	5.10215e-13	-0.530866	0.289	0.583	1.01329e-08	SSB
PSMD9	2.61184e-10	-0.530862	0.2	0.429	5.18712e-06	PSMD9
ID2	0.000168733	-0.530692	0.54	0.66	1	ID2
RNF166	9.99775e-13	-0.530156	0.139	0.372	1.98555e-08	RNF166
PDCD4	1.62739e-13	-0.529114	0.175	0.429	3.232e-09	PDCD4
ZNF433-AS1	3.6284e-15	-0.528124	0.074	0.282	7.206e-11	ZNF433-AS1
CAMK1	1.32286e-15	-0.52776	0.091	0.327	2.6272e-11	CAMK1
KRT10	1.09593e-11	-0.527728	0.379	0.654	2.17652e-07	KRT10
MRPL4	3.31386e-21	-0.52729	0.086	0.365	6.58133e-17	MRPL4
SSNA1	9.24222e-14	-0.52468	0.181	0.442	1.8355e-09	SSNA1
MRPL18	4.76779e-16	-0.524571	0.114	0.365	9.46883e-12	MRPL18
CHPT1	8.42064e-13	-0.524454	0.117	0.333	1.67234e-08	CHPT1
SPOP	4.69667e-17	-0.524411	0.144	0.423	9.32758e-13	SPOP
TRAPPC2L	8.56155e-13	-0.52416	0.191	0.449	1.70032e-08	TRAPPC2L
NFE2L3	3.15604e-15	-0.523542	0.095	0.321	6.2679e-11	NFE2L3
MRPL22	3.6227e-21	-0.522989	0.069	0.321	7.19468e-17	MRPL22
PLBD1	2.37888e-11	-0.522048	0.202	0.462	4.72446e-07	PLBD1
CYB561A3	1.34462e-10	-0.52016	0.136	0.34	2.67041e-06	CYB561A3
UNC93B1	5.85454e-11	-0.519801	0.192	0.436	1.16271e-06	UNC93B1
ABCE1	1.92796e-18	-0.519426	0.1	0.365	3.82893e-14	ABCE1
TMEM243	1.91489e-18	-0.519422	0.094	0.353	3.80298e-14	TMEM243
BTK	2.33932e-15	-0.519232	0.145	0.41	4.6459e-11	BTK
CACYBP	7.824e-13	-0.518246	0.169	0.417	1.55385e-08	CACYBP
EEF1E1	1.14112e-17	-0.518	0.096	0.346	2.26627e-13	EEF1E1
CLIC2	3.98994e-24	-0.517834	0.05	0.301	7.92402e-20	CLIC2
THEMIS2	3.14781e-12	-0.517712	0.315	0.603	6.25156e-08	THEMIS2
TFAM	1.33808e-11	-0.517547	0.13	0.34	2.65743e-07	TFAM
TYW3	5.66792e-22	-0.517398	0.061	0.314	1.12565e-17	TYW3
TPRKB	9.79896e-15	-0.517237	0.151	0.41	1.94607e-10	TPRKB
CCT4	7.0981e-13	-0.516881	0.266	0.551	1.40968e-08	CCT4
PRKCB	5.02272e-10	-0.516151	0.375	0.635	9.97513e-06	PRKCB
LPAR6	1.86082e-09	-0.514975	0.109	0.288	3.69559e-05	LPAR6
UXT	2.08363e-15	-0.514959	0.489	0.814	4.13809e-11	UXT
NCKAP1L	1.55539e-09	-0.514067	0.346	0.583	3.089e-05	NCKAP1L
ZNF33A	1.8148e-14	-0.51305	0.069	0.269	3.6042e-10	ZNF33A
CCDC59	3.02767e-09	-0.512983	0.211	0.417	6.01294e-05	CCDC59
PRELID1	6.83383e-13	-0.512933	0.819	0.955	1.3572e-08	PRELID1
PSMD4	5.12177e-12	-0.511892	0.275	0.551	1.01718e-07	PSMD4
MTIF3	2.73859e-12	-0.511377	0.18	0.429	5.43884e-08	MTIF3
PPIB	3.39997e-10	-0.511169	0.599	0.846	6.75234e-06	PPIB
MAF1	9.55529e-14	-0.510834	0.175	0.442	1.89768e-09	MAF1
NDUFS5	1.55537e-10	-0.509762	0.606	0.821	3.08897e-06	NDUFS5
CLTB	9.09595e-15	-0.509034	0.279	0.59	1.80646e-10	CLTB
SIVA1	7.31289e-15	-0.508627	0.268	0.59	1.45234e-10	SIVA1
STUB1	5.393e-13	-0.508504	0.195	0.455	1.07105e-08	STUB1
ENTPD1	8.59916e-08	-0.508335	0.195	0.378	0.00170779	ENTPD1
AC100810.1	3.90603e-11	-0.50777	0.192	0.436	7.75738e-07	AC100810.1
C12orf57	2.47519e-06	-0.507487	0.374	0.577	0.0491573	C12orf57
LSM3	1.72749e-10	-0.50744	0.259	0.494	3.43079e-06	LSM3
ATM	7.75379e-13	-0.506338	0.168	0.417	1.5399e-08	ATM
SLC25A13	3.45085e-12	-0.505374	0.108	0.314	6.85339e-08	SLC25A13
PNISR	6.51026e-09	-0.50488	0.364	0.609	0.000129294	PNISR
AC239799.2	4.96856e-12	-0.504772	0.168	0.41	9.86756e-08	AC239799.2
NCF1	7.46461e-06	-0.504707	0.402	0.609	0.148247	NCF1
PTGES2	2.7326e-16	-0.504478	0.069	0.282	5.42693e-12	PTGES2
POLR2F	5.60107e-15	-0.50433	0.2	0.494	1.11237e-10	POLR2F
CNTRL	2.642e-12	-0.503975	0.125	0.346	5.24701e-08	CNTRL
U2SURP	9.7712e-12	-0.503947	0.275	0.532	1.94056e-07	U2SURP
PHF5A	3.11939e-17	-0.503595	0.101	0.359	6.1951e-13	PHF5A
PARP4	7.18059e-15	-0.503578	0.091	0.314	1.42606e-10	PARP4
COX7B	1.12482e-11	-0.503265	0.741	0.91	2.2339e-07	COX7B
TNFSF13	2.15199e-10	-0.503173	0.221	0.455	4.27386e-06	TNFSF13
INPP5D	9.26708e-14	-0.503032	0.134	0.378	1.84044e-09	INPP5D
MRPS16	8.01616e-19	-0.502312	0.108	0.385	1.59201e-14	MRPS16
AGGF1	1.1775e-13	-0.502221	0.094	0.301	2.33851e-09	AGGF1
SNX2	1.55755e-11	-0.501817	0.262	0.538	3.0933e-07	SNX2
RESF1	2.16671e-10	-0.501787	0.236	0.474	4.30308e-06	RESF1
CNOT7	1.04274e-09	-0.501702	0.181	0.385	2.07089e-05	CNOT7
SLC39A10	8.39088e-14	-0.501469	0.088	0.295	1.66643e-09	SLC39A10
TMEM154	2.03334e-11	-0.501392	0.15	0.378	4.03822e-07	TMEM154
TOMM22	6.05979e-14	-0.501368	0.226	0.513	1.20347e-09	TOMM22
SRP14	4.04668e-13	-0.501289	0.799	0.942	8.03671e-09	SRP14
NDFIP1	2.33283e-10	-0.501079	0.27	0.513	4.633e-06	NDFIP1
SNX17	7.72856e-11	-0.50101	0.219	0.455	1.53489e-06	SNX17
SMIM7	2.941e-14	-0.499537	0.162	0.429	5.84082e-10	SMIM7
CCS	1.2355e-14	-0.499248	0.117	0.359	2.45371e-10	CCS
MRPS7	1.00612e-15	-0.498803	0.109	0.359	1.99815e-11	MRPS7
HVCN1	4.28307e-19	-0.49861	0.068	0.308	8.50617e-15	HVCN1
ESF1	8.92855e-18	-0.498056	0.091	0.346	1.77321e-13	ESF1
THOC7	9.53603e-12	-0.497609	0.234	0.494	1.89386e-07	THOC7
URI1	4.90902e-12	-0.497559	0.098	0.295	9.74931e-08	URI1
DNAJC10	3.48088e-11	-0.497502	0.178	0.41	6.91302e-07	DNAJC10
UQCRC2	1.43731e-13	-0.497106	0.228	0.513	2.8545e-09	UQCRC2
UQCRFS1	2.38694e-11	-0.496556	0.331	0.609	4.74047e-07	UQCRFS1
LAGE3	3.28756e-14	-0.496266	0.125	0.365	6.5291e-10	LAGE3
SUGT1	8.50051e-12	-0.495119	0.164	0.397	1.6882e-07	SUGT1
IGBP1	4.29231e-14	-0.494673	0.171	0.442	8.52454e-10	IGBP1
GPSM3	6.56666e-11	-0.494447	0.566	0.84	1.30414e-06	GPSM3
DBNDD2	2.06109e-17	-0.493993	0.068	0.288	4.09333e-13	DBNDD2
PRPF4B	1.89675e-09	-0.493955	0.325	0.558	3.76694e-05	PRPF4B
CD300LB	2.20065e-12	-0.493859	0.104	0.314	4.3705e-08	CD300LB
VPS36	7.46067e-12	-0.493735	0.159	0.397	1.48169e-07	VPS36
NARS	1.02839e-09	-0.492941	0.271	0.5	2.04238e-05	NARS
MRPL40	2.12439e-12	-0.492206	0.106	0.314	4.21904e-08	MRPL40
PSMA3	3.48224e-14	-0.491892	0.226	0.519	6.91572e-10	PSMA3
RASSF2	7.23628e-12	-0.491412	0.218	0.481	1.43712e-07	RASSF2
PRKACB	4.30411e-20	-0.490591	0.049	0.276	8.54796e-16	PRKACB
CHCHD3	1.72695e-12	-0.490526	0.1	0.301	3.42972e-08	CHCHD3
CEBPZ	3.46135e-14	-0.490343	0.15	0.41	6.87424e-10	CEBPZ
ITM2B	2.24773e-12	-0.489782	0.844	0.962	4.464e-08	ITM2B
SNX5	4.03954e-09	-0.489684	0.134	0.314	8.02253e-05	SNX5
GIT2	6.16669e-13	-0.489458	0.164	0.41	1.22471e-08	GIT2
PARP1	4.61132e-18	-0.488974	0.074	0.308	9.15808e-14	PARP1
TOMM7	1.62053e-11	-0.488547	0.796	0.949	3.21837e-07	TOMM7
PIN4	8.94968e-15	-0.487281	0.154	0.423	1.77741e-10	PIN4
SYF2	2.29042e-09	-0.487227	0.474	0.705	4.54877e-05	SYF2
NADK	3.19189e-13	-0.487094	0.152	0.404	6.33909e-09	NADK
WAS	3.37003e-11	-0.486277	0.372	0.667	6.69288e-07	WAS
ZSWIM7	7.94988e-12	-0.485975	0.184	0.429	1.57885e-07	ZSWIM7
COMMD7	9.64492e-14	-0.485901	0.174	0.442	1.91548e-09	COMMD7
DRAM2	1.88728e-17	-0.48536	0.134	0.417	3.74814e-13	DRAM2
TIMM17B	3.59291e-11	-0.485119	0.215	0.462	7.13553e-07	TIMM17B
FAM200B	5.46059e-09	-0.484276	0.194	0.397	0.000108447	FAM200B
SMIM4	1.54965e-13	-0.484083	0.238	0.538	3.0776e-09	SMIM4
DNMT1	3.02506e-09	-0.483638	0.166	0.365	6.00776e-05	DNMT1
GMFG	2.68614e-13	-0.482856	0.75	0.974	5.33468e-09	GMFG
NAAA	1.46353e-09	-0.48284	0.215	0.442	2.90657e-05	NAAA
STX8	2.07527e-13	-0.482634	0.101	0.314	4.12149e-09	STX8
DAPP1	2.55757e-14	-0.482419	0.185	0.468	5.07932e-10	DAPP1
RAC1	1.53143e-11	-0.482206	0.796	0.968	3.04143e-07	RAC1
ANAPC11	3.886e-12	-0.481827	0.35	0.66	7.7176e-08	ANAPC11
FRAT2	3.67688e-14	-0.481488	0.071	0.269	7.30229e-10	FRAT2
RAB8A	2.05633e-09	-0.481059	0.265	0.494	4.08387e-05	RAB8A
SF3B3	5.36047e-17	-0.480954	0.06	0.269	1.06459e-12	SF3B3
SETDB2	1.86476e-18	-0.480555	0.058	0.276	3.70341e-14	SETDB2
EGR1	0.000242422	-0.480548	0.631	0.763	1	EGR1
TMA16	3.77345e-13	-0.480508	0.076	0.269	7.49408e-09	TMA16
PSMB4	6.21852e-10	-0.480449	0.385	0.641	1.235e-05	PSMB4
NUDT22	1.1006e-12	-0.480286	0.112	0.327	2.18579e-08	NUDT22
SNX20	4.93321e-13	-0.480231	0.116	0.333	9.79736e-09	SNX20
PIP4K2A	1.16515e-09	-0.479767	0.248	0.481	2.31399e-05	PIP4K2A
PSME1	2.20927e-09	-0.479716	0.693	0.872	4.3876e-05	PSME1
MRPL32	6.57883e-14	-0.479649	0.064	0.25	1.30656e-09	MRPL32
LYRM2	6.49756e-13	-0.479252	0.132	0.365	1.29042e-08	LYRM2
AC020656.1	3.23035e-12	-0.479131	0.806	0.955	6.41548e-08	AC020656.1
DRAP1	3.15595e-10	-0.479016	0.476	0.737	6.26771e-06	DRAP1
WASHC4	7.9274e-11	-0.478861	0.266	0.519	1.57438e-06	WASHC4
AKIRIN2	1.04207e-08	-0.478698	0.361	0.603	0.000206955	AKIRIN2
AL096870.8	2.28414e-20	-0.478348	0.059	0.295	4.53631e-16	AL096870.8
PDCD2	3.31955e-20	-0.477162	0.082	0.353	6.59264e-16	PDCD2
PLD4	6.24528e-19	-0.477052	0.046	0.256	1.24031e-14	PLD4
SNX6	4.351e-13	-0.477041	0.35	0.667	8.64108e-09	SNX6
PSMB5	1.01908e-14	-0.476863	0.096	0.321	2.02389e-10	PSMB5
MSRB2	9.72573e-15	-0.476015	0.171	0.449	1.93153e-10	MSRB2
NOL8	5.58783e-15	-0.475971	0.07	0.276	1.10974e-10	NOL8
TRIR	7.12972e-12	-0.4759	0.564	0.833	1.41596e-07	TRIR
PPDPF	2.07466e-10	-0.475467	0.495	0.763	4.12027e-06	PPDPF
VTI1B	1.61399e-10	-0.475392	0.271	0.526	3.20537e-06	VTI1B
TNFRSF14	1.3866e-11	-0.47529	0.278	0.551	2.75379e-07	TNFRSF14
WDR46	3.01304e-16	-0.475261	0.065	0.276	5.9839e-12	WDR46
LAP3	9.53566e-10	-0.475062	0.489	0.75	1.89378e-05	LAP3
AC092944.1	2.79783e-10	-0.474964	0.081	0.25	5.55649e-06	AC092944.1
RAB9A	3.35946e-12	-0.474759	0.088	0.282	6.6719e-08	RAB9A
NKTR	1.49962e-11	-0.474671	0.222	0.474	2.97825e-07	NKTR
REEP5	1.63214e-08	-0.474562	0.359	0.596	0.000324143	REEP5
VPS29	2.35269e-08	-0.47417	0.43	0.641	0.000467244	VPS29
AL118516.1	7.72796e-08	-0.473898	0.194	0.397	0.00153477	AL118516.1
SENP6	7.8412e-11	-0.473558	0.211	0.449	1.55726e-06	SENP6
SMIM20	8.02815e-17	-0.473526	0.062	0.276	1.59439e-12	SMIM20
TIGAR	5.48343e-10	-0.473359	0.146	0.346	1.08901e-05	TIGAR
SNW1	8.31224e-08	-0.473247	0.266	0.468	0.00165081	SNW1
LARP7	1.75327e-08	-0.473198	0.224	0.423	0.0003482	LARP7
IL13RA1	6.98297e-06	-0.473019	0.398	0.577	0.138682	IL13RA1
PSMC5	1.44859e-11	-0.472841	0.198	0.449	2.87689e-07	PSMC5
PARL	4.38308e-12	-0.472775	0.128	0.346	8.70479e-08	PARL
PLXNB2	1.06967e-06	-0.472678	0.27	0.449	0.0212436	PLXNB2
NXT1	3.35347e-10	-0.472628	0.146	0.359	6.65999e-06	NXT1
UROS	1.26278e-18	-0.472319	0.061	0.288	2.50788e-14	UROS
SP110	5.30654e-10	-0.472315	0.206	0.429	1.05388e-05	SP110
TALDO1	1.25326e-09	-0.471963	0.569	0.827	2.48898e-05	TALDO1
MPV17	2.77608e-13	-0.471867	0.09	0.295	5.5133e-09	MPV17
DDOST	7.53244e-14	-0.471862	0.18	0.455	1.49594e-09	DDOST
ELMO1	3.22242e-14	-0.47186	0.124	0.365	6.39973e-10	ELMO1
H2AFY	7.98521e-12	-0.471461	0.591	0.878	1.58586e-07	H2AFY
MRPS23	1.08902e-20	-0.471363	0.074	0.333	2.1628e-16	MRPS23
NDUFA10	6.89464e-15	-0.471188	0.176	0.462	1.36928e-10	NDUFA10
SPATS2L	2.30749e-12	-0.47091	0.094	0.288	4.58268e-08	SPATS2L
ZNF593	6.17275e-15	-0.470888	0.108	0.346	1.22591e-10	ZNF593
PTPMT1	1.11359e-20	-0.470796	0.076	0.34	2.21159e-16	PTPMT1
ADAM28	2.10382e-11	-0.47077	0.108	0.308	4.17819e-07	ADAM28
TMEM230	5.83677e-11	-0.470337	0.229	0.474	1.15918e-06	TMEM230
ZCRB1	2.72559e-11	-0.470318	0.115	0.314	5.41302e-07	ZCRB1
NBDY	1.30778e-09	-0.469861	0.199	0.417	2.59726e-05	NBDY
REPIN1	8.45157e-20	-0.46974	0.043	0.25	1.67848e-15	REPIN1
HNMT	1.45447e-08	-0.469619	0.324	0.551	0.000288857	HNMT
DGUOK	1.57296e-11	-0.468812	0.278	0.538	3.1239e-07	DGUOK
PRCP	6.11078e-12	-0.467739	0.188	0.423	1.2136e-07	PRCP
ECHDC1	1.01402e-10	-0.467693	0.211	0.449	2.01385e-06	ECHDC1
RAB4A	1.88955e-12	-0.467544	0.139	0.365	3.75265e-08	RAB4A
DOCK2	5.73261e-08	-0.46748	0.371	0.583	0.0011385	DOCK2
EEF1D	1.61094e-12	-0.467368	0.838	0.968	3.19932e-08	EEF1D
RIPOR2	4.85504e-06	-0.467367	0.261	0.442	0.096421	RIPOR2
F13A1	6.12394e-08	-0.466423	0.156	0.333	0.00121621	F13A1
CCDC115	1.17349e-19	-0.466384	0.076	0.333	2.33056e-15	CCDC115
RAB14	5.97008e-09	-0.465926	0.316	0.538	0.000118566	RAB14
MITD1	3.28185e-10	-0.465887	0.124	0.314	6.51775e-06	MITD1
HSD17B4	5.45776e-12	-0.46587	0.135	0.365	1.08391e-07	HSD17B4
AKR7A2	5.00122e-15	-0.465437	0.095	0.321	9.93242e-11	AKR7A2
ISOC2	2.10148e-17	-0.465268	0.054	0.263	4.17353e-13	ISOC2
SCP2	1.07794e-10	-0.464985	0.31	0.571	2.14078e-06	SCP2
THYN1	2.38272e-20	-0.464912	0.048	0.269	4.73209e-16	THYN1
RAB5IF	5.44323e-10	-0.464778	0.366	0.622	1.08103e-05	RAB5IF
CZIB	1.0438e-14	-0.464554	0.071	0.276	2.07299e-10	CZIB
GABPB1-AS1	6.33279e-10	-0.463659	0.089	0.256	1.25769e-05	GABPB1-AS1
GNG5	1.58667e-11	-0.463355	0.787	0.936	3.15113e-07	GNG5
C12orf45	1.36662e-12	-0.463192	0.095	0.295	2.7141e-08	C12orf45
C7orf50	6.59974e-13	-0.462843	0.124	0.353	1.31071e-08	C7orf50
NSA2	1.72152e-08	-0.46273	0.576	0.788	0.000341894	NSA2
DCXR	4.86267e-14	-0.461768	0.164	0.429	9.65727e-10	DCXR
LIPA	1.37421e-10	-0.461625	0.169	0.397	2.72918e-06	LIPA
PSMA7	2.25856e-09	-0.461603	0.667	0.878	4.4855e-05	PSMA7
ALPK1	9.63385e-14	-0.461081	0.076	0.276	1.91328e-09	ALPK1
TCOF1	6.24283e-12	-0.460553	0.092	0.288	1.23983e-07	TCOF1
RCBTB2	6.06934e-12	-0.460233	0.089	0.282	1.20537e-07	RCBTB2
DCTN3	1.2801e-13	-0.460192	0.24	0.538	2.54228e-09	DCTN3
CCT5	1.13023e-10	-0.460185	0.241	0.487	2.24464e-06	CCT5
RGS1	5.59969e-06	-0.459857	0.326	0.532	0.11121	RGS1
RBM26	9.7228e-10	-0.459853	0.144	0.34	1.93095e-05	RBM26
PCM1	1.89951e-09	-0.459538	0.17	0.372	3.77242e-05	PCM1
BOLA3	1.14394e-12	-0.459483	0.072	0.256	2.27186e-08	BOLA3
LSM2	1.30658e-12	-0.459161	0.101	0.308	2.59487e-08	LSM2
CCT7	1.4268e-10	-0.458496	0.165	0.378	2.83363e-06	CCT7
C11orf98	1.5225e-14	-0.458157	0.066	0.263	3.02369e-10	C11orf98
HACD4	1.65634e-10	-0.45751	0.181	0.417	3.28949e-06	HACD4
POP5	3.93182e-14	-0.457045	0.078	0.282	7.8086e-10	POP5
SMARCB1	1.0371e-14	-0.456276	0.074	0.282	2.05969e-10	SMARCB1
SRFBP1	2.48353e-15	-0.455572	0.09	0.314	4.93228e-11	SRFBP1
ARHGAP27	1.7362e-11	-0.454723	0.149	0.372	3.4481e-07	ARHGAP27
ACP1	9.89763e-14	-0.45467	0.166	0.436	1.96567e-09	ACP1
BRK1	4.69142e-08	-0.454561	0.574	0.756	0.000931716	BRK1
TPR	7.61473e-09	-0.454463	0.256	0.474	0.000151228	TPR
AC004854.2	9.79268e-09	-0.454359	0.11	0.276	0.000194483	AC004854.2
NDUFAF3	6.1361e-11	-0.454285	0.245	0.506	1.21863e-06	NDUFAF3
COPE	4.50409e-11	-0.453851	0.568	0.827	8.94512e-07	COPE
NDUFA6	6.04079e-10	-0.453691	0.34	0.59	1.1997e-05	NDUFA6
NDUFS2	1.17454e-09	-0.45348	0.172	0.372	2.33265e-05	NDUFS2
PRKCA	5.35584e-14	-0.453385	0.062	0.25	1.06367e-09	PRKCA
GNL3	4.74495e-13	-0.452866	0.085	0.288	9.42348e-09	GNL3
CEBPA	6.88857e-15	-0.452724	0.11	0.353	1.36807e-10	CEBPA
ANP32A	1.35107e-10	-0.452605	0.334	0.615	2.68322e-06	ANP32A
BEX4	5.08472e-10	-0.451851	0.121	0.314	1.00983e-05	BEX4
XPA	7.59736e-15	-0.451555	0.068	0.269	1.50884e-10	XPA
PDHB	1.37931e-15	-0.450959	0.094	0.327	2.73931e-11	PDHB
PSME2	5.08153e-09	-0.450862	0.614	0.859	0.000100919	PSME2
TMEM131L	6.05724e-12	-0.45048	0.09	0.282	1.20297e-07	TMEM131L
CENPX	2.1483e-10	-0.450349	0.171	0.391	4.26653e-06	CENPX
LRMP	2.31942e-14	-0.450231	0.075	0.276	4.60637e-10	LRMP
AC253572.2	4.07563e-07	-0.449993	0.507	0.724	0.0080942	AC253572.2
JTB	4.16663e-09	-0.449895	0.429	0.679	8.27492e-05	JTB
C15orf61	1.99078e-17	-0.449662	0.051	0.256	3.95369e-13	C15orf61
CREBL2	2.72882e-08	-0.449405	0.18	0.365	0.000541944	CREBL2
DNAJC4	4.81545e-09	-0.449303	0.164	0.359	9.56349e-05	DNAJC4
ETFA	1.43428e-10	-0.449273	0.205	0.442	2.84848e-06	ETFA
NUTM2B-AS1	1.95308e-11	-0.449246	0.134	0.346	3.87882e-07	NUTM2B-AS1
PHF11	2.57161e-12	-0.44924	0.166	0.417	5.10721e-08	PHF11
RBM3	1.31684e-08	-0.448986	0.695	0.865	0.000261525	RBM3
IL27RA	1.06971e-12	-0.448674	0.081	0.276	2.12445e-08	IL27RA
POLE4	1.19291e-10	-0.448423	0.335	0.603	2.36912e-06	POLE4
MRPL12	7.78331e-16	-0.448389	0.095	0.333	1.54577e-11	MRPL12
THUMPD1	2.31061e-14	-0.448313	0.085	0.301	4.58887e-10	THUMPD1
SIPA1	2.10038e-13	-0.448072	0.125	0.359	4.17136e-09	SIPA1
AC004687.1	2.16355e-07	-0.447582	0.202	0.397	0.00429681	AC004687.1
ATXN10	1.19064e-11	-0.447282	0.108	0.308	2.36462e-07	ATXN10
LRRC25	3.9204e-11	-0.446827	0.259	0.526	7.78591e-07	LRRC25
ELOB	4.16785e-12	-0.446337	0.819	0.962	8.27735e-08	ELOB
PIN1	7.11719e-10	-0.446166	0.19	0.404	1.41347e-05	PIN1
LSM1	2.21274e-15	-0.446006	0.119	0.372	4.3945e-11	LSM1
DHX30	3.86902e-10	-0.445514	0.082	0.25	7.68388e-06	DHX30
PLEKHJ1	4.1071e-12	-0.445451	0.13	0.346	8.15671e-08	PLEKHJ1
MGMT	9.6376e-14	-0.445048	0.114	0.346	1.91403e-09	MGMT
TPGS1	2.29129e-13	-0.44494	0.098	0.314	4.5505e-09	TPGS1
BLOC1S2	3.26407e-11	-0.444615	0.212	0.462	6.48243e-07	BLOC1S2
DUSP2	4.09184e-05	-0.444497	0.785	0.84	0.812639	DUSP2
CBR1	1.55547e-20	-0.443922	0.062	0.308	3.08917e-16	CBR1
MRPS26	7.39157e-22	-0.442823	0.055	0.301	1.46797e-17	MRPS26
FAM110A	2.60349e-10	-0.442708	0.085	0.256	5.17053e-06	FAM110A
EIF4A3	9.24913e-09	-0.441898	0.36	0.609	0.000183688	EIF4A3
RCC2	6.10309e-13	-0.441884	0.158	0.404	1.21207e-08	RCC2
CEPT1	4.0954e-08	-0.441535	0.102	0.256	0.000813347	CEPT1
SEPTIN7	9.81226e-09	-0.440569	0.469	0.731	0.000194871	SEPTIN7
KLF13	1.87594e-11	-0.440459	0.144	0.365	3.72563e-07	KLF13
TP53	4.58965e-14	-0.440416	0.064	0.256	9.11504e-10	TP53
AASDHPPT	7.87109e-14	-0.439491	0.08	0.282	1.5632e-09	AASDHPPT
CORO1B	3.56722e-08	-0.439372	0.144	0.321	0.000708451	CORO1B
NME1	1.69388e-11	-0.438428	0.12	0.333	3.36405e-07	NME1
LUC7L2	1.7787e-12	-0.438237	0.161	0.404	3.53249e-08	LUC7L2
PSMA2	3.46512e-09	-0.438193	0.42	0.673	6.88173e-05	PSMA2
CD36	2.94167e-07	-0.437684	0.312	0.532	0.00584215	CD36
UCP2	8.0166e-08	-0.437549	0.541	0.795	0.0015921	UCP2
XPO1	8.70971e-09	-0.437014	0.2	0.404	0.000172975	XPO1
GSR	5.98354e-11	-0.436862	0.076	0.25	1.18833e-06	GSR
KMT2E-AS1	2.31205e-08	-0.436291	0.301	0.519	0.000459174	KMT2E-AS1
NIFK	7.74212e-15	-0.436279	0.131	0.391	1.53758e-10	NIFK
SKP1	3.64932e-10	-0.436197	0.677	0.885	7.24754e-06	SKP1
TTC17	2.48823e-09	-0.436158	0.131	0.321	4.94163e-05	TTC17
CIAO2B	2.94667e-10	-0.435614	0.385	0.667	5.85209e-06	CIAO2B
PEPD	1.9644e-12	-0.435554	0.131	0.359	3.9013e-08	PEPD
MCTS1	3.4312e-10	-0.435336	0.195	0.423	6.81436e-06	MCTS1
C9orf78	3.25872e-09	-0.435109	0.171	0.372	6.47181e-05	C9orf78
RBKS	1.53018e-09	-0.435104	0.114	0.295	3.03894e-05	RBKS
BCL7C	1.74333e-15	-0.434845	0.141	0.417	3.46226e-11	BCL7C
POU2F2	1.44056e-06	-0.43481	0.366	0.577	0.0286094	POU2F2
OSTF1	1.98566e-08	-0.434607	0.429	0.654	0.000394351	OSTF1
TMEM147	1.36696e-08	-0.434391	0.179	0.372	0.000271477	TMEM147
UBE2V1	4.81651e-07	-0.434328	0.449	0.66	0.0095656	UBE2V1
ANKRD44	6.33155e-09	-0.434328	0.232	0.449	0.000125745	ANKRD44
DGCR6L	3.38775e-09	-0.43409	0.105	0.269	6.72807e-05	DGCR6L
LGALS9	9.00872e-14	-0.434054	0.364	0.712	1.78913e-09	LGALS9
PARVG	2.06776e-10	-0.433376	0.401	0.673	4.10657e-06	PARVG
RPAIN	3.52027e-13	-0.433367	0.101	0.314	6.99126e-09	RPAIN
DARS	3.09769e-08	-0.433358	0.155	0.333	0.000615201	DARS
TXN2	6.88618e-14	-0.432901	0.198	0.487	1.3676e-09	TXN2
SRP9	7.91095e-08	-0.432651	0.4	0.615	0.00157112	SRP9
BRMS1	1.29153e-08	-0.432618	0.124	0.295	0.000256498	BRMS1
MRPL23	5.17039e-09	-0.432588	0.17	0.365	0.000102684	MRPL23
SNHG25	3.32184e-12	-0.432494	0.33	0.654	6.59718e-08	SNHG25
FUNDC2	3.51903e-09	-0.432262	0.22	0.442	6.98879e-05	FUNDC2
ZNF106	1.30789e-07	-0.431272	0.362	0.59	0.00259746	ZNF106
NSD1	1.25933e-11	-0.431227	0.171	0.41	2.50103e-07	NSD1
CAPRIN1	8.34038e-08	-0.429851	0.238	0.442	0.0016564	CAPRIN1
KLF3	8.11098e-07	-0.429529	0.19	0.359	0.0161084	KLF3
C5orf24	5.97427e-10	-0.429425	0.088	0.25	1.18649e-05	C5orf24
PPIH	4.817e-19	-0.429167	0.054	0.276	9.56656e-15	PPIH
SUPT16H	1.58659e-09	-0.428701	0.16	0.359	3.15097e-05	SUPT16H
ARID1A	4.38308e-09	-0.428533	0.251	0.481	8.70479e-05	ARID1A
CEBPZOS	1.22841e-13	-0.428498	0.13	0.372	2.43962e-09	CEBPZOS
AIP	2.35846e-12	-0.427989	0.131	0.359	4.68389e-08	AIP
MRPS28	4.49013e-13	-0.427798	0.091	0.295	8.9174e-09	MRPS28
NDUFA8	7.73453e-11	-0.427591	0.105	0.295	1.53608e-06	NDUFA8
BAX	3.52312e-09	-0.427458	0.388	0.647	6.99692e-05	BAX
NUDCD2	8.93585e-16	-0.427249	0.075	0.295	1.77466e-11	NUDCD2
KIF22	1.80529e-11	-0.42717	0.09	0.282	3.5853e-07	KIF22
NFKBID	1.31695e-09	-0.427124	0.285	0.545	2.61546e-05	NFKBID
NRBF2	7.05061e-09	-0.426662	0.162	0.353	0.000140025	NRBF2
SELENOW	3.44411e-09	-0.426609	0.304	0.551	6.84001e-05	SELENOW
NAP1L4	1.89394e-07	-0.426381	0.132	0.288	0.00376137	NAP1L4
VPS35	1.14928e-08	-0.42626	0.425	0.673	0.000228247	VPS35
KLF4	7.61649e-09	-0.426048	0.544	0.782	0.000151263	KLF4
ARL14EP	2.87861e-14	-0.42603	0.079	0.288	5.71693e-10	ARL14EP
TMEM141	2.42748e-12	-0.42602	0.11	0.327	4.82098e-08	TMEM141
PSTPIP2	2.66888e-07	-0.426005	0.261	0.468	0.00530041	PSTPIP2
TATDN1	2.5747e-13	-0.425925	0.085	0.288	5.11336e-09	TATDN1
ZNF518A	2.79693e-08	-0.425919	0.12	0.288	0.00055547	ZNF518A
TMEM126B	6.34122e-12	-0.425411	0.084	0.269	1.25937e-07	TMEM126B
G3BP1	4.02399e-07	-0.424892	0.266	0.468	0.00799164	G3BP1
ARPIN	6.29302e-13	-0.424638	0.08	0.276	1.24979e-08	ARPIN
CXorf21	2.2964e-07	-0.424024	0.144	0.308	0.00456065	CXorf21
MRPS25	1.41775e-13	-0.423861	0.064	0.25	2.81565e-09	MRPS25
AC010642.2	7.92818e-11	-0.423565	0.117	0.321	1.57454e-06	AC010642.2
GTF2H5	4.60322e-13	-0.423147	0.195	0.462	9.142e-09	GTF2H5
WIPF1	4.17524e-08	-0.423146	0.318	0.551	0.000829202	WIPF1
CTNNBIP1	3.61178e-11	-0.423037	0.094	0.282	7.17299e-07	CTNNBIP1
SPN	6.65357e-10	-0.42252	0.146	0.353	1.3214e-05	SPN
FXR1	1.4521e-08	-0.421818	0.292	0.519	0.000288388	FXR1
IARS2	8.35619e-14	-0.421224	0.101	0.327	1.65954e-09	IARS2
BPTF	3.5161e-09	-0.421128	0.256	0.5	6.98297e-05	BPTF
SON	2.08433e-07	-0.420714	0.618	0.833	0.00413949	SON
TBCB	3.24966e-12	-0.420573	0.215	0.494	6.45383e-08	TBCB
MBNL1	5.57345e-08	-0.419723	0.68	0.923	0.00110689	MBNL1
GFER	3.35604e-16	-0.419574	0.055	0.256	6.6651e-12	GFER
MED28	7.75894e-11	-0.419551	0.204	0.449	1.54093e-06	MED28
SERP1	1.12233e-09	-0.419542	0.846	0.942	2.22895e-05	SERP1
FNTA	1.58825e-12	-0.419385	0.092	0.295	3.15426e-08	FNTA
BDP1	9.16817e-08	-0.41925	0.162	0.34	0.0018208	BDP1
CSDE1	2.71629e-08	-0.419208	0.479	0.718	0.000539456	CSDE1
GRK3	3.808e-09	-0.418437	0.226	0.442	7.5627e-05	GRK3
POLR2K	8.83997e-09	-0.41814	0.199	0.404	0.000175562	POLR2K
GGCT	5.43532e-13	-0.417769	0.089	0.295	1.07945e-08	GGCT
UBE2L3	1.61715e-06	-0.417757	0.404	0.59	0.0321166	UBE2L3
VDAC3	8.72654e-12	-0.417414	0.135	0.359	1.73309e-07	VDAC3
USP48	1.11436e-11	-0.41653	0.138	0.359	2.21312e-07	USP48
RTN1	9.96483e-15	-0.416279	0.091	0.314	1.97901e-10	RTN1
CEBPG	1.47207e-09	-0.416194	0.114	0.295	2.92353e-05	CEBPG
TUFM	1.68915e-09	-0.416142	0.258	0.5	3.35465e-05	TUFM
INIP	3.04863e-10	-0.415677	0.119	0.308	6.05457e-06	INIP
ZNF467	7.35027e-12	-0.415625	0.072	0.25	1.45976e-07	ZNF467
HMGB2	3.51941e-07	-0.415427	0.279	0.494	0.00698955	HMGB2
TTC1	3.0756e-13	-0.414575	0.129	0.359	6.10814e-09	TTC1
ACIN1	7.90538e-10	-0.41454	0.171	0.378	1.57001e-05	ACIN1
NEDD8	9.18688e-09	-0.414405	0.58	0.801	0.000182451	NEDD8
AKAP10	2.08274e-09	-0.414317	0.088	0.25	4.13632e-05	AKAP10
PRKCD	7.11619e-10	-0.413796	0.228	0.462	1.41327e-05	PRKCD
SOX4	2.11204e-05	-0.413588	0.136	0.269	0.419451	SOX4
CCDC112	1.18052e-21	-0.41353	0.039	0.256	2.34451e-17	CCDC112
LINC02256	2.47767e-16	-0.412769	0.052	0.25	4.92066e-12	LINC02256
EPRS	3.50748e-11	-0.411965	0.076	0.25	6.96586e-07	EPRS
YIF1B	3.79225e-15	-0.411829	0.122	0.378	7.53141e-11	YIF1B
CARD8	4.98591e-08	-0.411557	0.271	0.481	0.000990201	CARD8
VDAC1	2.65429e-09	-0.41135	0.46	0.756	5.27142e-05	VDAC1
FLYWCH2	4.95964e-14	-0.411037	0.071	0.269	9.84985e-10	FLYWCH2
IFI16	5.31609e-08	-0.410926	0.519	0.737	0.00105578	IFI16
RAP1A	1.27817e-06	-0.410743	0.485	0.686	0.0253845	RAP1A
MLX	1.06614e-08	-0.410674	0.182	0.378	0.000211735	MLX
CDKN1B	3.64885e-10	-0.410617	0.155	0.365	7.24662e-06	CDKN1B
EPB41	3.28039e-11	-0.410007	0.09	0.276	6.51486e-07	EPB41
CCAR1	9.88929e-08	-0.409961	0.174	0.353	0.00196401	CCAR1
HPS1	2.19691e-07	-0.409952	0.162	0.327	0.00436305	HPS1
EIF4E2	3.60289e-08	-0.409894	0.296	0.526	0.000715535	EIF4E2
ARHGAP45	1.18753e-08	-0.409553	0.2	0.404	0.000235843	ARHGAP45
GRN	7.40977e-08	-0.408373	0.744	0.936	0.00147158	GRN
TASOR	7.18749e-10	-0.408206	0.146	0.346	1.42744e-05	TASOR
FRG1	1.71493e-07	-0.407911	0.266	0.474	0.00340585	FRG1
IREB2	1.89744e-12	-0.407888	0.169	0.417	3.76832e-08	IREB2
MPG	6.65391e-09	-0.407874	0.16	0.359	0.000132147	MPG
DPP7	3.63178e-10	-0.407709	0.286	0.545	7.21272e-06	DPP7
UNC119	1.46668e-11	-0.407497	0.168	0.41	2.91283e-07	UNC119
EPB41L4A-AS1	2.86705e-11	-0.407469	0.095	0.282	5.69397e-07	EPB41L4A-AS1
IGFBP7	1.72443e-09	-0.406731	0.098	0.269	3.42471e-05	IGFBP7
AC096667.1	1.54363e-08	-0.406676	0.144	0.327	0.000306565	AC096667.1
MRPS35	8.86534e-15	-0.40621	0.078	0.288	1.76066e-10	MRPS35
TTC3	3.82434e-08	-0.405919	0.192	0.397	0.000759514	TTC3
CDK2AP1	2.80115e-09	-0.405861	0.131	0.314	5.56308e-05	CDK2AP1
HSD17B10	6.6242e-10	-0.405704	0.189	0.404	1.31557e-05	HSD17B10
HNRNPL	3.27704e-07	-0.405684	0.279	0.481	0.0065082	HNRNPL
SREK1IP1	9.22436e-10	-0.40518	0.232	0.468	1.83196e-05	SREK1IP1
ETV6	8.93689e-07	-0.404915	0.534	0.737	0.0177487	ETV6
TECR	1.1619e-14	-0.404885	0.096	0.327	2.30753e-10	TECR
THRAP3	2.06443e-07	-0.404563	0.315	0.513	0.00409996	THRAP3
MRPL17	3.93124e-14	-0.404156	0.071	0.269	7.80744e-10	MRPL17
LNPEP	4.24947e-09	-0.403421	0.142	0.333	8.43945e-05	LNPEP
SOD1	1.22311e-10	-0.403108	0.285	0.558	2.42909e-06	SOD1
PAM16	2.79199e-11	-0.402967	0.082	0.263	5.54489e-07	PAM16
UBAC1	7.28935e-08	-0.402862	0.164	0.34	0.00144766	UBAC1
ACAA1	4.66864e-07	-0.402634	0.306	0.506	0.00927191	ACAA1
NOP56	6.52387e-09	-0.402503	0.102	0.269	0.000129564	NOP56
DOCK8	1.25917e-08	-0.402304	0.325	0.571	0.00025007	DOCK8
DPY30	1.64101e-09	-0.402239	0.142	0.34	3.25904e-05	DPY30
GLIPR1	3.78803e-07	-0.401842	0.566	0.795	0.00752302	GLIPR1
CEP85L	5.23971e-12	-0.40173	0.075	0.256	1.04061e-07	CEP85L
CRLS1	5.57667e-11	-0.401613	0.092	0.276	1.10753e-06	CRLS1
METTL5	1.77254e-14	-0.40146	0.069	0.269	3.52026e-10	METTL5
SLC20A1	1.97582e-08	-0.401196	0.34	0.583	0.000392399	SLC20A1
MIA2	2.97948e-10	-0.401014	0.102	0.282	5.91725e-06	MIA2
EIF2AK4	7.99232e-13	-0.400946	0.066	0.25	1.58727e-08	EIF2AK4
SUCLG1	2.59082e-13	-0.400388	0.142	0.397	5.14537e-09	SUCLG1
AL139246.5	3.49803e-10	-0.400321	0.102	0.288	6.94709e-06	AL139246.5
LPIN2	5.51359e-12	-0.400052	0.081	0.269	1.095e-07	LPIN2
HNRNPDL	4.13663e-07	-0.399939	0.623	0.853	0.00821534	HNRNPDL
C11orf58	2.32253e-08	-0.399851	0.496	0.75	0.000461254	C11orf58
PSMB6	1.64223e-08	-0.399269	0.449	0.705	0.000326146	PSMB6
AL360012.1	2.48369e-07	-0.399246	0.251	0.449	0.00493261	AL360012.1
SUMO3	4.40364e-09	-0.399149	0.318	0.551	8.74563e-05	SUMO3
SPI1	5.91765e-10	-0.399099	0.754	0.942	1.17525e-05	SPI1
UBE2E3	6.0878e-09	-0.399098	0.138	0.321	0.000120904	UBE2E3
IDH2	3.58304e-08	-0.399049	0.152	0.333	0.000711591	IDH2
HSCB	6.73642e-14	-0.398878	0.061	0.25	1.33785e-09	HSCB
PNN	8.35599e-09	-0.398856	0.25	0.481	0.00016595	PNN
PRPF18	1.41656e-10	-0.398652	0.099	0.288	2.81329e-06	PRPF18
USP10	4.04629e-11	-0.39861	0.169	0.397	8.03593e-07	USP10
BRI3	1.48942e-07	-0.398306	0.77	0.904	0.00295798	BRI3
EBPL	3.31633e-17	-0.398303	0.068	0.288	6.58624e-13	EBPL
DPM3	2.82692e-08	-0.39813	0.285	0.513	0.000561425	DPM3
MRPL42	1.33579e-11	-0.397745	0.101	0.301	2.65287e-07	MRPL42
PRDX3	3.37885e-08	-0.397523	0.301	0.519	0.000671039	PRDX3
KIAA0100	2.34755e-09	-0.397416	0.098	0.269	4.66224e-05	KIAA0100
APAF1	2.02841e-08	-0.397004	0.201	0.404	0.000402843	APAF1
SYNGR2	8.76802e-10	-0.396997	0.319	0.577	1.74133e-05	SYNGR2
SS18L2	9.99101e-11	-0.396859	0.191	0.423	1.98421e-06	SS18L2
SND1	3.53025e-08	-0.396839	0.151	0.327	0.000701108	SND1
MFNG	2.82729e-11	-0.396525	0.08	0.256	5.615e-07	MFNG
FAM136A	2.61867e-08	-0.396484	0.095	0.25	0.000520069	FAM136A
TMEM59	3.00233e-06	-0.396136	0.39	0.59	0.0596262	TMEM59
FCHSD2	6.11752e-11	-0.395631	0.12	0.321	1.21494e-06	FCHSD2
OSBPL11	6.79916e-08	-0.39558	0.252	0.455	0.00135031	OSBPL11
TNRC6B	1.99923e-07	-0.395464	0.246	0.449	0.00397047	TNRC6B
POLR2I	1.93751e-09	-0.395421	0.191	0.41	3.8479e-05	POLR2I
MAP3K1	1.23036e-07	-0.395336	0.238	0.442	0.00244349	MAP3K1
ARL4C	0.000149414	-0.395252	0.442	0.577	1	ARL4C
LRPPRC	5.04136e-11	-0.39522	0.104	0.295	1.00121e-06	LRPPRC
PA2G4	8.68697e-07	-0.395028	0.366	0.564	0.0172523	PA2G4
TBC1D5	2.76877e-06	-0.394282	0.114	0.25	0.0549878	TBC1D5
HSBP1	7.16922e-08	-0.393382	0.596	0.801	0.00142381	HSBP1
MIF4GD	6.18844e-12	-0.393299	0.07	0.25	1.22902e-07	MIF4GD
CFDP1	8.2006e-10	-0.393123	0.186	0.41	1.62864e-05	CFDP1
FOXN3	4.23046e-07	-0.392902	0.312	0.513	0.00840169	FOXN3
ADI1	4.75168e-09	-0.392466	0.155	0.353	9.43683e-05	ADI1
ARPP19	1.00697e-08	-0.392317	0.229	0.442	0.000199985	ARPP19
SRP19	1.00523e-09	-0.392015	0.291	0.545	1.99638e-05	SRP19
S1PR4	1.93569e-15	-0.391826	0.069	0.282	3.84427e-11	S1PR4
TSR3	3.13517e-14	-0.391527	0.091	0.308	6.22646e-10	TSR3
LILRA2	0.00153906	-0.390251	0.206	0.308	1	LILRA2
PPIP5K2	8.65056e-12	-0.390117	0.146	0.378	1.718e-07	PPIP5K2
MRPS6	1.52079e-07	-0.38997	0.165	0.34	0.00302029	MRPS6
RSRC1	4.78114e-08	-0.389926	0.13	0.295	0.000949534	RSRC1
TSPAN4	3.28237e-09	-0.389923	0.092	0.256	6.51879e-05	TSPAN4
CCDC57	1.14805e-09	-0.388727	0.084	0.25	2.28003e-05	CCDC57
ARHGEF6	6.63977e-09	-0.388691	0.16	0.353	0.000131866	ARHGEF6
ACAP2	1.03498e-07	-0.388477	0.462	0.705	0.00205547	ACAP2
TMEM123	3.55258e-07	-0.388109	0.461	0.692	0.00705543	TMEM123
ZNF721	1.97719e-12	-0.387798	0.08	0.269	3.9267e-08	ZNF721
TMEM35B	1.7433e-06	-0.387731	0.151	0.301	0.0346219	TMEM35B
USF2	6.98703e-10	-0.386411	0.249	0.494	1.38762e-05	USF2
EIF4B	1.48014e-07	-0.386333	0.412	0.641	0.00293956	EIF4B
TXNL1	5.99633e-10	-0.386299	0.195	0.423	1.19087e-05	TXNL1
C18orf32	1.33333e-06	-0.386207	0.371	0.571	0.0264799	C18orf32
COX6A1	1.76886e-08	-0.386131	0.656	0.885	0.000351296	COX6A1
YIPF4	3.47082e-07	-0.38612	0.192	0.372	0.00689305	YIPF4
NMT1	3.71555e-09	-0.38564	0.251	0.481	7.37908e-05	NMT1
TMBIM4	1.93495e-08	-0.385524	0.482	0.75	0.000384281	TMBIM4
ARGLU1	5.44023e-09	-0.385323	0.421	0.686	0.000108043	ARGLU1
PACSIN2	2.75523e-07	-0.385271	0.178	0.353	0.00547189	PACSIN2
RASSF4	1.347e-06	-0.385213	0.352	0.558	0.0267515	RASSF4
CRYBG1	1.04038e-13	-0.384727	0.172	0.436	2.0662e-09	CRYBG1
NSL1	1.7676e-10	-0.384627	0.108	0.295	3.51045e-06	NSL1
CAPZB	2.29647e-05	-0.384198	0.624	0.801	0.456079	CAPZB
HADHB	7.0381e-08	-0.383668	0.221	0.41	0.00139777	HADHB
CIR1	7.82883e-07	-0.383611	0.209	0.391	0.0155481	CIR1
GTF2I	2.31294e-07	-0.383372	0.248	0.449	0.00459351	GTF2I
TAF12	2.10132e-09	-0.383091	0.116	0.301	4.17323e-05	TAF12
PIGBOS1	1.51062e-13	-0.38307	0.082	0.288	3.0001e-09	PIGBOS1
PPP1R7	2.62214e-11	-0.382934	0.151	0.378	5.20757e-07	PPP1R7
PHACTR1	4.86343e-07	-0.382875	0.589	0.763	0.00965876	PHACTR1
PPP1R14B	4.46998e-10	-0.382777	0.252	0.506	8.87738e-06	PPP1R14B
SAFB	9.94619e-08	-0.382743	0.201	0.385	0.00197531	SAFB
RNF141	8.31907e-06	-0.382305	0.129	0.263	0.165217	RNF141
RNF7	3.3436e-07	-0.382144	0.348	0.545	0.00664039	RNF7
M6PR	8.34048e-09	-0.381881	0.451	0.724	0.000165642	M6PR
TRADD	9.91154e-13	-0.381865	0.138	0.378	1.96843e-08	TRADD
SSR3	2.71755e-10	-0.381537	0.381	0.66	5.39706e-06	SSR3
BROX	1.66795e-06	-0.381511	0.226	0.397	0.0331255	BROX
C1orf131	2.45125e-11	-0.381117	0.082	0.263	4.86819e-07	C1orf131
BAG1	1.96418e-06	-0.380909	0.221	0.397	0.0390085	BAG1
ATP6V0E1	3.56421e-07	-0.380686	0.659	0.859	0.00707853	ATP6V0E1
ASCC3	3.90011e-10	-0.380381	0.142	0.346	7.74562e-06	ASCC3
PMVK	3.69116e-15	-0.380138	0.069	0.276	7.33065e-11	PMVK
FLI1	2.44961e-10	-0.380119	0.13	0.333	4.86494e-06	FLI1
LYPLA1	1.21697e-07	-0.38003	0.284	0.494	0.00241691	LYPLA1
PHF3	5.10737e-08	-0.379993	0.205	0.404	0.00101432	PHF3
OLA1	1.11358e-07	-0.379925	0.12	0.276	0.00221157	OLA1
SPECC1	5.9909e-10	-0.379508	0.099	0.276	1.18979e-05	SPECC1
CLCN3	2.24125e-09	-0.378865	0.094	0.263	4.45112e-05	CLCN3
NUBP1	2.98903e-08	-0.378484	0.128	0.301	0.000593622	NUBP1
ZC3H15	7.53817e-07	-0.378476	0.399	0.603	0.0149708	ZC3H15
IMPDH2	4.11207e-14	-0.377906	0.066	0.263	8.16657e-10	IMPDH2
SNHG32	1.36433e-07	-0.37776	0.154	0.327	0.00270956	SNHG32
RNASET2	5.91569e-08	-0.377732	0.576	0.846	0.00117486	RNASET2
FAM49B	4.76691e-07	-0.377693	0.578	0.814	0.00946709	FAM49B
HIKESHI	1.46296e-10	-0.377543	0.117	0.314	2.90544e-06	HIKESHI
SNF8	2.26599e-07	-0.377441	0.285	0.494	0.00450025	SNF8
ERCC5	7.83135e-12	-0.377223	0.072	0.25	1.55531e-07	ERCC5
TLN1	1.13159e-05	-0.377219	0.452	0.647	0.224734	TLN1
AC007032.1	4.20758e-06	-0.377176	0.205	0.372	0.0835625	AC007032.1
KARS	1.7972e-08	-0.377112	0.14	0.321	0.000356924	KARS
CRLF3	1.62657e-09	-0.37659	0.124	0.308	3.23036e-05	CRLF3
DAP3	1.31926e-06	-0.376388	0.16	0.314	0.0262005	DAP3
COMMD1	1.69692e-10	-0.37628	0.129	0.333	3.37009e-06	COMMD1
HSPB11	1.45496e-08	-0.376248	0.134	0.314	0.000288956	HSPB11
NDUFB6	4.51937e-11	-0.376231	0.166	0.397	8.97546e-07	NDUFB6
COX7A2L	1.13549e-07	-0.375258	0.389	0.635	0.00225509	COX7A2L
ORMDL1	3.20485e-10	-0.375086	0.195	0.429	6.36483e-06	ORMDL1
BORCS7	4.45752e-07	-0.374831	0.162	0.327	0.00885264	BORCS7
MRPS11	3.81937e-11	-0.374579	0.095	0.288	7.58526e-07	MRPS11
TESC	1.59065e-07	-0.374501	0.121	0.282	0.00315904	TESC
ZC3H4	2.3014e-11	-0.374445	0.079	0.263	4.57057e-07	ZC3H4
PTGIR	1.98958e-07	-0.374377	0.11	0.263	0.00395131	PTGIR
VBP1	2.31812e-10	-0.374363	0.114	0.308	4.6038e-06	VBP1
AMD1	5.97244e-07	-0.37397	0.36	0.571	0.0118613	AMD1
CSNK2A1	1.29091e-09	-0.373821	0.186	0.404	2.56375e-05	CSNK2A1
OSGEP	6.2395e-09	-0.37374	0.095	0.256	0.000123916	OSGEP
ZNHIT3	1.27978e-13	-0.373292	0.079	0.282	2.54165e-09	ZNHIT3
COPS5	9.68753e-10	-0.37187	0.126	0.314	1.92394e-05	COPS5
NUDC	3.45132e-08	-0.371724	0.216	0.423	0.000685433	NUDC
PUF60	2.02693e-11	-0.371702	0.186	0.436	4.02549e-07	PUF60
HOTAIRM1	2.88856e-07	-0.37159	0.209	0.404	0.00573668	HOTAIRM1
FKBP2	1.50455e-15	-0.371581	0.182	0.5	2.98804e-11	FKBP2
MTDH	2.3545e-06	-0.371444	0.486	0.692	0.0467605	MTDH
NUB1	1.03413e-09	-0.370673	0.179	0.397	2.05379e-05	NUB1
SINHCAF	8.03183e-10	-0.370353	0.1	0.276	1.59512e-05	SINHCAF
HAGH	6.51751e-11	-0.370284	0.089	0.269	1.29438e-06	HAGH
KIAA0930	6.76907e-08	-0.370213	0.16	0.346	0.00134434	KIAA0930
PARVB	2.43745e-07	-0.369893	0.205	0.391	0.00484078	PARVB
PRPF8	2.23376e-08	-0.369251	0.231	0.449	0.000443625	PRPF8
MMADHC	2.13245e-08	-0.369111	0.125	0.295	0.000423504	MMADHC
PGP	4.57034e-09	-0.368936	0.128	0.314	9.07669e-05	PGP
IMMT	1.34865e-07	-0.36876	0.116	0.269	0.00267842	IMMT
GADD45GIP1	3.45179e-09	-0.368451	0.305	0.577	6.85525e-05	GADD45GIP1
EIF4EBP1	1.51561e-09	-0.368397	0.231	0.474	3.01001e-05	EIF4EBP1
DHRS4L2	2.24151e-10	-0.368369	0.112	0.308	4.45164e-06	DHRS4L2
PCBD1	1.05236e-13	-0.368295	0.076	0.282	2.08998e-09	PCBD1
BZW2	1.31271e-12	-0.367994	0.109	0.327	2.60704e-08	BZW2
CAMLG	8.16177e-08	-0.367748	0.172	0.353	0.00162093	CAMLG
PAK2	1.19809e-05	-0.367711	0.565	0.769	0.237941	PAK2
XRN2	1.6923e-06	-0.367032	0.47	0.679	0.0336091	XRN2
ZNRD2	3.33621e-07	-0.367029	0.125	0.276	0.0066257	ZNRD2
CUTA	1.04322e-09	-0.367026	0.294	0.558	2.07183e-05	CUTA
IMP4	3.79959e-10	-0.36696	0.091	0.263	7.54598e-06	IMP4
CAMKK2	1.31072e-07	-0.36695	0.134	0.295	0.00260308	CAMKK2
RABGAP1L	2.35965e-08	-0.36693	0.106	0.269	0.000468627	RABGAP1L
SETD2	1.8813e-06	-0.366669	0.188	0.353	0.0373625	SETD2
ITGAL	7.57634e-09	-0.366666	0.15	0.346	0.000150466	ITGAL
VPS4B	5.96874e-09	-0.36664	0.215	0.429	0.000118539	VPS4B
PPP1R10	1.44738e-07	-0.366609	0.375	0.596	0.0028745	PPP1R10
LINC00937	3.58843e-06	-0.366199	0.155	0.308	0.0712662	LINC00937
NIN	1.78726e-07	-0.366074	0.219	0.417	0.00354951	NIN
SPAG7	3.7452e-07	-0.365839	0.198	0.378	0.00743796	SPAG7
LGALS3	0.000139712	-0.365818	0.688	0.865	1	LGALS3
NCOR1	2.00466e-08	-0.36579	0.241	0.455	0.000398125	NCOR1
SNAP29	5.67114e-07	-0.365681	0.132	0.282	0.0112629	SNAP29
PPIG	1.84425e-07	-0.365425	0.3	0.519	0.00366268	PPIG
RFC1	2.81373e-08	-0.365087	0.117	0.282	0.000558806	RFC1
DNTTIP1	3.20515e-08	-0.364928	0.095	0.25	0.000636543	DNTTIP1
MGAT1	5.49907e-06	-0.364896	0.408	0.609	0.109211	MGAT1
TBC1D1	3.48648e-09	-0.364865	0.125	0.314	6.92415e-05	TBC1D1
MDM4	4.37655e-07	-0.364203	0.31	0.506	0.00869182	MDM4
CLEC7A	2.88851e-07	-0.364199	0.709	0.917	0.00573658	CLEC7A
FBL	4.78674e-08	-0.364046	0.189	0.391	0.000950646	FBL
DDB1	2.65905e-10	-0.363717	0.132	0.333	5.28087e-06	DDB1
LYAR	5.44375e-10	-0.363652	0.096	0.269	1.08113e-05	LYAR
MRPS10	9.15648e-13	-0.36356	0.098	0.308	1.81848e-08	MRPS10
GRSF1	6.07409e-10	-0.363426	0.136	0.34	1.20632e-05	GRSF1
DCK	1.64837e-08	-0.36295	0.094	0.25	0.000327366	DCK
COMMD10	5.91463e-11	-0.362395	0.09	0.276	1.17465e-06	COMMD10
DGKZ	6.14825e-05	-0.362062	0.136	0.256	1	DGKZ
PLA2G7	3.21638e-05	-0.361838	0.175	0.314	0.638773	PLA2G7
PSTPIP1	2.8442e-08	-0.361428	0.134	0.308	0.000564859	PSTPIP1
POLR2J	1.97087e-06	-0.360829	0.342	0.538	0.0391415	POLR2J
DDX24	1.56116e-06	-0.360821	0.392	0.609	0.0310047	DDX24
PRR13	4.58158e-06	-0.360807	0.554	0.763	0.0909901	PRR13
POLR2A	1.86506e-08	-0.360356	0.17	0.359	0.0003704	POLR2A
PDLIM5	1.1166e-05	-0.36034	0.261	0.429	0.221756	PDLIM5
PFDN4	2.1332e-13	-0.360315	0.105	0.327	4.23653e-09	PFDN4
NOSIP	2.97536e-09	-0.360176	0.148	0.346	5.90906e-05	NOSIP
TCF25	5.23349e-07	-0.360128	0.441	0.673	0.0103937	TCF25
ARPC2	6.69097e-09	-0.35977	0.86	0.955	0.000132883	ARPC2
CISD1	3.77085e-11	-0.359735	0.081	0.256	7.48891e-07	CISD1
TMEM126A	1.07049e-09	-0.359588	0.124	0.314	2.126e-05	TMEM126A
FGR	1.02411e-06	-0.359346	0.514	0.763	0.0203388	FGR
CD46	4.28007e-08	-0.358665	0.246	0.468	0.000850022	CD46
MTCH2	3.44663e-12	-0.357677	0.129	0.353	6.84501e-08	MTCH2
SARNP	1.99436e-06	-0.357275	0.27	0.455	0.0396081	SARNP
RTCB	8.45734e-10	-0.35699	0.13	0.327	1.67963e-05	RTCB
SMARCA2	7.77437e-08	-0.356541	0.119	0.282	0.00154399	SMARCA2
ATRX	9.38726e-07	-0.356476	0.298	0.5	0.0186431	ATRX
UBL5	3.35339e-09	-0.356297	0.891	0.981	6.65984e-05	UBL5
CCT8	5.20299e-08	-0.356197	0.298	0.526	0.00103331	CCT8
CCDC6	1.33962e-05	-0.356109	0.122	0.25	0.266049	CCDC6
MSRB1	2.23763e-07	-0.35543	0.138	0.301	0.00444393	MSRB1
KAT8	2.1059e-06	-0.355077	0.135	0.282	0.0418231	KAT8
LINC00513	0.00245029	-0.35507	0.189	0.295	1	LINC00513
ZFAND5	5.69927e-05	-0.35496	0.691	0.827	1	ZFAND5
ASAH1	0.000616802	-0.35433	0.67	0.827	1	ASAH1
NUDT3	8.28597e-07	-0.354304	0.215	0.397	0.0164559	NUDT3
RAB4B	2.70179e-07	-0.354008	0.165	0.34	0.00536575	RAB4B
FAM32A	3.35544e-10	-0.353695	0.225	0.468	6.6639e-06	FAM32A
APOL3	4.72352e-10	-0.353485	0.084	0.256	9.38091e-06	APOL3
NECAP2	6.4798e-07	-0.353375	0.201	0.378	0.0128689	NECAP2
PSMF1	2.32648e-10	-0.35337	0.128	0.333	4.62039e-06	PSMF1
PIGP	1.16688e-12	-0.353184	0.07	0.256	2.31743e-08	PIGP
RAB11A	6.22083e-07	-0.352774	0.286	0.481	0.0123546	RAB11A
UBE2E2	1.25783e-08	-0.352605	0.168	0.365	0.000249805	UBE2E2
FRMD4B	9.31576e-08	-0.352398	0.16	0.346	0.00185011	FRMD4B
C19orf38	1.39389e-06	-0.352216	0.198	0.378	0.0276827	C19orf38
CCNL1	0.000196068	-0.352095	0.807	0.955	1	CCNL1
DECR1	9.68521e-10	-0.352082	0.18	0.404	1.92348e-05	DECR1
HIST1H1C	5.04887e-10	-0.351598	0.149	0.372	1.0027e-05	HIST1H1C
PLAAT4	1.31893e-06	-0.351273	0.162	0.321	0.0261939	PLAAT4
STOML2	1.23707e-10	-0.351257	0.132	0.34	2.45682e-06	STOML2
EMC6	6.74624e-10	-0.350171	0.18	0.404	1.3398e-05	EMC6
TXNDC9	9.13742e-08	-0.350087	0.104	0.256	0.00181469	TXNDC9
UFL1	4.0044e-10	-0.350063	0.124	0.321	7.95274e-06	UFL1
PTEN	1.77944e-05	-0.349312	0.469	0.654	0.353397	PTEN
METAP2	1.58416e-06	-0.349015	0.356	0.564	0.0314614	METAP2
MANBA	8.55671e-07	-0.348925	0.236	0.417	0.0169936	MANBA
OGFRL1	3.95975e-06	-0.348858	0.409	0.615	0.0786406	OGFRL1
ENY2	7.38853e-08	-0.348231	0.627	0.853	0.00146736	ENY2
PRDX2	4.41104e-06	-0.347985	0.136	0.282	0.0876032	PRDX2
RRP12	3.30258e-07	-0.347927	0.104	0.25	0.00655892	RRP12
HSPD1	4.92612e-11	-0.347841	0.308	0.59	9.78327e-07	HSPD1
PID1	2.26538e-05	-0.347758	0.356	0.538	0.449905	PID1
SACM1L	4.33033e-09	-0.347746	0.101	0.269	8.60004e-05	SACM1L
CD48	6.14665e-07	-0.347316	0.66	0.865	0.0122073	CD48
GLUD1	3.952e-05	-0.347082	0.219	0.365	0.784868	GLUD1
EIF3I	0.000101023	-0.346867	0.341	0.494	1	EIF3I
PSMG3	2.38991e-12	-0.346755	0.072	0.256	4.74636e-08	PSMG3
RRAS	3.7382e-08	-0.346291	0.165	0.353	0.000742407	RRAS
PQBP1	9.50669e-10	-0.34567	0.125	0.321	1.88803e-05	PQBP1
FAM204A	2.46961e-07	-0.345587	0.242	0.449	0.00490465	FAM204A
BRD2	1.45482e-05	-0.345192	0.352	0.532	0.288927	BRD2
RWDD4	4.9889e-10	-0.344441	0.088	0.256	9.90796e-06	RWDD4
HDAC1	1.80534e-06	-0.343927	0.124	0.269	0.0358541	HDAC1
MEAF6	4.87389e-11	-0.343583	0.145	0.365	9.67955e-07	MEAF6
TRAPPC3	4.42507e-07	-0.343572	0.175	0.346	0.00878818	TRAPPC3
NBR1	2.67762e-06	-0.343434	0.156	0.308	0.0531774	NBR1
DAPK1	1.25788e-10	-0.342965	0.169	0.397	2.49815e-06	DAPK1
PSMB8-AS1	3.92858e-06	-0.342897	0.13	0.269	0.0780216	PSMB8-AS1
TBXAS1	8.81229e-05	-0.342624	0.364	0.538	1	TBXAS1
HADHA	2.63967e-07	-0.342467	0.361	0.577	0.00524239	HADHA
MEA1	2.94234e-09	-0.341956	0.106	0.282	5.84348e-05	MEA1
UPF3A	1.10254e-06	-0.341713	0.129	0.276	0.0218965	UPF3A
CRYBG3	2.56197e-08	-0.341102	0.099	0.256	0.000508808	CRYBG3
DENR	5.59012e-06	-0.34097	0.201	0.359	0.11102	DENR
AP1S2	4.55459e-05	-0.340969	0.715	0.846	0.904541	AP1S2
NSMCE1	1.0676e-11	-0.340768	0.086	0.282	2.12026e-07	NSMCE1
PRAM1	6.42242e-08	-0.340741	0.126	0.295	0.00127549	PRAM1
JPT1	2.72847e-07	-0.340555	0.341	0.577	0.00541874	JPT1
CAMK1D	3.08767e-08	-0.340502	0.108	0.269	0.00061321	CAMK1D
MAX	5.40826e-06	-0.340031	0.218	0.385	0.107408	MAX
USP1	8.42188e-10	-0.339702	0.084	0.25	1.67259e-05	USP1
MFSD1	3.42316e-06	-0.339352	0.318	0.526	0.0679839	MFSD1
DPM2	3.87698e-09	-0.339288	0.096	0.263	7.69969e-05	DPM2
ME2	3.54539e-06	-0.338472	0.212	0.378	0.0704114	ME2
FTL	2.18478e-07	-0.338379	0.999	1	0.00433898	FTL
EAPP	3.49071e-08	-0.338178	0.121	0.288	0.000693255	EAPP
CDC123	1.29549e-10	-0.337184	0.098	0.282	2.57284e-06	CDC123
TM2D3	1.66203e-09	-0.336487	0.088	0.256	3.30078e-05	TM2D3
ESD	2.90804e-08	-0.336422	0.218	0.429	0.000577536	ESD
PPA2	2.63348e-08	-0.336265	0.132	0.308	0.00052301	PPA2
ATP6V1G1	1.13838e-05	-0.335835	0.691	0.872	0.226082	ATP6V1G1
TCEAL4	0.000565806	-0.335805	0.162	0.269	1	TCEAL4
CTSC	1.04916e-08	-0.335711	0.328	0.596	0.000208363	CTSC
FKBP3	2.91765e-09	-0.335625	0.116	0.301	5.79446e-05	FKBP3
SNHG16	1.34841e-05	-0.335551	0.282	0.449	0.267795	SNHG16
SERPINB6	8.80238e-08	-0.335283	0.335	0.583	0.00174815	SERPINB6
SNX1	3.66321e-06	-0.335255	0.166	0.321	0.0727514	SNX1
THOC6	1.84563e-08	-0.33519	0.096	0.256	0.000366542	THOC6
STMP1	2.46833e-07	-0.33512	0.502	0.744	0.00490211	STMP1
EIF2S3	3.97908e-05	-0.335107	0.476	0.647	0.790245	EIF2S3
TK2	5.54801e-08	-0.334967	0.099	0.25	0.00110184	TK2
GPN3	6.28942e-11	-0.334894	0.075	0.25	1.24908e-06	GPN3
CAPN1	7.0541e-08	-0.334773	0.098	0.25	0.00140094	CAPN1
EPC1	0.000387596	-0.333768	0.282	0.41	1	EPC1
RBL2	1.09665e-06	-0.333694	0.11	0.25	0.0217795	RBL2
TAF11	2.95179e-08	-0.333291	0.215	0.417	0.000586226	TAF11
UTP3	1.93476e-10	-0.332903	0.084	0.256	3.84244e-06	UTP3
HPS3	1.60334e-07	-0.332765	0.12	0.282	0.00318422	HPS3
HAX1	5.55837e-08	-0.332283	0.155	0.34	0.00110389	HAX1
TDG	9.19326e-05	-0.331825	0.189	0.327	1	TDG
NAGA	1.34709e-06	-0.331596	0.188	0.353	0.0267532	NAGA
MED4	5.3569e-06	-0.331408	0.206	0.365	0.106388	MED4
YTHDF2	3.45555e-06	-0.331372	0.156	0.308	0.0686271	YTHDF2
ARHGEF2	7.94618e-07	-0.331309	0.238	0.429	0.0157811	ARHGEF2
RAB24	4.55805e-11	-0.330577	0.086	0.276	9.05228e-07	RAB24
ATP5MPL	7.62732e-08	-0.330501	0.764	0.91	0.00151479	ATP5MPL
SMIM12	3.16507e-09	-0.330421	0.136	0.327	6.28582e-05	SMIM12
AIMP1	4.99425e-06	-0.330287	0.3	0.481	0.0991858	AIMP1
SAMD9	3.68496e-06	-0.330207	0.164	0.321	0.0731833	SAMD9
SMIM14	1.58734e-06	-0.330025	0.181	0.353	0.0315245	SMIM14
PLD3	7.36463e-05	-0.329738	0.158	0.282	1	PLD3
FUCA2	1.37422e-08	-0.32973	0.144	0.327	0.000272919	FUCA2
ZNF652	1.16394e-10	-0.329235	0.105	0.295	2.31159e-06	ZNF652
ITGB1BP1	1.89615e-09	-0.328943	0.139	0.333	3.76575e-05	ITGB1BP1
CCDC107	2.7151e-08	-0.328855	0.149	0.333	0.00053922	CCDC107
SNRNP40	5.98481e-10	-0.328725	0.092	0.269	1.18858e-05	SNRNP40
QARS	1.07228e-05	-0.328535	0.132	0.269	0.212955	QARS
POLR2H	8.47777e-09	-0.328042	0.109	0.282	0.000168368	POLR2H
POLR2J3	0.00062199	-0.328038	0.174	0.282	1	POLR2J3
CYCS	1.57919e-05	-0.327584	0.619	0.788	0.313627	CYCS
PSMB2	2.70916e-05	-0.32754	0.334	0.494	0.53804	PSMB2
MRPL16	1.75871e-10	-0.327492	0.102	0.288	3.49279e-06	MRPL16
RSL24D1	1.88476e-08	-0.327054	0.435	0.718	0.000374314	RSL24D1
APH1A	9.8623e-07	-0.327004	0.199	0.372	0.0195865	APH1A
PPP4R3B	4.7053e-06	-0.32662	0.202	0.365	0.0934472	PPP4R3B
FKBP8	5.80043e-08	-0.326399	0.345	0.583	0.00115196	FKBP8
RNPEP	3.91171e-08	-0.326213	0.194	0.397	0.000776865	RNPEP
GALK1	1.32469e-08	-0.326149	0.125	0.301	0.000263083	GALK1
MOB1A	1.73281e-06	-0.326113	0.671	0.885	0.0344136	MOB1A
ROMO1	2.70188e-06	-0.324562	0.565	0.769	0.0536594	ROMO1
U62317.4	1.7245e-05	-0.324475	0.122	0.25	0.342486	U62317.4
JPX	7.62611e-08	-0.324168	0.105	0.263	0.00151455	JPX
MAT2B	1.89825e-05	-0.324006	0.158	0.295	0.376993	MAT2B
MTMR14	2.52042e-05	-0.323866	0.179	0.321	0.500555	MTMR14
CARD16	5.64782e-07	-0.323594	0.71	0.929	0.0112166	CARD16
POP4	1.70055e-06	-0.322768	0.112	0.25	0.0337729	POP4
BCLAF1	5.85656e-05	-0.322673	0.409	0.583	1	BCLAF1
BUB3	9.67815e-07	-0.322431	0.117	0.263	0.0192208	BUB3
ILF2	2.84123e-07	-0.322205	0.276	0.487	0.00564269	ILF2
NCOA3	0.000113493	-0.321866	0.258	0.41	1	NCOA3
GLRX2	1.68758e-09	-0.321711	0.085	0.25	3.35153e-05	GLRX2
FBXW5	1.53666e-05	-0.321538	0.194	0.34	0.305181	FBXW5
DIAPH2	7.77911e-08	-0.321422	0.185	0.372	0.00154493	DIAPH2
RNASEH2C	1.82504e-07	-0.321302	0.296	0.513	0.00362454	RNASEH2C
HP1BP3	1.75752e-05	-0.32127	0.34	0.519	0.349043	HP1BP3
EIF2S1	7.58644e-09	-0.320451	0.159	0.359	0.000150667	EIF2S1
ITPA	3.06312e-08	-0.320137	0.144	0.327	0.000608336	ITPA
TSPO	3.53811e-06	-0.319998	0.839	0.981	0.0702668	TSPO
RSBN1L	7.55282e-07	-0.319147	0.129	0.282	0.0149999	RSBN1L
GTPBP4	6.41537e-10	-0.319145	0.104	0.288	1.27409e-05	GTPBP4
RHEB	1.41894e-05	-0.318998	0.318	0.494	0.281801	RHEB
TIAL1	1.46547e-05	-0.318457	0.2	0.346	0.291043	TIAL1
ANKRD13D	5.26325e-08	-0.318323	0.162	0.353	0.00104528	ANKRD13D
POLR2E	4.40823e-08	-0.318157	0.298	0.526	0.000875475	POLR2E
GPR65	1.85206e-06	-0.318069	0.171	0.34	0.0367818	GPR65
SRSF3	6.33842e-06	-0.31768	0.745	0.929	0.125881	SRSF3
COPZ1	8.54386e-07	-0.316926	0.244	0.436	0.0169681	COPZ1
SPG21	4.23482e-06	-0.316844	0.248	0.429	0.0841035	SPG21
MKNK2	2.07576e-07	-0.316736	0.169	0.353	0.00412246	MKNK2
TAF9	7.2459e-08	-0.316535	0.159	0.346	0.00143904	TAF9
BABAM1	1.0817e-09	-0.316532	0.131	0.327	2.14826e-05	BABAM1
SNRPA1	2.41294e-08	-0.31612	0.128	0.308	0.000479211	SNRPA1
HSPA4	1.08118e-06	-0.316075	0.188	0.365	0.0214723	HSPA4
EXOSC3	2.43109e-14	-0.31603	0.071	0.276	4.82814e-10	EXOSC3
FDPS	1.98114e-08	-0.315899	0.152	0.34	0.000393455	FDPS
KDM2A	4.09446e-05	-0.31589	0.25	0.41	0.81316	KDM2A
WBP11	3.22348e-08	-0.315697	0.245	0.462	0.000640182	WBP11
BLVRB	1.285e-07	-0.315374	0.462	0.75	0.00255201	BLVRB
STAG2	5.08434e-07	-0.31531	0.398	0.641	0.0100975	STAG2
SRSF1	6.15427e-07	-0.315255	0.246	0.442	0.0122224	SRSF1
SELPLG	8.31711e-06	-0.315186	0.154	0.295	0.165178	SELPLG
IER5	9.47696e-07	-0.315129	0.579	0.788	0.0188212	IER5
NQO2	1.16629e-05	-0.314538	0.244	0.417	0.231625	NQO2
CPNE1	1.51137e-06	-0.314531	0.152	0.314	0.0300159	CPNE1
CD300LF	1.22131e-07	-0.314406	0.196	0.391	0.00242551	CD300LF
TAF15	8.20222e-06	-0.314142	0.222	0.391	0.162896	TAF15
ATXN3	5.47083e-07	-0.314127	0.119	0.269	0.0108651	ATXN3
DHX29	1.2227e-07	-0.314	0.134	0.301	0.00242828	DHX29
N4BP2L1	1.97036e-05	-0.313704	0.121	0.25	0.391313	N4BP2L1
TFEC	9.47776e-06	-0.31343	0.274	0.449	0.188228	TFEC
TMED10	1.55045e-05	-0.31342	0.345	0.532	0.30792	TMED10
RBM4	2.02977e-07	-0.313367	0.282	0.487	0.00403112	RBM4
WDR70	4.86839e-11	-0.313261	0.11	0.314	9.66863e-07	WDR70
SLC25A39	6.99568e-07	-0.313061	0.136	0.295	0.0138934	SLC25A39
CCND3	2.10338e-05	-0.312438	0.219	0.385	0.417732	CCND3
LILRA1	6.45572e-05	-0.312322	0.274	0.429	1	LILRA1
PABPC1	6.22897e-08	-0.312138	0.932	0.994	0.00123707	PABPC1
NAA20	5.36929e-08	-0.312087	0.169	0.359	0.00106634	NAA20
MRPL13	4.71912e-07	-0.311889	0.131	0.288	0.00937218	MRPL13
ERCC1	3.4606e-08	-0.311673	0.29	0.532	0.000687274	ERCC1
SLC25A36	1.5826e-06	-0.311549	0.156	0.314	0.0314304	SLC25A36
VPS25	1.41817e-08	-0.31146	0.104	0.269	0.000281649	VPS25
LSM14A	0.000105748	-0.310533	0.24	0.378	1	LSM14A
MRPS5	8.2004e-09	-0.310303	0.15	0.353	0.00016286	MRPS5
KLF10	8.87311e-08	-0.309754	0.536	0.788	0.0017622	KLF10
A1BG	6.84019e-08	-0.30973	0.184	0.378	0.00135846	A1BG
ATG101	9.58348e-07	-0.309662	0.138	0.295	0.0190328	ATG101
NOP58	1.32877e-06	-0.309272	0.2	0.372	0.0263893	NOP58
ZMYM4	3.34503e-08	-0.309119	0.12	0.288	0.000664323	ZMYM4
NCF4	2.40071e-06	-0.309034	0.169	0.333	0.0476781	NCF4
RBMX	3.13684e-06	-0.308663	0.39	0.596	0.0622976	RBMX
ZRANB2	1.24227e-06	-0.308321	0.2	0.372	0.0246714	ZRANB2
ATP6V1F	1.08965e-05	-0.308008	0.709	0.885	0.216404	ATP6V1F
CISD3	2.83268e-06	-0.307766	0.174	0.333	0.056257	CISD3
ST13	1.20751e-05	-0.30758	0.479	0.667	0.239812	ST13
DOCK11	8.15317e-06	-0.307439	0.195	0.353	0.161922	DOCK11
NFATC2IP	8.98131e-06	-0.307429	0.164	0.308	0.178369	NFATC2IP
HNRNPR	1.35705e-06	-0.307334	0.325	0.532	0.026951	HNRNPR
HNRNPUL2	0.000225236	-0.307258	0.186	0.308	1	HNRNPUL2
MID1IP1	6.0692e-05	-0.306674	0.131	0.256	1	MID1IP1
PAIP1	3.12006e-07	-0.306575	0.106	0.256	0.00619644	PAIP1
KCNK6	4.4355e-08	-0.306521	0.161	0.353	0.000880889	KCNK6
DHX36	0.000287458	-0.306332	0.226	0.359	1	DHX36
TSSC4	2.58241e-08	-0.305839	0.114	0.282	0.000512866	TSSC4
RNF187	9.85485e-07	-0.305824	0.12	0.269	0.0195717	RNF187
SRRM2	0.000180638	-0.305129	0.551	0.724	1	SRRM2
PFN1	9.97894e-10	-0.304836	0.978	1	1.98182e-05	PFN1
R3HDM2	8.34529e-06	-0.304558	0.172	0.321	0.165737	R3HDM2
SORL1	3.65635e-05	-0.304517	0.28	0.449	0.726151	SORL1
PPP1R9B	1.68886e-05	-0.30438	0.149	0.282	0.335407	PPP1R9B
RRP7A	2.01889e-10	-0.304362	0.185	0.429	4.00951e-06	RRP7A
POLR2B	7.77159e-05	-0.304321	0.194	0.327	1	POLR2B
VPS51	4.98637e-09	-0.304278	0.099	0.269	9.90293e-05	VPS51
KCNAB2	3.02642e-07	-0.303682	0.162	0.34	0.00601047	KCNAB2
DSTN	1.67491e-05	-0.303226	0.295	0.487	0.332637	DSTN
CUEDC2	1.90774e-08	-0.302895	0.132	0.314	0.000378877	CUEDC2
RNF115	3.19694e-09	-0.302693	0.102	0.276	6.34912e-05	RNF115
GRHPR	5.76531e-09	-0.302604	0.131	0.321	0.000114499	GRHPR
C14orf119	2.4077e-07	-0.302006	0.106	0.256	0.0047817	C14orf119
ATF3	0.000884304	-0.301746	0.685	0.821	1	ATF3
NUP50	2.32325e-09	-0.301369	0.09	0.256	4.61398e-05	NUP50
PIAS1	1.34165e-05	-0.300929	0.278	0.442	0.266452	PIAS1
PRPF38B	0.000663755	-0.300891	0.309	0.442	1	PRPF38B
ADPGK	4.06909e-05	-0.300716	0.276	0.429	0.808121	ADPGK
CAST	0.000218635	-0.300371	0.547	0.724	1	CAST
IER3IP1	5.45868e-07	-0.300369	0.166	0.34	0.0108409	IER3IP1
MRFAP1	2.52345e-06	-0.300204	0.292	0.487	0.0501157	MRFAP1
ZNF24	7.80815e-05	-0.300084	0.154	0.276	1	ZNF24
SPTLC2	9.34382e-06	-0.299774	0.154	0.295	0.185568	SPTLC2
AP1B1	1.11685e-05	-0.299611	0.252	0.423	0.221806	AP1B1
UCHL3	3.11188e-07	-0.299383	0.114	0.263	0.00618019	UCHL3
HECTD1	5.3873e-06	-0.299336	0.179	0.34	0.106992	HECTD1
TARDBP	7.31183e-05	-0.299185	0.195	0.333	1	TARDBP
MRPL33	1.52943e-06	-0.298898	0.581	0.795	0.0303745	MRPL33
SEPTIN2	6.44192e-05	-0.298334	0.439	0.641	1	SEPTIN2
METTL7A	1.35336e-07	-0.298271	0.122	0.288	0.00268777	METTL7A
SLC25A11	3.74782e-08	-0.298248	0.176	0.372	0.000744318	SLC25A11
DNAJC21	0.000102054	-0.298122	0.18	0.314	1	DNAJC21
RHOT1	5.75929e-05	-0.297725	0.154	0.282	1	RHOT1
FCN1	0.000144641	-0.297652	0.851	0.949	1	FCN1
OIP5-AS1	3.51605e-06	-0.297233	0.169	0.327	0.0698287	OIP5-AS1
BLVRA	6e-07	-0.297203	0.244	0.429	0.011916	BLVRA
SIGIRR	4.10724e-07	-0.297091	0.17	0.346	0.00815697	SIGIRR
PMF1	6.53582e-07	-0.297064	0.115	0.263	0.0129801	PMF1
DDX17	2.78608e-05	-0.296941	0.623	0.872	0.553315	DDX17
TOR1AIP1	1.07855e-06	-0.296603	0.171	0.34	0.02142	TOR1AIP1
PIK3CG	2.40337e-07	-0.296496	0.11	0.263	0.0047731	PIK3CG
SPSB3	1.41345e-05	-0.295046	0.13	0.263	0.280711	SPSB3
SNRPA	3.68911e-06	-0.294927	0.116	0.25	0.0732657	SNRPA
PBRM1	3.47035e-06	-0.29438	0.234	0.417	0.0689211	PBRM1
CDK2AP2	5.32971e-06	-0.293375	0.149	0.295	0.105848	CDK2AP2
UBE2L6	1.36766e-08	-0.293101	0.199	0.423	0.000271618	UBE2L6
PCNP	2.79281e-06	-0.293038	0.252	0.436	0.0554653	PCNP
UBE2D2	6.26829e-06	-0.292987	0.398	0.603	0.124488	UBE2D2
AHSA1	1.22676e-10	-0.292755	0.095	0.282	2.43635e-06	AHSA1
CNPY2	3.13972e-07	-0.292473	0.184	0.372	0.00623548	CNPY2
XRCC6	5.05844e-07	-0.291911	0.362	0.583	0.0100461	XRCC6
TMEM179B	3.27323e-07	-0.291901	0.204	0.391	0.00650063	TMEM179B
IFI6	0.00169687	-0.29175	0.298	0.436	1	IFI6
PSMC6	2.78946e-06	-0.291594	0.242	0.423	0.0553987	PSMC6
SUGP2	0.000174608	-0.291146	0.134	0.25	1	SUGP2
RAD23A	5.91346e-05	-0.291101	0.334	0.513	1	RAD23A
WAC	1.44367e-06	-0.291048	0.406	0.654	0.0286714	WAC
UBE2G2	1.18466e-06	-0.290914	0.18	0.353	0.0235274	UBE2G2
ZNHIT1	3.69872e-07	-0.290897	0.464	0.737	0.00734566	ZNHIT1
PLCG2	6.8826e-09	-0.290871	0.488	0.75	0.000136689	PLCG2
NASP	1.2031e-06	-0.290659	0.178	0.346	0.0238936	NASP
GOLGB1	2.70503e-05	-0.290423	0.23	0.391	0.537218	GOLGB1
MIA3	3.2243e-05	-0.290311	0.126	0.25	0.640346	MIA3
ARID1B	3.59907e-05	-0.290267	0.232	0.385	0.714776	ARID1B
CRIPT	2.74914e-08	-0.29014	0.126	0.301	0.000545978	CRIPT
PABPN1	1.39992e-05	-0.29004	0.32	0.494	0.278024	PABPN1
PSIP1	2.89293e-08	-0.289655	0.108	0.276	0.000574536	PSIP1
FTX	2.34607e-05	-0.289645	0.124	0.25	0.465929	FTX
S100A4	0.00225506	-0.289626	0.976	0.981	1	S100A4
STAT5A	0.000238427	-0.289274	0.146	0.263	1	STAT5A
DDX1	1.34478e-05	-0.289005	0.124	0.256	0.267074	DDX1
AFG3L2	6.98335e-06	-0.288937	0.117	0.25	0.138689	AFG3L2
SFT2D2	2.1331e-06	-0.288745	0.232	0.417	0.0423634	SFT2D2
CDC5L	4.14425e-05	-0.288082	0.196	0.34	0.823048	CDC5L
DDX39A	2.4961e-06	-0.287969	0.155	0.308	0.0495726	DDX39A
SMC3	2.03393e-05	-0.287842	0.144	0.282	0.403938	SMC3
CHRAC1	6.54421e-06	-0.287492	0.224	0.391	0.129968	CHRAC1
SFSWAP	0.000300284	-0.287473	0.154	0.269	1	SFSWAP
RBM33	6.2917e-07	-0.287442	0.17	0.346	0.0124953	RBM33
SUMO1	1.56428e-05	-0.28722	0.451	0.647	0.310667	SUMO1
PSMD7	2.55176e-06	-0.287199	0.309	0.5	0.050678	PSMD7
COX20	2.64464e-05	-0.287031	0.215	0.372	0.525226	COX20
SMIM19	2.95863e-08	-0.287014	0.111	0.276	0.000587583	SMIM19
EEA1	4.87895e-05	-0.286852	0.174	0.308	0.968959	EEA1
VMA21	5.34013e-05	-0.286576	0.342	0.506	1	VMA21
CPSF2	3.69933e-06	-0.286238	0.184	0.34	0.0734688	CPSF2
RALBP1	3.84652e-05	-0.285174	0.235	0.391	0.763919	RALBP1
PSENEN	3.01881e-07	-0.284815	0.255	0.474	0.00599535	PSENEN
IFI27L2	3.59794e-07	-0.284535	0.378	0.628	0.00714551	IFI27L2
ADRM1	1.63303e-07	-0.284331	0.275	0.494	0.0032432	ADRM1
KANSL1	2.71974e-05	-0.284266	0.191	0.34	0.54014	KANSL1
ANP32E	7.39077e-05	-0.284085	0.171	0.301	1	ANP32E
USO1	0.000128772	-0.282415	0.154	0.269	1	USO1
GNL3L	3.49044e-05	-0.28207	0.156	0.295	0.6932	GNL3L
RBM27	2.83214e-05	-0.281964	0.202	0.353	0.562464	RBM27
FAM192A	1.02425e-07	-0.281799	0.15	0.327	0.00203416	FAM192A
C16orf87	8.05793e-06	-0.281433	0.117	0.25	0.160031	C16orf87
DDX42	3.48272e-06	-0.281432	0.16	0.314	0.0691668	DDX42
SULF2	5.20757e-05	-0.281208	0.311	0.474	1	SULF2
WDR43	7.69237e-06	-0.280102	0.116	0.25	0.15277	WDR43
NAA10	6.77335e-09	-0.2792	0.236	0.487	0.000134519	NAA10
NMI	4.40043e-07	-0.279193	0.212	0.41	0.00873925	NMI
UBE2R2	0.000900561	-0.279184	0.348	0.468	1	UBE2R2
IL17RA	0.000223677	-0.279181	0.272	0.41	1	IL17RA
TOR3A	3.27894e-10	-0.279109	0.079	0.25	6.51198e-06	TOR3A
SLC1A5	1.95021e-07	-0.278599	0.149	0.327	0.00387312	SLC1A5
FAM89B	1.55218e-07	-0.278433	0.232	0.442	0.00308263	FAM89B
HNRNPUL1	2.62923e-05	-0.278416	0.294	0.474	0.522164	HNRNPUL1
HERC1	3.57645e-07	-0.278165	0.13	0.295	0.00710283	HERC1
CNOT2	6.48127e-05	-0.277964	0.221	0.365	1	CNOT2
RBCK1	1.94506e-06	-0.277608	0.199	0.378	0.0386289	RBCK1
LSM12	1.20545e-08	-0.277149	0.205	0.436	0.000239403	LSM12
TBC1D22A	1.37814e-08	-0.277062	0.12	0.301	0.000273699	TBC1D22A
RNPS1	2.46627e-05	-0.276922	0.269	0.429	0.489802	RNPS1
SLC31A2	0.000313036	-0.276806	0.235	0.378	1	SLC31A2
TWF2	1.42032e-06	-0.276459	0.306	0.519	0.0282075	TWF2
GPS2	0.00461279	-0.276421	0.264	0.372	1	GPS2
DNAJC8	1.28886e-05	-0.276247	0.434	0.654	0.255967	DNAJC8
ASGR2	9.6531e-08	-0.276049	0.11	0.276	0.00191711	ASGR2
FDX1	1.96227e-05	-0.275704	0.185	0.333	0.389706	FDX1
SECISBP2	2.19483e-05	-0.275638	0.159	0.295	0.435893	SECISBP2
STXBP3	0.00104574	-0.275412	0.215	0.327	1	STXBP3
CDC40	0.000606438	-0.27521	0.272	0.404	1	CDC40
ATF6B	7.62824e-05	-0.27488	0.141	0.263	1	ATF6B
MYO5A	2.19359e-05	-0.274789	0.136	0.269	0.435648	MYO5A
PUM2	0.000590063	-0.274449	0.181	0.288	1	PUM2
UBAC2	0.000994739	-0.274341	0.406	0.564	1	UBAC2
CHORDC1	2.42326e-07	-0.273892	0.169	0.353	0.0048126	CHORDC1
HCCS	1.64823e-05	-0.272858	0.121	0.25	0.327339	HCCS
RNF4	4.89842e-05	-0.272715	0.152	0.282	0.972825	RNF4
WDR11	0.000208608	-0.272601	0.135	0.25	1	WDR11
SELENOF	5.33541e-05	-0.272385	0.361	0.538	1	SELENOF
PHACTR2	4.28661e-06	-0.271814	0.154	0.314	0.0851321	PHACTR2
RABGGTB	9.86927e-05	-0.271283	0.152	0.276	1	RABGGTB
SREK1	1.74245e-05	-0.270821	0.172	0.321	0.34605	SREK1
NONO	0.00582375	-0.270742	0.366	0.481	1	NONO
CNOT6L	1.85846e-05	-0.270192	0.142	0.276	0.369091	CNOT6L
SPG7	2.378e-05	-0.26991	0.141	0.276	0.472271	SPG7
EP300	6.87133e-05	-0.269856	0.279	0.442	1	EP300
TSG101	2.89621e-06	-0.269798	0.198	0.365	0.0575186	TSG101
G3BP2	0.000370821	-0.269543	0.349	0.5	1	G3BP2
ZNF451	7.44608e-05	-0.269323	0.174	0.308	1	ZNF451
HCLS1	8.62609e-05	-0.268706	0.64	0.821	1	HCLS1
USP3	2.41959e-05	-0.268609	0.396	0.596	0.48053	USP3
FYB1	2.21892e-07	-0.26809	0.542	0.833	0.00440678	FYB1
C22orf39	4.76338e-07	-0.267551	0.117	0.269	0.00946008	C22orf39
CEP350	3.00252e-05	-0.267446	0.268	0.449	0.596301	CEP350
AP2M1	1.5068e-05	-0.267344	0.429	0.628	0.29925	AP2M1
COPS6	4.21637e-06	-0.267168	0.165	0.321	0.0837371	COPS6
DCAF7	0.000153133	-0.267143	0.19	0.321	1	DCAF7
CLEC2B	1.59057e-06	-0.267142	0.304	0.5	0.0315887	CLEC2B
SERF2	1.14547e-09	-0.266952	0.995	1	2.27489e-05	SERF2
OGFR	1.38604e-06	-0.266767	0.208	0.391	0.0275267	OGFR
CMTM3	0.000121043	-0.26635	0.225	0.365	1	CMTM3
SPOPL	0.000110853	-0.266251	0.208	0.346	1	SPOPL
TMEM183A	2.32485e-05	-0.266222	0.174	0.314	0.461715	TMEM183A
IL10RB-DT	1.025e-05	-0.266033	0.179	0.34	0.203565	IL10RB-DT
CCDC28A	3.70716e-07	-0.266031	0.11	0.263	0.00736241	CCDC28A
STK38	1.10881e-06	-0.26585	0.154	0.314	0.022021	STK38
PARP9	1.01549e-05	-0.265796	0.154	0.301	0.201677	PARP9
CYTIP	1.96085e-05	-0.265265	0.292	0.474	0.389425	CYTIP
POLR3K	8.66328e-12	-0.265091	0.074	0.256	1.72053e-07	POLR3K
CCT2	3.43809e-08	-0.264744	0.174	0.372	0.000682804	CCT2
ODF3B	1.72292e-06	-0.264602	0.358	0.583	0.0342172	ODF3B
ZEB2-AS1	0.0124947	-0.264198	0.289	0.385	1	ZEB2-AS1
MTF2	8.58126e-05	-0.264138	0.141	0.263	1	MTF2
AAMP	6.41005e-06	-0.264065	0.152	0.301	0.127304	AAMP
SH3BP1	1.31295e-05	-0.263643	0.152	0.301	0.260753	SH3BP1
UBE2J2	2.79775e-08	-0.263432	0.152	0.346	0.000555632	UBE2J2
ARFGEF1	0.000163043	-0.263277	0.21	0.34	1	ARFGEF1
UTP18	7.04478e-07	-0.263206	0.11	0.256	0.0139909	UTP18
SUZ12	0.000791221	-0.262995	0.259	0.391	1	SUZ12
EMC7	1.95114e-05	-0.262547	0.166	0.308	0.387496	EMC7
EVI5	1.30719e-05	-0.262308	0.134	0.276	0.259608	EVI5
NPC2	0.000596963	-0.26209	0.761	0.891	1	NPC2
SLC8A1	6.10742e-06	-0.262027	0.349	0.577	0.121293	SLC8A1
GCC2	0.00128166	-0.262014	0.241	0.359	1	GCC2
CD300A	2.07478e-05	-0.261972	0.235	0.417	0.412051	CD300A
CPNE3	1.25065e-05	-0.261866	0.151	0.295	0.24838	CPNE3
STX16	0.00119298	-0.261865	0.192	0.301	1	STX16
UBE2A	1.10743e-05	-0.261477	0.3	0.487	0.219936	UBE2A
EIF5B	1.11222e-06	-0.261232	0.284	0.5	0.0220887	EIF5B
LUC7L	2.73735e-05	-0.260829	0.142	0.276	0.543638	LUC7L
CD84	8.98729e-08	-0.260813	0.112	0.276	0.00178488	CD84
PSMD13	3.66946e-05	-0.260463	0.221	0.372	0.728754	PSMD13
FBXL15	1.1216e-05	-0.260244	0.13	0.269	0.222751	FBXL15
VOPP1	0.000381134	-0.260224	0.236	0.365	1	VOPP1
TTC14	0.000180601	-0.2599	0.145	0.263	1	TTC14
RHOG	5.91007e-05	-0.259416	0.569	0.788	1	RHOG
SRSF4	0.000109702	-0.259369	0.278	0.436	1	SRSF4
ELF2	1.28347e-06	-0.258893	0.198	0.378	0.0254897	ELF2
THOC2	4.29144e-05	-0.258427	0.234	0.391	0.85228	THOC2
ADA2	0.0017839	-0.258124	0.499	0.66	1	ADA2
BORCS8	3.51634e-06	-0.257923	0.12	0.263	0.0698345	BORCS8
BOLA2	5.19668e-07	-0.257898	0.105	0.25	0.0103206	BOLA2
UBA3	8.64399e-05	-0.257638	0.175	0.308	1	UBA3
UBC	7.60927e-06	-0.257186	0.936	1	0.15112	UBC
NSD3	3.49665e-05	-0.256975	0.195	0.346	0.694435	NSD3
POLR2G	0.00146725	-0.256964	0.185	0.288	1	POLR2G
RNF5	1.42512e-06	-0.256753	0.116	0.263	0.0283028	RNF5
RTF2	5.49712e-05	-0.255971	0.339	0.513	1	RTF2
JOSD2	1.06503e-05	-0.255486	0.208	0.372	0.211515	JOSD2
SYNCRIP	2.26946e-05	-0.254723	0.339	0.519	0.450714	SYNCRIP
HEBP1	0.000572196	-0.254548	0.172	0.288	1	HEBP1
SDHAF2	0.00010978	-0.253599	0.132	0.25	1	SDHAF2
TNRC6A	0.000645579	-0.253559	0.199	0.314	1	TNRC6A
NCOA7	8.9122e-08	-0.253522	0.12	0.288	0.00176996	NCOA7
PPHLN1	0.000286252	-0.253185	0.152	0.269	1	PPHLN1
POLE3	1.91542e-05	-0.252701	0.164	0.308	0.380403	POLE3
LRPAP1	7.83857e-06	-0.252587	0.242	0.423	0.155674	LRPAP1
DHPS	1.28125e-06	-0.25232	0.114	0.256	0.0254455	DHPS
TTYH3	4.97092e-05	-0.252248	0.226	0.378	0.987224	TTYH3
TM9SF2	0.000296676	-0.252117	0.379	0.532	1	TM9SF2
PMPCB	5.06307e-07	-0.252087	0.115	0.269	0.0100553	PMPCB
RBBP7	7.50504e-07	-0.252061	0.145	0.308	0.014905	RBBP7
LRCH4	4.84768e-06	-0.251946	0.178	0.34	0.096275	LRCH4
EIF4A2	1.58605e-05	-0.251872	0.398	0.603	0.314989	EIF4A2
EMC3	0.00321534	-0.251725	0.206	0.308	1	EMC3
NFKBIE	1.06713e-05	-0.251518	0.209	0.365	0.211931	NFKBIE
PET100	4.03496e-05	-0.251449	0.736	0.923	0.801343	PET100
MSL3	7.40996e-05	-0.251303	0.254	0.41	1	MSL3
MRPL47	7.14254e-05	-0.251286	0.224	0.378	1	MRPL47
GMIP	5.4397e-05	-0.250795	0.166	0.301	1	GMIP
MIR181A1HG	3.75103e-05	-0.250606	0.142	0.276	0.744954	MIR181A1HG
SNHG5	0.000107811	-0.249733	0.573	0.795	1	SNHG5
DDX27	3.76594e-07	-0.249525	0.178	0.365	0.00747916	DDX27
ATG16L2	1.52901e-09	-0.24939	0.162	0.378	3.03661e-05	ATG16L2
DCTN2	6.37943e-07	-0.24925	0.162	0.34	0.0126695	DCTN2
LRRC58	1.12936e-06	-0.248887	0.131	0.288	0.0224291	LRRC58
BTG2	0.000417527	-0.248673	0.615	0.801	1	BTG2
DDX3Y	0.000476452	-0.248636	0.47	0.635	1	DDX3Y
SRSF10	0.000472684	-0.248388	0.335	0.487	1	SRSF10
NUDT5	2.78644e-06	-0.248042	0.116	0.256	0.0553388	NUDT5
BTAF1	0.000613923	-0.24798	0.164	0.282	1	BTAF1
CASP8	0.000103393	-0.247436	0.141	0.263	1	CASP8
HPS5	0.000187531	-0.247369	0.149	0.269	1	HPS5
RSU1	7.93282e-06	-0.247284	0.146	0.295	0.157546	RSU1
SRSF5	0.000858843	-0.247281	0.715	0.897	1	SRSF5
TSEN34	1.98947e-05	-0.247055	0.181	0.333	0.395109	TSEN34
CASP1	1.61531e-05	-0.24698	0.59	0.801	0.320801	CASP1
CALM3	0.000400289	-0.246895	0.466	0.647	1	CALM3
CCDC124	8.16398e-05	-0.246785	0.16	0.295	1	CCDC124
UBE2V2	1.89389e-07	-0.246647	0.182	0.372	0.00376127	UBE2V2
DUSP1	0.000353266	-0.246615	0.955	1	1	DUSP1
RBM23	0.00017335	-0.246468	0.278	0.423	1	RBM23
SGK3	0.000167413	-0.246356	0.222	0.359	1	SGK3
CIAO1	8.02832e-05	-0.246301	0.17	0.301	1	CIAO1
UTP6	9.22165e-06	-0.245999	0.117	0.25	0.183142	UTP6
METTL23	1.09697e-06	-0.245206	0.132	0.288	0.0217857	METTL23
RAB18	4.21037e-05	-0.244648	0.201	0.353	0.83618	RAB18
PHF20	0.000324028	-0.244466	0.284	0.429	1	PHF20
STRAP	0.00128649	-0.243777	0.275	0.404	1	STRAP
LLPH	0.000639339	-0.243647	0.235	0.359	1	LLPH
SLTM	9.06351e-06	-0.243516	0.261	0.455	0.180001	SLTM
UBA52	1.1916e-07	-0.243455	0.994	1	0.00236652	UBA52
CCDC88A	0.000237492	-0.24294	0.492	0.673	1	CCDC88A
CCPG1	8.73838e-07	-0.242283	0.121	0.276	0.0173544	CCPG1
ARRDC1	2.57893e-07	-0.242244	0.12	0.282	0.00512176	ARRDC1
HMGN4	0.000193691	-0.241378	0.138	0.25	1	HMGN4
KMT2A	0.0321538	-0.241355	0.19	0.256	1	KMT2A
TMEM259	0.00611024	-0.240974	0.251	0.353	1	TMEM259
DBNL	0.000134053	-0.240824	0.372	0.513	1	DBNL
IFNAR2	8.7736e-05	-0.240345	0.241	0.397	1	IFNAR2
NGLY1	1.74248e-05	-0.24017	0.13	0.269	0.346057	NGLY1
TXNDC12	0.00764489	-0.240159	0.222	0.314	1	TXNDC12
TCERG1	0.000227432	-0.239902	0.155	0.276	1	TCERG1
SNRNP200	0.00338684	-0.23986	0.174	0.269	1	SNRNP200
TYROBP	3.54496e-06	-0.239727	0.991	1	0.0704029	TYROBP
SF3B1	0.000406264	-0.239635	0.565	0.731	1	SF3B1
RBM6	0.00676594	-0.239517	0.199	0.288	1	RBM6
UPF2	0.00479852	-0.239324	0.225	0.327	1	UPF2
GHITM	0.00101885	-0.239173	0.429	0.577	1	GHITM
IRF9	4.05262e-05	-0.239116	0.134	0.263	0.804849	IRF9
NCSTN	6.4586e-05	-0.238898	0.154	0.282	1	NCSTN
NBN	0.000412362	-0.238881	0.241	0.378	1	NBN
HEBP2	0.000516677	-0.238852	0.29	0.423	1	HEBP2
NEMF	5.49824e-05	-0.238628	0.189	0.333	1	NEMF
IRF2	0.000630679	-0.238574	0.26	0.391	1	IRF2
PSMA1	0.000796436	-0.237744	0.474	0.622	1	PSMA1
SLBP	2.5389e-05	-0.237664	0.162	0.308	0.504225	SLBP
TCEAL8	5.06194e-05	-0.237523	0.129	0.25	1	TCEAL8
SUMF2	5.47024e-06	-0.237353	0.125	0.263	0.108639	SUMF2
SNRNP70	5.10756e-05	-0.236858	0.266	0.429	1	SNRNP70
PGAM1	4.09299e-07	-0.236799	0.412	0.667	0.00812867	PGAM1
TMEM170A	1.95517e-05	-0.236526	0.141	0.282	0.388297	TMEM170A
CHD8	0.00105002	-0.236194	0.159	0.263	1	CHD8
HIGD1A	0.00388079	-0.23589	0.195	0.295	1	HIGD1A
CXorf38	7.34006e-06	-0.235829	0.134	0.276	0.145774	CXorf38
CRBN	0.00010191	-0.23561	0.146	0.269	1	CRBN
CDC26	0.00453438	-0.235175	0.22	0.327	1	CDC26
TMEM208	3.59482e-06	-0.234921	0.205	0.378	0.0713931	TMEM208
RGS10	0.00413459	-0.234916	0.664	0.75	1	RGS10
KDM1B	7.37524e-07	-0.234368	0.149	0.321	0.0146472	KDM1B
ZSCAN16-AS1	4.48078e-06	-0.234018	0.305	0.506	0.0889883	ZSCAN16-AS1
MAP2K2	1.09283e-06	-0.233152	0.238	0.436	0.0217035	MAP2K2
PDS5B	0.000277398	-0.233003	0.15	0.269	1	PDS5B
ORAI1	0.000181156	-0.232056	0.188	0.321	1	ORAI1
CHMP1B	0.0754675	-0.231973	0.542	0.622	1	CHMP1B
ITPR2	0.000899478	-0.231685	0.289	0.423	1	ITPR2
DEF6	1.34892e-05	-0.231634	0.134	0.269	0.267896	DEF6
PPID	1.68605e-06	-0.230912	0.112	0.256	0.033485	PPID
HSD17B11	3.43592e-05	-0.230186	0.23	0.404	0.682375	HSD17B11
VDAC2	0.000638539	-0.230055	0.349	0.506	1	VDAC2
PFDN2	9.22712e-06	-0.229568	0.454	0.673	0.183251	PFDN2
FGD5-AS1	0.000337468	-0.229184	0.16	0.276	1	FGD5-AS1
USP12	0.0191654	-0.229139	0.32	0.41	1	USP12
YY1	0.000377783	-0.228939	0.372	0.538	1	YY1
YIPF3	0.0156296	-0.228263	0.191	0.269	1	YIPF3
SRGAP2	0.000811608	-0.228207	0.18	0.295	1	SRGAP2
SNRPB	0.000334698	-0.228161	0.542	0.705	1	SNRPB
MYL12A	0.000570609	-0.228146	0.833	0.929	1	MYL12A
AGTRAP	0.00120637	-0.228066	0.344	0.494	1	AGTRAP
SPTSSA	0.000920884	-0.227549	0.149	0.256	1	SPTSSA
PKN1	0.00411584	-0.227418	0.161	0.25	1	PKN1
CPSF6	2.26224e-07	-0.227199	0.119	0.276	0.0044928	CPSF6
RBM8A	7.14898e-06	-0.227037	0.569	0.769	0.141979	RBM8A
ITPRID2	0.00589571	-0.226933	0.235	0.327	1	ITPRID2
HCST	0.000553079	-0.226596	0.809	0.917	1	HCST
CREBRF	0.000195592	-0.226459	0.19	0.321	1	CREBRF
IDI1	8.31732e-05	-0.226384	0.202	0.353	1	IDI1
GTF2F2	2.06537e-05	-0.22609	0.13	0.263	0.410183	GTF2F2
ATF7IP	0.000198756	-0.225844	0.17	0.295	1	ATF7IP
WASHC1	2.23802e-06	-0.225348	0.18	0.353	0.044447	WASHC1
FEZ2	0.00161498	-0.224516	0.152	0.25	1	FEZ2
RBM25	0.000245988	-0.224468	0.498	0.692	1	RBM25
PRMT1	1.01646e-05	-0.224468	0.175	0.333	0.20187	PRMT1
COMMD2	4.48999e-05	-0.223557	0.131	0.256	0.891712	COMMD2
PANK2	4.19231e-08	-0.223277	0.114	0.282	0.000832592	PANK2
IL2RG	0.000277203	-0.222638	0.32	0.481	1	IL2RG
NR4A1	0.474982	-0.222365	0.705	0.744	1	NR4A1
IFIH1	6.37426e-05	-0.222001	0.126	0.25	1	IFIH1
SCFD1	7.11185e-05	-0.221808	0.145	0.276	1	SCFD1
FAAP20	6.01945e-06	-0.221699	0.26	0.449	0.119546	FAAP20
LPGAT1	0.00580172	-0.221652	0.256	0.353	1	LPGAT1
HERC4	0.000133665	-0.221486	0.138	0.256	1	HERC4
DEK	0.00372897	-0.221306	0.58	0.756	1	DEK
CCNI	0.000792008	-0.221219	0.674	0.84	1	CCNI
GLO1	8.72671e-05	-0.221187	0.175	0.314	1	GLO1
OAZ1	1.98002e-06	-0.22093	0.981	1	0.0393232	OAZ1
CMPK1	0.000157042	-0.220578	0.241	0.385	1	CMPK1
RAD23B	7.37096e-05	-0.220083	0.279	0.442	1	RAD23B
TUSC2	2.90879e-06	-0.219391	0.117	0.263	0.0577685	TUSC2
RNPEPL1	0.000233188	-0.219343	0.186	0.314	1	RNPEPL1
BOD1L1	0.000433339	-0.218969	0.341	0.5	1	BOD1L1
MAGOH	2.4548e-05	-0.218897	0.342	0.532	0.487523	MAGOH
USP36	0.000354141	-0.218851	0.14	0.25	1	USP36
DNAJA2	0.000209971	-0.218569	0.3	0.462	1	DNAJA2
OS9	0.00381021	-0.218524	0.318	0.449	1	OS9
YY1AP1	0.0030246	-0.218232	0.169	0.263	1	YY1AP1
CLEC4A	7.27677e-05	-0.21815	0.484	0.679	1	CLEC4A
COX19	3.81757e-05	-0.217864	0.179	0.321	0.758169	COX19
Z93930.2	0.000393614	-0.217636	0.138	0.25	1	Z93930.2
STK17B	0.00260417	-0.217274	0.686	0.827	1	STK17B
MCMBP	1.97349e-06	-0.217029	0.182	0.359	0.0391935	MCMBP
CUL5	0.00222458	-0.216562	0.175	0.276	1	CUL5
NCBP2	1.54414e-05	-0.216554	0.185	0.34	0.306666	NCBP2
DNM1L	0.00359028	-0.215987	0.239	0.346	1	DNM1L
SQSTM1	0.00596093	-0.215274	0.616	0.744	1	SQSTM1
PCGF5	0.00231635	-0.215127	0.202	0.308	1	PCGF5
ITGAE	3.30469e-06	-0.215004	0.136	0.288	0.0656312	ITGAE
DCTN6	1.47548e-05	-0.214588	0.165	0.314	0.293031	DCTN6
ZNF330	0.000129104	-0.214504	0.181	0.314	1	ZNF330
CAPZA2	0.000322868	-0.214265	0.524	0.737	1	CAPZA2
SRSF11	0.000363626	-0.213863	0.426	0.59	1	SRSF11
LRMDA	9.76664e-07	-0.213776	0.108	0.256	0.0193966	LRMDA
IDH3B	7.34053e-05	-0.213479	0.158	0.288	1	IDH3B
NSFL1C	0.0030798	-0.213335	0.179	0.276	1	NSFL1C
SF1	0.000387761	-0.212149	0.411	0.596	1	SF1
ZFP91	0.000308962	-0.212055	0.255	0.404	1	ZFP91
CHD3	0.000100659	-0.211504	0.182	0.321	1	CHD3
ISCA2	2.43078e-06	-0.21145	0.11	0.25	0.0482753	ISCA2
SNRPB2	0.000182388	-0.211396	0.418	0.596	1	SNRPB2
CKS2	1.32138e-05	-0.211393	0.132	0.276	0.262426	CKS2
SH2B3	0.000923781	-0.211311	0.282	0.417	1	SH2B3
KLHL5	0.000696091	-0.210827	0.202	0.327	1	KLHL5
ZMAT2	0.00014177	-0.210728	0.279	0.436	1	ZMAT2
CELF2	5.93781e-05	-0.210562	0.421	0.628	1	CELF2
DPYD	0.000993061	-0.210157	0.484	0.654	1	DPYD
TENT2	0.00625144	-0.209726	0.185	0.276	1	TENT2
SEMA4A	0.000132011	-0.209516	0.224	0.372	1	SEMA4A
CREB1	0.0297271	-0.209281	0.21	0.288	1	CREB1
CHMP2A	9.20299e-05	-0.209274	0.464	0.654	1	CHMP2A
BIN2	0.00171181	-0.209125	0.155	0.256	1	BIN2
ENSA	5.0004e-05	-0.208786	0.325	0.506	0.99308	ENSA
TRA2B	0.00526117	-0.208633	0.595	0.782	1	TRA2B
PAIP2	0.00057917	-0.208609	0.551	0.731	1	PAIP2
PRPF6	0.000118512	-0.208088	0.209	0.353	1	PRPF6
NUP62	0.000435222	-0.208087	0.216	0.346	1	NUP62
PECAM1	0.0318259	-0.20804	0.339	0.449	1	PECAM1
DHX9	0.0142291	-0.208037	0.268	0.359	1	DHX9
KHDRBS1	0.00024072	-0.207871	0.465	0.647	1	KHDRBS1
UFD1	0.00436574	-0.207553	0.191	0.288	1	UFD1
LYL1	2.58585e-05	-0.207547	0.15	0.288	0.513549	LYL1
GLYR1	0.000495761	-0.207402	0.235	0.359	1	GLYR1
GUSB	4.15986e-05	-0.207217	0.134	0.263	0.826148	GUSB
DDX52	1.10161e-05	-0.206902	0.117	0.25	0.218779	DDX52
FAM120A	0.000541116	-0.206493	0.361	0.526	1	FAM120A
H2AFJ	0.000391586	-0.206479	0.399	0.577	1	H2AFJ
KXD1	6.31961e-05	-0.206459	0.175	0.314	1	KXD1
EIF2AK1	6.71792e-05	-0.206346	0.139	0.263	1	EIF2AK1
PNRC2	0.00403593	-0.206137	0.344	0.474	1	PNRC2
BAZ2A	0.0209834	-0.20576	0.205	0.288	1	BAZ2A
SLC7A7	0.0134994	-0.205532	0.352	0.455	1	SLC7A7
BCL7B	0.000226328	-0.205231	0.141	0.256	1	BCL7B
STK4	0.00250308	-0.205144	0.422	0.583	1	STK4
AGTPBP1	0.00325005	-0.205086	0.27	0.385	1	AGTPBP1
RASGRP2	1.46359e-06	-0.204881	0.141	0.301	0.0290668	RASGRP2
CMTM7	0.000343907	-0.204669	0.195	0.321	1	CMTM7
TMEM176A	1.9047e-05	-0.204212	0.352	0.545	0.378274	TMEM176A
PSMA4	0.00293163	-0.204135	0.525	0.692	1	PSMA4
UBAP2L	0.000469022	-0.204131	0.184	0.308	1	UBAP2L
BCCIP	7.97856e-06	-0.203346	0.131	0.276	0.158454	BCCIP
ARHGAP4	6.96484e-05	-0.203206	0.27	0.442	1	ARHGAP4
GLG1	0.000194373	-0.203039	0.202	0.34	1	GLG1
PUM1	7.66615e-05	-0.202599	0.288	0.449	1	PUM1
CAMTA1	4.30809e-05	-0.20234	0.339	0.545	0.855587	CAMTA1
ZBTB10	0.000742168	-0.201783	0.146	0.256	1	ZBTB10
UBLCP1	0.00241492	-0.201756	0.181	0.288	1	UBLCP1
ZBTB1	0.00043854	-0.201296	0.142	0.256	1	ZBTB1
USP14	0.00275766	-0.201228	0.164	0.256	1	USP14
POLK	0.00250149	-0.200676	0.165	0.263	1	POLK
SCO2	0.0016252	-0.200211	0.394	0.545	1	SCO2
TRIM44	0.000282244	-0.199784	0.264	0.423	1	TRIM44
MICAL1	1.74861e-05	-0.19964	0.15	0.288	0.347273	MICAL1
TYK2	0.000329341	-0.199546	0.184	0.308	1	TYK2
C1orf52	7.87325e-05	-0.199389	0.134	0.256	1	C1orf52
NIPBL	0.000382868	-0.198681	0.364	0.551	1	NIPBL
SMARCD2	0.000143534	-0.198405	0.131	0.25	1	SMARCD2
GSDMD	4.04953e-05	-0.198182	0.168	0.308	0.804237	GSDMD
USP33	0.000660202	-0.197922	0.16	0.276	1	USP33
YWHAB	0.00401456	-0.196961	0.754	0.91	1	YWHAB
MFF	1.39462e-05	-0.196102	0.15	0.295	0.276971	MFF
TMED9	0.000319813	-0.195203	0.26	0.41	1	TMED9
LPCAT2	0.00207181	-0.195015	0.225	0.346	1	LPCAT2
SH3KBP1	0.00162964	-0.193752	0.388	0.551	1	SH3KBP1
BTF3L4	0.000731467	-0.19347	0.288	0.423	1	BTF3L4
HDGF	0.00844981	-0.193332	0.306	0.41	1	HDGF
NIBAN1	0.174769	-0.192025	0.246	0.288	1	NIBAN1
MED30	0.000522734	-0.191512	0.19	0.314	1	MED30
PEA15	0.000652536	-0.191293	0.506	0.692	1	PEA15
COPB2	0.00407579	-0.191014	0.225	0.333	1	COPB2
WIPI2	0.0112279	-0.190563	0.184	0.269	1	WIPI2
FHL3	0.00163863	-0.190172	0.158	0.263	1	FHL3
DEGS1	0.000687395	-0.19015	0.165	0.282	1	DEGS1
ZMIZ2	0.0134077	-0.189897	0.201	0.282	1	ZMIZ2
SSBP4	1.47654e-05	-0.18943	0.15	0.301	0.293241	SSBP4
PSMC3	0.00862669	-0.189313	0.23	0.327	1	PSMC3
PLXND1	0.0318642	-0.188534	0.188	0.256	1	PLXND1
OTULIN	0.00573694	-0.188348	0.19	0.282	1	OTULIN
MT1X	0.000505111	-0.187821	0.164	0.282	1	MT1X
MMP24OS	0.00341745	-0.187475	0.332	0.455	1	MMP24OS
XAF1	5.6058e-05	-0.187114	0.251	0.429	1	XAF1
FBXO9	0.00030754	-0.186895	0.15	0.269	1	FBXO9
PRPF38A	0.00248398	-0.18686	0.165	0.263	1	PRPF38A
BBX	0.00784685	-0.186303	0.192	0.288	1	BBX
AFF4	0.0648186	-0.185979	0.375	0.462	1	AFF4
PDPK1	0.000728136	-0.185486	0.142	0.25	1	PDPK1
SMNDC1	1.83124e-05	-0.185262	0.231	0.404	0.363685	SMNDC1
CDC42SE2	4.77047e-05	-0.184975	0.319	0.494	0.947415	CDC42SE2
VAMP5	0.0884389	-0.18439	0.332	0.417	1	VAMP5
WAPL	0.00156918	-0.183819	0.284	0.41	1	WAPL
PSMB3	0.000365417	-0.183678	0.641	0.795	1	PSMB3
CHD2	0.00650336	-0.183643	0.371	0.506	1	CHD2
EIF2A	0.00226347	-0.183133	0.241	0.359	1	EIF2A
LYPLA2	0.000151182	-0.183129	0.136	0.256	1	LYPLA2
PLAGL1	5.50093e-05	-0.182756	0.13	0.256	1	PLAGL1
LMAN2	0.000278818	-0.182568	0.338	0.513	1	LMAN2
MED31	0.000319236	-0.182179	0.152	0.276	1	MED31
PRPF40A	0.000801426	-0.181582	0.402	0.558	1	PRPF40A
ZNRD1	2.09299e-05	-0.181535	0.162	0.314	0.415668	ZNRD1
DNAJB12	0.000250106	-0.181499	0.135	0.25	1	DNAJB12
MDM2	0.00743319	-0.181026	0.166	0.256	1	MDM2
BRD7	0.000250816	-0.180679	0.212	0.359	1	BRD7
ELOVL1	0.0194486	-0.180098	0.189	0.269	1	ELOVL1
ATG3	0.0033979	-0.179875	0.486	0.628	1	ATG3
RSF1	0.00812175	-0.179403	0.228	0.321	1	RSF1
JAK3	8.23451e-05	-0.178874	0.219	0.365	1	JAK3
WDFY2	0.00198615	-0.178828	0.168	0.276	1	WDFY2
ARHGAP30	0.000104868	-0.178576	0.356	0.551	1	ARHGAP30
SMAD2	0.00274828	-0.178555	0.154	0.25	1	SMAD2
VAMP2	0.00252032	-0.178341	0.241	0.353	1	VAMP2
PSMC4	0.000105765	-0.178166	0.232	0.391	1	PSMC4
ARHGEF1	0.0255831	-0.177936	0.194	0.269	1	ARHGEF1
TLR1	0.0131074	-0.177615	0.205	0.295	1	TLR1
SARS	0.00485908	-0.177563	0.208	0.308	1	SARS
LEPROTL1	0.000105434	-0.177462	0.229	0.385	1	LEPROTL1
DYNLRB1	0.00240064	-0.177402	0.434	0.583	1	DYNLRB1
LARP1	0.00258193	-0.176912	0.179	0.282	1	LARP1
CTDSP2	0.00219434	-0.176205	0.169	0.269	1	CTDSP2
CNOT8	0.000113362	-0.176184	0.15	0.276	1	CNOT8
ATG7	0.00541931	-0.175669	0.199	0.295	1	ATG7
HNRNPA0	0.00223514	-0.175363	0.338	0.481	1	HNRNPA0
RAB34	0.00632333	-0.174956	0.219	0.321	1	RAB34
ILF3	0.00382186	-0.174566	0.304	0.429	1	ILF3
CHMP3	0.00265824	-0.174352	0.329	0.455	1	CHMP3
CUL3	0.0486856	-0.173742	0.251	0.327	1	CUL3
LARP4B	0.00073611	-0.173577	0.156	0.269	1	LARP4B
RSRP1	0.00672923	-0.17344	0.47	0.603	1	RSRP1
ANXA7	0.000726849	-0.173079	0.286	0.429	1	ANXA7
MESD	0.000613221	-0.17227	0.199	0.327	1	MESD
RAB2A	0.019275	-0.171968	0.359	0.455	1	RAB2A
IBTK	0.00694094	-0.171566	0.162	0.25	1	IBTK
DPM1	0.00259918	-0.17082	0.17	0.269	1	DPM1
PDAP1	0.00162716	-0.170652	0.236	0.353	1	PDAP1
FABP5	0.00451451	-0.170332	0.288	0.41	1	FABP5
SMC1A	9.52708e-06	-0.169481	0.182	0.346	0.189208	SMC1A
TUBB	0.0185612	-0.169369	0.33	0.436	1	TUBB
IFI35	0.0100239	-0.169085	0.162	0.25	1	IFI35
TNF	0.4215	-0.16885	0.5	0.423	1	TNF
ZNF644	0.0103771	-0.168503	0.185	0.269	1	ZNF644
SBDS	6.97095e-05	-0.167613	0.184	0.333	1	SBDS
CYBC1	0.00359909	-0.167141	0.231	0.346	1	CYBC1
MYO1F	0.00142721	-0.166827	0.454	0.622	1	MYO1F
CLINT1	0.0018636	-0.166645	0.259	0.385	1	CLINT1
USP4	0.00186434	-0.16588	0.171	0.276	1	USP4
RNF181	0.00491008	-0.165805	0.536	0.686	1	RNF181
TPT1	1.81789e-05	-0.165757	1	1	0.361032	TPT1
CCNDBP1	0.000328348	-0.165653	0.136	0.25	1	CCNDBP1
PSMD8	0.000956613	-0.165618	0.47	0.641	1	PSMD8
UHMK1	0.0150228	-0.16558	0.245	0.34	1	UHMK1
NUTM2A-AS1	9.8501e-06	-0.165382	0.116	0.256	0.195623	NUTM2A-AS1
CHD9	0.00113199	-0.16524	0.241	0.372	1	CHD9
UBE2D1	0.00249441	-0.165087	0.471	0.66	1	UBE2D1
NORAD	0.0300858	-0.164954	0.358	0.442	1	NORAD
RB1	0.00276868	-0.164939	0.41	0.571	1	RB1
UBE2F	0.0053178	-0.164837	0.198	0.295	1	UBE2F
AK2	0.0162276	-0.164662	0.23	0.321	1	AK2
[truncated: 1,516 more rows]

## Sheet: DGEA_CXCL_TC_vs_HT
	p_val	avg_log2FC	pct.1	pct.2	p_val_adj	genes
CST3	1.74913e-05	-4.27543	0.47	1	0.347377	CST3
HLA-DPB1	1.07412e-06	-3.7992	0.392	1	0.021332	HLA-DPB1
MS4A6A	1.90577e-12	-3.66066	0.037	0.571	3.78486e-08	MS4A6A
LGALS2	9.577e-22	-3.61183	0.028	0.714	1.90199e-17	LGALS2
HLA-DRB5	1.54909e-19	-3.60619	0.075	1	3.07649e-15	HLA-DRB5
HLA-DPA1	2.26491e-06	-3.48569	0.431	1	0.044981	HLA-DPA1
C1QB	4.23847e-05	-3.08419	0.026	0.286	0.84176	C1QB
MTRNR2L12	4.16118e-05	-3.06113	0.698	1	0.826411	MTRNR2L12
HLA-DQA1	6.35683e-05	-3.01061	0.412	0.857	1	HLA-DQA1
LST1	7.46771e-07	-2.99653	0.224	0.857	0.0148309	LST1
LYZ	2.55604e-06	-2.95186	0.438	1	0.0507629	LYZ
AC020656.1	1.369e-08	-2.91752	0.136	0.857	0.000271884	AC020656.1
RNASE1	5.4559e-05	-2.84316	0.058	0.429	1	RNASE1
COTL1	3.30012e-05	-2.82744	0.362	0.857	0.655403	COTL1
CLEC10A	3.63412e-27	-2.81743	0.011	0.571	7.21737e-23	CLEC10A
FOS	6.69217e-06	-2.80396	0.662	1	0.132906	FOS
TXNIP	3.10263e-07	-2.74799	0.358	1	0.00616183	TXNIP
CD74	2.17434e-05	-2.71096	0.703	1	0.431824	CD74
GSTP1	4.992e-05	-2.69826	0.31	0.857	0.991411	GSTP1
C1QA	2.79172e-10	-2.62237	0.024	0.429	5.54435e-06	C1QA
CD52	5.08269e-08	-2.56223	0.168	0.857	0.00100942	CD52
MNDA	6.42626e-15	-2.52069	0.047	0.714	1.27626e-10	MNDA
JAML	1.65597e-62	-2.49619	0.002	0.714	3.28875e-58	JAML
HLA-DMA	4.01156e-10	-2.48224	0.179	1	7.96696e-06	HLA-DMA
EEF1B2	1.0335e-05	-2.47979	0.433	1	0.205254	EEF1B2
ARHGDIB	9.8021e-07	-2.47175	0.205	0.857	0.019467	ARHGDIB
CRIP1	0.0905817	-2.46392	0.647	0.714	1	CRIP1
RSL1D1	6.06176e-05	-2.45699	0.114	0.571	1	RSL1D1
TOMM6	4.06119e-12	-2.43436	0.134	1	8.06553e-08	TOMM6
NME2	3.17084e-06	-2.41332	0.226	0.857	0.0629728	NME2
LSP1	1.61559e-08	-2.35849	0.097	0.714	0.000320857	LSP1
ATP5MC2	7.41928e-05	-2.35206	0.347	0.857	1	ATP5MC2
ZFP36L2	6.36778e-16	-2.3415	0.093	1	1.26464e-11	ZFP36L2
FCN1	0.00509066	-2.29202	0.119	0.429	1	FCN1
HLA-DQB1	0.000273006	-2.2903	0.539	0.857	1	HLA-DQB1
S100A4	0.0106553	-2.24514	0.707	0.857	1	S100A4
APRT	1.11873e-10	-2.23749	0.151	1	2.22179e-06	APRT
C1QBP	4.00889e-14	-2.22699	0.05	0.714	7.96166e-10	C1QBP
LYVE1	1.12428e-30	-2.19404	0	0.286	2.23283e-26	LYVE1
HSPA8	4.02666e-08	-2.1848	0.228	1	0.000799696	HSPA8
FKBP5	2.0611e-10	-2.18128	0.075	0.714	4.09334e-06	FKBP5
TMSB4X	3.27725e-05	-2.1377	0.985	1	0.650863	TMSB4X
SAMHD1	6.13842e-07	-2.12655	0.119	0.714	0.0121909	SAMHD1
FGL2	7.35409e-15	-2.11311	0.067	0.857	1.46052e-10	FGL2
HLA-DRB1	0.000134748	-2.09868	0.769	1	1	HLA-DRB1
MICOS10	5.06478e-05	-2.09586	0.31	0.857	1	MICOS10
PYCARD	4.08649e-05	-2.09111	0.192	0.714	0.811576	PYCARD
CTSS	0.000520222	-2.08526	0.58	1	1	CTSS
CLEC4A	0.00417061	-2.07883	0.119	0.429	1	CLEC4A
JUNB	0.000176217	-2.07685	0.528	1	1	JUNB
CFD	0.0460519	-2.05656	0.172	0.429	1	CFD
EEF1G	0.000319169	-2.04895	0.474	0.857	1	EEF1G
SNHG29	1.84251e-05	-2.03583	0.377	1	0.365923	SNHG29
VAMP8	0.000245623	-2.03524	0.203	0.714	1	VAMP8
ERP29	3.06535e-16	-2.03052	0.062	0.857	6.08779e-12	ERP29
CPVL	6.80664e-09	-2.02845	0.086	0.714	0.00013518	CPVL
CD37	5.71371e-05	-2.00876	0.188	0.714	1	CD37
EIF3K	5.43438e-05	-1.99645	0.33	0.857	1	EIF3K
AIF1	0.00025536	-1.98964	0.552	1	1	AIF1
HLA-DRA	3.50045e-05	-1.97081	0.869	1	0.695189	HLA-DRA
LIMD2	3.52479e-05	-1.97035	0.06	0.429	0.700024	LIMD2
HNRNPA1	0.00126286	-1.96782	0.407	0.857	1	HNRNPA1
FYB1	1.34437e-11	-1.96248	0.097	0.857	2.66991e-07	FYB1
HINT1	0.0130979	-1.96019	0.345	0.714	1	HINT1
JUN	0.384915	-1.95207	0.431	0.429	1	JUN
RNASE6	4.50697e-07	-1.95142	0.075	0.571	0.00895085	RNASE6
PLAC8	0.000187275	-1.94631	0.198	0.714	1	PLAC8
IER2	0.000212998	-1.94081	0.341	0.857	1	IER2
MPEG1	4.1483e-15	-1.93563	0.045	0.714	8.23853e-11	MPEG1
VSIG4	1.65118e-27	-1.93084	0.004	0.429	3.27925e-23	VSIG4
ADA2	4.73707e-05	-1.92525	0.058	0.429	0.940781	ADA2
NDUFB2	0.00026035	-1.90257	0.343	0.857	1	NDUFB2
GSTK1	3.77463e-12	-1.89968	0.06	0.714	7.49641e-08	GSTK1
MRPL34	1.0785e-09	-1.88311	0.05	0.571	2.14189e-05	MRPL34
RGS18	1.00075e-11	-1.87416	0.039	0.571	1.98749e-07	RGS18
SNX17	4.66888e-13	-1.8539	0.08	0.857	9.2724e-09	SNX17
RGS1	6.86392e-05	-1.84255	0.17	0.714	1	RGS1
ATP5MG	0.000213533	-1.834	0.685	1	1	ATP5MG
CFP	0.000241473	-1.83358	0.136	0.571	1	CFP
SH3BGRL	1.50918e-05	-1.83125	0.427	1	0.299724	SH3BGRL
ALDH2	6.03143e-17	-1.82472	0.039	0.714	1.19784e-12	ALDH2
SLC25A6	6.62591e-05	-1.81295	0.425	1	1	SLC25A6
AOAH	5.43174e-23	-1.80333	0.006	0.429	1.07874e-18	AOAH
ABI3	7.14348e-19	-1.80275	0.019	0.571	1.41869e-14	ABI3
COX6C	0.000547418	-1.79735	0.399	0.857	1	COX6C
UCP2	6.94494e-05	-1.7973	0.31	0.857	1	UCP2
CD302	2.24126e-20	-1.79238	0.045	0.857	4.45114e-16	CD302
LGALS9	4.93087e-27	-1.7914	0.03	0.857	9.7927e-23	LGALS9
PARK7	4.53695e-05	-1.79119	0.293	0.857	0.901039	PARK7
SNRPD1	1.59233e-06	-1.78744	0.136	0.714	0.0316236	SNRPD1
HIGD2A	2.0846e-05	-1.78434	0.25	0.857	0.414002	HIGD2A
NOP53	0.00066533	-1.78015	0.151	0.571	1	NOP53
BTF3	7.76442e-05	-1.77536	0.541	1	1	BTF3
CLEC7A	0.000651629	-1.77419	0.2	0.714	1	CLEC7A
SLC25A5	0.0158052	-1.77416	0.272	0.571	1	SLC25A5
ZFP36	8.8936e-05	-1.77036	0.562	1	1	ZFP36
GPR183	5.55479e-05	-1.7699	0.291	0.857	1	GPR183
ITPA	1.46518e-16	-1.76821	0.024	0.571	2.90985e-12	ITPA
PAK1	1.36203e-06	-1.76784	0.082	0.571	0.0270498	PAK1
PPIA	0.000230513	-1.76442	0.713	1	1	PPIA
HLA-DQA2	1.17679e-11	-1.76311	0.037	0.571	2.33711e-07	HLA-DQA2
LAMTOR2	0.000286223	-1.75841	0.282	0.857	1	LAMTOR2
HMGN3	7.61329e-06	-1.75715	0.052	0.429	0.1512	HMGN3
UQCRB	5.53241e-05	-1.74633	0.603	1	1	UQCRB
SET	0.000687507	-1.74346	0.364	0.857	1	SET
IFNGR1	0.000456999	-1.74303	0.302	0.857	1	IFNGR1
SMDT1	4.21794e-05	-1.73085	0.162	0.714	0.837682	SMDT1
PSMB9	0.00138845	-1.72619	0.164	0.571	1	PSMB9
EEF1A1	0.00133823	-1.71951	0.981	1	1	EEF1A1
GRN	0.00115133	-1.71462	0.511	0.857	1	GRN
UQCR10	1.26411e-05	-1.71193	0.476	1	0.251052	UQCR10
SPINT2	2.98262e-06	-1.70857	0.082	0.571	0.0592348	SPINT2
ACP1	3.32832e-08	-1.70288	0.097	0.714	0.000661003	ACP1
ITGB2	0.00267462	-1.69698	0.302	0.714	1	ITGB2
CYBB	4.35067e-05	-1.69215	0.179	0.714	0.864043	CYBB
NDUFA12	2.66726e-05	-1.69168	0.185	0.714	0.529717	NDUFA12
APEX1	9.92636e-14	-1.68711	0.03	0.571	1.97138e-09	APEX1
MZT2B	5.09598e-06	-1.68646	0.149	0.714	0.101206	MZT2B
SNHG8	1.05203e-05	-1.6854	0.149	0.714	0.208933	SNHG8
FUOM	3.34323e-06	-1.6845	0.047	0.429	0.0663966	FUOM
ETV6	3.31172e-05	-1.6779	0.175	0.714	0.657707	ETV6
C1QC	9.49084e-07	-1.67667	0.017	0.286	0.0188488	C1QC
RRP15	4.10451e-11	-1.67423	0.022	0.429	8.15156e-07	RRP15
ARPC1B	6.83694e-05	-1.66483	0.578	1	1	ARPC1B
COMT	5.427e-05	-1.6577	0.116	0.571	1	COMT
CSF1R	0.000406237	-1.65431	0.151	0.571	1	CSF1R
DPYSL2	9.5957e-05	-1.64428	0.304	0.857	1	DPYSL2
MRPS5	1.16454e-10	-1.64348	0.069	0.714	2.31277e-06	MRPS5
ZSWIM7	4.90234e-08	-1.63415	0.06	0.571	0.000973604	ZSWIM7
PARVG	5.73852e-06	-1.62744	0.086	0.571	0.113967	PARVG
LY86	8.57215e-16	-1.62589	0.026	0.571	1.70243e-11	LY86
LSM6	4.74976e-08	-1.62385	0.097	0.714	0.000943301	LSM6
C4orf48	3.34243e-06	-1.61691	0.256	1	0.0663806	C4orf48
NPM1	0.00146637	-1.61593	0.461	0.857	1	NPM1
CREBL2	0.000248083	-1.61275	0.125	0.571	1	CREBL2
EIF3H	0.0536026	-1.61251	0.2	0.429	1	EIF3H
HIST1H4C	6.48263e-12	-1.61197	0.062	0.714	1.28745e-07	HIST1H4C
MRPL4	4.39344e-12	-1.60631	0.019	0.429	8.72538e-08	MRPL4
PPP1R9B	3.93424e-08	-1.60541	0.058	0.571	0.00078134	PPP1R9B
PARN	1.47463e-20	-1.60013	0.03	0.714	2.92861e-16	PARN
NCOA7	0.000566673	-1.59621	0.037	0.286	1	NCOA7
HNRNPU	0.000224256	-1.59451	0.498	1	1	HNRNPU
EBPL	4.41621e-20	-1.59172	0.009	0.429	8.77059e-16	EBPL
CEBPD	0.000773312	-1.59081	0.265	0.714	1	CEBPD
DRAP1	7.04983e-06	-1.5885	0.306	1	0.14001	DRAP1
AC090559.1	5.90473e-13	-1.58802	0.017	0.429	1.17268e-08	AC090559.1
COMMD6	1.70121e-05	-1.58651	0.369	1	0.337861	COMMD6
NDUFA1	0.000171466	-1.57777	0.541	1	1	NDUFA1
SETD7	7.4294e-13	-1.57675	0.034	0.571	1.47548e-08	SETD7
PABPC1	0.00028635	-1.57312	0.711	1	1	PABPC1
NDUFV3	0.000166098	-1.56966	0.119	0.571	1	NDUFV3
CCDC112	1.51799e-17	-1.55476	0.022	0.571	3.01472e-13	CCDC112
ATP5IF1	0.0205559	-1.55323	0.239	0.571	1	ATP5IF1
MAGOHB	3.64491e-06	-1.54826	0.019	0.286	0.072388	MAGOHB
MRPL20	2.41099e-06	-1.54748	0.196	0.857	0.0478822	MRPL20
ITGA4	2.4531e-07	-1.54723	0.037	0.429	0.00487186	ITGA4
ARPC3	0.000305194	-1.5442	0.731	1	1	ARPC3
LYSMD2	1.21601e-06	-1.54296	0.075	0.571	0.02415	LYSMD2
SMIM4	2.96342e-07	-1.53712	0.106	0.714	0.00588534	SMIM4
CIAO2A	7.18849e-06	-1.53114	0.136	0.714	0.142763	CIAO2A
PEBP1	2.12109e-18	-1.53083	0.034	0.714	4.21249e-14	PEBP1
CRTAP	5.24098e-06	-1.52652	0.047	0.429	0.104086	CRTAP
TIMM13	0.00137399	-1.52398	0.097	0.429	1	TIMM13
CAT	1.59746e-12	-1.51809	0.056	0.714	3.17256e-08	CAT
COX7C	0.000463413	-1.51547	0.603	1	1	COX7C
PARP14	2.14176e-05	-1.51412	0.142	0.714	0.425354	PARP14
HERPUD1	0.00059308	-1.51306	0.306	0.857	1	HERPUD1
SH2B3	0.0036584	-1.5035	0.164	0.571	1	SH2B3
MIF4GD	5.17713e-18	-1.50178	0.022	0.571	1.02818e-13	MIF4GD
GLIPR1	2.12522e-05	-1.49901	0.218	0.857	0.422069	GLIPR1
RNASEH2B	1.99044e-12	-1.49801	0.034	0.571	3.95301e-08	RNASEH2B
ZFP36L1	0.00973667	-1.4943	0.502	0.857	1	ZFP36L1
NMI	4.24863e-16	-1.4939	0.041	0.714	8.43777e-12	NMI
BORCS5	7.36732e-05	-1.48713	0.028	0.286	1	BORCS5
SRP9	0.000261481	-1.48701	0.226	0.714	1	SRP9
HDAC9	4.31032e-13	-1.48606	0.017	0.429	8.5603e-09	HDAC9
MRPL43	0.000583975	-1.48525	0.075	0.429	1	MRPL43
SIGLEC10	6.9064e-13	-1.48495	0.017	0.429	1.37161e-08	SIGLEC10
PFN1	0.000115721	-1.48434	0.916	1	1	PFN1
NACA	0.0022112	-1.48119	0.815	1	1	NACA
CCDC186	0.0277406	-1.48103	0.075	0.286	1	CCDC186
DNAJC19	4.00801e-13	-1.47719	0.032	0.571	7.95991e-09	DNAJC19
EIF3M	0.00382009	-1.4766	0.106	0.429	1	EIF3M
EPSTI1	0.0154543	-1.47658	0.067	0.286	1	EPSTI1
DYNLL1	0.000283004	-1.4762	0.487	1	1	DYNLL1
SPI1	0.00241165	-1.4739	0.397	0.857	1	SPI1
ASGR1	3.59267e-11	-1.47102	0.022	0.429	7.13504e-07	ASGR1
RWDD3	2.46844e-10	-1.46704	0.024	0.429	4.90232e-06	RWDD3
POLR2L	0.00556878	-1.46554	0.528	0.857	1	POLR2L
TAF1D	0.00159373	-1.45391	0.159	0.571	1	TAF1D
DUSP1	0.000483209	-1.45325	0.737	1	1	DUSP1
EDF1	0.00364288	-1.44607	0.446	0.857	1	EDF1
ARHGAP27	5.4955e-15	-1.43573	0.045	0.714	1.09141e-10	ARHGAP27
TMEM219	4.53227e-05	-1.43339	0.151	0.714	0.900108	TMEM219
GABARAP	0.000246269	-1.43318	0.778	1	1	GABARAP
EIF3L	2.52543e-06	-1.43182	0.166	0.857	0.050155	EIF3L
PPA1	0.000798231	-1.4314	0.08	0.429	1	PPA1
YY1	3.21726e-05	-1.43096	0.261	0.857	0.638947	YY1
SERBP1	0.000659706	-1.43042	0.366	1	1	SERBP1
S100B	1.47273e-09	-1.42974	0.026	0.429	2.92483e-05	S100B
HLA-DMB	6.53697e-13	-1.42893	0.052	0.714	1.29824e-08	HLA-DMB
MYO1F	0.00011612	-1.42734	0.282	0.857	1	MYO1F
HNRNPD	2.83757e-05	-1.42558	0.353	1	0.563542	HNRNPD
NDUFAF8	0.0036215	-1.4243	0.05	0.286	1	NDUFAF8
GMFG	0.00231891	-1.42342	0.504	0.857	1	GMFG
LAMTOR4	0.00245137	-1.42251	0.375	0.857	1	LAMTOR4
NHP2	3.01772e-11	-1.4164	0.039	0.571	5.99319e-07	NHP2
IFI30	0.000791059	-1.41494	0.733	1	1	IFI30
AURKAIP1	0.00135514	-1.41493	0.239	0.714	1	AURKAIP1
CKLF	0.0345321	-1.41491	0.293	0.571	1	CKLF
XRCC5	0.00113234	-1.41341	0.25	0.714	1	XRCC5
NAP1L1	0.0232944	-1.40996	0.519	0.857	1	NAP1L1
IL13RA1	0.000117325	-1.40813	0.183	0.714	1	IL13RA1
COPS9	0.0721961	-1.40618	0.291	0.571	1	COPS9
COMMD7	3.99286e-05	-1.39524	0.058	0.429	0.792982	COMMD7
IFITM2	0.00017115	-1.39353	0.194	0.714	1	IFITM2
CNDP2	0.00121828	-1.39255	0.093	0.429	1	CNDP2
C1orf162	6.88339e-09	-1.3841	0.084	0.714	0.000136704	C1orf162
MRPS21	3.65918e-07	-1.38353	0.157	0.857	0.00726712	MRPS21
COX5A	0.0909059	-1.38112	0.241	0.429	1	COX5A
SOD1	3.58037e-06	-1.37991	0.192	0.857	0.0711062	SOD1
B3GALNT2	7.23981e-20	-1.37949	0.009	0.429	1.43783e-15	B3GALNT2
MAFB	0.0691176	-1.3791	0.349	0.571	1	MAFB
TSPAN4	0.00331628	-1.37874	0.045	0.286	1	TSPAN4
NDUFA4	0.00259879	-1.37775	0.418	0.857	1	NDUFA4
SYNGR2	0.0188653	-1.3761	0.233	0.571	1	SYNGR2
PHACTR1	0.0137887	-1.37484	0.203	0.571	1	PHACTR1
PVT1	1.04844e-12	-1.37426	0.006	0.286	2.08221e-08	PVT1
KCTD12	0.00346073	-1.37334	0.181	0.571	1	KCTD12
RNH1	0.0046018	-1.37296	0.209	0.571	1	RNH1
MRPL50	6.43119e-06	-1.37218	0.047	0.429	0.127723	MRPL50
TLR1	0.00044804	-1.37027	0.075	0.429	1	TLR1
NDUFC2	0.000391393	-1.36877	0.332	0.857	1	NDUFC2
CRYBG1	2.11477e-12	-1.36868	0.056	0.714	4.19994e-08	CRYBG1
FAU	0.000580972	-1.36834	0.933	1	1	FAU
BAZ2B	0.000144022	-1.36789	0.116	0.571	1	BAZ2B
PER1	2.91096e-07	-1.36759	0.11	0.714	0.00578117	PER1
SMIM26	1.3908e-05	-1.3674	0.144	0.714	0.276212	SMIM26
HNRNPR	0.000835502	-1.3657	0.203	0.714	1	HNRNPR
USF2	1.89874e-07	-1.36539	0.103	0.714	0.00377089	USF2
HIST1H1E	0.000295458	-1.36406	0.073	0.429	1	HIST1H1E
CORO1A	0.0073381	-1.36221	0.33	0.714	1	CORO1A
DDT	1.02886e-05	-1.3603	0.317	1	0.204332	DDT
UBN1	0.00763447	-1.359	0.11	0.429	1	UBN1
AMD1	0.000453038	-1.35751	0.297	0.857	1	AMD1
MRPS33	1.37533e-11	-1.35373	0.039	0.571	2.7314e-07	MRPS33
QRICH1	0.00025916	-1.34996	0.071	0.429	1	QRICH1
IL1R2	0.00039453	-1.34773	0.071	0.429	1	IL1R2
TMA16	2.20469e-22	-1.34518	0.015	0.571	4.37852e-18	TMA16
COX6B1	0.000802057	-1.34518	0.651	1	1	COX6B1
BRI3BP	4.86817e-06	-1.34329	0.045	0.429	0.0966818	BRI3BP
BAG1	0.261272	-1.34304	0.17	0.286	1	BAG1
AP2B1	0.0126912	-1.34283	0.228	0.571	1	AP2B1
MSR1	7.67167e-06	-1.34021	0.022	0.286	0.152359	MSR1
MGST2	6.13738e-11	-1.33541	0.041	0.571	1.21888e-06	MGST2
ATXN10	3.02085e-22	-1.33427	0.015	0.571	5.99941e-18	ATXN10
MEAF6	0.00227027	-1.33043	0.162	0.571	1	MEAF6
OPN3	0.000720596	-1.32945	0.084	0.429	1	OPN3
CALM2	0.0580435	-1.32757	0.56	0.714	1	CALM2
ARF5	0.000165875	-1.31964	0.205	0.714	1	ARF5
METTL7A	7.54707e-07	-1.31892	0.017	0.286	0.0149885	METTL7A
PKN1	0.000623367	-1.31682	0.084	0.429	1	PKN1
CDK2AP1	8.01643e-07	-1.31483	0.075	0.571	0.0159206	CDK2AP1
IER5	0.0197168	-1.31388	0.272	0.571	1	IER5
UXT	0.000372447	-1.31377	0.416	1	1	UXT
GPNMB	0.00515749	-1.31342	0.177	0.571	1	GPNMB
PIEZO1	3.15622e-10	-1.31175	0.024	0.429	6.26825e-06	PIEZO1
MRPL22	2.08366e-14	-1.3116	0.045	0.714	4.13815e-10	MRPL22
TPPP3	7.95773e-21	-1.31092	0.002	0.286	1.5804e-16	TPPP3
NAPSA	9.64185e-21	-1.3107	0.002	0.286	1.91487e-16	NAPSA
SLC18B1	1.96221e-27	-1.30982	0.004	0.429	3.89696e-23	SLC18B1
LSM10	5.14776e-06	-1.30736	0.127	0.714	0.102235	LSM10
ATP5PF	0.000533675	-1.30632	0.356	0.857	1	ATP5PF
NDUFS5	7.5893e-05	-1.30419	0.409	1	1	NDUFS5
PA2G4	0.000374543	-1.30357	0.192	0.714	1	PA2G4
CIR1	0.00514374	-1.29964	0.116	0.429	1	CIR1
KRTCAP2	0.010037	-1.29843	0.343	0.714	1	KRTCAP2
CCNB1IP1	5.90473e-13	-1.29822	0.017	0.429	1.17268e-08	CCNB1IP1
AP1S2	0.00628048	-1.29788	0.312	0.714	1	AP1S2
RBM3	0.00152962	-1.29065	0.351	0.857	1	RBM3
EIF3F	0.0243331	-1.29051	0.166	0.429	1	EIF3F
N4BP2L2	0.00725078	-1.28634	0.291	0.714	1	N4BP2L2
FAM89B	6.10881e-05	-1.28354	0.103	0.571	1	FAM89B
LTA4H	0.00139409	-1.28314	0.151	0.571	1	LTA4H
POM121	1.30975e-05	-1.28184	0.086	0.571	0.260116	POM121
LARP4	1.02539e-07	-1.27934	0.065	0.571	0.00203642	LARP4
ABTB1	3.32694e-07	-1.27472	0.065	0.571	0.0066073	ABTB1
RACK1	0.317628	-1.27318	0.845	0.714	1	RACK1
PHIP	0.0112811	-1.27184	0.213	0.571	1	PHIP
HCLS1	0.000988086	-1.2715	0.343	0.857	1	HCLS1
SOS1	3.90289e-05	-1.27148	0.056	0.429	0.775114	SOS1
AHR	0.00191622	-1.27099	0.504	1	1	AHR
DDX58	8.92448e-05	-1.27037	0.028	0.286	1	DDX58
PGLS	3.35094e-08	-1.2695	0.091	0.714	0.000665496	PGLS
RGS19	0.154686	-1.26373	0.136	0.286	1	RGS19
AGPAT5	1.19635e-15	-1.26366	0.013	0.429	2.37596e-11	AGPAT5
ADAM15	4.79192e-05	-1.26354	0.026	0.286	0.951676	ADAM15
SLC24A4	0.000154081	-1.26151	0.03	0.286	1	SLC24A4
ATP5F1C	2.21358e-05	-1.26039	0.207	0.857	0.439617	ATP5F1C
PSAP	0.0131806	-1.2587	0.78	1	1	PSAP
SNX2	0.0219786	-1.25786	0.155	0.429	1	SNX2
XRN2	0.00897388	-1.25693	0.278	0.714	1	XRN2
FCGR3A	0.0865758	-1.25669	0.103	0.286	1	FCGR3A
PTGER2	0.0154596	-1.25333	0.131	0.429	1	PTGER2
MEF2A	0.00149342	-1.25273	0.172	0.571	1	MEF2A
MRPL57	1.38558e-05	-1.25133	0.136	0.714	0.275176	MRPL57
DUT	1.84549e-16	-1.24975	0.024	0.571	3.66515e-12	DUT
CSTA	0.00129205	-1.24697	0.231	0.714	1	CSTA
LYST	0.00331518	-1.24606	0.19	0.571	1	LYST
HSP90AB1	2.45453e-05	-1.24569	0.362	1	0.487469	HSP90AB1
DBNL	0.000355831	-1.24556	0.2	0.714	1	DBNL
ZNF609	0.00223818	-1.24313	0.045	0.286	1	ZNF609
NFATC2IP	3.38809e-07	-1.24144	0.106	0.714	0.00672875	NFATC2IP
COX5B	0.00163079	-1.24053	0.606	1	1	COX5B
MGME1	2.39077e-06	-1.23908	0.045	0.429	0.0474807	MGME1
CTSC	2.07079e-09	-1.23744	0.075	0.714	4.11259e-05	CTSC
NDUFC1	0.00203251	-1.23655	0.151	0.571	1	NDUFC1
KIAA0930	1.8074e-05	-1.23551	0.093	0.571	0.35895	KIAA0930
RAN	0.000423377	-1.23539	0.267	0.857	1	RAN
TYMP	0.00374244	-1.23371	0.636	1	1	TYMP
ZNF217	0.00149401	-1.23298	0.153	0.571	1	ZNF217
PPT1	0.00595948	-1.23102	0.216	0.571	1	PPT1
STX8	1.44515e-05	-1.23029	0.052	0.429	0.287006	STX8
ABHD10	7.8724e-11	-1.22702	0.009	0.286	1.56346e-06	ABHD10
NCF1	0.128215	-1.2264	0.233	0.429	1	NCF1
POGLUT1	6.27012e-23	-1.22628	0.006	0.429	1.24524e-18	POGLUT1
ATP5F1E	0.000216743	-1.22584	0.983	1	1	ATP5F1E
LINC01578	0.00352622	-1.22314	0.261	0.714	1	LINC01578
TARS	7.24272e-05	-1.22268	0.175	0.714	1	TARS
AGPAT3	4.73707e-05	-1.21801	0.058	0.429	0.940781	AGPAT3
PAK2	0.00245136	-1.21434	0.377	0.857	1	PAK2
CSF3R	4.61742e-06	-1.21389	0.082	0.571	0.091702	CSF3R
GNAQ	0.0223287	-1.21369	0.274	0.571	1	GNAQ
SNHG6	0.00212989	-1.21353	0.248	0.714	1	SNHG6
DUSP2	0.0189572	-1.21122	0.218	0.571	1	DUSP2
DYRK2	1.28183e-07	-1.2111	0.034	0.429	0.00254572	DYRK2
HSPE1	1.41938e-05	-1.21009	0.144	0.714	0.28189	HSPE1
ATP5MC3	0.0106482	-1.20908	0.412	0.714	1	ATP5MC3
MLX	0.000138012	-1.20866	0.172	0.714	1	MLX
VDAC3	0.000155605	-1.20594	0.067	0.429	1	VDAC3
C16orf91	5.45664e-12	-1.20565	0.019	0.429	1.08369e-07	C16orf91
LNPEP	0.00322093	-1.20421	0.157	0.571	1	LNPEP
DDX17	0.0139133	-1.20419	0.425	0.857	1	DDX17
SNRPF	0.00169669	-1.20303	0.155	0.571	1	SNRPF
ITGB1BP1	1.20006e-05	-1.20295	0.088	0.571	0.238332	ITGB1BP1
KMT5B	8.97928e-06	-1.20076	0.091	0.571	0.178329	KMT5B
ARHGAP10	0.000851796	-1.2007	0.039	0.286	1	ARHGAP10
MDH1	0.000722972	-1.19881	0.078	0.429	1	MDH1
MRM2	2.81141e-06	-1.19876	0.019	0.286	0.0558345	MRM2
RWDD1	0.0035073	-1.19796	0.108	0.429	1	RWDD1
EIF3G	0.0059267	-1.19749	0.209	0.571	1	EIF3G
POLR2J	0.000600069	-1.19705	0.228	0.714	1	POLR2J
YBX1	0.00169614	-1.19677	0.75	1	1	YBX1
SCO2	7.28656e-06	-1.19605	0.131	0.714	0.144711	SCO2
DDX23	9.68151e-12	-1.19588	0.019	0.429	1.92275e-07	DDX23
MRPL12	8.26758e-05	-1.1954	0.028	0.286	1	MRPL12
HMGN4	0.022548	-1.19449	0.149	0.429	1	HMGN4
VSIR	0.0698667	-1.19373	0.179	0.429	1	VSIR
FIBP	4.70405e-06	-1.19346	0.08	0.571	0.0934223	FIBP
ENY2	0.017282	-1.19291	0.409	0.714	1	ENY2
ATP5F1D	0.0365852	-1.19208	0.328	0.571	1	ATP5F1D
ISOC2	7.54707e-07	-1.19159	0.017	0.286	0.0149885	ISOC2
RASSF2	4.07199e-08	-1.18941	0.032	0.429	0.000808697	RASSF2
SLC25A3	0.0123986	-1.18775	0.474	0.857	1	SLC25A3
NT5C	0.0869533	-1.18588	0.106	0.286	1	NT5C
CALHM6	0.000902224	-1.18414	0.084	0.429	1	CALHM6
MRPS34	8.36079e-05	-1.18341	0.153	0.714	1	MRPS34
MICOS13	5.61558e-09	-1.18319	0.078	0.714	0.000111525	MICOS13
NIFK	9.21427e-06	-1.18217	0.084	0.571	0.182995	NIFK
WDR41	2.19337e-10	-1.18212	0.043	0.571	4.35603e-06	WDR41
IKZF1	4.23819e-07	-1.18105	0.039	0.429	0.00841704	IKZF1
NAA20	2.02038e-07	-1.18047	0.065	0.571	0.00401247	NAA20
PHAX	1.19018e-05	-1.17285	0.05	0.429	0.236369	PHAX
SMIM20	2.78421e-06	-1.1721	0.043	0.429	0.0552943	SMIM20
NCF4	4.79889e-09	-1.17111	0.052	0.571	9.5306e-05	NCF4
ATP5MC1	6.37259e-06	-1.17004	0.086	0.571	0.12656	ATP5MC1
RBX1	0.000529232	-1.16986	0.302	0.857	1	RBX1
MARCKSL1	0.0287324	-1.16719	0.25	0.571	1	MARCKSL1
NDRG2	2.38717e-08	-1.16491	0.013	0.286	0.000474091	NDRG2
COMMD3	1.34178e-07	-1.16459	0.062	0.571	0.00266477	COMMD3
NDUFB7	0.00258912	-1.16446	0.166	0.571	1	NDUFB7
ZC3H15	0.00796066	-1.16409	0.222	0.571	1	ZC3H15
FAM200B	0.0122246	-1.16385	0.125	0.429	1	FAM200B
TMEM258	0.00244823	-1.16209	0.55	1	1	TMEM258
NOSIP	0.00197776	-1.15951	0.157	0.571	1	NOSIP
RARS	0.000319565	-1.15905	0.075	0.429	1	RARS
METTL26	0.000213869	-1.15759	0.123	0.571	1	METTL26
SRGAP2B	0.00020791	-1.154	0.073	0.429	1	SRGAP2B
EID1	0.00124417	-1.15357	0.153	0.571	1	EID1
MPC1	2.04346e-08	-1.15348	0.056	0.571	0.000405831	MPC1
DEGS1	0.000357252	-1.1516	0.136	0.571	1	DEGS1
TOMM7	0.00843818	-1.15072	0.603	0.857	1	TOMM7
SMAD2	0.00854639	-1.14833	0.119	0.429	1	SMAD2
VPS35	0.0044499	-1.14643	0.291	0.714	1	VPS35
TK2	0.00119968	-1.14624	0.041	0.286	1	TK2
SNRPE	0.00514374	-1.14354	0.116	0.429	1	SNRPE
POLR2G	0.00931487	-1.14013	0.119	0.429	1	POLR2G
LYPLA1	0.00243834	-1.13774	0.153	0.571	1	LYPLA1
UTRN	4.55806e-08	-1.13722	0.058	0.571	0.000905231	UTRN
COPS5	4.90234e-08	-1.1369	0.06	0.571	0.000973604	COPS5
ANAPC5	4.90492e-08	-1.13685	0.058	0.571	0.000974118	ANAPC5
PFDN5	0.0105303	-1.13637	0.879	1	1	PFDN5
IFNAR1	0.0065448	-1.13584	0.356	0.714	1	IFNAR1
NDUFB5	4.53099e-07	-1.13504	0.067	0.571	0.00899855	NDUFB5
C22orf39	8.92448e-05	-1.1334	0.028	0.286	1	C22orf39
ESD	2.0746e-06	-1.13221	0.116	0.714	0.0412015	ESD
HDAC10	3.56705e-10	-1.13088	0.024	0.429	7.08416e-06	HDAC10
ATP5PO	0.000260156	-1.12972	0.185	0.714	1	ATP5PO
TEPSIN	0.000544778	-1.12895	0.034	0.286	1	TEPSIN
MTLN	8.8404e-09	-1.12887	0.052	0.571	0.00017557	MTLN
REX1BD	0.160167	-1.12544	0.136	0.286	1	REX1BD
LDHB	1.40324e-06	-1.12401	0.041	0.429	0.0278684	LDHB
TRAPPC2L	0.00142671	-1.12214	0.088	0.429	1	TRAPPC2L
GLRX2	2.5912e-08	-1.12089	0.054	0.571	0.000514612	GLRX2
LAP3	1.65727e-06	-1.12042	0.114	0.714	0.0329134	LAP3
IMPACT	2.05148e-09	-1.1202	0.011	0.286	4.07425e-05	IMPACT
PRDX3	0.000768978	-1.11942	0.151	0.571	1	PRDX3
APPL1	0.00132555	-1.11904	0.147	0.571	1	APPL1
CLEC12A	0.0108853	-1.11857	0.119	0.429	1	CLEC12A
GPR65	0.0121141	-1.11833	0.129	0.429	1	GPR65
ANKRD13A	0.0252226	-1.11826	0.073	0.286	1	ANKRD13A
MRPL54	8.06361e-05	-1.11781	0.164	0.714	1	MRPL54
FCGR2B	0.00120148	-1.11715	0.149	0.571	1	FCGR2B
TMEM160	1.43017e-05	-1.11615	0.088	0.571	0.284031	TMEM160
CSNK2A1	0.0116739	-1.11517	0.119	0.429	1	CSNK2A1
PKN2	0.00401195	-1.11465	0.106	0.429	1	PKN2
S100A10	0.282041	-1.1143	0.981	1	1	S100A10
DOCK2	0.175997	-1.11416	0.136	0.286	1	DOCK2
MRPS36	0.000433149	-1.11213	0.188	0.714	1	MRPS36
KLF2	0.00543441	-1.11151	0.265	0.714	1	KLF2
RANBP1	2.95924e-05	-1.11093	0.097	0.571	0.587704	RANBP1
NDUFA13	0.00811438	-1.11085	0.496	0.857	1	NDUFA13
SNX1	0.00852568	-1.11065	0.114	0.429	1	SNX1
ANTKMT	9.35246e-08	-1.11009	0.034	0.429	0.0018574	ANTKMT
PTGER4	0.0788109	-1.10985	0.33	0.571	1	PTGER4
COMMD9	0.00899425	-1.10984	0.058	0.286	1	COMMD9
NDUFS6	0.000424101	-1.10784	0.123	0.571	1	NDUFS6
MRPL24	5.04606e-13	-1.10774	0.017	0.429	1.00215e-08	MRPL24
C17orf49	0.0991919	-1.10749	0.36	0.571	1	C17orf49
DR1	0.00772963	-1.1071	0.123	0.429	1	DR1
ESCO1	0.00269092	-1.10678	0.093	0.429	1	ESCO1
VPS36	0.00849489	-1.10636	0.056	0.286	1	VPS36
MPV17	2.47853e-06	-1.10633	0.045	0.429	0.0492235	MPV17
ARHGAP22	0.00191661	-1.10548	0.043	0.286	1	ARHGAP22
EMG1	9.87901e-13	-1.1053	0.032	0.571	1.96197e-08	EMG1
RBPJ	0.00586899	-1.10491	0.356	0.857	1	RBPJ
PLCG2	0.000521825	-1.10431	0.321	0.857	1	PLCG2
ACP2	4.02993e-10	-1.10331	0.024	0.429	8.00344e-06	ACP2
RAB8A	0.00133925	-1.10201	0.149	0.571	1	RAB8A
DDX5	0.000349492	-1.10099	0.821	1	1	DDX5
SNRNP25	2.25164e-07	-1.09955	0.037	0.429	0.00447176	SNRNP25
NDUFB4	0.00523228	-1.09796	0.358	0.714	1	NDUFB4
SKAP2	0.00169194	-1.09699	0.218	0.714	1	SKAP2
REXO2	5.86421e-12	-1.09553	0.019	0.429	1.16463e-07	REXO2
CDC42BPB	2.72798e-07	-1.09544	0.065	0.571	0.00541777	CDC42BPB
SPOPL	0.172227	-1.09526	0.121	0.286	1	SPOPL
DNPH1	8.8404e-09	-1.09526	0.052	0.571	0.00017557	DNPH1
FLT3	9.64185e-21	-1.09331	0.002	0.286	1.91487e-16	FLT3
DENR	0.00230872	-1.09154	0.164	0.571	1	DENR
CTSO	8.85493e-06	-1.08849	0.022	0.286	0.175859	CTSO
RBCK1	0.00013466	-1.08803	0.114	0.571	1	RBCK1
IDH3B	0.034574	-1.08563	0.08	0.286	1	IDH3B
NME3	3.4198e-06	-1.08515	0.078	0.571	0.0679173	NME3
NDUFA7	0.000647364	-1.08199	0.131	0.571	1	NDUFA7
LSM5	5.28457e-06	-1.08166	0.082	0.571	0.104952	LSM5
LY6E	4.23505e-07	-1.08074	0.062	0.571	0.0084108	LY6E
TPK1	1.17181e-07	-1.08048	0.034	0.429	0.00232722	TPK1
CHCHD10	0.00132555	-1.07849	0.147	0.571	1	CHCHD10
ACYP2	4.82569e-07	-1.07831	0.037	0.429	0.00958382	ACYP2
TYROBP	0.00429107	-1.07708	0.916	1	1	TYROBP
NANS	1.94903e-06	-1.0751	0.112	0.714	0.0387078	NANS
SELENOF	0.0082045	-1.07477	0.302	0.714	1	SELENOF
PTPN6	0.00185006	-1.07375	0.25	0.714	1	PTPN6
MAN2B1	0.00116746	-1.07339	0.218	0.714	1	MAN2B1
BCL7C	0.0402286	-1.07333	0.082	0.286	1	BCL7C
WAS	0.000456069	-1.07312	0.136	0.571	1	WAS
ACSF2	2.79172e-10	-1.07298	0.024	0.429	5.54435e-06	ACSF2
SEPTIN11	1.78789e-06	-1.07285	0.043	0.429	0.0355075	SEPTIN11
ATP5MF	0.00633941	-1.07277	0.407	0.857	1	ATP5MF
CCDC85B	0.0268506	-1.07232	0.073	0.286	1	CCDC85B
RASSF4	0.0638063	-1.07215	0.185	0.429	1	RASSF4
UQCRC2	5.5928e-06	-1.07213	0.084	0.571	0.111073	UQCRC2
TECR	6.33212e-08	-1.07147	0.058	0.571	0.00125756	TECR
MRPL41	2.90837e-05	-1.07125	0.274	1	0.577602	MRPL41
ECHS1	1.01817e-05	-1.07097	0.052	0.429	0.202209	ECHS1
PHF14	1.10214e-12	-1.07027	0.017	0.429	2.18885e-08	PHF14
AP2M1	0.000621501	-1.06981	0.3	0.857	1	AP2M1
HMGB1	0.0486916	-1.06936	0.573	0.857	1	HMGB1
SPECC1	4.99116e-05	-1.06934	0.026	0.286	0.991245	SPECC1
SEC23IP	4.37382e-06	-1.06931	0.082	0.571	0.086864	SEC23IP
ZNF433-AS1	1.22563e-07	-1.06925	0.034	0.429	0.0024341	ZNF433-AS1
PSENEN	0.0187114	-1.06917	0.241	0.571	1	PSENEN
NCL	0.0110547	-1.06767	0.284	0.714	1	NCL
TDP1	2.6638e-05	-1.06701	0.056	0.429	0.529031	TDP1
TMA7	0.00913007	-1.06687	0.804	1	1	TMA7
TBC1D2B	8.29029e-07	-1.06608	0.069	0.571	0.0164645	TBC1D2B
POU2F2	0.0690306	-1.06575	0.198	0.429	1	POU2F2
RBM28	4.11726e-09	-1.06568	0.028	0.429	8.17687e-05	RBM28
ZHX1	0.00433954	-1.06562	0.047	0.286	1	ZHX1
EWSR1	0.000195673	-1.06522	0.231	0.857	1	EWSR1
CORO7	4.87323e-05	-1.06497	0.058	0.429	0.967824	CORO7
RNF130	0.0112881	-1.06288	0.356	0.714	1	RNF130
ICAM3	2.38717e-08	-1.06229	0.013	0.286	0.000474091	ICAM3
SCP2	1.26193e-06	-1.06171	0.071	0.571	0.025062	SCP2
GHITM	0.0521286	-1.06132	0.282	0.571	1	GHITM
BLVRB	0.0449602	-1.06052	0.269	0.571	1	BLVRB
SERPINB6	0.00566015	-1.0601	0.198	0.571	1	SERPINB6
LILRB5	1.12428e-30	-1.06005	0	0.286	2.23283e-26	LILRB5
SELENOP	1.12428e-30	-1.06005	0	0.286	2.23283e-26	SELENOP
SF3B5	0.0104971	-1.05979	0.351	0.714	1	SF3B5
HSPA1A	0.0315755	-1.05904	0.276	0.571	1	HSPA1A
UBXN11	0.00648344	-1.0587	0.054	0.286	1	UBXN11
PHPT1	0.000477975	-1.05765	0.125	0.571	1	PHPT1
CLIC2	7.81443e-12	-1.05702	0.019	0.429	1.55195e-07	CLIC2
DOCK8	0.0193305	-1.05542	0.149	0.429	1	DOCK8
ATG3	0.00418052	-1.05534	0.31	0.714	1	ATG3
SFSWAP	9.80375e-05	-1.05523	0.101	0.571	1	SFSWAP
EIF4H	0.00759496	-1.05391	0.211	0.571	1	EIF4H
GCA	5.34725e-05	-1.0532	0.213	0.857	1	GCA
FUNDC2	0.00383866	-1.05284	0.101	0.429	1	FUNDC2
MBD4	0.107363	-1.05247	0.116	0.286	1	MBD4
CCNH	0.00598245	-1.05017	0.11	0.429	1	CCNH
BANF1	0.000355913	-1.05014	0.116	0.571	1	BANF1
DCLRE1C	0.000285923	-1.05007	0.032	0.286	1	DCLRE1C
MCTS1	0.0230315	-1.04922	0.069	0.286	1	MCTS1
EIF3A	0.000814767	-1.0471	0.36	0.857	1	EIF3A
OFD1	0.000285923	-1.04695	0.032	0.286	1	OFD1
MBTPS1	0.000452718	-1.04669	0.071	0.429	1	MBTPS1
CHCHD3	0.00259782	-1.0464	0.045	0.286	1	CHCHD3
CXorf21	0.000721109	-1.04639	0.037	0.286	1	CXorf21
SKIL	0.0969214	-1.04517	0.315	0.571	1	SKIL
DPP8	1.74464e-05	-1.04462	0.088	0.571	0.346485	DPP8
EXOSC4	0.000144642	-1.04335	0.062	0.429	1	EXOSC4
TGFBI	0.324751	-1.04323	0.179	0.286	1	TGFBI
SLC39A13	3.36427e-05	-1.0426	0.054	0.429	0.668145	SLC39A13
VTI1B	5.17068e-05	-1.04138	0.151	0.714	1	VTI1B
ITGB2-AS1	2.40265e-06	-1.04134	0.019	0.286	0.0477167	ITGB2-AS1
C9orf16	0.00087473	-1.04073	0.129	0.571	1	C9orf16
TMSB10	0.00114433	-1.04069	0.994	1	1	TMSB10
JUND	0.00354888	-1.03876	0.825	1	1	JUND
PLXND1	0.157174	-1.03834	0.127	0.286	1	PLXND1
AC004687.1	0.00556191	-1.03723	0.05	0.286	1	AC004687.1
GRK2	0.00280533	-1.03696	0.095	0.429	1	GRK2
SMARCA2	0.00203075	-1.03679	0.091	0.429	1	SMARCA2
SUGT1	0.000423035	-1.03593	0.129	0.571	1	SUGT1
SMAP2	0.0223827	-1.03476	0.332	0.714	1	SMAP2
TAF6L	7.23981e-20	-1.03464	0.009	0.429	1.43783e-15	TAF6L
ERGIC2	5.63949e-07	-1.03429	0.039	0.429	0.0112	ERGIC2
NDUFB11	0.0186752	-1.03161	0.341	0.714	1	NDUFB11
BX284668.5	4.25588e-07	-1.02949	0.037	0.429	0.00845218	BX284668.5
CREB5	0.0144325	-1.0276	0.123	0.429	1	CREB5
EEF2	0.0183113	-1.02673	0.511	0.857	1	EEF2
BTBD6	1.44881e-15	-1.0266	0.013	0.429	2.87734e-11	BTBD6
SLC20A1	0.0158092	-1.02567	0.235	0.571	1	SLC20A1
RTL8C	0.0814311	-1.02536	0.101	0.286	1	RTL8C
DNAJC10	6.88036e-05	-1.02333	0.06	0.429	1	DNAJC10
DNMT1	0.000428485	-1.02317	0.075	0.429	1	DNMT1
SDHB	0.000239496	-1.02306	0.119	0.571	1	SDHB
C14orf119	0.0911607	-1.02217	0.108	0.286	1	C14orf119
PPP1R12A	0.00171236	-1.02206	0.22	0.714	1	PPP1R12A
TOMM5	0.000192336	-1.02202	0.114	0.571	1	TOMM5
NSD1	0.0240584	-1.02187	0.073	0.286	1	NSD1
PSMF1	0.0244411	-1.02109	0.073	0.286	1	PSMF1
CNPY3	0.00119809	-1.02003	0.086	0.429	1	CNPY3
BAG4	6.69437e-05	-1.01998	0.06	0.429	1	BAG4
CXCR4	0.00310115	-1.01772	0.164	0.571	1	CXCR4
CARD9	7.95773e-21	-1.0168	0.002	0.286	1.5804e-16	CARD9
CCDC88B	9.31219e-16	-1.0167	0.004	0.286	1.8494e-11	CCDC88B
UBAC1	6.69422e-06	-1.0152	0.08	0.571	0.132947	UBAC1
NOP14	6.98359e-16	-1.01409	0.004	0.286	1.38694e-11	NOP14
TUBA1B	0.00340081	-1.01352	0.248	0.714	1	TUBA1B
ZMYM4	0.000338473	-1.01276	0.069	0.429	1	ZMYM4
DYNC1LI1	0.0284939	-1.01193	0.136	0.429	1	DYNC1LI1
C3orf38	0.0140696	-1.01132	0.06	0.286	1	C3orf38
AL033527.4	6.98359e-16	-1.0097	0.004	0.286	1.38694e-11	AL033527.4
CTSZ	0.0289931	-1.00923	0.571	0.857	1	CTSZ
USP10	0.011301	-1.00746	0.123	0.429	1	USP10
PRPF40A	0.0236926	-1.00736	0.237	0.571	1	PRPF40A
LSG1	7.15261e-11	-1.00701	0.009	0.286	1.42051e-06	LSG1
PRPF38B	0.0137888	-1.0068	0.203	0.571	1	PRPF38B
HNRNPH3	0.0121126	-1.00605	0.222	0.571	1	HNRNPH3
TBC1D9	0.000813519	-1.00291	0.142	0.571	1	TBC1D9
GLUD1	0.00103438	-1.00231	0.144	0.571	1	GLUD1
UBE2V1	0.243571	-1.00042	0.384	0.571	1	UBE2V1
FOSB	0.170613	-1.00006	0.494	0.714	1	FOSB
H2AFY	0.0514068	-0.999228	0.509	0.714	1	H2AFY
TRMT112	0.0364905	-0.99914	0.379	0.714	1	TRMT112
ZNF720	2.38717e-08	-0.998771	0.013	0.286	0.000474091	ZNF720
PPHLN1	0.0290331	-0.998453	0.078	0.286	1	PPHLN1
HLA-DOA	8.33594e-13	-0.998014	0.006	0.286	1.65552e-08	HLA-DOA
UBE2V2	0.150532	-0.997287	0.131	0.286	1	UBE2V2
CDKN1B	0.00424005	-0.997259	0.101	0.429	1	CDKN1B
HLA-C	0.0005398	-0.99665	0.823	1	1	HLA-C
FLI1	1.15735e-06	-0.995143	0.041	0.429	0.0229849	FLI1
DYNLRB1	0.029839	-0.994894	0.405	0.714	1	DYNLRB1
TOMM22	6.88036e-05	-0.994809	0.06	0.429	1	TOMM22
PANK2	0.028168	-0.994712	0.075	0.286	1	PANK2
SNHG25	3.42357e-05	-0.994612	0.095	0.571	0.679921	SNHG25
ATP5F1A	0.0186725	-0.994492	0.067	0.286	1	ATP5F1A
SIGMAR1	8.66287e-11	-0.994116	0.009	0.286	1.72045e-06	SIGMAR1
UPF3B	2.1523e-06	-0.993438	0.043	0.429	0.0427446	UPF3B
SUPT4H1	0.0250287	-0.992049	0.2	0.571	1	SUPT4H1
PTMA	0.00596221	-0.991447	0.907	1	1	PTMA
CYB561D2	1.82518e-06	-0.991076	0.073	0.571	0.036248	CYB561D2
ATM	8.32587e-05	-0.99107	0.06	0.429	1	ATM
ICE1	0.000146624	-0.990874	0.065	0.429	1	ICE1
STX10	3.2654e-05	-0.990497	0.054	0.429	0.648509	STX10
CD180	9.31219e-16	-0.990264	0.004	0.286	1.8494e-11	CD180
NDUFA11	0.000391393	-0.990218	0.33	1	1	NDUFA11
NEDD8	0.0443053	-0.990166	0.435	0.714	1	NEDD8
FARSA	0.000544778	-0.989322	0.034	0.286	1	FARSA
CD4	0.000570353	-0.989047	0.073	0.429	1	CD4
NDUFAF5	6.39989e-20	-0.988504	0.009	0.429	1.27102e-15	NDUFAF5
UBXN1	0.129038	-0.988226	0.263	0.429	1	UBXN1
PYURF	1.05291e-05	-0.988095	0.082	0.571	0.209108	PYURF
CORO1B	0.000203961	-0.986182	0.114	0.571	1	CORO1B
HMGA1	0.00116472	-0.985415	0.134	0.571	1	HMGA1
RAP1A	0.0946716	-0.985303	0.343	0.571	1	RAP1A
TRAPPC1	0.00168304	-0.985179	0.321	0.857	1	TRAPPC1
QPCT	0.00300958	-0.984815	0.045	0.286	1	QPCT
NDUFAF4	1.59404e-15	-0.984251	0.013	0.429	3.16577e-11	NDUFAF4
COMMD8	0.0562515	-0.983968	0.091	0.286	1	COMMD8
CHCHD7	0.000385309	-0.983701	0.125	0.571	1	CHCHD7
PAX8-AS1	1.26193e-06	-0.983649	0.071	0.571	0.025062	PAX8-AS1
CCNG2	0.0520969	-0.983158	0.091	0.286	1	CCNG2
SEC24C	0.000163589	-0.982009	0.067	0.429	1	SEC24C
PTRHD1	0.0017054	-0.981913	0.041	0.286	1	PTRHD1
BAX	0.00152379	-0.981654	0.213	0.714	1	BAX
GTF3C6	0.00035525	-0.981037	0.073	0.429	1	GTF3C6
PEX16	6.43119e-06	-0.980804	0.047	0.429	0.127723	PEX16
TMEM14C	0.0460412	-0.980752	0.086	0.286	1	TMEM14C
ZNF354A	1.69329e-08	-0.980299	0.03	0.429	0.000336286	ZNF354A
GMCL1	3.94151e-06	-0.978665	0.045	0.429	0.0782783	GMCL1
LRRC25	2.41697e-05	-0.978359	0.185	0.857	0.48001	LRRC25
ENSA	0.0277203	-0.978244	0.151	0.429	1	ENSA
CTDSPL2	0.0020157	-0.977475	0.093	0.429	1	CTDSPL2
CDC5L	0.000553233	-0.976129	0.138	0.571	1	CDC5L
MBNL1	0.00163663	-0.975998	0.489	1	1	MBNL1
CCDC6	3.82447e-06	-0.975594	0.078	0.571	0.0759539	CCDC6
CCDC47	0.0191769	-0.975413	0.259	0.571	1	CCDC47
HK1	0.0200428	-0.974368	0.269	0.571	1	HK1
IFIH1	2.88788e-06	-0.974195	0.043	0.429	0.0573532	IFIH1
CPPED1	6.90598e-06	-0.972773	0.082	0.571	0.137153	CPPED1
SPN	0.000165507	-0.971641	0.03	0.286	1	SPN
PFDN4	4.13644e-05	-0.971061	0.056	0.429	0.821496	PFDN4
SRM	6.9064e-13	-0.970893	0.017	0.429	1.37161e-08	SRM
SNHG9	0.0177297	-0.970538	0.136	0.429	1	SNHG9
FGD2	4.88563e-14	-0.97008	0.015	0.429	9.70286e-10	FGD2
PPP1R7	0.000721109	-0.969352	0.037	0.286	1	PPP1R7
GATC	6.43119e-06	-0.968584	0.047	0.429	0.127723	GATC
HSPA9	0.00310027	-0.968527	0.17	0.571	1	HSPA9
ARHGEF6	1.79932e-05	-0.968456	0.024	0.286	0.357345	ARHGEF6
INTS10	0.000982991	-0.968224	0.039	0.286	1	INTS10
GTF3A	0.156347	-0.967896	0.119	0.286	1	GTF3A
MTA2	0.00920265	-0.966986	0.056	0.286	1	MTA2
SUSD1	7.99354e-07	-0.966201	0.017	0.286	0.0158752	SUSD1
HERC1	0.0169239	-0.965649	0.123	0.429	1	HERC1
LSM8	0.00137037	-0.965548	0.216	0.714	1	LSM8
PRKD3	0.000570826	-0.965188	0.078	0.429	1	PRKD3
CNBP	0.0356961	-0.964886	0.358	0.714	1	CNBP
C11orf71	8.964e-07	-0.964006	0.017	0.286	0.0178025	C11orf71
AL136038.5	9.49084e-07	-0.961156	0.017	0.286	0.0188488	AL136038.5
CAMK1	1.19836e-11	-0.959424	0.019	0.429	2.37994e-07	CAMK1
GTF2A2	0.00760693	-0.959046	0.185	0.571	1	GTF2A2
HNRNPUL2	0.150753	-0.958583	0.125	0.286	1	HNRNPUL2
COPS4	5.4559e-05	-0.957859	0.058	0.429	1	COPS4
GGNBP2	0.0235691	-0.957127	0.239	0.571	1	GGNBP2
WASF2	0.12423	-0.956573	0.237	0.429	1	WASF2
IL16	0.00191661	-0.955919	0.043	0.286	1	IL16
DNAJC4	0.0198573	-0.955414	0.069	0.286	1	DNAJC4
WASHC2A	9.2631e-05	-0.9551	0.062	0.429	1	WASHC2A
PPM1G	0.00311439	-0.954131	0.153	0.571	1	PPM1G
FAM204A	0.305119	-0.953411	0.17	0.286	1	FAM204A
XRCC6	0.000763484	-0.953162	0.207	0.714	1	XRCC6
AC025062.3	1.12428e-30	-0.95314	0	0.286	2.23283e-26	AC025062.3
SECTM1	9.49084e-07	-0.95301	0.017	0.286	0.0188488	SECTM1
TOR1AIP1	0.015185	-0.951891	0.062	0.286	1	TOR1AIP1
SNX3	0.177505	-0.950655	0.381	0.571	1	SNX3
GEMIN6	5.32333e-14	-0.94978	0.015	0.429	1.05721e-09	GEMIN6
TCEAL4	1.87874e-05	-0.949737	0.088	0.571	0.373118	TCEAL4
EMP3	0.995488	-0.94935	0.726	0.571	1	EMP3
PCBD2	1.12428e-30	-0.949144	0	0.286	2.23283e-26	PCBD2
STXBP3	0.0208357	-0.948576	0.136	0.429	1	STXBP3
UFC1	0.000663746	-0.948333	0.078	0.429	1	UFC1
RCSD1	0.0083788	-0.948264	0.185	0.571	1	RCSD1
YWHAH	0.0082884	-0.948005	0.291	0.714	1	YWHAH
SCIMP	3.46123e-06	-0.94795	0.019	0.286	0.06874	SCIMP
PDZD11	3.28644e-06	-0.947681	0.019	0.286	0.0652686	PDZD11
HIGD1A	0.0159748	-0.947587	0.129	0.429	1	HIGD1A
RBM39	0.00279135	-0.946486	0.416	1	1	RBM39
CBR4	8.964e-07	-0.946405	0.017	0.286	0.0178025	CBR4
OTULINL	0.00765961	-0.945799	0.054	0.286	1	OTULINL
CCNL2	4.90946e-06	-0.944936	0.078	0.571	0.0975019	CCNL2
GAS7	8.46539e-07	-0.944524	0.017	0.286	0.0168123	GAS7
SNRNP70	0.00139536	-0.944516	0.144	0.571	1	SNRNP70
UQCRH	0.087276	-0.94357	0.504	0.714	1	UQCRH
MICU2	0.00996258	-0.94311	0.056	0.286	1	MICU2
PIN4	0.000978186	-0.941878	0.084	0.429	1	PIN4
UQCC2	0.000148651	-0.941088	0.03	0.286	1	UQCC2
RIPK1	0.000154081	-0.940681	0.03	0.286	1	RIPK1
CSNK1G2	0.0102307	-0.940409	0.125	0.429	1	CSNK1G2
URB1	7.95773e-21	-0.940351	0.002	0.286	1.5804e-16	URB1
B4GALT7	1.11341e-06	-0.940077	0.041	0.429	0.0221124	B4GALT7
NDUFA8	4.3832e-05	-0.93965	0.056	0.429	0.870504	NDUFA8
HDAC8	3.34082e-06	-0.93945	0.043	0.429	0.0663487	HDAC8
SNRPD2	0.0903175	-0.939207	0.397	0.714	1	SNRPD2
NOL8	2.14721e-05	-0.93825	0.024	0.286	0.426435	NOL8
KIF1C	2.17031e-05	-0.938125	0.052	0.429	0.431024	KIF1C
COPG1	0.0112085	-0.93616	0.116	0.429	1	COPG1
NUDC	0.000394411	-0.936013	0.123	0.571	1	NUDC
PPP2R1A	0.000253189	-0.935806	0.116	0.571	1	PPP2R1A
MVP	0.0134887	-0.935229	0.2	0.571	1	MVP
SNRPG	0.00131442	-0.935208	0.425	1	1	SNRPG
FKBP2	0.000609058	-0.934534	0.078	0.429	1	FKBP2
POLD2	7.49375e-14	-0.934372	0.015	0.429	1.48826e-09	POLD2
TCF4	0.0130215	-0.93435	0.211	0.571	1	TCF4
RASAL3	0.000602095	-0.933959	0.037	0.286	1	RASAL3
CDC14A	1.84914e-09	-0.93039	0.026	0.429	3.6724e-05	CDC14A
MRPL21	0.00171813	-0.930175	0.091	0.429	1	MRPL21
SRFBP1	3.26242e-08	-0.929906	0.054	0.571	0.000647918	SRFBP1
ADAP2	3.03587e-07	-0.929698	0.037	0.429	0.00602924	ADAP2
PTPRC	0.00810632	-0.929571	0.573	1	1	PTPRC
RTRAF	0.00943052	-0.929467	0.123	0.429	1	RTRAF
GSN	0.013953	-0.929156	0.22	0.571	1	GSN
PLCB2	9.31219e-16	-0.928923	0.004	0.286	1.8494e-11	PLCB2
PSMG4	6.54206e-10	-0.928741	0.024	0.429	1.29925e-05	PSMG4
MCOLN2	5.99104e-09	-0.928037	0.028	0.429	0.000118982	MCOLN2
FDPS	0.0327084	-0.927596	0.078	0.286	1	FDPS
FCF1	1.44464e-05	-0.926999	0.05	0.429	0.286906	FCF1
IPO7	0.00204512	-0.926064	0.153	0.571	1	IPO7
TFAM	9.3925e-05	-0.924972	0.101	0.571	1	TFAM
TMEM230	0.000628149	-0.924908	0.127	0.571	1	TMEM230
GAPT	3.64491e-06	-0.924678	0.019	0.286	0.072388	GAPT
LRRC23	0.000159698	-0.92406	0.03	0.286	1	LRRC23
NECAP2	0.00355576	-0.923625	0.168	0.571	1	NECAP2
TBXAS1	0.0225025	-0.923511	0.14	0.429	1	TBXAS1
EEF1D	0.0201013	-0.923241	0.608	1	1	EEF1D
CTBS	4.70547e-05	-0.923173	0.142	0.714	0.934506	CTBS
DOK2	0.00566135	-0.923116	0.112	0.429	1	DOK2
GAS5	0.114039	-0.922636	0.116	0.286	1	GAS5
ANXA7	0.00512164	-0.922099	0.164	0.571	1	ANXA7
ERO1B	0.00864701	-0.922008	0.058	0.286	1	ERO1B
COA4	2.25164e-07	-0.920766	0.037	0.429	0.00447176	COA4
RSPRY1	0.000426214	-0.920356	0.073	0.429	1	RSPRY1
CD33	2.65259e-07	-0.920086	0.062	0.571	0.00526804	CD33
CWC25	0.12082	-0.919958	0.121	0.286	1	CWC25
SLC40A1	4.37042e-34	-0.919805	0.002	0.429	8.67966e-30	SLC40A1
PSMB8-AS1	7.41045e-09	-0.919219	0.028	0.429	0.000147172	PSMB8-AS1
SPATS2L	2.4531e-07	-0.918975	0.037	0.429	0.00487186	SPATS2L
AKNA	3.03587e-07	-0.918947	0.037	0.429	0.00602924	AKNA
MPHOSPH10	2.38717e-08	-0.917386	0.013	0.286	0.000474091	MPHOSPH10
RBBP6	0.0448182	-0.917131	0.168	0.429	1	RBBP6
LRPPRC	4.60024e-05	-0.9169	0.026	0.286	0.913607	LRPPRC
KIF5B	0.0175012	-0.916814	0.345	0.714	1	KIF5B
CEP44	1.95701e-09	-0.916754	0.026	0.429	3.88663e-05	CEP44
NUTF2	0.00718746	-0.916482	0.121	0.429	1	NUTF2
TARBP2	2.22143e-08	-0.915918	0.013	0.286	0.000441175	TARBP2
TBCB	7.56934e-05	-0.914539	0.101	0.571	1	TBCB
BST2	0.0383585	-0.913924	0.149	0.429	1	BST2
CRYL1	0.000876659	-0.913782	0.039	0.286	1	CRYL1
IRF4	0.00241187	-0.913741	0.045	0.286	1	IRF4
UQCR11	0.00869626	-0.913078	0.595	1	1	UQCR11
DDX46	0.0136771	-0.91224	0.123	0.429	1	DDX46
DCTN2	0.000242921	-0.912196	0.114	0.571	1	DCTN2
HEATR5A	2.31719e-06	-0.911954	0.043	0.429	0.0460195	HEATR5A
SLC35A1	0.000436985	-0.911746	0.034	0.286	1	SLC35A1
GIMAP4	7.8724e-11	-0.911737	0.009	0.286	1.56346e-06	GIMAP4
IMP3	0.00178351	-0.911708	0.091	0.429	1	IMP3
CBWD5	5.45879e-10	-0.911656	0.024	0.429	1.08412e-05	CBWD5
DMAC2L	2.40345e-08	-0.911476	0.03	0.429	0.000477325	DMAC2L
DAPK1	0.00184707	-0.910429	0.041	0.286	1	DAPK1
TMEM243	0.000928415	-0.910194	0.039	0.286	1	TMEM243
PPM1K	1.03031e-06	-0.908692	0.041	0.429	0.020462	PPM1K
NME1	0.000100029	-0.90851	0.028	0.286	1	NME1
NUP93	2.38717e-08	-0.908369	0.013	0.286	0.000474091	NUP93
RNASEH2C	0.000989732	-0.907183	0.136	0.571	1	RNASEH2C
SLC25A13	0.00341114	-0.906691	0.103	0.429	1	SLC25A13
GNL3	6.9037e-07	-0.905868	0.039	0.429	0.0137108	GNL3
ANKRD44	0.07466	-0.905782	0.099	0.286	1	ANKRD44
SERF2	0.00283358	-0.905559	0.976	1	1	SERF2
AC245014.3	0.00248341	-0.905499	0.091	0.429	1	AC245014.3
ZFYVE19	1.79513e-17	-0.905211	0.011	0.429	3.56513e-13	ZFYVE19
AC027644.3	0.0263436	-0.904929	0.071	0.286	1	AC027644.3
UBR5-AS1	9.53078e-11	-0.904693	0.009	0.286	1.89281e-06	UBR5-AS1
CMTM7	0.000135804	-0.904535	0.065	0.429	1	CMTM7
GADD45B	0.899251	-0.903289	0.511	0.429	1	GADD45B
NAGK	0.0145909	-0.902624	0.218	0.571	1	NAGK
PRKCB	0.00383218	-0.901885	0.231	0.714	1	PRKCB
LMNA	0.0498804	-0.901587	0.442	0.714	1	LMNA
GAB3	0.00029566	-0.900907	0.032	0.286	1	GAB3
PTRH1	0.000955342	-0.900475	0.039	0.286	1	PTRH1
TCP11L2	0.000177726	-0.900334	0.03	0.286	1	TCP11L2
ELF4	9.78889e-05	-0.900267	0.06	0.429	1	ELF4
CIITA	2.52602e-08	-0.899622	0.03	0.429	0.000501668	CIITA
VPS16	0.000639569	-0.89934	0.037	0.286	1	VPS16
CSTF3	0.000326769	-0.899174	0.032	0.286	1	CSTF3
MSRB1	0.000923339	-0.898576	0.08	0.429	1	MSRB1
ITSN2	0.00485455	-0.898507	0.175	0.571	1	ITSN2
PRKRA	7.52344e-08	-0.897318	0.032	0.429	0.00149416	PRKRA
OST4	0.0324041	-0.896929	0.705	0.857	1	OST4
HERC2	2.07413e-06	-0.89653	0.043	0.429	0.0411923	HERC2
CTNND1	0.0107735	-0.895902	0.127	0.429	1	CTNND1
BOLA3	0.0162796	-0.89508	0.067	0.286	1	BOLA3
PEX1	2.75541e-08	-0.894739	0.013	0.286	0.000547225	PEX1
STT3B	0.0413778	-0.894323	0.254	0.571	1	STT3B
EXOSC1	2.68411e-06	-0.893318	0.043	0.429	0.0533064	EXOSC1
SELPLG	0.0217272	-0.892553	0.067	0.286	1	SELPLG
HAGH	9.48246e-06	-0.892453	0.082	0.571	0.188322	HAGH
PPIL2	0.000465554	-0.892206	0.034	0.286	1	PPIL2
RPP40	1.12428e-30	-0.892149	0	0.286	2.23283e-26	RPP40
EIF3E	0.0267601	-0.892029	0.226	0.571	1	EIF3E
IGFLR1	8.25431e-05	-0.89164	0.101	0.571	1	IGFLR1
DCXR	0.00154264	-0.891472	0.086	0.429	1	DCXR
CCT6A	0.0723759	-0.890218	0.097	0.286	1	CCT6A
NUDCD2	1.63541e-06	-0.890157	0.041	0.429	0.0324791	NUDCD2
EPB41	2.96191e-06	-0.889289	0.019	0.286	0.0588235	EPB41
PRPF19	3.17853e-08	-0.889284	0.013	0.286	0.000631256	PRPF19
LTBP3	1.84175e-07	-0.889082	0.015	0.286	0.00365771	LTBP3
CTSD	0.6849	-0.888926	0.433	0.286	1	CTSD
EXD2	7.95773e-21	-0.888684	0.002	0.286	1.5804e-16	EXD2
RER1	0.0121079	-0.88851	0.306	0.714	1	RER1
PHB2	0.00050063	-0.888338	0.075	0.429	1	PHB2
ZMYM3	1.84175e-07	-0.888193	0.015	0.286	0.00365771	ZMYM3
OGDH	0.00256811	-0.887525	0.095	0.429	1	OGDH
PDCD6IP	0.00652227	-0.88621	0.274	0.714	1	PDCD6IP
MMS19	3.07986e-08	-0.885251	0.03	0.429	0.00061166	MMS19
DIS3L	8.33594e-13	-0.88482	0.006	0.286	1.65552e-08	DIS3L
PWP1	2.78421e-06	-0.884048	0.043	0.429	0.0552943	PWP1
DDX21	0.0237717	-0.881688	0.325	0.714	1	DDX21
KIAA1109	0.00429806	-0.881618	0.103	0.429	1	KIAA1109
RNFT1	0.0378567	-0.881459	0.078	0.286	1	RNFT1
MSRA	0.00104052	-0.88093	0.039	0.286	1	MSRA
TTYH2	1.84175e-07	-0.880072	0.015	0.286	0.00365771	TTYH2
ARL6IP4	0.00679273	-0.879446	0.256	0.714	1	ARL6IP4
HIST1H2BE	1.88957e-09	-0.878945	0.011	0.286	3.75269e-05	HIST1H2BE
CCT3	1.31609e-06	-0.878778	0.069	0.571	0.0261375	CCT3
CPNE1	0.00280533	-0.87806	0.095	0.429	1	CPNE1
TRIM13	0.000144642	-0.878007	0.062	0.429	1	TRIM13
ARHGAP4	5.40645e-06	-0.877411	0.045	0.429	0.107372	ARHGAP4
KIAA2013	9.70566e-07	-0.877129	0.067	0.571	0.0192754	KIAA2013
FTO	2.05467e-05	-0.876924	0.024	0.286	0.408058	FTO
STAB1	0.00556191	-0.876363	0.05	0.286	1	STAB1
SF3B6	0.00519443	-0.876208	0.343	0.857	1	SF3B6
TIAL1	0.219604	-0.87596	0.147	0.286	1	TIAL1
TUFM	0.0237749	-0.875808	0.134	0.429	1	TUFM
RPN2	0.131315	-0.875799	0.218	0.429	1	RPN2
NUDT16	0.00259782	-0.875459	0.045	0.286	1	NUDT16
YLPM1	6.88099e-14	-0.875398	0.015	0.429	1.36656e-09	YLPM1
TRIR	0.011463	-0.874907	0.416	0.857	1	TRIR
PPP2R5A	0.000942626	-0.874646	0.08	0.429	1	PPP2R5A
RABL6	0.00685154	-0.874529	0.052	0.286	1	RABL6
AIMP1	6.79402e-05	-0.874505	0.144	0.714	1	AIMP1
POLD4	0.237136	-0.874478	0.28	0.429	1	POLD4
MAX	0.039177	-0.874339	0.155	0.429	1	MAX
FNTA	0.00141284	-0.873941	0.041	0.286	1	FNTA
CCAR2	0.00247245	-0.873611	0.045	0.286	1	CCAR2
KBTBD2	0.146223	-0.873512	0.127	0.286	1	KBTBD2
SMCO4	0.00347177	-0.872688	0.099	0.429	1	SMCO4
AXL	0.00051169	-0.872604	0.034	0.286	1	AXL
TNFAIP8L2	9.68151e-12	-0.871805	0.019	0.429	1.92275e-07	TNFAIP8L2
CCDC66	2.28242e-07	-0.871608	0.034	0.429	0.00453288	CCDC66
IGSF6	0.00096177	-0.870412	0.203	0.714	1	IGSF6
2022-03-01	0.220004	-0.869587	0.151	0.286	1	2022-03-01
HDAC5	0.0318029	-0.869407	0.073	0.286	1	HDAC5
REPIN1	2.56488e-08	-0.868349	0.013	0.286	0.000509386	REPIN1
AP003307.1	8.33594e-13	-0.86757	0.006	0.286	1.65552e-08	AP003307.1
PSMD4	0.294146	-0.867467	0.175	0.286	1	PSMD4
HNRNPUL1	0.00583803	-0.867426	0.183	0.571	1	HNRNPUL1
APAF1	0.0145768	-0.867326	0.134	0.429	1	APAF1
RETREG3	0.0013212	-0.86661	0.086	0.429	1	RETREG3
NUCKS1	0.0492693	-0.86641	0.261	0.571	1	NUCKS1
NADK2	9.53078e-11	-0.866244	0.009	0.286	1.89281e-06	NADK2
NUDT1	6.17369e-06	-0.865969	0.08	0.571	0.122609	NUDT1
RPA2	0.00359058	-0.864301	0.101	0.429	1	RPA2
BTBD7	0.00300933	-0.864296	0.095	0.429	1	BTBD7
PSME1	0.0316559	-0.863733	0.347	0.714	1	PSME1
MTIF3	0.0078233	-0.863552	0.116	0.429	1	MTIF3
THEMIS2	0.000275668	-0.862692	0.17	0.714	1	THEMIS2
CRELD2	0.00406119	-0.862457	0.05	0.286	1	CRELD2
FBL	0.0143304	-0.861477	0.06	0.286	1	FBL
SPRYD7	0.00191661	-0.86123	0.043	0.286	1	SPRYD7
YWHAB	0.0357185	-0.860468	0.56	1	1	YWHAB
CDK5RAP3	0.000236972	-0.86042	0.067	0.429	1	CDK5RAP3
FAM49B	0.0806179	-0.860191	0.347	0.571	1	FAM49B
PSMB8	0.0105679	-0.85987	0.121	0.429	1	PSMB8
MTRNR2L1	0.00417709	-0.859798	0.099	0.429	1	MTRNR2L1
PTP4A2	0.0155208	-0.859002	0.558	0.857	1	PTP4A2
ATR	2.56488e-08	-0.858318	0.013	0.286	0.000509386	ATR
MANBA	0.00985074	-0.858056	0.203	0.571	1	MANBA
MX2	0.00149132	-0.857429	0.041	0.286	1	MX2
CAMK2D	0.000241583	-0.85672	0.032	0.286	1	CAMK2D
MIB2	0.00119826	-0.856432	0.039	0.286	1	MIB2
TAGAP	0.023794	-0.855667	0.069	0.286	1	TAGAP
IFI44	2.75541e-08	-0.855392	0.013	0.286	0.000547225	IFI44
RAB11FIP1	0.0219337	-0.855	0.222	0.571	1	RAB11FIP1
ECHDC1	0.0342618	-0.854227	0.075	0.286	1	ECHDC1
PEPD	0.00259782	-0.853933	0.045	0.286	1	PEPD
CYP2S1	0.00444723	-0.853899	0.05	0.286	1	CYP2S1
CNOT4	0.00793876	-0.853081	0.116	0.429	1	CNOT4
ITGAL	0.0127242	-0.852592	0.058	0.286	1	ITGAL
TTC17	0.00475826	-0.852429	0.05	0.286	1	TTC17
CLCN3	3.67824e-05	-0.852235	0.054	0.429	0.730498	CLCN3
RAP1GDS1	4.3832e-05	-0.852149	0.056	0.429	0.870504	RAP1GDS1
NUP205	9.27113e-05	-0.851921	0.028	0.286	1	NUP205
XAB2	0.00041006	-0.85183	0.034	0.286	1	XAB2
AFTPH	0.0924957	-0.851794	0.218	0.429	1	AFTPH
RRP7A	0.000651228	-0.851508	0.075	0.429	1	RRP7A
CNTRL	0.00327717	-0.850875	0.047	0.286	1	CNTRL
SEC31A	0.0607302	-0.850746	0.166	0.429	1	SEC31A
MOB4	0.0183762	-0.850576	0.144	0.429	1	MOB4
MOB1A	0.0178048	-0.849658	0.534	0.857	1	MOB1A
TTF2	2.84533e-09	-0.849641	0.011	0.286	5.65083e-05	TTF2
AFMID	2.4492e-05	-0.849584	0.024	0.286	0.48641	AFMID
PEX13	0.00279678	-0.848466	0.045	0.286	1	PEX13
MIS18BP1	0.00335045	-0.848149	0.097	0.429	1	MIS18BP1
IRF3	0.0416289	-0.848002	0.08	0.286	1	IRF3
PARP4	0.00335568	-0.84753	0.047	0.286	1	PARP4
INTS11	0.00621603	-0.845937	0.054	0.286	1	INTS11
ACTL6A	1.96595e-05	-0.844814	0.024	0.286	0.390437	ACTL6A
GAA	0.00465246	-0.844552	0.05	0.286	1	GAA
TMEM14B	0.00431978	-0.844253	0.095	0.429	1	TMEM14B
EMC7	0.0010566	-0.843837	0.136	0.571	1	EMC7
PRMT2	0.000810349	-0.843771	0.196	0.714	1	PRMT2
GDI2	0.0109816	-0.843727	0.3	0.714	1	GDI2
DUSP23	0.00360159	-0.843101	0.047	0.286	1	DUSP23
PIGS	5.36143e-05	-0.842464	0.056	0.429	1	PIGS
MRPS14	0.000116331	-0.84212	0.028	0.286	1	MRPS14
PIGM	2.22784e-07	-0.841933	0.015	0.286	0.00442449	PIGM
NKIRAS2	0.293336	-0.840987	0.144	0.286	1	NKIRAS2
CASP9	8.0482e-06	-0.840168	0.022	0.286	0.159837	CASP9
CCDC28A	0.00732948	-0.839754	0.112	0.429	1	CCDC28A
CSF2RA	0.697633	-0.838995	0.239	0.286	1	CSF2RA
DGCR2	0.000258483	-0.838672	0.032	0.286	1	DGCR2
LINC00847	0.00166575	-0.838194	0.086	0.429	1	LINC00847
SMIM19	0.00486623	-0.837909	0.05	0.286	1	SMIM19
PLEKHA1	0.000465554	-0.8373	0.034	0.286	1	PLEKHA1
PSIP1	0.0545328	-0.837225	0.084	0.286	1	PSIP1
TOR1A	2.53248e-05	-0.836208	0.052	0.429	0.502951	TOR1A
WASHC3	0.00662099	-0.835669	0.054	0.286	1	WASHC3
AKR7A2	1.54044e-05	-0.835633	0.05	0.429	0.30593	AKR7A2
DUSP6	0.900152	-0.835476	0.534	0.429	1	DUSP6
AIMP2	2.22784e-07	-0.83416	0.015	0.286	0.00442449	AIMP2
SEM1	0.047723	-0.833926	0.459	0.714	1	SEM1
RAD17	0.000465554	-0.833717	0.034	0.286	1	RAD17
ATP7A	0.00972629	-0.833708	0.058	0.286	1	ATP7A
XPO1	0.0421967	-0.832678	0.155	0.429	1	XPO1
MGAT4B	0.000106084	-0.832256	0.06	0.429	1	MGAT4B
NAPA	0.0168494	-0.83221	0.274	0.714	1	NAPA
MANF	0.001431	-0.831962	0.2	0.714	1	MANF
GORASP1	5.63706e-05	-0.830791	0.026	0.286	1	GORASP1
NAXD	1.00474e-06	-0.830734	0.017	0.286	0.0199542	NAXD
SAP18	0.00582921	-0.830525	0.375	0.857	1	SAP18
ASPSCR1	0.000204753	-0.830442	0.03	0.286	1	ASPSCR1
NAA10	0.040101	-0.830129	0.078	0.286	1	NAA10
TRAPPC8	0.00832573	-0.830074	0.056	0.286	1	TRAPPC8
AGER	1.96264e-07	-0.829836	0.015	0.286	0.00389779	AGER
ACTR3	0.0117092	-0.829343	0.657	1	1	ACTR3
SSR4	0.087802	-0.829254	0.496	0.714	1	SSR4
ZNF322	6.15952e-10	-0.82912	0.024	0.429	1.22328e-05	ZNF322
ANAPC15	4.91923e-05	-0.829083	0.056	0.429	0.97696	ANAPC15
PLXNB2	0.370526	-0.828789	0.172	0.286	1	PLXNB2
ACTG1	0.034169	-0.828427	0.808	1	1	ACTG1
SERTAD1	0.0119355	-0.825036	0.209	0.571	1	SERTAD1
POLE4	0.00206853	-0.824572	0.091	0.429	1	POLE4
WDR61	0.00041006	-0.824296	0.034	0.286	1	WDR61
ERMARD	1.12428e-30	-0.823471	0	0.286	2.23283e-26	ERMARD
ST14	0.000699864	-0.82325	0.037	0.286	1	ST14
OCIAD1	0.00242591	-0.822176	0.151	0.571	1	OCIAD1
SGK3	0.0186657	-0.821844	0.125	0.429	1	SGK3
TIMM8B	0.00613723	-0.820865	0.183	0.571	1	TIMM8B
ZNF511	0.000403716	-0.820577	0.071	0.429	1	ZNF511
NSL1	0.00540689	-0.820287	0.052	0.286	1	NSL1
PYCR2	8.85493e-06	-0.81984	0.022	0.286	0.175859	PYCR2
OTUD6B	5.41344e-05	-0.819233	0.026	0.286	1	OTUD6B
E2F3	0.0165721	-0.81863	0.134	0.429	1	E2F3
ZNF24	0.0979982	-0.818242	0.106	0.286	1	ZNF24
MRPS26	1.06353e-06	-0.817605	0.017	0.286	0.0211218	MRPS26
CCDC59	0.0139136	-0.81737	0.127	0.429	1	CCDC59
NADK	0.0283905	-0.817086	0.069	0.286	1	NADK
SPPL3	0.00317112	-0.816996	0.095	0.429	1	SPPL3
NPC2	0.106626	-0.816482	0.627	0.857	1	NPC2
CCDC22	0.000982991	-0.81644	0.039	0.286	1	CCDC22
COA5	0.00899425	-0.81633	0.058	0.286	1	COA5
COL9A2	1.12428e-30	-0.816328	0	0.286	2.23283e-26	COL9A2
CREBZF	0.000179577	-0.815813	0.065	0.429	1	CREBZF
ZMAT3	1.02114e-05	-0.8158	0.022	0.286	0.202799	ZMAT3
HDGF	0.424673	-0.815709	0.2	0.286	1	HDGF
HMGN1	0.00820789	-0.814858	0.498	0.857	1	HMGN1
SF3B3	1.45812e-06	-0.814014	0.041	0.429	0.0289582	SF3B3
EIF4A2	0.257409	-0.813691	0.325	0.429	1	EIF4A2
LSM3	0.00164422	-0.812244	0.14	0.571	1	LSM3
DHX36	0.00402589	-0.812117	0.162	0.571	1	DHX36
COPA	0.0669721	-0.812086	0.289	0.571	1	COPA
NEURL1	1.12428e-30	-0.811934	0	0.286	2.23283e-26	NEURL1
AC114763.1	1.12428e-30	-0.811934	0	0.286	2.23283e-26	AC114763.1
SRSF7	0.0404479	-0.811531	0.155	0.429	1	SRSF7
UROD	0.0213864	-0.810508	0.071	0.286	1	UROD
RASSF1	0.00431053	-0.809927	0.101	0.429	1	RASSF1
PAPOLA	0.0117893	-0.809656	0.386	0.857	1	PAPOLA
EMC4	0.0136253	-0.809304	0.062	0.286	1	EMC4
ADCY7	0.0101119	-0.809243	0.058	0.286	1	ADCY7
NRROS	5.19824e-05	-0.809226	0.026	0.286	1	NRROS
STX2	0.00133818	-0.808872	0.041	0.286	1	STX2
ECD	0.00253443	-0.808738	0.045	0.286	1	ECD
SIDT2	0.00615662	-0.808524	0.052	0.286	1	SIDT2
SSBP4	1.41253e-06	-0.808204	0.039	0.429	0.0280528	SSBP4
RABEP1	0.00214603	-0.80809	0.091	0.429	1	RABEP1
CD72	8.78304e-07	-0.807215	0.039	0.429	0.0174431	CD72
GATD3B	0.000165507	-0.8067	0.03	0.286	1	GATD3B
EMB	0.000451058	-0.806573	0.034	0.286	1	EMB
NOB1	7.95773e-21	-0.806472	0.002	0.286	1.5804e-16	NOB1
RNF166	0.00141284	-0.805571	0.041	0.286	1	RNF166
KDM2B	0.0078362	-0.8055	0.056	0.286	1	KDM2B
SDCCAG8	0.0396576	-0.805203	0.256	0.571	1	SDCCAG8
ZNF821	4.99116e-05	-0.804862	0.026	0.286	0.991245	ZNF821
ARHGEF10L	0.0478532	-0.804582	0.08	0.286	1	ARHGEF10L
MRPL3	1.74013e-09	-0.803983	0.011	0.286	3.45591e-05	MRPL3
UBE2E2	0.0333906	-0.803641	0.144	0.429	1	UBE2E2
ERF	0.00025495	-0.803471	0.067	0.429	1	ERF
ERCC6	1.29235e-05	-0.803293	0.022	0.286	0.25666	ERCC6
ADAM28	0.00342675	-0.802959	0.091	0.429	1	ADAM28
ZNF518A	0.0163095	-0.802716	0.065	0.286	1	ZNF518A
CMC1	0.00740772	-0.802382	0.11	0.429	1	CMC1
AP2S1	0.0622658	-0.801757	0.597	0.714	1	AP2S1
RGS10	0.134374	-0.801484	0.47	0.714	1	RGS10
PDCD6	0.0293309	-0.800954	0.151	0.429	1	PDCD6
PGS1	0.00791139	-0.800091	0.177	0.571	1	PGS1
SLC27A5	7.43019e-13	-0.799939	0.006	0.286	1.47564e-08	SLC27A5
CD1D	7.95773e-21	-0.799598	0.002	0.286	1.5804e-16	CD1D
CAPNS1	0.25519	-0.799532	0.306	0.429	1	CAPNS1
MTAP	9.34982e-13	-0.799397	0.006	0.286	1.85687e-08	MTAP
PSMB10	0.00865134	-0.799276	0.114	0.429	1	PSMB10
NAIP	0.0212176	-0.799264	0.069	0.286	1	NAIP
TXNL1	0.0177429	-0.799023	0.19	0.571	1	TXNL1
LPCAT2	0.00200532	-0.798576	0.088	0.429	1	LPCAT2
ANP32A	0.0124796	-0.798235	0.207	0.571	1	ANP32A
RASSF5	0.0717582	-0.798137	0.19	0.429	1	RASSF5
MIR29B2CHG	0.00259782	-0.797885	0.045	0.286	1	MIR29B2CHG
PTDSS1	0.00327717	-0.79771	0.047	0.286	1	PTDSS1
EXOC6	2.05148e-09	-0.797664	0.011	0.286	4.07425e-05	EXOC6
PAXX	0.000120782	-0.797348	0.028	0.286	1	PAXX
DAGLB	0.0125907	-0.796868	0.06	0.286	1	DAGLB
TDRD3	7.15261e-11	-0.796493	0.009	0.286	1.42051e-06	TDRD3
MRPL2	0.000562059	-0.79632	0.034	0.286	1	MRPL2
F8A1	0.000495857	-0.796278	0.034	0.286	1	F8A1
EHMT1	4.39152e-05	-0.796253	0.054	0.429	0.872156	EHMT1
PDLIM1	6.62125e-13	-0.795658	0.006	0.286	1.31498e-08	PDLIM1
HIST1H4J	2.05148e-09	-0.795418	0.011	0.286	4.07425e-05	HIST1H4J
LPXN	0.0235131	-0.795324	0.336	0.714	1	LPXN
C2orf49	0.00345846	-0.795157	0.095	0.429	1	C2orf49
PTAFR	0.0144598	-0.793728	0.233	0.571	1	PTAFR
FAS	0.000100029	-0.793627	0.028	0.286	1	FAS
CHM	0.106458	-0.793477	0.103	0.286	1	CHM
COQ5	9.53078e-11	-0.792962	0.009	0.286	1.89281e-06	COQ5
BLOC1S1	0.0130873	-0.792659	0.5	0.857	1	BLOC1S1
FKBP8	0.0820608	-0.792624	0.345	0.571	1	FKBP8
CRKL	0.0132559	-0.792022	0.125	0.429	1	CRKL
PSMB4	0.0104356	-0.791745	0.205	0.571	1	PSMB4
CIAO3	2.56488e-08	-0.791626	0.013	0.286	0.000509386	CIAO3
TMEM147	0.000583141	-0.791551	0.073	0.429	1	TMEM147
WIPF1	0.108871	-0.791342	0.22	0.429	1	WIPF1
SNHG32	0.00343589	-0.790119	0.047	0.286	1	SNHG32
IKZF5	0.000788493	-0.790112	0.037	0.286	1	IKZF5
TNRC18	0.00781934	-0.79005	0.054	0.286	1	TNRC18
SDR42E2	9.31219e-16	-0.789905	0.004	0.286	1.8494e-11	SDR42E2
CYP20A1	0.0109908	-0.789271	0.056	0.286	1	CYP20A1
GNG10	0.0828032	-0.787612	0.325	0.571	1	GNG10
RBIS	0.0622782	-0.787438	0.172	0.429	1	RBIS
DHX9	0.00801612	-0.786676	0.112	0.429	1	DHX9
SLC25A20	8.0655e-16	-0.78621	0.004	0.286	1.60181e-11	SLC25A20
OAS3	2.05148e-09	-0.78534	0.011	0.286	4.07425e-05	OAS3
MRPL15	2.99525e-06	-0.784133	0.043	0.429	0.0594856	MRPL15
KLHL42	9.31219e-16	-0.783928	0.004	0.286	1.8494e-11	KLHL42
PHF11	0.0299349	-0.78332	0.075	0.286	1	PHF11
Z97192.3	9.64185e-21	-0.783133	0.002	0.286	1.91487e-16	Z97192.3
ASMTL	0.0045284	-0.78248	0.101	0.429	1	ASMTL
PSMD14	0.0256459	-0.781966	0.147	0.429	1	PSMD14
IQCG	2.22688e-09	-0.781131	0.011	0.286	4.42259e-05	IQCG
HIST2H2AA4	0.171137	-0.781081	0.252	0.429	1	HIST2H2AA4
NIPBL	0.129176	-0.780704	0.239	0.429	1	NIPBL
MRPL17	0.031286	-0.780271	0.078	0.286	1	MRPL17
PCNX2	8.66287e-11	-0.779042	0.009	0.286	1.72045e-06	PCNX2
MYADM	0.468245	-0.778828	0.556	0.429	1	MYADM
RTL5	8.66287e-11	-0.778337	0.009	0.286	1.72045e-06	RTL5
RAB1B	0.384924	-0.778126	0.192	0.286	1	RAB1B
DEK	0.0231431	-0.777749	0.554	0.857	1	DEK
ZNF138	9.64185e-21	-0.7774	0.002	0.286	1.91487e-16	ZNF138
SNF8	0.21596	-0.77585	0.144	0.286	1	SNF8
GAR1	8.46539e-07	-0.775591	0.017	0.286	0.0168123	GAR1
VTI1A	0.000596194	-0.77526	0.073	0.429	1	VTI1A
GSK3A	0.00499432	-0.774408	0.101	0.429	1	GSK3A
USO1	0.00538924	-0.774331	0.103	0.429	1	USO1
KIF3B	0.0219277	-0.774282	0.069	0.286	1	KIF3B
SMC3	0.00903832	-0.774244	0.114	0.429	1	SMC3
FAM98A	2.37311e-07	-0.774104	0.015	0.286	0.004713	FAM98A
GTF3C5	0.000120782	-0.772768	0.028	0.286	1	GTF3C5
AAMDC	0.0020181	-0.772757	0.043	0.286	1	AAMDC
TIPARP-AS1	1.17539e-12	-0.772253	0.006	0.286	2.33433e-08	TIPARP-AS1
NCOA4	0.0720624	-0.77166	0.293	0.571	1	NCOA4
GNAS	0.113966	-0.771097	0.511	0.714	1	GNAS
HIPK3	0.0104634	-0.770653	0.183	0.571	1	HIPK3
BAG5	0.00145489	-0.770644	0.084	0.429	1	BAG5
DST	9.34982e-13	-0.770553	0.006	0.286	1.85687e-08	DST
CLCN7	0.0372177	-0.770402	0.159	0.429	1	CLCN7
CD300C	0.0111258	-0.770287	0.196	0.571	1	CD300C
COX14	0.0518554	-0.769857	0.159	0.429	1	COX14
2022-03-07	0.126674	-0.768296	0.235	0.429	1	2022-03-07
GPSM3	0.0400277	-0.768086	0.394	0.714	1	GPSM3
DENND4A	0.124807	-0.767791	0.11	0.286	1	DENND4A
CEBPG	4.0033e-06	-0.766889	0.043	0.429	0.0795055	CEBPG
SCAMP2	0.0219277	-0.766506	0.069	0.286	1	SCAMP2
FIS1	0.0467727	-0.765723	0.164	0.429	1	FIS1
SECISBP2	0.051886	-0.765253	0.086	0.286	1	SECISBP2
RNASET2	0.337466	-0.765114	0.47	0.571	1	RNASET2
PDRG1	1.03001e-06	-0.764783	0.039	0.429	0.0204559	PDRG1
YPEL3	0.35458	-0.764175	0.188	0.286	1	YPEL3
TSC22D3	0.0344494	-0.763777	0.606	0.857	1	TSC22D3
ZNF100	2.66825e-06	-0.763221	0.019	0.286	0.0529915	ZNF100
SRSF6	0.333363	-0.763188	0.151	0.286	1	SRSF6
AKAP1	3.66439e-08	-0.7618	0.013	0.286	0.000727748	AKAP1
PEA15	0.0640185	-0.761455	0.399	0.714	1	PEA15
ATP5MD	0.00493966	-0.761185	0.627	1	1	ATP5MD
PIK3C3	0.00230908	-0.760794	0.091	0.429	1	PIK3C3
PUM3	3.41308e-08	-0.760723	0.013	0.286	0.000677838	PUM3
C15orf61	2.37311e-07	-0.760427	0.015	0.286	0.004713	C15orf61
SACM1L	2.6115e-05	-0.760276	0.052	0.429	0.518644	SACM1L
ALG13	0.00725714	-0.760111	0.108	0.429	1	ALG13
CHMP1A	0.0151653	-0.760092	0.129	0.429	1	CHMP1A
VMA21	0.00370342	-0.759763	0.157	0.571	1	VMA21
PARP1	7.99354e-07	-0.759676	0.017	0.286	0.0158752	PARP1
MGLL	0.0259298	-0.759433	0.071	0.286	1	MGLL
AKAP9	1.16002e-06	-0.759283	0.039	0.429	0.023038	AKAP9
HEXD	1.84175e-07	-0.759073	0.015	0.286	0.00365771	HEXD
ABHD14B	1.00474e-06	-0.758918	0.017	0.286	0.0199542	ABHD14B
NUTM2B-AS1	0.0285684	-0.758092	0.073	0.286	1	NUTM2B-AS1
KIAA2026	0.000570354	-0.757963	0.073	0.429	1	KIAA2026
MKKS	0.00161659	-0.757739	0.041	0.286	1	MKKS
SH3GLB2	2.62259e-09	-0.757726	0.011	0.286	5.20846e-05	SH3GLB2
NOL12	9.28673e-06	-0.757584	0.022	0.286	0.184434	NOL12
MRPL45	1.00474e-06	-0.7565	0.017	0.286	0.0199542	MRPL45
KLHL9	0.00386378	-0.755945	0.047	0.286	1	KLHL9
CCR5	0.0215701	-0.755321	0.069	0.286	1	CCR5
TBC1D1	0.000555175	-0.75486	0.071	0.429	1	TBC1D1
CCPG1	0.0171433	-0.754805	0.067	0.286	1	CCPG1
BABAM1	0.00148013	-0.754803	0.082	0.429	1	BABAM1
CD300LB	0.000125393	-0.75429	0.028	0.286	1	CD300LB
PREP	2.52751e-07	-0.75315	0.015	0.286	0.00501964	PREP
HMOX2	0.216227	-0.752874	0.147	0.286	1	HMOX2
STARD7	0.0110514	-0.752746	0.116	0.429	1	STARD7
AP1G2	2.96191e-06	-0.752136	0.019	0.286	0.0588235	AP1G2
YIPF6	0.0017054	-0.75191	0.041	0.286	1	YIPF6
USP15	0.00399839	-0.751722	0.31	0.857	1	USP15
CHD9	0.00170792	-0.751331	0.136	0.571	1	CHD9
UBAP2L	0.00224166	-0.75094	0.088	0.429	1	UBAP2L
ACTR2	0.207883	-0.750739	0.726	0.714	1	ACTR2
OSTC	0.0684905	-0.750646	0.254	0.571	1	OSTC
JPT1	0.0227125	-0.750416	0.205	0.571	1	JPT1
CCDC88A	0.0116325	-0.750056	0.422	0.857	1	CCDC88A
RPP38	8.85493e-06	-0.750041	0.022	0.286	0.175859	RPP38
LSM2	1.86549e-05	-0.748821	0.05	0.429	0.370486	LSM2
SLC25A45	3.12013e-06	-0.748687	0.019	0.286	0.0619658	SLC25A45
PBRM1	0.00439471	-0.748338	0.097	0.429	1	PBRM1
MLEC	0.00418366	-0.747908	0.153	0.571	1	MLEC
NMNAT1	9.49084e-07	-0.747826	0.017	0.286	0.0188488	NMNAT1
EVI5	0.00245783	-0.745621	0.088	0.429	1	EVI5
ADPGK	0.0124717	-0.745568	0.198	0.571	1	ADPGK
PNPLA2	0.00413737	-0.745508	0.159	0.571	1	PNPLA2
HSBP1	0.124619	-0.745263	0.506	0.714	1	HSBP1
DARS	0.24979	-0.744913	0.157	0.286	1	DARS
BCL2	0.177035	-0.744856	0.125	0.286	1	BCL2
PUDP	3.66439e-08	-0.744843	0.013	0.286	0.000727748	PUDP
ZNF652	0.0103097	-0.74483	0.058	0.286	1	ZNF652
SSBP1	0.0480585	-0.744649	0.175	0.429	1	SSBP1
ERGIC3	0.0233472	-0.744161	0.142	0.429	1	ERGIC3
UQCRQ	0.0375641	-0.744031	0.422	0.857	1	UQCRQ
GPR160	7.13475e-06	-0.742795	0.045	0.429	0.141696	GPR160
SUMO3	0.0101985	-0.742461	0.19	0.571	1	SUMO3
CCDC25	0.00126733	-0.742299	0.039	0.286	1	CCDC25
TCTA	0.00475826	-0.74188	0.05	0.286	1	TCTA
WDR82	0.0202172	-0.74154	0.142	0.429	1	WDR82
VPS13C	0.0141699	-0.741384	0.297	0.714	1	VPS13C
CAHM	1.00474e-06	-0.741359	0.017	0.286	0.0199542	CAHM
R3HDM1	8.92448e-05	-0.741084	0.028	0.286	1	R3HDM1
SRP14	0.067148	-0.739863	0.698	0.857	1	SRP14
TATDN1	0.0263436	-0.739597	0.071	0.286	1	TATDN1
COPS6	0.00670717	-0.739241	0.052	0.286	1	COPS6
FES	0.00229379	-0.739067	0.043	0.286	1	FES
ZNF385A	0.095221	-0.738369	0.194	0.429	1	ZNF385A
SASH1	0.0111359	-0.738274	0.058	0.286	1	SASH1
ARID1A	0.0150607	-0.737821	0.127	0.429	1	ARID1A
CLK1	0.0127742	-0.737688	0.399	0.857	1	CLK1
ANKRD10	0.0477758	-0.737326	0.248	0.571	1	ANKRD10
ABHD18	3.46123e-06	-0.737199	0.019	0.286	0.06874	ABHD18
NIT1	0.036627	-0.73705	0.08	0.286	1	NIT1
PLXNA1	2.22784e-07	-0.736808	0.015	0.286	0.00442449	PLXNA1
MTDH	0.03825	-0.736154	0.386	0.714	1	MTDH
MXI1	0.00126124	-0.735179	0.129	0.571	1	MXI1
CARM1	0.000173205	-0.734552	0.062	0.429	1	CARM1
SUGP2	0.000365663	-0.734446	0.067	0.429	1	SUGP2
UBE2L3	0.0566106	-0.733914	0.3	0.571	1	UBE2L3
NHLRC3	0.00010789	-0.733764	0.028	0.286	1	NHLRC3
REV3L	0.0121934	-0.733635	0.116	0.429	1	REV3L
IFI16	0.0158094	-0.733062	0.211	0.571	1	IFI16
RHOA	0.027671	-0.732662	0.841	1	1	RHOA
APOL6	0.00024836	-0.73246	0.065	0.429	1	APOL6
ZDHHC7	0.0060255	-0.731457	0.052	0.286	1	ZDHHC7
MYO15B	2.37311e-07	-0.731252	0.015	0.286	0.004713	MYO15B
ANKHD1	0.0428906	-0.730907	0.235	0.571	1	ANKHD1
LSM14A	0.0493829	-0.730816	0.166	0.429	1	LSM14A
ZFP91	0.00931991	-0.730689	0.179	0.571	1	ZFP91
FBXO22	0.00517594	-0.730603	0.052	0.286	1	FBXO22
ODC1	6.36161e-05	-0.730237	0.026	0.286	1	ODC1
BCAP29	0.00294094	-0.729787	0.093	0.429	1	BCAP29
SNX6	0.0192089	-0.728828	0.216	0.571	1	SNX6
VCPKMT	3.9336e-08	-0.728286	0.013	0.286	0.000781214	VCPKMT
LSM7	0.0452561	-0.727722	0.261	0.571	1	LSM7
SSR1	0.0148151	-0.727698	0.31	0.714	1	SSR1
LYPLAL1	0.00018415	-0.727608	0.03	0.286	1	LYPLAL1
LDLRAD4	0.00840165	-0.727466	0.114	0.429	1	LDLRAD4
C6orf47	0.00223604	-0.726831	0.043	0.286	1	C6orf47
ELOB	0.100942	-0.726796	0.716	0.714	1	ELOB
UCHL5	0.000148431	-0.726737	0.062	0.429	1	UCHL5
BOD1	4.25374e-06	-0.726459	0.019	0.286	0.0844793	BOD1
SSU72	0.0260068	-0.726173	0.203	0.571	1	SSU72
ADK	0.000204753	-0.726126	0.03	0.286	1	ADK
NDRG3	1.12237e-05	-0.725871	0.022	0.286	0.222902	NDRG3
CWF19L2	0.00130322	-0.725586	0.039	0.286	1	CWF19L2
PCMTD1	0.0653012	-0.725259	0.093	0.286	1	PCMTD1
BLOC1S5	0.000177726	-0.724456	0.03	0.286	1	BLOC1S5
PSMA5	0.0516674	-0.724389	0.149	0.429	1	PSMA5
SURF2	1.07061e-05	-0.724228	0.022	0.286	0.212624	SURF2
BPTF	0.233493	-0.722326	0.147	0.286	1	BPTF
C8orf76	0.0498664	-0.720966	0.08	0.286	1	C8orf76
ALPK1	2.37311e-07	-0.720878	0.015	0.286	0.004713	ALPK1
MAGOH	0.105798	-0.720726	0.203	0.429	1	MAGOH
C4orf3	0.383207	-0.720522	0.679	0.714	1	C4orf3
SRSF3	0.195905	-0.719987	0.478	0.571	1	SRSF3
NIN	0.0653012	-0.719921	0.093	0.286	1	NIN
NDUFA3	0.0196343	-0.719734	0.293	0.714	1	NDUFA3
PPWD1	1.19121e-06	-0.719603	0.017	0.286	0.0236574	PPWD1
SNX14	0.0113749	-0.719189	0.114	0.429	1	SNX14
UBTF	2.79132e-05	-0.717662	0.024	0.286	0.554356	UBTF
ATP5ME	0.01764	-0.717258	0.616	1	1	ATP5ME
SETD1A	1.19121e-06	-0.71687	0.017	0.286	0.0236574	SETD1A
SNRNP40	5.86942e-05	-0.716565	0.026	0.286	1	SNRNP40
NOL4L	0.0525722	-0.716549	0.086	0.286	1	NOL4L
OGFR	0.328888	-0.716304	0.159	0.286	1	OGFR
KPNA2	0.00670717	-0.716289	0.052	0.286	1	KPNA2
SNX19	0.000285923	-0.716135	0.032	0.286	1	SNX19
UHRF2	0.0146484	-0.716131	0.062	0.286	1	UHRF2
PHB	0.000177726	-0.715558	0.03	0.286	1	PHB
CTSH	0.0603463	-0.715322	0.545	0.857	1	CTSH
CPSF6	5.38939e-05	-0.715247	0.054	0.429	1	CPSF6
TMEM59	0.0526558	-0.714528	0.362	0.714	1	TMEM59
TMEM39A	0.00315954	-0.71411	0.045	0.286	1	TMEM39A
PET100	0.0225355	-0.713994	0.573	1	1	PET100
BSG	0.214624	-0.712892	0.269	0.429	1	BSG
YEATS4	5.86942e-05	-0.712719	0.026	0.286	1	YEATS4
RECQL	0.000197078	-0.712685	0.116	0.571	1	RECQL
PTBP2	0.00920265	-0.712627	0.056	0.286	1	PTBP2
LILRA6	0.00501004	-0.712585	0.099	0.429	1	LILRA6
LIPA	0.00444083	-0.712424	0.047	0.286	1	LIPA
ODF3B	0.0152245	-0.712219	0.123	0.429	1	ODF3B
ABRACL	0.00228017	-0.712157	0.196	0.714	1	ABRACL
C9orf78	0.00183233	-0.711708	0.086	0.429	1	C9orf78
LIN7C	0.0260256	-0.71156	0.073	0.286	1	LIN7C
APBB1IP	0.00190315	-0.710609	0.086	0.429	1	APBB1IP
TSC2	0.00433954	-0.709822	0.047	0.286	1	TSC2
MPHOSPH8	0.0298425	-0.709606	0.142	0.429	1	MPHOSPH8
MGRN1	0.0629354	-0.709532	0.093	0.286	1	MGRN1
FBXW7	0.180154	-0.708543	0.125	0.286	1	FBXW7
AC022098.1	0.00594236	-0.708198	0.05	0.286	1	AC022098.1
ZNF701	0.000100029	-0.707975	0.028	0.286	1	ZNF701
MRAS	0.0140696	-0.707161	0.06	0.286	1	MRAS
ANKIB1	0.0239441	-0.707009	0.071	0.286	1	ANKIB1
RIPOR2	0.120299	-0.706597	0.207	0.429	1	RIPOR2
CYBA	0.0138527	-0.70655	0.929	1	1	CYBA
LRRC57	0.000120782	-0.706388	0.028	0.286	1	LRRC57
CCT2	0.000114916	-0.705751	0.058	0.429	1	CCT2
TENT2	0.177555	-0.705042	0.119	0.286	1	TENT2
DNM1L	0.016822	-0.704628	0.129	0.429	1	DNM1L
ILVBL	5.86942e-05	-0.704587	0.026	0.286	1	ILVBL
ZNHIT3	0.0163101	-0.704258	0.062	0.286	1	ZNHIT3
APOBEC3C	6.36161e-05	-0.704038	0.026	0.286	1	APOBEC3C
CSRP1	0.0137307	-0.702952	0.121	0.429	1	CSRP1
SENP6	0.00209133	-0.701325	0.086	0.429	1	SENP6
KRCC1	0.000721109	-0.700916	0.037	0.286	1	KRCC1
TGFBR2	0.00439471	-0.700526	0.097	0.429	1	TGFBR2
CTU1	2.91513e-05	-0.700192	0.024	0.286	0.578944	CTU1
MRPL19	0.000125393	-0.699817	0.028	0.286	1	MRPL19
WDR74	0.054141	-0.698972	0.091	0.286	1	WDR74
NDUFB8	0.0488759	-0.698953	0.263	0.571	1	NDUFB8
NSFL1C	0.246917	-0.698182	0.134	0.286	1	NSFL1C
EIF4B	0.0657081	-0.697571	0.282	0.571	1	EIF4B
ATF6	0.0224225	-0.696817	0.136	0.429	1	ATF6
APTX	0.00656553	-0.695086	0.052	0.286	1	APTX
SARAF	0.0326013	-0.695008	0.422	0.857	1	SARAF
NDE1	0.00544006	-0.694665	0.05	0.286	1	NDE1
PRPF4B	0.760008	-0.694599	0.237	0.286	1	PRPF4B
TIMMDC1	0.0322282	-0.69435	0.078	0.286	1	TIMMDC1
UBA3	0.00286868	-0.693984	0.091	0.429	1	UBA3
SUPT6H	0.0144119	-0.693933	0.198	0.571	1	SUPT6H
PHACTR4	0.0809423	-0.693038	0.099	0.286	1	PHACTR4
GLO1	0.0108954	-0.692882	0.112	0.429	1	GLO1
FEM1C	0.00313642	-0.692643	0.091	0.429	1	FEM1C
TRPM4	6.62211e-05	-0.692612	0.026	0.286	1	TRPM4
CNPY2	0.0434199	-0.692277	0.08	0.286	1	CNPY2
MORC3	0.125936	-0.691797	0.22	0.429	1	MORC3
RHOB	0.0430505	-0.691066	0.224	0.571	1	RHOB
TRIM22	0.00730157	-0.691008	0.052	0.286	1	TRIM22
STX4	0.0216502	-0.690189	0.218	0.571	1	STX4
IPO5	0.000861682	-0.689977	0.037	0.286	1	IPO5
RAB32	0.650728	-0.689192	0.261	0.286	1	RAB32
NAAA	0.000120782	-0.68898	0.028	0.286	1	NAAA
PLBD1	0.000219672	-0.688839	0.03	0.286	1	PLBD1
PSMA3-AS1	0.0799389	-0.688724	0.168	0.429	1	PSMA3-AS1
GTF2A1	0.0291633	-0.688641	0.142	0.429	1	GTF2A1
WDR70	0.000562059	-0.68862	0.034	0.286	1	WDR70
C11orf58	0.0416403	-0.688499	0.381	0.714	1	C11orf58
SRBD1	5.86942e-05	-0.68833	0.026	0.286	1	SRBD1
SAP25	0.000219672	-0.688141	0.03	0.286	1	SAP25
ANKH	0.00130322	-0.687473	0.039	0.286	1	ANKH
DERL1	0.00926616	-0.6859	0.11	0.429	1	DERL1
SLAMF8	0.084978	-0.685672	0.093	0.286	1	SLAMF8
ARGLU1	0.0331334	-0.685292	0.239	0.571	1	ARGLU1
CCNT2	0.0698496	-0.684509	0.097	0.286	1	CCNT2
CCNY	0.137913	-0.684489	0.108	0.286	1	CCNY
SERINC1	0.0784987	-0.683928	0.558	0.857	1	SERINC1
RGS14	0.000219672	-0.68235	0.03	0.286	1	RGS14
PRKDC	0.0187429	-0.682266	0.065	0.286	1	PRKDC
MRPL35	0.000373026	-0.681327	0.032	0.286	1	MRPL35
SCAMP1	0.00351869	-0.681007	0.095	0.429	1	SCAMP1
FRAT2	0.000349182	-0.680726	0.032	0.286	1	FRAT2
ZMAT5	8.75176e-05	-0.68068	0.058	0.429	1	ZMAT5
SFT2D2	0.00755083	-0.680657	0.106	0.429	1	SFT2D2
MAML3	0.0199804	-0.680647	0.067	0.286	1	MAML3
RBM42	0.0856873	-0.679889	0.099	0.286	1	RBM42
ERICH1	0.0176099	-0.679272	0.125	0.429	1	ERICH1
ITM2C	0.000617016	-0.679017	0.034	0.286	1	ITM2C
PSMG2	0.00790515	-0.678763	0.106	0.429	1	PSMG2
PRXL2B	0.00116505	-0.678503	0.039	0.286	1	PRXL2B
PMF1	3.04414e-05	-0.678437	0.024	0.286	0.604567	PMF1
IFT74	1.07483e-15	-0.678242	0.004	0.286	2.13461e-11	IFT74
JMY	6.36161e-05	-0.678208	0.026	0.286	1	JMY
RHOG	0.0476896	-0.677693	0.461	0.857	1	RHOG
TM2D1	0.000583141	-0.677678	0.073	0.429	1	TM2D1
ARL6IP5	0.0973736	-0.677494	0.498	0.714	1	ARL6IP5
HIST2H2AC	0.0206639	-0.676381	0.067	0.286	1	HIST2H2AC
MRPL42	0.00373959	-0.676224	0.045	0.286	1	MRPL42
UQCRFS1	0.0145624	-0.676213	0.194	0.571	1	UQCRFS1
MFNG	4.34486e-08	-0.676181	0.03	0.429	0.000862888	MFNG
CSK	0.00840112	-0.675295	0.181	0.571	1	CSK
LLPH	0.0159082	-0.675225	0.194	0.571	1	LLPH
GID8	0.00778543	-0.674769	0.106	0.429	1	GID8
MTPAP	9.53078e-11	-0.674379	0.009	0.286	1.89281e-06	MTPAP
HSD17B12	0.0914919	-0.672781	0.103	0.286	1	HSD17B12
AEBP2	0.000637004	-0.671712	0.073	0.429	1	AEBP2
EI24	0.0017054	-0.671129	0.041	0.286	1	EI24
PFDN2	0.00913892	-0.670658	0.375	0.857	1	PFDN2
DNTTIP1	0.0160222	-0.670542	0.062	0.286	1	DNTTIP1
HBS1L	0.0197341	-0.670518	0.065	0.286	1	HBS1L
SLC31A1	0.474871	-0.669913	0.192	0.286	1	SLC31A1
PNN	0.223276	-0.669397	0.136	0.286	1	PNN
PDHB	0.00465246	-0.669016	0.05	0.286	1	PDHB
LAMP2	0.177109	-0.668576	0.45	0.571	1	LAMP2
ZFAND5	0.164609	-0.668447	0.444	0.571	1	ZFAND5
TBL1XR1	0.0457247	-0.668041	0.222	0.571	1	TBL1XR1
RPAP3	0.00293706	-0.667541	0.045	0.286	1	RPAP3
TIMM10	0.000598165	-0.667322	0.034	0.286	1	TIMM10
EFHD2	0.115978	-0.6664	0.677	0.857	1	EFHD2
RAD9A	0.000398386	-0.6651	0.032	0.286	1	RAD9A
CHMP4A	0.020618	-0.663879	0.129	0.429	1	CHMP4A
MPPE1	0.000656388	-0.663709	0.034	0.286	1	MPPE1
SMARCE1	0.00879049	-0.663528	0.106	0.429	1	SMARCE1
AQR	1.19691e-07	-0.662914	0.032	0.429	0.00237705	AQR
UPK3BL1	0.00486623	-0.662875	0.05	0.286	1	UPK3BL1
COX8A	0.163128	-0.662614	0.688	0.857	1	COX8A
UBE2Q2	0.0241833	-0.662417	0.069	0.286	1	UBE2Q2
FAM120AOS	0.041046	-0.66235	0.08	0.286	1	FAM120AOS
PRRC2B	0.0532659	-0.662258	0.086	0.286	1	PRRC2B
PSTPIP2	0.0024858	-0.662148	0.084	0.429	1	PSTPIP2
EIF4EBP1	0.227191	-0.66204	0.138	0.286	1	EIF4EBP1
RDX	0.0505122	-0.66186	0.162	0.429	1	RDX
GRSF1	0.0606783	-0.660102	0.091	0.286	1	GRSF1
CCDC174	0.09695	-0.659816	0.106	0.286	1	CCDC174
ATP6V0E2	1.12428e-30	-0.659434	0	0.286	2.23283e-26	ATP6V0E2
ZNF253	1.12428e-30	-0.659434	0	0.286	2.23283e-26	ZNF253
ITM2B	0.41832	-0.659388	0.625	0.571	1	ITM2B
CNOT8	0.181729	-0.659134	0.125	0.286	1	CNOT8
MDFIC	0.00138785	-0.658937	0.08	0.429	1	MDFIC
CS	0.0175079	-0.657547	0.062	0.286	1	CS
ZNF280D	0.000913923	-0.657059	0.037	0.286	1	ZNF280D
GNL3L	0.00444083	-0.655459	0.047	0.286	1	GNL3L
COPS2	0.124831	-0.655144	0.198	0.429	1	COPS2
LEKR1	2.84533e-09	-0.654807	0.011	0.286	5.65083e-05	LEKR1
COX6A1	0.208079	-0.654753	0.614	0.714	1	COX6A1
PRR11	6.98359e-16	-0.65201	0.004	0.286	1.38694e-11	PRR11
MAN2C1	0.00137784	-0.651971	0.039	0.286	1	MAN2C1
ST13	0.138	-0.651923	0.567	0.714	1	ST13
NRDC	0.0621715	-0.651733	0.17	0.429	1	NRDC
RSRP1	0.0483337	-0.651447	0.394	0.714	1	RSRP1
SIRT6	0.00102732	-0.65091	0.037	0.286	1	SIRT6
VPS29	0.0422139	-0.650671	0.246	0.571	1	VPS29
TCOF1	2.37311e-07	-0.650485	0.015	0.286	0.004713	TCOF1
WASHC1	0.0333239	-0.650466	0.147	0.429	1	WASHC1
HABP4	3.41308e-08	-0.650006	0.013	0.286	0.000677838	HABP4
IQSEC1	0.119895	-0.649805	0.114	0.286	1	IQSEC1
GTF2H5	0.0561177	-0.649507	0.086	0.286	1	GTF2H5
IQSEC2	3.41308e-08	-0.648227	0.013	0.286	0.000677838	IQSEC2
UROS	3.34744e-09	-0.648152	0.011	0.286	6.64801e-05	UROS
ETFDH	0.00266995	-0.647234	0.043	0.286	1	ETFDH
ANXA4	0.0446496	-0.647159	0.08	0.286	1	ANXA4
ZNF592	0.00331628	-0.64664	0.045	0.286	1	ZNF592
SLC25A24	0.0313657	-0.646486	0.224	0.571	1	SLC25A24
SP140L	0.00189665	-0.645878	0.041	0.286	1	SP140L
LHFPL2	0.308252	-0.645775	0.166	0.286	1	LHFPL2
MS4A4A	0.0979983	-0.645126	0.106	0.286	1	MS4A4A
RYR1	1.24021e-15	-0.644934	0.004	0.286	2.46305e-11	RYR1
RBBP4	0.139195	-0.644916	0.203	0.429	1	RBBP4
HNRNPF	0.0306613	-0.644369	0.42	0.857	1	HNRNPF
HIST1H3D	1.00474e-06	-0.6443	0.017	0.286	0.0199542	HIST1H3D
TAF10	0.0305014	-0.644169	0.366	0.714	1	TAF10
STK16	0.00620886	-0.643831	0.05	0.286	1	STK16
CC2D1B	0.00323704	-0.643528	0.045	0.286	1	CC2D1B
MAT2B	0.0143521	-0.643151	0.119	0.429	1	MAT2B
GPRIN3	0.116334	-0.643123	0.112	0.286	1	GPRIN3
GOSR2	0.0470865	-0.642713	0.084	0.286	1	GOSR2
CHD2	0.0767802	-0.641823	0.196	0.429	1	CHD2
TRNAU1AP	0.0249786	-0.641149	0.069	0.286	1	TRNAU1AP
TBC1D22A	0.00323704	-0.64094	0.045	0.286	1	TBC1D22A
DNAJC21	0.0171477	-0.640872	0.123	0.429	1	DNAJC21
PUS7L	1.07061e-05	-0.640672	0.022	0.286	0.212624	PUS7L
EIF5A	0.15833	-0.640638	0.401	0.571	1	EIF5A
TNRC6B	0.319381	-0.640344	0.17	0.286	1	TNRC6B
COPE	0.053597	-0.6402	0.422	0.714	1	COPE
PIP4P1	0.000998862	-0.640099	0.075	0.429	1	PIP4P1
MRPS31	0.0275019	-0.639349	0.069	0.286	1	MRPS31
ALDH4A1	1.04844e-12	-0.639343	0.006	0.286	2.08221e-08	ALDH4A1
NDUFB3	0.0393021	-0.639177	0.297	0.714	1	NDUFB3
SRRT	0.00656553	-0.638977	0.052	0.286	1	SRRT
PLOD3	0.013312	-0.638702	0.06	0.286	1	PLOD3
CYBRD1	2.52751e-07	-0.638496	0.015	0.286	0.00501964	CYBRD1
PDCL	0.00642659	-0.638273	0.052	0.286	1	PDCL
PTGES3	0.0556185	-0.638238	0.392	0.714	1	PTGES3
R3HDM2	0.0798226	-0.638227	0.095	0.286	1	R3HDM2
TRIM38	0.413965	-0.637948	0.203	0.286	1	TRIM38
NDUFB1	0.146112	-0.637294	0.481	0.714	1	NDUFB1
UNC93B1	0.101446	-0.636692	0.108	0.286	1	UNC93B1
ATXN3	0.00217127	-0.636627	0.086	0.429	1	ATXN3
TPP2	0.00937359	-0.636473	0.108	0.429	1	TPP2
LRIF1	0.164632	-0.635473	0.114	0.286	1	LRIF1
SRGAP2C	0.0332567	-0.635434	0.075	0.286	1	SRGAP2C
RNF213	0.0341487	-0.634776	0.144	0.429	1	RNF213
PDCD2	0.00348007	-0.634187	0.045	0.286	1	PDCD2
GTF2H2	2.52751e-07	-0.634138	0.015	0.286	0.00501964	GTF2H2
PSMA1	0.465905	-0.633714	0.336	0.429	1	PSMA1
PGPEP1	0.00475771	-0.633666	0.047	0.286	1	PGPEP1
SEC11A	0.225481	-0.633088	0.375	0.571	1	SEC11A
AFF4	0.436349	-0.632992	0.315	0.429	1	AFF4
AL118516.1	0.00029496	-0.632962	0.065	0.429	1	AL118516.1
SNRPA	0.0111359	-0.632565	0.058	0.286	1	SNRPA
MYL6B	0.00656553	-0.632001	0.052	0.286	1	MYL6B
ATP5PD	0.126078	-0.63164	0.44	0.714	1	ATP5PD
VPS28	0.199467	-0.631616	0.341	0.571	1	VPS28
ANXA2	0.0221194	-0.631588	0.899	1	1	ANXA2
AIP	0.00173162	-0.631367	0.082	0.429	1	AIP
DMTF1	0.0638183	-0.629499	0.088	0.286	1	DMTF1
GOPC	0.00620886	-0.629477	0.05	0.286	1	GOPC
MRPS18C	0.3312	-0.629255	0.172	0.286	1	MRPS18C
ELAVL1	0.0615805	-0.629064	0.17	0.429	1	ELAVL1
ZBTB25	0.00642659	-0.628388	0.052	0.286	1	ZBTB25
TXNRD2	2.41686e-09	-0.628015	0.011	0.286	4.79989e-05	TXNRD2
TIMM9	1.00474e-06	-0.627971	0.017	0.286	0.0199542	TIMM9
AKR1B1	0.0508172	-0.627267	0.082	0.286	1	AKR1B1
RC3H2	0.072842	-0.627236	0.093	0.286	1	RC3H2
NDUFA5	0.0483282	-0.62608	0.155	0.429	1	NDUFA5
EXOG	2.6916e-07	-0.625916	0.015	0.286	0.00534552	EXOG
ARRDC2	0.0430643	-0.625808	0.078	0.286	1	ARRDC2
SRSF9	0.0296412	-0.625589	0.541	0.857	1	SRSF9
KLF4	0.180468	-0.625397	0.226	0.429	1	KLF4
TEN1	0.00866363	-0.625217	0.054	0.286	1	TEN1
CRLF3	0.00410534	-0.624929	0.095	0.429	1	CRLF3
HPS3	0.00785334	-0.624883	0.103	0.429	1	HPS3
RFX1	0.00581301	-0.624827	0.05	0.286	1	RFX1
CYB561A3	0.0822863	-0.624496	0.097	0.286	1	CYB561A3
GCNT1	4.04071e-06	-0.623272	0.019	0.286	0.0802485	GCNT1
NDUFS2	0.0327361	-0.623075	0.14	0.429	1	NDUFS2
GADD45GIP1	0.0772027	-0.623057	0.181	0.429	1	GADD45GIP1
GAS2L1	0.00866363	-0.622898	0.054	0.286	1	GAS2L1
AP002807.1	2.79132e-05	-0.622786	0.024	0.286	0.554356	AP002807.1
PAK1IP1	3.83792e-06	-0.622716	0.019	0.286	0.0762212	PAK1IP1
ANKRD17	0.0140061	-0.622665	0.116	0.429	1	ANKRD17
ACTB	0.0311065	-0.62208	0.97	1	1	ACTB
FYN	0.0888417	-0.622025	0.196	0.429	1	FYN
BRD4	0.0892827	-0.62121	0.332	0.571	1	BRD4
U2AF1L4	1.15291e-10	-0.621042	0.009	0.286	2.28969e-06	U2AF1L4
FBP1	0.0312849	-0.620576	0.071	0.286	1	FBP1
KPNA3	0.00618618	-0.620477	0.099	0.429	1	KPNA3
TASOR	0.195076	-0.620454	0.138	0.286	1	TASOR
ARL16	0.0107779	-0.618794	0.056	0.286	1	ARL16
SCAF11	0.108343	-0.618003	0.323	0.571	1	SCAF11
IGFBP7	0.0029512	-0.617595	0.043	0.286	1	IGFBP7
SLC39A10	0.00798206	-0.617589	0.054	0.286	1	SLC39A10
PPP2CB	0.037002	-0.61753	0.142	0.429	1	PPP2CB
PCMTD2	3.17853e-08	-0.617297	0.013	0.286	0.000631256	PCMTD2
SEC22A	1.29235e-05	-0.617242	0.022	0.286	0.25666	SEC22A
BCLAF1	0.116037	-0.616628	0.295	0.571	1	BCLAF1
PTCH2	0.0160222	-0.616008	0.062	0.286	1	PTCH2
KAT6B	0.0120205	-0.615798	0.058	0.286	1	KAT6B
ZMYND11	2.55854e-05	-0.615693	0.024	0.286	0.508126	ZMYND11
PYM1	0.0143304	-0.613903	0.06	0.286	1	PYM1
MID1IP1	0.00106384	-0.613059	0.075	0.429	1	MID1IP1
NDUFA9	0.0069987	-0.612736	0.052	0.286	1	NDUFA9
MFSD1	0.0673418	-0.612735	0.179	0.429	1	MFSD1
TCEA1	0.0591574	-0.611857	0.259	0.571	1	TCEA1
MRPS30	2.91513e-05	-0.61071	0.024	0.286	0.578944	MRPS30
TMEM134	0.0103631	-0.61044	0.056	0.286	1	TMEM134
ARHGAP9	0.0095759	-0.610251	0.056	0.286	1	ARHGAP9
KXD1	0.15401	-0.609472	0.123	0.286	1	KXD1
MYH9	0.202807	-0.608811	0.418	0.571	1	MYH9
CEP120	3.31863e-05	-0.608529	0.024	0.286	0.65908	CEP120
YIF1B	0.0103631	-0.607624	0.056	0.286	1	YIF1B
COG2	1.29235e-05	-0.607516	0.022	0.286	0.25666	COG2
SIGLEC7	0.0199804	-0.607514	0.067	0.286	1	SIGLEC7
MBP	0.0265598	-0.607381	0.192	0.571	1	MBP
PPIB	0.0188095	-0.607259	0.597	1	1	PPIB
C1orf174	1.19121e-06	-0.607151	0.017	0.286	0.0236574	C1orf174
PSMB7	0.364182	-0.606081	0.181	0.286	1	PSMB7
PIGX	2.91513e-05	-0.606022	0.024	0.286	0.578944	PIGX
ALG5	0.0109908	-0.605737	0.056	0.286	1	ALG5
SEC63	0.313449	-0.605388	0.162	0.286	1	SEC63
PQBP1	0.0353465	-0.604476	0.073	0.286	1	PQBP1
ERLIN1	0.000219672	-0.604197	0.03	0.286	1	ERLIN1
MRPL44	0.00866363	-0.603613	0.054	0.286	1	MRPL44
TUBGCP3	5.19824e-05	-0.603492	0.026	0.286	1	TUBGCP3
ATP1B1	0.0222268	-0.603066	0.065	0.286	1	ATP1B1
GUF1	0.000120782	-0.602498	0.028	0.286	1	GUF1
TMX2	0.00392225	-0.601397	0.045	0.286	1	TMX2
PNISR	0.20557	-0.600997	0.261	0.429	1	PNISR
RNF138	0.0143304	-0.600541	0.06	0.286	1	RNF138
TWF2	0.378489	-0.599683	0.188	0.286	1	TWF2
DIPK2A	0.00978369	-0.599282	0.054	0.286	1	DIPK2A
DNASE2	6.62211e-05	-0.598333	0.026	0.286	1	DNASE2
NEU1	0.178997	-0.59821	0.136	0.286	1	NEU1
TARSL2	3.04414e-05	-0.597976	0.024	0.286	0.604567	TARSL2
LARP7	0.0132784	-0.597933	0.114	0.429	1	LARP7
CRLS1	0.0118802	-0.597167	0.056	0.286	1	CRLS1
SLC38A2	0.93133	-0.597013	0.627	0.714	1	SLC38A2
PRPF18	0.0122511	-0.597003	0.058	0.286	1	PRPF18
VPS41	0.00794282	-0.59681	0.052	0.286	1	VPS41
DCTPP1	2.96191e-06	-0.596584	0.019	0.286	0.0588235	DCTPP1
HNRNPM	0.0244385	-0.596008	0.422	0.857	1	HNRNPM
ATL3	0.0927053	-0.595842	0.099	0.286	1	ATL3
ITPRIPL2	0.0180687	-0.595066	0.123	0.429	1	ITPRIPL2
LRMP	2.37311e-07	-0.594836	0.015	0.286	0.004713	LRMP
ZBTB14	2.67252e-05	-0.594382	0.024	0.286	0.530763	ZBTB14
NPL	0.0416289	-0.594354	0.08	0.286	1	NPL
TLE5	0.02068	-0.593896	0.125	0.429	1	TLE5
NIPA2	0.09695	-0.593105	0.106	0.286	1	NIPA2
SATB1	0.0169025	-0.592762	0.121	0.429	1	SATB1
HADHA	0.101298	-0.592716	0.198	0.429	1	HADHA
RABGAP1	0.0175079	-0.592392	0.062	0.286	1	RABGAP1
LEO1	4.79192e-05	-0.591217	0.026	0.286	0.951676	LEO1
GDE1	0.00939677	-0.591087	0.054	0.286	1	GDE1
ZNF706	0.248653	-0.591034	0.448	0.571	1	ZNF706
TIMM17A	0.0149485	-0.59072	0.119	0.429	1	TIMM17A
NHLRC2	0.000190791	-0.590496	0.03	0.286	1	NHLRC2
CERS5	0.000913923	-0.590452	0.037	0.286	1	CERS5
DUSP22	0.0151387	-0.590205	0.06	0.286	1	DUSP22
NELFA	0.000411662	-0.589288	0.032	0.286	1	NELFA
ARID4A	0.0418249	-0.589092	0.149	0.429	1	ARID4A
LARS	6.89269e-05	-0.588937	0.026	0.286	1	LARS
GNB1	0.406652	-0.588759	0.517	0.571	1	GNB1
DAAM1	0.122332	-0.588623	0.112	0.286	1	DAAM1
DENND10	0.732436	-0.588471	0.274	0.286	1	DENND10
ADD3	0.00939677	-0.588467	0.054	0.286	1	ADD3
RUBCN	0.0200746	-0.588203	0.065	0.286	1	RUBCN
TRIM21	1.06353e-06	-0.588035	0.017	0.286	0.0211218	TRIM21
TMEM126B	0.000235606	-0.587623	0.03	0.286	1	TMEM126B
APH1A	0.0818738	-0.58759	0.099	0.286	1	APH1A
PLPP5	0.0197341	-0.587347	0.065	0.286	1	PLPP5
SELENOH	0.243993	-0.587193	0.282	0.429	1	SELENOH
PREX1	0.05536	-0.587138	0.256	0.571	1	PREX1
TYW3	4.22196e-08	-0.587095	0.013	0.286	0.00083848	TYW3
YWHAG	0.0580053	-0.586979	0.364	0.714	1	YWHAG
ZDHHC8	1.41902e-05	-0.586719	0.022	0.286	0.281818	ZDHHC8
NOL10	1.29235e-05	-0.586663	0.022	0.286	0.25666	NOL10
HSDL2	0.00866363	-0.586395	0.054	0.286	1	HSDL2
DTD1	0.00184707	-0.586358	0.041	0.286	1	DTD1
PIM3	0.332894	-0.586245	0.494	0.571	1	PIM3
PCBP2	0.117657	-0.586023	0.528	0.857	1	PCBP2
ADNP	0.121094	-0.585796	0.114	0.286	1	ADNP
CSNK1D	0.0886513	-0.585614	0.188	0.429	1	CSNK1D
GALNT7	0.00998242	-0.585148	0.054	0.286	1	GALNT7
USF1	0.000656388	-0.584884	0.034	0.286	1	USF1
IRF7	0.296552	-0.584881	0.267	0.429	1	IRF7
CBX1	0.0559871	-0.584315	0.084	0.286	1	CBX1
AP5B1	0.055256	-0.584115	0.084	0.286	1	AP5B1
TBK1	0.0402743	-0.583854	0.235	0.571	1	TBK1
SLFN11	0.0239976	-0.583773	0.067	0.286	1	SLFN11
MEA1	0.00572584	-0.582631	0.097	0.429	1	MEA1
ATF6B	0.0638072	-0.582584	0.086	0.286	1	ATF6B
TRABD	0.226473	-0.582364	0.147	0.286	1	TRABD
GLS	0.147385	-0.582347	0.371	0.714	1	GLS
HTATIP2	0.0703993	-0.581987	0.091	0.286	1	HTATIP2
ACTR1A	0.0670932	-0.581625	0.088	0.286	1	ACTR1A
POLDIP2	0.000243974	-0.58073	0.03	0.286	1	POLDIP2
CST7	7.46554e-05	-0.580503	0.026	0.286	1	CST7
CCNDBP1	0.006456	-0.580438	0.101	0.429	1	CCNDBP1
DDX39B	0.507573	-0.580174	0.2	0.286	1	DDX39B
USP37	0.00659512	-0.580035	0.099	0.429	1	USP37
TMEM167A	0.0386162	-0.579874	0.356	0.714	1	TMEM167A
GNPNAT1	0.000145547	-0.57922	0.028	0.286	1	GNPNAT1
SDHD	0.0695432	-0.579122	0.091	0.286	1	SDHD
RAPGEF1	0.220016	-0.578843	0.267	0.429	1	RAPGEF1
SMARCD2	0.0389651	-0.578129	0.078	0.286	1	SMARCD2
EIF2S1	0.0137191	-0.578106	0.058	0.286	1	EIF2S1
RAB5A	0.143996	-0.577841	0.205	0.429	1	RAB5A
TOPBP1	0.0165753	-0.577821	0.06	0.286	1	TOPBP1
LEPROTL1	0.0335233	-0.577529	0.138	0.429	1	LEPROTL1
UBA52	0.167369	-0.577504	0.976	1	1	UBA52
SEC16A	0.108048	-0.576825	0.108	0.286	1	SEC16A
NDUFB6	0.110323	-0.576536	0.108	0.286	1	NDUFB6
CIRBP	0.195441	-0.576501	0.433	0.571	1	CIRBP
MARF1	0.239332	-0.575908	0.134	0.286	1	MARF1
FBXL3	0.186662	-0.575669	0.136	0.286	1	FBXL3
EIF3I	0.447145	-0.575587	0.205	0.286	1	EIF3I
CALCOCO2	0.202714	-0.575113	0.136	0.286	1	CALCOCO2
TST	4.95935e-06	-0.574739	0.019	0.286	0.0984928	TST
FBXO11	0.0257618	-0.574351	0.129	0.429	1	FBXO11
SZRD1	0.104328	-0.574304	0.207	0.429	1	SZRD1
COPZ1	0.0634251	-0.573931	0.162	0.429	1	COPZ1
HNRNPDL	0.111366	-0.573896	0.502	0.714	1	HNRNPDL
SIPA1	0.0129668	-0.573705	0.058	0.286	1	SIPA1
PLA2G7	0.0943237	-0.57258	0.097	0.286	1	PLA2G7
AC010642.2	0.00281404	-0.572315	0.086	0.429	1	AC010642.2
URM1	0.000527992	-0.572157	0.034	0.286	1	URM1
TMEM179B	0.0655866	-0.572023	0.166	0.429	1	TMEM179B
EHBP1L1	0.42738	-0.57161	0.312	0.429	1	EHBP1L1
RASA1	0.0020528	-0.571176	0.041	0.286	1	RASA1
PRCP	0.0374345	-0.571162	0.075	0.286	1	PRCP
USP47	0.0519289	-0.570699	0.155	0.429	1	USP47
CEBPZOS	0.0275019	-0.570689	0.069	0.286	1	CEBPZOS
PSMD3	0.0222268	-0.569791	0.065	0.286	1	PSMD3
CEP350	0.170245	-0.569774	0.209	0.429	1	CEP350
DPM1	0.0284327	-0.569375	0.131	0.429	1	DPM1
HDGFL2	0.0207709	-0.569142	0.065	0.286	1	HDGFL2
NUB1	0.124776	-0.568593	0.108	0.286	1	NUB1
STX3	0.127301	-0.568192	0.112	0.286	1	STX3
POLR2I	0.0140597	-0.567101	0.112	0.429	1	POLR2I
TEX264	0.0391124	-0.566809	0.075	0.286	1	TEX264
SLC8B1	0.0428158	-0.566658	0.08	0.286	1	SLC8B1
WDR13	0.0162788	-0.566315	0.06	0.286	1	WDR13
AC103591.3	0.805384	-0.565923	0.302	0.286	1	AC103591.3
SLC1A5	0.0211268	-0.565869	0.065	0.286	1	SLC1A5
DEDD2	0.116276	-0.565557	0.11	0.286	1	DEDD2
MAN1B1	0.000439462	-0.564123	0.032	0.286	1	MAN1B1
P3H1	0.000398386	-0.562806	0.032	0.286	1	P3H1
SNU13	0.114442	-0.560153	0.295	0.571	1	SNU13
FAM118A	0.000130169	-0.559997	0.028	0.286	1	FAM118A
ARID4B	0.0915386	-0.559944	0.267	0.571	1	ARID4B
EZR	0.0511721	-0.559774	0.248	0.571	1	EZR
PDCD4	0.0524106	-0.559705	0.084	0.286	1	PDCD4
TALDO1	0.039355	-0.55915	0.412	0.857	1	TALDO1
E2F4	0.06539	-0.559004	0.091	0.286	1	E2F4
NTMT1	0.0303314	-0.558786	0.071	0.286	1	NTMT1
CRYBG3	0.00360159	-0.558672	0.047	0.286	1	CRYBG3
DBI	0.0508839	-0.557179	0.677	1	1	DBI
AIDA	0.0199034	-0.556287	0.125	0.429	1	AIDA
PPCS	0.036889	-0.556087	0.075	0.286	1	PPCS
AL049840.5	0.000969085	-0.555977	0.037	0.286	1	AL049840.5
SNRPC	0.0565561	-0.555616	0.082	0.286	1	SNRPC
H2AFV	0.178185	-0.555224	0.377	0.571	1	H2AFV
ARID1B	0.0234622	-0.554801	0.125	0.429	1	ARID1B
PIK3R1	0.0522375	-0.554421	0.239	0.571	1	PIK3R1
IRF5	0.0020528	-0.554151	0.041	0.286	1	IRF5
SACS	0.0451739	-0.554015	0.075	0.286	1	SACS
SMAD4	0.0416289	-0.553853	0.08	0.286	1	SMAD4
DDX19B	0.00057985	-0.553394	0.034	0.286	1	DDX19B
CPNE3	0.0121122	-0.552765	0.056	0.286	1	CPNE3
ESYT1	0.00210741	-0.552347	0.041	0.286	1	ESYT1
FBXO9	0.00464988	-0.551904	0.047	0.286	1	FBXO9
TMEM70	0.125984	-0.551573	0.114	0.286	1	TMEM70
MRPS15	0.000887446	-0.551486	0.037	0.286	1	MRPS15
UPF3A	0.030805	-0.551211	0.071	0.286	1	UPF3A
CCS	0.0162788	-0.55017	0.06	0.286	1	CCS
SLC35F5	0.0160526	-0.550082	0.116	0.429	1	SLC35F5
EIF6	0.0507316	-0.549818	0.226	0.571	1	EIF6
ZBED5	0.0363502	-0.549573	0.075	0.286	1	ZBED5
FKBP1A	0.212899	-0.549217	0.509	0.714	1	FKBP1A
PLEKHO1	0.0411595	-0.548668	0.321	0.714	1	PLEKHO1
SBDS	0.0645829	-0.548335	0.17	0.429	1	SBDS
ATP6AP1	0.0902321	-0.547198	0.375	0.714	1	ATP6AP1
ROMO1	0.126547	-0.547095	0.459	0.714	1	ROMO1
CAPN7	0.0446496	-0.546405	0.08	0.286	1	CAPN7
NCBP1	0.000469007	-0.546274	0.032	0.286	1	NCBP1
NAXE	0.000270782	-0.54621	0.03	0.286	1	NAXE
SHLD2	0.00227935	-0.545949	0.041	0.286	1	SHLD2
PDCD5	0.0428895	-0.545929	0.147	0.429	1	PDCD5
SNCA	0.0374345	-0.545711	0.075	0.286	1	SNCA
HIST1H1D	0.0297698	-0.545413	0.069	0.286	1	HIST1H1D
KATNBL1	0.0622033	-0.545383	0.086	0.286	1	KATNBL1
AC005083.1	0.0178094	-0.545297	0.06	0.286	1	AC005083.1
SYNCRIP	0.0858791	-0.545113	0.181	0.429	1	SYNCRIP
SLAMF7	0.219359	-0.544479	0.231	0.429	1	SLAMF7
DNAJB11	0.424639	-0.544457	0.194	0.286	1	DNAJB11
CDK17	0.0746111	-0.543977	0.093	0.286	1	CDK17
KDELR2	0.257004	-0.543868	0.362	0.571	1	KDELR2
SF3A2	0.0181303	-0.543446	0.06	0.286	1	SF3A2
ELOVL1	0.0273743	-0.543365	0.129	0.429	1	ELOVL1
YIF1A	0.0445341	-0.543269	0.075	0.286	1	YIF1A
FAM162A	0.0312516	-0.543213	0.2	0.571	1	FAM162A
PRR13	0.0246626	-0.542808	0.418	0.857	1	PRR13
PBDC1	0.0107779	-0.541498	0.056	0.286	1	PBDC1
IDE	1.12428e-30	-0.540929	0	0.286	2.23283e-26	IDE
ZBTB38	0.0189389	-0.540793	0.188	0.571	1	ZBTB38
CAPZB	0.511991	-0.540603	0.513	0.571	1	CAPZB
PSME2	0.14667	-0.538608	0.207	0.429	1	PSME2
LRRFIP2	0.053436	-0.538516	0.235	0.571	1	LRRFIP2
ARF6	0.363615	-0.538034	0.459	0.714	1	ARF6
SMU1	0.0586228	-0.53763	0.155	0.429	1	SMU1
FYTTD1	0.547372	-0.537483	0.235	0.286	1	FYTTD1
GBP3	0.00620886	-0.536135	0.05	0.286	1	GBP3
EIF3D	0.0655866	-0.535954	0.166	0.429	1	EIF3D
SEC11C	0.000997808	-0.535951	0.037	0.286	1	SEC11C
CCDC12	0.0424573	-0.535807	0.078	0.286	1	CCDC12
TMEM167B	0.112899	-0.535716	0.196	0.429	1	TMEM167B
MRPL27	0.00620886	-0.535699	0.05	0.286	1	MRPL27
SEPTIN7	0.2776	-0.535154	0.466	0.571	1	SEPTIN7
EIF5B	0.243398	-0.53387	0.136	0.286	1	EIF5B
TRIM28	0.29543	-0.533638	0.144	0.286	1	TRIM28
FAM214A	0.00025262	-0.533468	0.03	0.286	1	FAM214A
BTG2	0.163905	-0.532713	0.213	0.429	1	BTG2
TRAPPC10	0.0465493	-0.532631	0.08	0.286	1	TRAPPC10
ILF2	0.240666	-0.532606	0.147	0.286	1	ILF2
PHC3	0.0385461	-0.531887	0.075	0.286	1	PHC3
PECAM1	0.027343	-0.531219	0.067	0.286	1	PECAM1
TXNDC11	0.0307209	-0.530648	0.069	0.286	1	TXNDC11
PRKCD	0.43708	-0.530495	0.183	0.286	1	PRKCD
TAF9B	1.16776e-20	-0.530349	0.002	0.286	2.31918e-16	TAF9B
TARDBP	0.0624402	-0.530254	0.157	0.429	1	TARDBP
ISCU	0.0636347	-0.529677	0.248	0.571	1	ISCU
SNX16	0.0048678	-0.528958	0.047	0.286	1	SNX16
CELF2	0.206497	-0.528869	0.138	0.286	1	CELF2
MANBAL	0.00280736	-0.528426	0.043	0.286	1	MANBAL
CCNK	0.0367159	-0.528188	0.138	0.429	1	CCNK
TMEM176B	0.117062	-0.527427	0.103	0.286	1	TMEM176B
EMC6	0.271657	-0.527283	0.162	0.286	1	EMC6
MKNK1	0.0481896	-0.527173	0.078	0.286	1	MKNK1
2022-03-02	0.0111546	-0.527037	0.106	0.429	1	2022-03-02
TUSC2	0.0505531	-0.526551	0.08	0.286	1	TUSC2
CFL1	0.10129	-0.525421	0.912	1	1	CFL1
SARS	0.140227	-0.524037	0.114	0.286	1	SARS
TMEM106A	0.0465493	-0.523034	0.08	0.286	1	TMEM106A
CDC42SE1	0.967117	-0.522169	0.457	0.429	1	CDC42SE1
AGTRAP	0.0935879	-0.521749	0.183	0.429	1	AGTRAP
TMEM44-AS1	0.00475771	-0.521597	0.047	0.286	1	TMEM44-AS1
EMC10	0.220482	-0.521579	0.14	0.286	1	EMC10
GEMIN5	1.17539e-12	-0.521365	0.006	0.286	2.33433e-08	GEMIN5
ZNF318	0.00235618	-0.521182	0.082	0.429	1	ZNF318
API5	0.0879991	-0.52079	0.093	0.286	1	API5
SERINC3	0.655029	-0.520633	0.231	0.286	1	SERINC3
BCL11A	0.0398779	-0.52054	0.144	0.429	1	BCL11A
SMAP1	0.0129248	-0.519136	0.112	0.429	1	SMAP1
TMEM138	0.00498019	-0.518123	0.047	0.286	1	TMEM138
RFC2	0.0375188	-0.517194	0.073	0.286	1	RFC2
SLC49A4	0.055256	-0.517002	0.084	0.286	1	SLC49A4
DGKE	0.00794282	-0.51527	0.052	0.286	1	DGKE
SRSF5	0.0656436	-0.515134	0.532	0.857	1	SRSF5
RAB14	0.30366	-0.514147	0.3	0.429	1	RAB14
SIGIRR	0.164088	-0.51399	0.123	0.286	1	SIGIRR
TYK2	0.0512477	-0.513488	0.08	0.286	1	TYK2
HNRNPK	0.174049	-0.513311	0.638	0.857	1	HNRNPK
TXNDC15	0.00421146	-0.512774	0.045	0.286	1	TXNDC15
CSNK2B	0.0496765	-0.51242	0.328	0.714	1	CSNK2B
LARS2	8.33594e-13	-0.511808	0.006	0.286	1.65552e-08	LARS2
EIF3J	0.0740134	-0.511763	0.263	0.571	1	EIF3J
NCF2	0.482316	-0.511311	0.336	0.429	1	NCF2
MLXIP	0.167057	-0.510065	0.123	0.286	1	MLXIP
DNAJC7	0.158379	-0.509293	0.209	0.429	1	DNAJC7
MTMR14	0.0190069	-0.509221	0.119	0.429	1	MTMR14
TUT7	0.142909	-0.509109	0.22	0.429	1	TUT7
LRRC75A	0.061414	-0.509071	0.086	0.286	1	LRRC75A
MTMR1	1.17539e-12	-0.508803	0.006	0.286	2.33433e-08	MTMR1
RWDD4	0.0029512	-0.508358	0.043	0.286	1	RWDD4
TSN	0.00102732	-0.508148	0.037	0.286	1	TSN
CBX3	0.344521	-0.507863	0.448	0.571	1	CBX3
UBL5	0.0682888	-0.507306	0.784	1	1	UBL5
SMC1A	0.00677438	-0.506012	0.05	0.286	1	SMC1A
OTUD5	0.00302726	-0.505996	0.086	0.429	1	OTUD5
NCKAP5L	0.0563368	-0.50473	0.08	0.286	1	NCKAP5L
SAFB	0.0814859	-0.503875	0.172	0.429	1	SAFB
HOTAIRM1	0.127268	-0.50339	0.106	0.286	1	HOTAIRM1
DDB1	0.0481896	-0.503342	0.078	0.286	1	DDB1
CYC1	0.0125649	-0.502477	0.112	0.429	1	CYC1
CHD3	0.0731566	-0.502391	0.088	0.286	1	CHD3
GPN3	0.0122511	-0.502268	0.058	0.286	1	GPN3
AC078846.1	1.26765e-10	-0.502208	0.009	0.286	2.51755e-06	AC078846.1
MYO1E	0.094793	-0.501884	0.099	0.286	1	MYO1E
STAT6	0.310564	-0.50128	0.172	0.286	1	STAT6
ADH5	0.0252081	-0.501247	0.067	0.286	1	ADH5
TRAK2	0.112466	-0.500957	0.106	0.286	1	TRAK2
PAIP1	0.0197903	-0.500949	0.062	0.286	1	PAIP1
MARK3	0.292711	-0.500244	0.259	0.429	1	MARK3
METTL16	2.84533e-09	-0.499944	0.011	0.286	5.65083e-05	METTL16
PSMA4	0.0846443	-0.498778	0.272	0.571	1	PSMA4
SFMBT2	0.0123483	-0.498398	0.056	0.286	1	SFMBT2
TMED5	0.200942	-0.498032	0.364	0.571	1	TMED5
WDFY2	0.28036	-0.497447	0.153	0.286	1	WDFY2
OSBPL2	0.0142419	-0.497114	0.058	0.286	1	OSBPL2
PLEKHA2	0.0994759	-0.496866	0.101	0.286	1	PLEKHA2
PSMB2	0.0531307	-0.495817	0.228	0.571	1	PSMB2
SELL	1.17539e-12	-0.495773	0.006	0.286	2.33433e-08	SELL
LRRC59	0.454222	-0.495577	0.177	0.286	1	LRRC59
NAA50	0.337784	-0.495288	0.291	0.429	1	NAA50
SRSF10	0.0489832	-0.49503	0.235	0.571	1	SRSF10
LYN	0.185501	-0.494998	0.718	0.857	1	LYN
IVD	1.15291e-10	-0.494744	0.009	0.286	2.28969e-06	IVD
LRRC58	0.0202929	-0.49458	0.119	0.429	1	LRRC58
BRF1	3.34744e-09	-0.494158	0.011	0.286	6.64801e-05	BRF1
PDLIM2	0.00777795	-0.494118	0.052	0.286	1	PDLIM2
FIGNL1	0.00227935	-0.493382	0.041	0.286	1	FIGNL1
UHMK1	0.0431706	-0.492764	0.142	0.429	1	UHMK1
GTF2I	0.0404279	-0.492527	0.142	0.429	1	GTF2I
GABARAPL2	0.358256	-0.492317	0.466	0.571	1	GABARAPL2
NELFB	0.00978369	-0.492113	0.054	0.286	1	NELFB
MIEN1	0.183264	-0.491583	0.121	0.286	1	MIEN1
ELOA	0.0112074	-0.491185	0.056	0.286	1	ELOA
NBR1	0.0638694	-0.491037	0.159	0.429	1	NBR1
SLC33A1	0.0637511	-0.49054	0.084	0.286	1	SLC33A1
MYOF	0.0522042	-0.490187	0.082	0.286	1	MYOF
AASDH	3.41308e-08	-0.490008	0.013	0.286	0.000677838	AASDH
SPTLC1	0.222523	-0.48987	0.142	0.286	1	SPTLC1
PIKFYVE	0.0742472	-0.489297	0.248	0.571	1	PIKFYVE
HSPB11	0.144542	-0.489247	0.112	0.286	1	HSPB11
PSMA2	0.0449877	-0.488859	0.332	0.714	1	PSMA2
MEGF9	0.25729	-0.488859	0.153	0.286	1	MEGF9
SND1	0.069692	-0.488362	0.086	0.286	1	SND1
DDAH2	0.138953	-0.488325	0.216	0.429	1	DDAH2
ATP11C	0.0204884	-0.487728	0.062	0.286	1	ATP11C
UBE4A	0.0891468	-0.487577	0.097	0.286	1	UBE4A
TBC1D15	0.293047	-0.487552	0.162	0.286	1	TBC1D15
TMF1	0.0641013	-0.486904	0.244	0.571	1	TMF1
CPT2	3.9336e-08	-0.48663	0.013	0.286	0.000781214	CPT2
YTHDC2	4.25374e-06	-0.485477	0.019	0.286	0.0844793	YTHDC2
ITPR2	0.0273064	-0.485104	0.127	0.429	1	ITPR2
FPGS	0.0588428	-0.484848	0.082	0.286	1	FPGS
CYCS	0.166214	-0.484837	0.343	0.571	1	CYCS
DHRS3	0.00738576	-0.484223	0.05	0.286	1	DHRS3
NR4A1	0.751858	-0.484174	0.28	0.286	1	NR4A1
TRIM26	0.015059	-0.483931	0.058	0.286	1	TRIM26
CAND1	0.19772	-0.482947	0.129	0.286	1	CAND1
NCBP3	0.175328	-0.482925	0.121	0.286	1	NCBP3
AHNAK	0.277706	-0.482417	0.614	0.857	1	AHNAK
NAA38	0.0409852	-0.482297	0.222	0.571	1	NAA38
GINM1	0.356297	-0.481521	0.157	0.286	1	GINM1
GLG1	0.0687813	-0.480595	0.166	0.429	1	GLG1
RIC1	0.116176	-0.48051	0.108	0.286	1	RIC1
GARS-DT	0.0953875	-0.479458	0.097	0.286	1	GARS-DT
MYO9B	0.103089	-0.476465	0.386	0.714	1	MYO9B
PRDX5	0.262798	-0.476211	0.25	0.429	1	PRDX5
VPS4A	0.0327633	-0.476127	0.071	0.286	1	VPS4A
CACUL1	0.270719	-0.476085	0.151	0.286	1	CACUL1
UBB	0.146379	-0.475998	0.735	1	1	UBB
AP1M1	0.0145098	-0.475293	0.058	0.286	1	AP1M1
LAMTOR1	0.563852	-0.474894	0.211	0.286	1	LAMTOR1
DPP9	0.0637511	-0.474191	0.084	0.286	1	DPP9
SNX10	0.216374	-0.473364	0.353	0.571	1	SNX10
GRK3	0.0801297	-0.473052	0.093	0.286	1	GRK3
SRP19	0.346573	-0.472213	0.177	0.286	1	SRP19
RNASEK	0.120411	-0.471437	0.869	1	1	RNASEK
ZNF655	0.302342	-0.470949	0.155	0.286	1	ZNF655
SLC8A1	0.167415	-0.470608	0.22	0.429	1	SLC8A1
EMC8	0.066277	-0.470607	0.086	0.286	1	EMC8
LRRC8C	0.24236	-0.469934	0.144	0.286	1	LRRC8C
SLCO3A1	0.263112	-0.469725	0.147	0.286	1	SLCO3A1
MAD2L2	0.176279	-0.469245	0.127	0.286	1	MAD2L2
KPNB1	0.12736	-0.468816	0.302	0.571	1	KPNB1
HDAC1	0.0108138	-0.467398	0.054	0.286	1	HDAC1
PRDX2	0.00273164	-0.467248	0.041	0.286	1	PRDX2
CCDC117	0.119528	-0.466317	0.103	0.286	1	CCDC117
TCP1	0.0814859	-0.466178	0.172	0.429	1	TCP1
OXA1L	0.0865848	-0.465973	0.095	0.286	1	OXA1L
UBE2I	0.101104	-0.464306	0.28	0.571	1	UBE2I
STAU1	0.205362	-0.463977	0.25	0.429	1	STAU1
ZEB2	0.352067	-0.463859	0.709	0.714	1	ZEB2
CHMP2A	0.0683944	-0.463763	0.375	0.714	1	CHMP2A
GNAI2	0.163423	-0.463373	0.685	0.857	1	GNAI2
SUPT5H	0.182954	-0.46221	0.226	0.429	1	SUPT5H
REEP3	0.0605449	-0.46218	0.084	0.286	1	REEP3
MED15	0.177766	-0.462011	0.123	0.286	1	MED15
CD164	0.397044	-0.460941	0.517	0.714	1	CD164
SERPINF1	2.6916e-07	-0.460841	0.015	0.286	0.00534552	SERPINF1
IRF2BP2	0.0875577	-0.460362	0.172	0.429	1	IRF2BP2
GOLPH3	0.4387	-0.460213	0.2	0.286	1	GOLPH3
SH3BGRL3	0.189939	-0.459867	0.978	1	1	SH3BGRL3
YARS	0.0147821	-0.459007	0.058	0.286	1	YARS
ANXA11	0.148375	-0.458625	0.205	0.429	1	ANXA11
ADD1	0.228264	-0.45842	0.134	0.286	1	ADD1
GPR35	0.0156264	-0.458255	0.058	0.286	1	GPR35
SPEN	0.17425	-0.457417	0.289	0.571	1	SPEN
BOLA2	0.0348272	-0.456349	0.071	0.286	1	BOLA2
THOC2	0.030862	-0.455219	0.129	0.429	1	THOC2
GLRX	0.167692	-0.454974	0.332	0.571	1	GLRX
ARF3	0.126906	-0.454338	0.3	0.571	1	ARF3
CCR1	0.265004	-0.453458	0.149	0.286	1	CCR1
RAD50	1.48672e-05	-0.452228	0.022	0.286	0.295262	RAD50
HP1BP3	0.206789	-0.451315	0.254	0.429	1	HP1BP3
MED1	0.0237707	-0.451162	0.065	0.286	1	MED1
RPIA	1.48672e-05	-0.450857	0.022	0.286	0.295262	RPIA
SFT2D1	0.404002	-0.450678	0.356	0.429	1	SFT2D1
PDLIM5	0.130924	-0.450619	0.203	0.429	1	PDLIM5
PSMB1	0.418643	-0.450284	0.384	0.571	1	PSMB1
ADAR	0.151341	-0.449515	0.114	0.286	1	ADAR
DPYD	0.174059	-0.449494	0.224	0.429	1	DPYD
WASHC4	0.184964	-0.449027	0.233	0.429	1	WASHC4
UBP1	0.119528	-0.44827	0.103	0.286	1	UBP1
ARHGAP5	0.0938023	-0.448008	0.095	0.286	1	ARHGAP5
SLFN5	0.442209	-0.447909	0.172	0.286	1	SLFN5
RNF19A	0.119768	-0.447485	0.188	0.429	1	RNF19A
RBMX	0.262666	-0.446421	0.157	0.286	1	RBMX
GABARAPL1	0.11362	-0.445706	0.183	0.429	1	GABARAPL1
SF1	0.0876128	-0.445609	0.265	0.571	1	SF1
GOSR1	0.0445341	-0.445424	0.075	0.286	1	GOSR1
PIGC	0.000261553	-0.444816	0.03	0.286	1	PIGC
TBCA	0.200169	-0.443901	0.515	0.714	1	TBCA
PPP4C	0.201462	-0.443721	0.468	0.714	1	PPP4C
HSPB1	0.016271	-0.443092	0.116	0.429	1	HSPB1
KLF9	0.119528	-0.442756	0.103	0.286	1	KLF9
NDUFA10	0.0229875	-0.442643	0.065	0.286	1	NDUFA10
TERF2IP	0.150093	-0.442545	0.203	0.429	1	TERF2IP
UBXN4	0.0962846	-0.442209	0.269	0.571	1	UBXN4
ZCCHC10	0.0823356	-0.441951	0.091	0.286	1	ZCCHC10
UGCG	0.663412	-0.441763	0.248	0.286	1	UGCG
LSM12	0.0503044	-0.441655	0.147	0.429	1	LSM12
OPA3	0.000300331	-0.441596	0.03	0.286	1	OPA3
C12orf10	0.00770963	-0.440467	0.05	0.286	1	C12orf10
MED13L	0.953175	-0.44038	0.3	0.286	1	MED13L
DGCR6L	0.0156264	-0.440049	0.058	0.286	1	DGCR6L
CDK2	0.0249889	-0.439852	0.065	0.286	1	CDK2
SERINC5	0.0823356	-0.439119	0.091	0.286	1	SERINC5
PCSK7	0.0586431	-0.438632	0.08	0.286	1	PCSK7
ALKBH7	0.498328	-0.438397	0.194	0.286	1	ALKBH7
SERP1	0.356538	-0.438369	0.668	0.714	1	SERP1
INTS6	0.10158	-0.438109	0.175	0.429	1	INTS6
HPS4	0.000454011	-0.437948	0.032	0.286	1	HPS4
PSMC4	0.288822	-0.437937	0.149	0.286	1	PSMC4
HTT	0.183991	-0.437683	0.119	0.286	1	HTT
INIP	0.137832	-0.437531	0.11	0.286	1	INIP
SUN1	0.011031	-0.437528	0.054	0.286	1	SUN1
MRPS24	0.147767	-0.437484	0.207	0.429	1	MRPS24
ALOX5	0.0713801	-0.437124	0.088	0.286	1	ALOX5
C19orf53	0.153335	-0.436605	0.407	0.714	1	C19orf53
CACNA2D4	0.026697	-0.436456	0.065	0.286	1	CACNA2D4
PPP4R3B	0.154539	-0.436091	0.112	0.286	1	PPP4R3B
GMPS	0.000439462	-0.435739	0.032	0.286	1	GMPS
GYPC	0.136553	-0.435504	0.108	0.286	1	GYPC
GPR107	0.164653	-0.435188	0.121	0.286	1	GPR107
MGAT4A	0.111311	-0.434721	0.097	0.286	1	MGAT4A
EIF2S2	0.162105	-0.434387	0.513	0.714	1	EIF2S2
ALYREF	0.0089545	-0.434334	0.101	0.429	1	ALYREF
IFT27	0.00025262	-0.434287	0.03	0.286	1	IFT27
KDM4C	0.0502393	-0.434016	0.078	0.286	1	KDM4C
MYCBP	0.00977189	-0.433701	0.052	0.286	1	MYCBP
GALNT10	0.000280315	-0.432661	0.03	0.286	1	GALNT10
TENT4B	0.358377	-0.432584	0.175	0.286	1	TENT4B
CAPZA2	0.0611788	-0.432066	0.414	0.857	1	CAPZA2
UBE2Z	0.177069	-0.431024	0.22	0.429	1	UBE2Z
LTN1	0.175328	-0.430641	0.121	0.286	1	LTN1
AIFM1	0.000270782	-0.429974	0.03	0.286	1	AIFM1
SRPK1	0.142945	-0.429824	0.114	0.286	1	SRPK1
THUMPD1	0.0327018	-0.429494	0.069	0.286	1	THUMPD1
RELT	0.210637	-0.42896	0.134	0.286	1	RELT
ZRANB2	0.135204	-0.428237	0.108	0.286	1	ZRANB2
ADGRE5	0.948844	-0.427842	0.349	0.286	1	ADGRE5
YY1AP1	0.143327	-0.427715	0.11	0.286	1	YY1AP1
GAS6	0.0139783	-0.427522	0.058	0.286	1	GAS6
SIL1	0.0291615	-0.425837	0.067	0.286	1	SIL1
ZNF644	0.132502	-0.425609	0.11	0.286	1	ZNF644
M6PR	0.267772	-0.425343	0.414	0.571	1	M6PR
ABHD8	0.000156733	-0.424671	0.028	0.286	1	ABHD8
CSDE1	0.0786467	-0.424407	0.343	0.714	1	CSDE1
ELF1	0.773438	-0.423397	0.343	0.286	1	ELF1
UBE2M	0.11909	-0.423378	0.185	0.429	1	UBE2M
HSPA4	0.181729	-0.422204	0.125	0.286	1	HSPA4
IFNAR2	0.0764911	-0.421995	0.157	0.429	1	IFNAR2
DDOST	0.0386469	-0.421736	0.073	0.286	1	DDOST
CIAPIN1	0.000151043	-0.421661	0.028	0.286	1	CIAPIN1
ERH	0.050899	-0.419797	0.289	0.714	1	ERH
SNN	0.14487	-0.419376	0.108	0.286	1	SNN
SARNP	0.546997	-0.418813	0.203	0.286	1	SARNP
SAE1	0.000719847	-0.418513	0.034	0.286	1	SAE1
LMAN1	0.498884	-0.41822	0.196	0.286	1	LMAN1
EEA1	0.128478	-0.417571	0.103	0.286	1	EEA1
HDAC2	0.241212	-0.417485	0.134	0.286	1	HDAC2
DTNBP1	0.00167114	-0.417427	0.039	0.286	1	DTNBP1
RCOR3	0.057097	-0.417323	0.08	0.286	1	RCOR3
FUBP1	0.0729312	-0.417052	0.157	0.429	1	FUBP1
RAD23B	0.149485	-0.417044	0.205	0.429	1	RAD23B
[truncated: 1,515 more rows]

## Sheet: DGEA_ISGMono_TC_vs_HT
	p_val	avg_log2FC	pct.1	pct.2	p_val_adj	genes
MTRNR2L12	3.405e-14	-2.00271	0.81	1	6.76232e-10	MTRNR2L12
LGALS2	3.76659e-11	-1.82757	0.544	0.926	7.48044e-07	LGALS2
HIST2H2AA4	2.29231e-11	-1.75398	0.258	0.852	4.55253e-07	HIST2H2AA4
SNHG29	3.86813e-11	-1.66912	0.375	0.963	7.6821e-07	SNHG29
IFIT1	0.000471428	-1.65768	0.516	0.778	1	IFIT1
LTB	1.25011e-05	-1.51508	0.23	0.63	0.248271	LTB
TOMM6	4.66582e-12	-1.39439	0.367	0.963	9.26632e-08	TOMM6
IFIT2	0.0480641	-1.38883	0.556	0.704	1	IFIT2
NME2	4.66651e-09	-1.38622	0.54	0.963	9.26769e-05	NME2
JAML	1.91975e-08	-1.36443	0.323	0.778	0.000381263	JAML
H1FX	1.05992e-08	-1.33704	0.359	0.889	0.000210499	H1FX
CLEC10A	4.41325e-06	-1.27993	0.351	0.741	0.0876471	CLEC10A
HIST1H1D	1.30659e-11	-1.27668	0.077	0.519	2.59488e-07	HIST1H1D
CXCL11	0.0996904	-1.2755	0.395	0.481	1	CXCL11
TXNIP	2.07863e-08	-1.19735	0.444	0.926	0.000412816	TXNIP
RNASEK	1.19088e-09	-1.16121	0.629	1	2.3651e-05	RNASEK
EIF1AY	1.98684e-14	-1.11659	0.137	0.741	3.94586e-10	EIF1AY
C17orf49	3.64501e-08	-1.11103	0.423	0.889	0.000723899	C17orf49
EEF1G	2.38873e-07	-1.10901	0.448	0.926	0.00474401	EEF1G
DDX58	0.00047901	-1.10312	0.371	0.704	1	DDX58
MICOS10	8.12189e-09	-1.10091	0.399	0.926	0.000161301	MICOS10
FCER1A	1.50319e-05	-1.07231	0.117	0.407	0.298534	FCER1A
SLFN5	0.000399346	-1.06343	0.274	0.556	1	SLFN5
RBIS	1.61628e-09	-1.06232	0.302	0.815	3.20994e-05	RBIS
CD52	9.52176e-08	-1.05141	0.476	0.963	0.00189102	CD52
GABARAP	1.14628e-08	-1.02681	0.714	1	0.000227651	GABARAP
SCO2	7.77552e-08	-1.01552	0.335	0.852	0.00154422	SCO2
NACA	9.1488e-08	-1.01482	0.931	1	0.00181695	NACA
IFIT3	0.00510961	-1.00621	0.669	0.889	1	IFIT3
SAMD4A	0.000576898	-1.00479	0.157	0.407	1	SAMD4A
CSTA	1.70372e-06	-1.00057	0.5	0.926	0.0338359	CSTA
EIF3H	2.75859e-08	-0.997957	0.512	1	0.000547855	EIF3H
MICOS13	5.13055e-09	-0.987282	0.274	0.778	0.000101893	MICOS13
RACK1	4.01201e-08	-0.965917	0.948	1	0.000796784	RACK1
GSTP1	1.11968e-07	-0.955193	0.859	0.963	0.00222369	GSTP1
TMEM14C	1.44845e-05	-0.944078	0.343	0.667	0.287662	TMEM14C
IFIH1	0.00338155	-0.915291	0.448	0.704	1	IFIH1
CARD16	8.85381e-07	-0.909852	0.762	1	0.0175837	CARD16
GAS5	8.71337e-08	-0.904005	0.202	0.667	0.00173048	GAS5
MTLN	2.65614e-08	-0.898134	0.157	0.593	0.000527509	MTLN
TRAPPC5	7.02834e-07	-0.89394	0.371	0.889	0.0139583	TRAPPC5
CITED2	0.000356014	-0.889734	0.085	0.296	1	CITED2
CEBPD	0.000127938	-0.880934	0.649	0.926	1	CEBPD
HERC5	0.00520686	-0.878706	0.504	0.704	1	HERC5
SEPTIN9	0.000152694	-0.876626	0.165	0.444	1	SEPTIN9
CIAO2B	2.26213e-07	-0.876455	0.323	0.852	0.00449259	CIAO2B
NDUFB5	5.89084e-07	-0.872	0.379	0.852	0.0116992	NDUFB5
C5orf56	9.58059e-06	-0.870197	0.133	0.444	0.190271	C5orf56
TLE5	1.90552e-06	-0.868135	0.274	0.704	0.0378437	TLE5
PLAAT4	0.000545466	-0.865509	0.27	0.593	1	PLAAT4
SPATS2L	0.0002829	-0.86454	0.444	0.778	1	SPATS2L
TNFSF10	0.260872	-0.864466	0.851	0.852	1	TNFSF10
NAGK	0.00087727	-0.85927	0.464	0.778	1	NAGK
SCLT1	2.04383e-06	-0.850669	0.157	0.519	0.0405905	SCLT1
HLA-DQA1	0.000115313	-0.847146	0.855	1	1	HLA-DQA1
HSH2D	0.00165478	-0.845403	0.226	0.481	1	HSH2D
CIAO2A	6.68195e-08	-0.844775	0.198	0.667	0.00132704	CIAO2A
TMEM14B	1.44787e-06	-0.844441	0.302	0.741	0.0287548	TMEM14B
HIST1H4C	0.000230287	-0.836094	0.294	0.63	1	HIST1H4C
SNHG6	1.57983e-06	-0.82668	0.351	0.815	0.0313754	SNHG6
ARL5A	5.57955e-06	-0.826089	0.214	0.593	0.11081	ARL5A
HLA-DPB1	0.00106356	-0.825527	0.972	1	1	HLA-DPB1
PYCARD	1.11064e-05	-0.82158	0.714	0.963	0.220574	PYCARD
NSUN6	1.87716e-06	-0.819688	0.149	0.519	0.0372804	NSUN6
IRF9	3.31724e-06	-0.813255	0.234	0.63	0.0658804	IRF9
CD302	7.08238e-05	-0.81317	0.286	0.704	1	CD302
AL096870.8	1.64495e-10	-0.811105	0.06	0.444	3.26687e-06	AL096870.8
HNRNPA1	3.72274e-06	-0.808596	0.766	1	0.0739337	HNRNPA1
CCNH	0.145155	-0.807771	0.315	0.481	1	CCNH
DUT	2.00238e-07	-0.804483	0.226	0.704	0.00397674	DUT
MRPS18C	2.35031e-05	-0.804038	0.323	0.704	0.466772	MRPS18C
LYZ	5.05897e-05	-0.803645	0.976	1	1	LYZ
ERP29	2.60153e-06	-0.801125	0.496	0.889	0.0516664	ERP29
MTRNR2L1	2.70834e-09	-0.799538	0.214	0.778	5.37876e-05	MTRNR2L1
U62317.4	7.41599e-08	-0.79901	0.145	0.556	0.00147282	U62317.4
APRT	3.1122e-05	-0.798998	0.621	0.963	0.618084	APRT
AC253572.2	3.72058e-05	-0.795975	0.238	0.63	0.738907	AC253572.2
HIST1H1C	1.12324e-05	-0.793837	0.125	0.444	0.223075	HIST1H1C
HMGN3	4.62581e-06	-0.792737	0.448	0.889	0.0918687	HMGN3
GIMAP7	3.66709e-07	-0.791325	0.149	0.556	0.00728285	GIMAP7
SMAP2	8.7684e-05	-0.788908	0.435	0.815	1	SMAP2
AC245014.3	0.00596334	-0.785871	0.371	0.667	1	AC245014.3
ATP5IF1	2.21135e-05	-0.779317	0.375	0.778	0.439173	ATP5IF1
POLD4	0.00259716	-0.779307	0.363	0.63	1	POLD4
COMMD6	4.98908e-06	-0.77282	0.778	0.963	0.0990831	COMMD6
EEF1B2	0.000134201	-0.772261	0.879	0.963	1	EEF1B2
EIF4A1	8.63281e-06	-0.762829	0.706	1	0.171448	EIF4A1
SMIM26	5.19645e-06	-0.761087	0.335	0.778	0.103201	SMIM26
RAB4B	3.5988e-06	-0.760701	0.242	0.63	0.0714721	RAB4B
HIGD2A	7.62531e-05	-0.760331	0.605	0.889	1	HIGD2A
HIST1H1E	2.54337e-06	-0.759051	0.157	0.519	0.0505113	HIST1H1E
GLRX	0.000153754	-0.758066	0.468	0.815	1	GLRX
NDUFA12	0.00101117	-0.757777	0.431	0.778	1	NDUFA12
PSMA3	8.67497e-05	-0.750911	0.52	0.815	1	PSMA3
DYNLT1	0.0034359	-0.743243	0.69	0.926	1	DYNLT1
IDO1	0.0389997	-0.740843	0.468	0.667	1	IDO1
LIMD2	9.16951e-05	-0.739902	0.5	0.889	1	LIMD2
P2RY13	0.000401686	-0.737478	0.399	0.815	1	P2RY13
PTRHD1	8.98757e-05	-0.734834	0.306	0.667	1	PTRHD1
UVRAG	2.70178e-07	-0.734506	0.218	0.667	0.00536574	UVRAG
GTF2A2	0.000150412	-0.730526	0.351	0.704	1	GTF2A2
MAN2B1	0.000667615	-0.72594	0.323	0.667	1	MAN2B1
UXT	1.01325e-05	-0.720115	0.512	0.963	0.201232	UXT
LACTB2	2.33343e-14	-0.714928	0.077	0.593	4.63419e-10	LACTB2
LY86	0.000483273	-0.714072	0.403	0.778	1	LY86
ATP5MC2	6.02141e-06	-0.709431	0.867	1	0.119585	ATP5MC2
GIMAP4	3.87434e-06	-0.706695	0.27	0.741	0.0769445	GIMAP4
LINC01578	2.35182e-06	-0.703069	0.335	0.815	0.0467071	LINC01578
C12orf45	0.000512245	-0.702031	0.246	0.556	1	C12orf45
BTF3	7.17448e-05	-0.701228	0.806	1	1	BTF3
NENF	4.18528e-08	-0.698885	0.27	0.852	0.000831196	NENF
RBBP6	0.000664305	-0.693752	0.294	0.667	1	RBBP6
RNASE6	0.00718372	-0.693041	0.319	0.519	1	RNASE6
AC092944.1	2.85738e-10	-0.692843	0.052	0.407	5.67477e-06	AC092944.1
TAF9	0.0641845	-0.690617	0.169	0.296	1	TAF9
SMDT1	0.000276134	-0.687188	0.613	0.889	1	SMDT1
HLA-DRB5	0.000839906	-0.679284	0.79	0.926	1	HLA-DRB5
NAA38	0.00103522	-0.678007	0.399	0.667	1	NAA38
DDX39B	2.35492e-06	-0.673995	0.266	0.704	0.0467688	DDX39B
CDC73	8.8416e-05	-0.671254	0.246	0.593	1	CDC73
EID1	0.0001956	-0.670767	0.484	0.852	1	EID1
FAM162A	3.22612e-05	-0.670549	0.323	0.741	0.640708	FAM162A
SNHG32	3.27119e-06	-0.669816	0.133	0.481	0.0649658	SNHG32
UQCRH	0.000481935	-0.669746	0.718	0.926	1	UQCRH
ZNRD2	2.17992e-05	-0.665784	0.153	0.481	0.432932	ZNRD2
TRADD	0.000846525	-0.665765	0.323	0.593	1	TRADD
LYST	0.000253314	-0.66525	0.282	0.63	1	LYST
EIF3F	0.000166342	-0.66458	0.5	0.889	1	EIF3F
ATP5MG	0.00019687	-0.664349	0.899	1	1	ATP5MG
NDUFC1	0.000768769	-0.661546	0.44	0.778	1	NDUFC1
SLC25A5	0.00230228	-0.661214	0.698	0.889	1	SLC25A5
GLIPR1	0.00101913	-0.658755	0.423	0.741	1	GLIPR1
CACNA2D3	1.28562e-06	-0.655336	0.093	0.407	0.0255325	CACNA2D3
LINC00877	1.2335e-08	-0.654722	0.073	0.444	0.000244972	LINC00877
SELL	0.000208167	-0.654184	0.258	0.63	1	SELL
SAMD9L	0.00410965	-0.653317	0.714	0.963	1	SAMD9L
PSMB10	7.44528e-05	-0.649911	0.565	0.963	1	PSMB10
IFI30	0.000423626	-0.645268	0.883	1	1	IFI30
PSMA6	0.000292657	-0.644528	0.476	0.889	1	PSMA6
TNFSF13B	0.00451064	-0.642276	0.75	0.926	1	TNFSF13B
ARF5	0.000106296	-0.641853	0.589	0.963	1	ARF5
IGHA1	1.20183e-10	-0.641462	0.012	0.259	2.38683e-06	IGHA1
DNAJC19	4.87621e-07	-0.640148	0.19	0.63	0.00968415	DNAJC19
UQCRB	0.000353168	-0.639046	0.726	0.926	1	UQCRB
PGLS	0.00136144	-0.63725	0.54	0.889	1	PGLS
CCDC82	0.0914324	-0.63451	0.181	0.296	1	CCDC82
MNDA	0.000203279	-0.633258	0.911	1	1	MNDA
SAP18	0.000828073	-0.631805	0.665	0.926	1	SAP18
NUDT1	1.67743e-06	-0.631608	0.258	0.741	0.0333138	NUDT1
METTL26	0.000426274	-0.630959	0.27	0.593	1	METTL26
AC007952.4	0.00102057	-0.628784	0.395	0.778	1	AC007952.4
CD1D	5.76309e-06	-0.628756	0.097	0.407	0.114455	CD1D
EIF3K	0.000386358	-0.628452	0.827	0.963	1	EIF3K
PSMG2	2.80934e-06	-0.628449	0.315	0.852	0.0557934	PSMG2
TFAM	0.000170326	-0.627112	0.198	0.519	1	TFAM
WDR83OS	0.000115819	-0.626867	0.593	0.926	1	WDR83OS
IMP3	1.20495e-05	-0.62683	0.202	0.593	0.239303	IMP3
SNHG5	0.000204081	-0.626003	0.367	0.815	1	SNHG5
EIF3D	0.000271547	-0.625841	0.375	0.778	1	EIF3D
NCOA7	0.00244936	-0.624217	0.294	0.593	1	NCOA7
SSB	0.0024518	-0.624129	0.677	0.963	1	SSB
LSM5	0.000345621	-0.623496	0.431	0.815	1	LSM5
IDH3A	1.96443e-05	-0.622417	0.145	0.481	0.390136	IDH3A
EVL	1.86494e-05	-0.621047	0.274	0.667	0.370378	EVL
TBC1D9	0.0130258	-0.620526	0.129	0.296	1	TBC1D9
MRPS24	0.00290059	-0.619981	0.266	0.519	1	MRPS24
ARHGAP5	6.70038e-07	-0.618144	0.149	0.556	0.013307	ARHGAP5
SNHG16	2.18213e-05	-0.616018	0.109	0.407	0.43337	SNHG16
HLA-DPA1	0.00241637	-0.615468	0.972	1	1	HLA-DPA1
FOXN2	0.000362347	-0.613484	0.23	0.556	1	FOXN2
CST3	0.000232473	-0.611858	0.992	1	1	CST3
GCLC	0.000420068	-0.6075	0.105	0.333	1	GCLC
COX7C	3.44892e-05	-0.607449	0.855	1	0.684956	COX7C
ANKFY1	0.000264936	-0.605651	0.133	0.407	1	ANKFY1
EIF1B	3.31736e-05	-0.603497	0.419	0.852	0.658829	EIF1B
WAC-AS1	0.00013798	-0.601649	0.145	0.444	1	WAC-AS1
MRPS36	0.000237853	-0.601513	0.359	0.704	1	MRPS36
IGSF6	0.00032815	-0.601413	0.633	0.963	1	IGSF6
CCR5AS	1.84452e-09	-0.600393	0.069	0.444	3.66322e-05	CCR5AS
MTG1	4.49221e-07	-0.598529	0.081	0.407	0.00892152	MTG1
OAS3	0.000908199	-0.59835	0.464	0.741	1	OAS3
DECR1	0.000611404	-0.597784	0.355	0.704	1	DECR1
ZFAS1	0.000669219	-0.597517	0.722	0.889	1	ZFAS1
CNBP	0.000348388	-0.596357	0.452	0.815	1	CNBP
GPR160	0.00188134	-0.596151	0.137	0.37	1	GPR160
MASTL	5.04368e-09	-0.595412	0.06	0.407	0.000100167	MASTL
CASP1	0.000500647	-0.594888	0.649	0.926	1	CASP1
UPK3BL1	1.41619e-08	-0.593291	0.04	0.333	0.000281255	UPK3BL1
TPT1	6.18036e-07	-0.593035	0.996	1	0.0122742	TPT1
NDUFV1	7.70494e-05	-0.591021	0.202	0.556	1	NDUFV1
LSM8	7.98521e-05	-0.590215	0.484	0.852	1	LSM8
DDX60	0.00411143	-0.588265	0.258	0.519	1	DDX60
ANTKMT	5.06037e-08	-0.586787	0.113	0.519	0.00100499	ANTKMT
MIS18BP1	0.00162659	-0.584628	0.254	0.519	1	MIS18BP1
IL18	0.00848809	-0.584242	0.262	0.519	1	IL18
BLOC1S1	0.000145252	-0.58236	0.673	0.963	1	BLOC1S1
HINT2	0.00045275	-0.582121	0.129	0.37	1	HINT2
TANK	0.0217102	-0.581998	0.46	0.704	1	TANK
ITGA4	0.00234685	-0.581957	0.411	0.778	1	ITGA4
CCDC28A	1.60798e-05	-0.581223	0.109	0.407	0.319346	CCDC28A
COX5A	0.00745984	-0.578859	0.633	0.926	1	COX5A
C20orf27	2.87621e-05	-0.578325	0.161	0.519	0.571216	C20orf27
NDUFB8	0.000158775	-0.577764	0.569	0.889	1	NDUFB8
FBXO6	0.00282945	-0.577521	0.335	0.63	1	FBXO6
HESX1	0.000266139	-0.576886	0.129	0.407	1	HESX1
NCBP2AS2	1.5604e-06	-0.576123	0.097	0.407	0.0309895	NCBP2AS2
CDC42EP3	9.87484e-05	-0.573912	0.069	0.296	1	CDC42EP3
COX16	0.000534039	-0.570929	0.415	0.741	1	COX16
PSMA2	0.01243	-0.569306	0.73	0.852	1	PSMA2
MED4	6.1901e-05	-0.569108	0.25	0.63	1	MED4
PSMB8	0.00320465	-0.568372	0.73	0.926	1	PSMB8
USP15	0.00713055	-0.567861	0.472	0.778	1	USP15
LMAN1	3.38482e-06	-0.567039	0.129	0.481	0.0672225	LMAN1
LST1	0.000182476	-0.566795	0.875	1	1	LST1
SPIB	0.00609271	-0.565021	0.093	0.259	1	SPIB
AL591115.1	1.37405e-08	-0.564871	0.02	0.259	0.000272886	AL591115.1
ETFB	0.000492362	-0.563504	0.29	0.63	1	ETFB
AKR7A2	1.48431e-06	-0.561888	0.137	0.519	0.0294784	AKR7A2
IKBIP	1.33456e-05	-0.561163	0.105	0.407	0.265044	IKBIP
MUS81	7.63786e-08	-0.560877	0.06	0.37	0.00151688	MUS81
AOAH	1.98301e-05	-0.558826	0.306	0.778	0.393826	AOAH
ACAA1	0.00534328	-0.557963	0.363	0.63	1	ACAA1
EGLN2	0.000679234	-0.557115	0.137	0.37	1	EGLN2
PEPD	0.00011968	-0.556972	0.149	0.444	1	PEPD
COX5B	0.00183056	-0.556327	0.831	0.926	1	COX5B
CHCHD2	7.23227e-05	-0.555805	0.843	0.963	1	CHCHD2
UFC1	0.00085571	-0.555381	0.399	0.741	1	UFC1
AC239799.2	0.000126771	-0.553256	0.093	0.333	1	AC239799.2
LSM4	0.000323503	-0.552246	0.294	0.667	1	LSM4
ECH1	0.0013733	-0.550222	0.242	0.519	1	ECH1
IFI35	0.00389607	-0.54959	0.669	0.926	1	IFI35
PID1	3.95579e-06	-0.547325	0.121	0.481	0.0785619	PID1
SHFL	2.95491e-06	-0.547115	0.21	0.63	0.0586845	SHFL
DDX24	0.00223099	-0.546849	0.44	0.778	1	DDX24
HHEX	0.00246034	-0.546774	0.105	0.296	1	HHEX
APOL3	0.0386063	-0.545916	0.21	0.407	1	APOL3
HDAC9	7.51436e-06	-0.545837	0.133	0.481	0.149235	HDAC9
OSBPL11	0.000656991	-0.543058	0.262	0.556	1	OSBPL11
RBBP7	0.000362761	-0.542849	0.169	0.444	1	RBBP7
SLC25A6	0.00441413	-0.542502	0.73	0.889	1	SLC25A6
SCIMP	0.00102499	-0.542147	0.496	0.926	1	SCIMP
TPGS1	5.77706e-06	-0.541942	0.141	0.519	0.114733	TPGS1
KIF2A	2.02969e-05	-0.541759	0.113	0.407	0.403096	KIF2A
DMAC1	0.00111382	-0.539936	0.137	0.37	1	DMAC1
PNPT1	0.0366124	-0.539389	0.319	0.556	1	PNPT1
ARHGAP15	0.000172013	-0.538767	0.113	0.37	1	ARHGAP15
SEPTIN7	0.00147194	-0.537489	0.371	0.741	1	SEPTIN7
RBM4	0.000367228	-0.533986	0.258	0.593	1	RBM4
MAP2K2	0.00199809	-0.533968	0.29	0.556	1	MAP2K2
SMARCC2	0.000667672	-0.533427	0.101	0.333	1	SMARCC2
MRPL54	0.000190422	-0.533273	0.44	0.852	1	MRPL54
APEX1	0.00399973	-0.529035	0.395	0.667	1	APEX1
ATP5MC1	0.00817585	-0.528582	0.468	0.704	1	ATP5MC1
PPIH	4.67689e-05	-0.528147	0.149	0.481	0.928831	PPIH
PPP1R7	0.000344588	-0.527853	0.25	0.593	1	PPP1R7
PEBP1	0.0073979	-0.527758	0.375	0.667	1	PEBP1
MYL12A	0.00354466	-0.527372	0.907	0.963	1	MYL12A
SRI	0.00201444	-0.527268	0.472	0.778	1	SRI
UBE2D1	0.0064453	-0.526877	0.347	0.593	1	UBE2D1
UBE2V2	0.000151321	-0.525947	0.27	0.63	1	UBE2V2
MRPS15	0.000242668	-0.525375	0.331	0.704	1	MRPS15
PFDN5	0.000456585	-0.524322	0.984	1	1	PFDN5
CUEDC2	0.000156312	-0.523837	0.169	0.481	1	CUEDC2
SH3BGRL	0.00216176	-0.52327	0.734	0.926	1	SH3BGRL
CBR1	0.00158231	-0.52292	0.262	0.556	1	CBR1
OAS1	0.0392167	-0.522886	0.484	0.667	1	OAS1
SRRM1	0.00291946	-0.52193	0.585	0.889	1	SRRM1
MXD4	0.000129266	-0.521624	0.105	0.37	1	MXD4
RBX1	0.000498258	-0.519978	0.75	1	1	RBX1
SP100	0.00384488	-0.519874	0.528	0.852	1	SP100
CIRBP	0.000652034	-0.51958	0.569	0.926	1	CIRBP
MS4A6A	0.0229115	-0.518247	0.556	0.815	1	MS4A6A
ERH	0.000542206	-0.51709	0.573	0.889	1	ERH
OSBPL1A	0.00129718	-0.51684	0.073	0.259	1	OSBPL1A
LAMTOR2	0.00112918	-0.516798	0.556	0.852	1	LAMTOR2
CORO1A	0.00083004	-0.516263	0.782	0.963	1	CORO1A
DNPH1	1.30736e-05	-0.51558	0.226	0.667	0.259642	DNPH1
ISG15	0.122222	-0.514172	0.96	0.963	1	ISG15
GNG10	0.00035021	-0.512994	0.419	0.852	1	GNG10
HEBP2	0.0158561	-0.512702	0.306	0.519	1	HEBP2
IGFLR1	0.00131088	-0.512675	0.423	0.778	1	IGFLR1
RESF1	0.00118281	-0.511961	0.165	0.407	1	RESF1
RGS18	0.000870729	-0.511032	0.383	0.778	1	RGS18
MDP1	3.37224e-05	-0.508433	0.097	0.37	0.669726	MDP1
IFI16	0.0173452	-0.508032	0.847	1	1	IFI16
SLC66A2	0.00356686	-0.507747	0.149	0.37	1	SLC66A2
ORMDL1	0.00107102	-0.506592	0.226	0.519	1	ORMDL1
HPS5	0.00410257	-0.506095	0.222	0.481	1	HPS5
METTL16	4.33046e-05	-0.505603	0.048	0.259	0.860029	METTL16
NUDCD2	1.89354e-05	-0.505511	0.125	0.444	0.376057	NUDCD2
MRPL16	0.00147385	-0.505488	0.181	0.444	1	MRPL16
PARK7	0.0139928	-0.503782	0.625	0.852	1	PARK7
AMD1	0.000890396	-0.503718	0.407	0.778	1	AMD1
TINF2	4.2947e-05	-0.50128	0.169	0.519	0.852927	TINF2
APPL1	0.00354048	-0.499786	0.431	0.778	1	APPL1
GTF2B	0.00434262	-0.499749	0.351	0.63	1	GTF2B
KIF5B	0.00232654	-0.499702	0.407	0.741	1	KIF5B
HACD4	0.000892912	-0.499567	0.214	0.519	1	HACD4
CDK2AP1	0.000156646	-0.499543	0.274	0.63	1	CDK2AP1
EEF1A1	0.000125565	-0.499391	1	1	1	EEF1A1
RNASEH2B	0.000761309	-0.498872	0.202	0.481	1	RNASEH2B
RABGAP1L	0.0022783	-0.498595	0.423	0.741	1	RABGAP1L
GPSM3	0.0207566	-0.497889	0.508	0.778	1	GPSM3
SARAF	0.00175703	-0.496268	0.552	0.852	1	SARAF
SLC31A2	0.000964815	-0.495758	0.387	0.778	1	SLC31A2
TCF7L2	0.0445851	-0.495647	0.121	0.259	1	TCF7L2
TIPRL	9.90108e-05	-0.495146	0.242	0.63	1	TIPRL
ROGDI	5.61105e-06	-0.495052	0.069	0.333	0.111436	ROGDI
MPHOSPH10	0.00304532	-0.494966	0.129	0.333	1	MPHOSPH10
BLVRA	0.02397	-0.494043	0.448	0.667	1	BLVRA
PSTPIP2	0.000560535	-0.493761	0.327	0.704	1	PSTPIP2
TOMM20	0.0012643	-0.492322	0.484	0.815	1	TOMM20
TRIR	0.0197602	-0.492301	0.653	0.815	1	TRIR
MLKL	0.0530218	-0.490405	0.125	0.259	1	MLKL
TXNL4A	0.00460756	-0.490149	0.367	0.63	1	TXNL4A
SURF1	0.00238937	-0.488892	0.242	0.519	1	SURF1
RNF130	0.00274532	-0.486833	0.411	0.778	1	RNF130
MRPL35	0.00721626	-0.486779	0.129	0.296	1	MRPL35
RAN	0.0189741	-0.486653	0.637	0.815	1	RAN
MRPS26	1.98109e-05	-0.486465	0.125	0.444	0.393444	MRPS26
CLNS1A	0.000982208	-0.48638	0.306	0.667	1	CLNS1A
TMSB4X	0.000348417	-0.484844	1	1	1	TMSB4X
EDF1	0.00215838	-0.483729	0.786	1	1	EDF1
PPCS	0.00294809	-0.483606	0.315	0.593	1	PPCS
PALM2-AKAP2	1.52774e-05	-0.482956	0.234	0.667	0.30341	PALM2-AKAP2
MRPL33	0.000464041	-0.482848	0.524	0.926	1	MRPL33
HIST2H2AC	9.45318e-05	-0.482375	0.145	0.444	1	HIST2H2AC
PSMC6	8.85607e-05	-0.481939	0.29	0.704	1	PSMC6
NDUFA6	0.000361381	-0.481402	0.448	0.852	1	NDUFA6
ATP5F1C	0.00741828	-0.480472	0.565	0.963	1	ATP5F1C
PHF11	0.00911681	-0.480192	0.468	0.778	1	PHF11
AC025171.3	0.000429168	-0.480083	0.065	0.259	1	AC025171.3
NIFK	0.00027917	-0.478241	0.246	0.593	1	NIFK
NDUFB6	0.000383671	-0.477998	0.238	0.556	1	NDUFB6
EEF1D	0.00649653	-0.477744	0.891	0.963	1	EEF1D
FRYL	0.0126288	-0.477705	0.145	0.333	1	FRYL
UFL1	1.10076e-05	-0.477072	0.173	0.556	0.218611	UFL1
SPCS1	0.00748396	-0.476668	0.492	0.704	1	SPCS1
FKBP8	0.00330763	-0.475963	0.355	0.63	1	FKBP8
LSM10	0.000352021	-0.475093	0.31	0.704	1	LSM10
STK17B	0.00495828	-0.47347	0.685	0.963	1	STK17B
IER2	0.0543582	-0.47319	0.879	0.963	1	IER2
EBAG9	0.000631833	-0.47318	0.125	0.37	1	EBAG9
ATP5PF	0.00748607	-0.473169	0.694	0.926	1	ATP5PF
CAST	0.0362579	-0.473036	0.544	0.852	1	CAST
EIF3M	0.000537226	-0.472926	0.375	0.778	1	EIF3M
ALKBH7	0.00494869	-0.472755	0.319	0.556	1	ALKBH7
ATP6V0C	0.000342858	-0.471965	0.415	0.889	1	ATP6V0C
SLC20A1	0.153333	-0.471413	0.298	0.444	1	SLC20A1
C1orf162	0.000715501	-0.470629	0.605	0.963	1	C1orf162
LMO2	0.00461112	-0.470026	0.339	0.667	1	LMO2
CD38	0.0192729	-0.469828	0.226	0.444	1	CD38
COA4	0.00330623	-0.46966	0.298	0.593	1	COA4
DR1	0.000505053	-0.469304	0.234	0.556	1	DR1
[truncated: 3,267 more rows]

## Sheet: DGEA_C1Q_TC_vs_HT
	p_val	avg_log2FC	pct.1	pct.2	p_val_adj	genes
[truncated: 4,007 more rows]

[truncated: 1 more sheets: DGEA_actMacro_TC_vs_HT]
