# Supplementary material for: Single-cell analysis of myeloid cells in HPV+ tonsillar cancer
Source: Front Immunol. 2023 Jan 19;13:1087843. doi: 10.3389/fimmu.2022.1087843 (PMC9893928; doi:10.3389/fimmu.2022.1087843)
Supplement: Supplementary file 4 [file Table_3.xlsx]

## Sheet: GSEA_cDC1
	Term	Overlap	P.value	Adjusted.P.value	Old.P.value	Old.Adjusted.P.value	Odds.Ratio	Combined.Score	Genes
1	cytokine-mediated signaling pathway (GO:0019221)	40/633	7.97288e-14	1.45266e-10	0	0	4.66579	140.721	CXCL9;CAMK2D;FLT3;SAMHD1;CBL;PYCARD;CCND1;INPP5D;TMSB4X;PSMB1;CFL1;B2M;HLA-DQA2;TRIM22;HLA-DQA1;HLA-DPA1;HSPA8;HLA-DRB5;MX1;HLA-B;HLA-C;IL16;PSMB8;PSMB9;RBX1;SOD1;BST2;PSMA5;PSMA3;AIM2;IFI27;PSMA2;PSME1;HLA-DPB1;PSME2;HLA-DRA;IRF8;PPIA;HLA-DRB1;HLA-DQB1
2	interferon-gamma-mediated signaling pathway (GO:0060333)	14/70	3.95382e-12	3.60193e-09	0	0	16.2483	426.622	CAMK2D;HLA-DRB5;HLA-B;HLA-C;HLA-DPB1;IRF8;HLA-DRA;B2M;HLA-DQA2;TRIM22;HLA-DQA1;HLA-DRB1;HLA-DPA1;HLA-DQB1
3	neutrophil activation involved in immune response (GO:0002283)	32/483	8.53313e-12	5.18246e-09	0	0	4.8051	122.468	GSTP1;FGL2;PRCP;SRP14;CST3;PYCARD;CYB5R3;PSMB1;COTL1;CPNE3;CD59;B2M;CCT2;HSPA8;SERPINB1;PTGES2;FUCA1;NME2;NDUFC2;NBEAL2;RHOF;LYZ;DYNLL1;SERPINB6;APRT;BST2;PSMA5;FABP5;PSMA2;DEGS1;DNASE1L3;PPIA
4	T cell receptor signaling pathway (GO:0050852)	19/163	1.32104e-11	6.01734e-09	0	0	8.68079	217.454	DENND1B;HLA-DRB5;PTPN22;PSMB8;PSMB9;PSMA5;PSMA3;PSMA2;INPP5D;PSMB1;PSME1;HLA-DPB1;PSME2;HLA-DRA;HLA-DQA2;HLA-DQA1;HLA-DRB1;HLA-DPA1;HLA-DQB1
5	neutrophil degranulation (GO:0043312)	31/479	3.33625e-11	1.21573e-08	0	0	4.67039	112.667	GSTP1;FGL2;PRCP;SRP14;CST3;PYCARD;CYB5R3;PSMB1;COTL1;CPNE3;CD59;B2M;CCT2;HSPA8;SERPINB1;PTGES2;FUCA1;NME2;NDUFC2;NBEAL2;RHOF;LYZ;DYNLL1;SERPINB6;APRT;BST2;PSMA5;FABP5;PSMA2;DEGS1;PPIA
6	neutrophil mediated immunity (GO:0002446)	31/487	5.06314e-11	1.53751e-08	0	0	4.58655	108.731	GSTP1;FGL2;PRCP;SRP14;CST3;PYCARD;CYB5R3;PSMB1;COTL1;CPNE3;CD59;B2M;CCT2;HSPA8;SERPINB1;PTGES2;FUCA1;NME2;NDUFC2;NBEAL2;RHOF;LYZ;DYNLL1;SERPINB6;APRT;BST2;PSMA5;FABP5;PSMA2;DEGS1;PPIA
7	antigen processing and presentation of exogenous peptide antigen via MHC class II (GO:0019886)	14/97	3.90172e-10	8.88617e-08	0	0	10.9477	237.175	CD74;LAG3;HLA-DRB5;DYNLL1;HLA-DMA;HLA-DMB;HLA-DPB1;HLA-DRA;HLA-DOB;HLA-DQA2;HLA-DQA1;HLA-DRB1;HLA-DPA1;HLA-DQB1
8	antigen processing and presentation of exogenous peptide antigen (GO:0002478)	14/97	3.90172e-10	8.88617e-08	0	0	10.9477	237.175	CD74;LAG3;HLA-DRB5;DYNLL1;HLA-DMA;HLA-DMB;HLA-DPB1;HLA-DRA;HLA-DOB;HLA-DQA2;HLA-DQA1;HLA-DRB1;HLA-DPA1;HLA-DQB1
9	antigen processing and presentation of peptide antigen via MHC class II (GO:0002495)	14/98	4.48794e-10	9.08559e-08	0	0	10.8168	232.825	CD74;LAG3;HLA-DRB5;DYNLL1;HLA-DMA;HLA-DMB;HLA-DPB1;HLA-DRA;HLA-DOB;HLA-DQA2;HLA-DQA1;HLA-DRB1;HLA-DPA1;HLA-DQB1
10	antigen receptor-mediated signaling pathway (GO:0050851)	21/257	9.10573e-10	1.65906e-07	0	0	5.86625	122.117	VAV3;DENND1B;HLA-DRB5;PTPN22;PSMB8;PSMB9;PSMA5;PSMA3;PSMA2;INPP5D;PSMB1;PSME1;HLA-DPB1;PSME2;CD38;HLA-DRA;HLA-DQA2;HLA-DQA1;HLA-DRB1;HLA-DPA1;HLA-DQB1
11	antigen processing and presentation of exogenous peptide antigen via MHC class I, TAP-dependent (GO:0002479)	1975-12-01	2.10915e-09	3.49351e-07	0	0	12.2939	245.594	PSMA5;PSMA3;PSMA2;PSMB1;HLA-B;PSME1;TAP1;HLA-C;PSME2;B2M;PSMB8;PSMB9
12	antigen processing and presentation of exogenous peptide antigen via MHC class I (GO:0042590)	1978-12-01	3.36127e-09	5.10352e-07	0	0	11.7333	228.927	PSMA5;PSMA3;PSMA2;PSMB1;HLA-B;PSME1;TAP1;HLA-C;PSME2;B2M;PSMB8;PSMB9
13	cellular response to interferon-gamma (GO:0071346)	14/116	4.31473e-09	6.04726e-07	0	0	8.89975	171.42	HLA-DRB5;CAMK2D;HLA-B;HLA-C;HLA-DPB1;HLA-DRA;IRF8;B2M;HLA-DQA2;TRIM22;HLA-DQA1;HLA-DRB1;HLA-DPA1;HLA-DQB1
14	negative regulation of mitotic cell cycle phase transition (GO:1901991)	1979-11-01	4.47485e-08	5.8237e-06	0	0	10.4039	176.056	PSMA5;PSMA3;RGCC;PSMA2;PSMB1;PSME1;CDK2AP2;PSME2;PSMB8;RBX1;PSMB9
15	regulation of cellular amine metabolic process (GO:0033238)	1951-09-01	9.30212e-08	1.05928e-05	0	0	13.7101	221.972	PSMA5;PSMA3;PSMA2;ODC1;PSMB1;PSME1;PSME2;PSMB8;PSMB9
16	regulation of cellular amino acid metabolic process (GO:0006521)	1951-09-01	9.30212e-08	1.05928e-05	0	0	13.7101	221.972	PSMA5;PSMA3;PSMA2;ODC1;PSMB1;PSME1;PSME2;PSMB8;PSMB9
17	regulation of transcription from RNA polymerase II promoter in response to hypoxia (GO:0061418)	1978-10-01	4.09303e-07	4.38676e-05	0	0	9.42714	138.662	PSMA5;PSMA3;EGLN3;PSMA2;PSMB1;PSME1;PSME2;PSMB8;RBX1;PSMB9
18	regulation of cellular ketone metabolic process (GO:0010565)	1961-09-01	4.6167e-07	4.67313e-05	0	0	11.0679	161.463	PSMA5;PSMA3;PSMA2;ODC1;PSMB1;PSME1;PSME2;PSMB8;PSMB9
19	negative regulation of G2/M transition of mitotic cell cycle (GO:0010972)	1962-09-01	5.32644e-07	5.10778e-05	0	0	10.8585	156.856	PSMA5;PSMA3;PSMA2;PSMB1;PSME1;PSME2;PSMB8;RBX1;PSMB9
20	mitochondrial ATP synthesis coupled electron transport (GO:0042775)	1985-10-01	9.23279e-07	8.41107e-05	0	0	8.54423	118.725	NDUFB5;NDUFA4;NDUFS4;NDUFAB1;NDUFC2;COX6A1;NDUFV2;COX6C;COX7C;COX5A
21	regulation of endopeptidase activity (GO:0052548)	1968-09-01	1.19084e-06	0.000103319	0	0	9.75128	133.016	SERPINB1;PSMA3;SERPINF1;SERPINF2;PSME1;PSME2;PSMB8;SERPINB6;PSMB9
22	negative regulation of cell cycle G2/M phase transition (GO:1902750)	1969-09-01	1.35065e-06	0.000111859	0	0	9.58827	129.585	PSMA5;PSMA3;PSMA2;PSMB1;PSME1;PSME2;PSMB8;RBX1;PSMB9
23	proteasomal ubiquitin-independent protein catabolic process (GO:0010499)	2022-06-24	1.57093e-06	0.000124445	0	0	21.1462	282.595	PSMA5;PSMA3;PSMA2;PSMB1;PSMB8;PSMB9
24	SCF-dependent proteasomal ubiquitin-dependent protein catabolic process (GO:0031146)	1972-09-01	1.94607e-06	0.000147739	0	0	9.13029	120.061	PSMA5;PSMA3;PSMA2;PSMB1;PSME1;PSME2;PSMB8;RBX1;PSMB9
25	regulation of transcription from RNA polymerase II promoter in response to stress (GO:0043618)	1993-10-01	2.13264e-06	0.000155427	0	0	7.71754	100.777	PSMA5;PSMA3;EGLN3;PSMA2;PSMB1;PSME1;PSME2;PSMB8;RBX1;PSMB9
26	respiratory electron transport chain (GO:0022904)	1994-10-01	2.35355e-06	0.000164929	0	0	7.62527	98.8204	NDUFB5;NDUFA4;NDUFS4;NDUFAB1;NDUFC2;COX6A1;NDUFV2;COX6C;COX7C;COX5A
27	tumor necrosis factor-mediated signaling pathway (GO:0033209)	11/123	4.12078e-06	0.000278076	0	0	6.30246	78.1471	PYCARD;PSMA5;PSMA3;AIM2;PSMA2;TMSB4X;PSMB1;PSME1;PSME2;PSMB8;PSMB9
28	regulation of G2/M transition of mitotic cell cycle (GO:0010389)	12/149	4.52148e-06	0.000294219	0	0	5.63206	69.3119	OFD1;PSMA5;PSMA3;CCND1;PSMA2;PSMB1;PSME1;PSME2;DYNLL1;PSMB8;RBX1;PSMB9
29	cellular response to hypoxia (GO:0071456)	11/132	8.16065e-06	0.000482246	0	0	5.831	68.3171	PSMA5;PSMA3;EGLN3;RGCC;PSMA2;PSMB1;PSME1;PSME2;PSMB8;RBX1;PSMB9
30	cellular response to type I interferon (GO:0071357)	1965-08-01	8.20506e-06	0.000482246	0	0	8.94372	104.738	BST2;IFI27;MX1;HLA-B;HLA-C;IRF8;SAMHD1;PSMB8
31	type I interferon signaling pathway (GO:0060337)	1965-08-01	8.20506e-06	0.000482246	0	0	8.94372	104.738	BST2;IFI27;MX1;HLA-B;HLA-C;IRF8;SAMHD1;PSMB8
32	regulation of stem cell differentiation (GO:2000736)	1988-09-01	1.04739e-05	0.000596355	0	0	7.27518	83.4218	PSMA5;PSMA3;PSMA2;PSMB1;PSME1;TACSTD2;PSME2;PSMB8;PSMB9
33	regulation of primary metabolic process (GO:0080090)	11/139	1.33576e-05	0.000737499	0	0	5.51014	61.8427	PSMA5;PSMA3;PSMA2;ID2;ODC1;PSMB1;PSME1;PSME2;CACYBP;PSMB8;PSMB9
34	mitochondrial electron transport, cytochrome c to oxygen (GO:0006123)	2022-05-21	1.57683e-05	0.000829429	0	0	19.7629	218.528	NDUFA4;COX6C;COX6A1;COX5A;COX7C
35	negative regulation of ubiquitin-protein ligase activity involved in mitotic cell cycle (GO:0051436)	1971-08-01	1.5933e-05	0.000829429	0	0	8.08947	89.3653	PSMA5;PSMA3;PSMA2;PSMB1;PSME1;PSME2;PSMB8;PSMB9
36	regulation of ubiquitin-protein ligase activity involved in mitotic cell cycle (GO:0051439)	1972-08-01	1.76814e-05	0.00088635	0	0	7.96266	87.1354	PSMA5;PSMA3;PSMA2;PSMB1;PSME1;PSME2;PSMB8;PSMB9
37	negative regulation of ryanodine-sensitive calcium-release channel activity (GO:0060315)	2022-04-11	1.84859e-05	0.00088635	0	0	36.0385	392.765	FKBP1B;SRI;CLIC2;CALM2
38	negative regulation of release of sequestered calcium ion into cytosol (GO:0051280)	2022-04-11	1.84859e-05	0.00088635	0	0	36.0385	392.765	FKBP1B;SRI;CLIC2;CALM2
39	interleukin-1-mediated signaling pathway (GO:0070498)	1995-09-01	1.95577e-05	0.000913694	0	0	6.68063	72.4323	PSMA5;PSMA3;PSMA2;PSMB1;PSME1;PSME2;PSMB8;RBX1;PSMB9
40	regulation of release of sequestered calcium ion into cytosol by sarcoplasmic reticulum (GO:0010880)	2022-05-23	2.54068e-05	0.00114414	0	0	17.5652	185.849	CAMK2D;FKBP1B;SRI;CLIC2;CALM2
41	regulation of hematopoietic stem cell differentiation (GO:1902036)	1976-08-01	2.63742e-05	0.00114414	0	0	7.49274	78.9969	PSMA5;PSMA3;PSMA2;PSMB1;PSME1;PSME2;PSMB8;PSMB9
42	positive regulation of ubiquitin-protein ligase activity involved in regulation of mitotic cell cycle transition (GO:0051437)	1976-08-01	2.63742e-05	0.00114414	0	0	7.49274	78.9969	PSMA5;PSMA3;PSMA2;PSMB1;PSME1;PSME2;PSMB8;PSMB9
43	negative regulation of ubiquitin protein ligase activity (GO:1904667)	1977-08-01	2.9033e-05	0.00120223	0	0	7.38378	77.1389	PSMA5;PSMA3;PSMA2;PSMB1;PSME1;PSME2;PSMB8;PSMB9
44	regulation of hematopoietic progenitor cell differentiation (GO:1901532)	1977-08-01	2.9033e-05	0.00120223	0	0	7.38378	77.1389	PSMA5;PSMA3;PSMA2;PSMB1;PSME1;PSME2;PSMB8;PSMB9
45	positive regulation of endopeptidase activity (GO:0010950)	2022-05-24	3.16794e-05	0.00128266	0	0	16.6399	172.386	PYCARD;AIM2;PSME1;PSME2;MBP
46	anaphase-promoting complex-dependent catabolic process (GO:0031145)	1979-08-01	3.50269e-05	0.00138737	0	0	7.17505	73.6117	PSMA5;PSMA3;PSMA2;PSMB1;PSME1;PSME2;PSMB8;PSMB9
47	regulation of mRNA stability (GO:0043488)	10/128	3.6822e-05	0.00142442	0	0	5.41874	55.3222	PSMA5;HSPA8;PSMA3;NPM1;PSMA2;PSMB1;PSME1;PSME2;PSMB8;PSMB9
48	regulation of mitotic cell cycle phase transition (GO:1901990)	12/184	3.80283e-05	0.00142442	0	0	4.47797	45.5731	OFD1;PSMA5;PSMA3;RGCC;PSMA2;ID2;PSMB1;PSME1;PSME2;DYNLL1;PSMB8;PSMB9
49	NIK/NF-kappaB signaling (GO:0038061)	1980-08-01	3.83913e-05	0.00142442	0	0	7.07504	71.9367	PSMA5;PSMA3;PSMA2;PSMB1;PSME1;PSME2;PSMB8;PSMB9
50	regulation of ryanodine-sensitive calcium-release channel activity (GO:0060314)	2022-05-25	3.90894e-05	0.00142442	0	0	15.8071	160.436	CAMK2D;FKBP1B;SRI;CLIC2;CALM2
51	protein catabolic process (GO:0030163)	1981-08-01	4.20213e-05	0.00150123	0	0	6.97776	70.3172	PSMA5;HSPA8;PSMA3;PSMA2;PSMB1;PPT1;PSMB8;PSMB9
52	positive regulation of ubiquitin protein ligase activity (GO:1904668)	1982-08-01	4.59333e-05	0.00160943	0	0	6.88312	68.7508	PSMA5;PSMA3;PSMA2;PSMB1;PSME1;PSME2;PSMB8;PSMB9
53	positive regulation of protein ubiquitination involved in ubiquitin-dependent protein catabolic process (GO:2000060)	1987-08-01	7.03439e-05	0.00241824	0	0	6.44583	61.6358	PSMA5;PSMA3;PSMA2;PSMB1;PSME1;PSME2;PSMB8;PSMB9
54	Wnt signaling pathway, planar cell polarity pathway (GO:0060071)	1988-08-01	7.6331e-05	0.00257546	0	0	6.36494	60.3423	PSMA5;PSMA3;PSMA2;PSMB1;PSME1;PSME2;PSMB8;PSMB9
55	mitochondrial electron transport, NADH to ubiquinone (GO:0006120)	1946-06-01	8.16239e-05	0.00269184	0	0	9.50516	89.4758	NDUFB5;NDUFA4;NDUFAB1;NDUFS4;NDUFC2;NDUFV2
56	regulation of establishment of planar polarity (GO:0090175)	1989-08-01	8.27348e-05	0.00269184	0	0	6.28603	59.0879	PSMA5;PSMA3;PSMA2;PSMB1;PSME1;PSME2;PSMB8;PSMB9
57	regulation of release of sequestered calcium ion into cytosol (GO:0051279)	1949-06-01	0.000117112	0.00374349	0	0	8.84066	80.029	CXCL9;CAMK2D;FKBP1B;SRI;CLIC2;CALM2
58	regulation of cardiac muscle contraction by regulation of the release of sequestered calcium ion (GO:0010881)	2022-04-17	0.00012369	0.00388557	0	0	19.3994	174.551	CAMK2D;FKBP1B;CLIC2;CALM2
59	rRNA-containing ribonucleoprotein complex export from nucleus (GO:0071428)	2022-03-07	0.000130456	0.00399265	0	0	47.1565	421.791	NPM1;EIF6;RAN
60	stimulatory C-type lectin receptor signaling pathway (GO:0002223)	9/121	0.000131481	0.00399265	0	0	5.12296	45.7821	PSMA5;PSMA3;PSMA2;PSMB1;PSME1;ICAM3;PSME2;PSMB8;PSMB9
61	negative regulation of receptor activity (GO:2000272)	1932-05-01	0.000135328	0.00404208	0	0	11.7048	104.264	FKBP1B;SRI;CBL;CLIC2;CALM2
62	cellular response to interleukin-1 (GO:0071347)	10/150	0.000139981	0.00411362	0	0	4.56209	40.484	PYCARD;PSMA5;PSMA3;PSMA2;PSMB1;PSME1;PSME2;PSMB8;RBX1;PSMB9
63	negative regulation of calcium-mediated signaling (GO:0050849)	2022-04-18	0.000157058	0.00451175	0	0	18.0128	157.772	FKBP1B;SRI;CLIC2;CALM2
64	innate immune response activating cell surface receptor signaling pathway (GO:0002220)	9/124	0.000158481	0.00451175	0	0	4.98856	43.6493	PSMA5;PSMA3;PSMA2;PSMB1;PSME1;ICAM3;PSME2;PSMB8;PSMB9
65	non-canonical Wnt signaling pathway (GO:0035567)	9/127	0.000189955	0.00532458	0	0	4.86098	41.6524	GNAO1;PSMA5;PSMA3;PSMA2;PSMB1;PSME1;PSME2;PSMB8;PSMB9
66	positive regulation of cytokine production (GO:0001819)	12/220	0.000208554	0.00575736	0	0	3.6961	31.3256	PYCARD;FAM49B;RGCC;CADM1;IFI16;SERPINF2;HLA-DPB1;PTPN22;CLEC9A;RAB7B;HLA-DPA1;SOD1
67	regulation of cysteine-type endopeptidase activity (GO:2000116)	1936-05-01	0.000240589	0.00654257	0	0	10.1924	84.9274	CST3;PYCARD;AIM2;IFI16;PSMB9
68	cellular response to tumor necrosis factor (GO:0071356)	11/194	0.000273286	0.00732245	0	0	3.84325	31.5338	PSMA5;PYCARD;PSMA3;AIM2;PSMA2;TMSB4X;PSMB1;PSME1;PSME2;PSMB8;PSMB9
69	positive regulation of leukocyte cell-cell adhesion (GO:1903039)	2022-04-21	0.000295911	0.00770214	0	0	14.8318	120.515	PYCARD;FAM49B;HLA-DPB1;HLA-DPA1
70	regulation of cardiac muscle contraction by calcium ion signaling (GO:0010882)	2022-04-21	0.000295911	0.00770214	0	0	14.8318	120.515	CAMK2D;FKBP1B;CLIC2;CALM2
71	regulation of cell communication by electrical coupling involved in cardiac conduction (GO:1901844)	2022-03-09	0.000305813	0.00773876	0	0	31.4345	254.385	CAMK2D;SRI;CALM2
72	antigen processing and presentation of exogenous peptide antigen via MHC class I, TAP-independent (GO:0002480)	2022-03-09	0.000305813	0.00773876	0	0	31.4345	254.385	HLA-B;HLA-C;B2M
73	positive regulation of canonical Wnt signaling pathway (GO:0090263)	8/113	0.000432559	0.0107962	0	0	4.84329	37.5151	PSMA5;PSMA3;PSMA2;PSMB1;PSME1;PSME2;PSMB8;PSMB9
74	MAPK cascade (GO:0000165)	13/278	0.000509736	0.0121877	0	0	3.14399	23.8366	MEF2A;CAMK2D;PEBP1;PSMB8;PSMB9;RBX1;PSMA5;PSMA3;PSMA2;PSMB1;PSME1;PSME2;MBP
75	NADH dehydrogenase complex assembly (GO:0010257)	1964-06-01	0.000515069	0.0121877	0	0	6.54928	49.586	NDUFB5;NUBPL;NDUFS4;NDUFAB1;NDUFC2;NDUFV2
76	mitochondrial respiratory chain complex I biogenesis (GO:0097031)	1964-06-01	0.000515069	0.0121877	0	0	6.54928	49.586	NDUFB5;NUBPL;NDUFS4;NDUFAB1;NDUFC2;NDUFV2
77	mitochondrial respiratory chain complex I assembly (GO:0032981)	1964-06-01	0.000515069	0.0121877	0	0	6.54928	49.586	NDUFB5;NUBPL;NDUFS4;NDUFAB1;NDUFC2;NDUFV2
78	positive regulation of interferon-gamma production (GO:0032729)	1943-05-01	0.000561313	0.0129457	0	0	8.3119	62.2165	PYCARD;FAM49B;HLA-DPB1;PTPN22;HLA-DPA1
79	regulation of interferon-gamma production (GO:0032649)	1943-05-01	0.000561313	0.0129457	0	0	8.3119	62.2165	PYCARD;FAM49B;C1QBP;HLA-DPB1;HLA-DPA1
80	regulation of apoptotic process (GO:0042981)	26/815	0.000571642	0.0130192	0	0	2.14707	16.0321	FLT3;GSTP1;CBL;MTDH;FGD2;PYCARD;PRDX2;PNMA1;C1QBP;CFL1;CD38;SAP18;BID;TMEM14A;VAV3;CD74;EGLN3;NPM1;NME2;NME4;NME1;SOD1;NET1;STK17A;PPT1;EVI2B
81	negative regulation of canonical Wnt signaling pathway (GO:0090090)	9/148	0.000588876	0.0132461	0	0	4.12216	30.6577	PSMA5;PSMA3;PSMA2;PSMB1;PSME1;PSME2;PSMB8;RBX1;PSMB9
82	regulation of T cell activation (GO:0050863)	1944-05-01	0.000625178	0.0138911	0	0	8.09836	59.7454	PYCARD;FAM49B;HLA-DPB1;PTPN22;HLA-DPA1
83	proteolysis involved in cellular protein catabolic process (GO:0051603)	1993-07-01	0.000682476	0.0149816	0	0	5.16241	37.6329	PSMA5;PSMA3;PSMA2;PSMB1;CPVL;PSMB8;PSMB9
84	regulation of cell communication by electrical coupling (GO:0010649)	2022-03-12	0.000773212	0.016574	0	0	20.9531	150.128	CAMK2D;SRI;CALM2
85	ribosomal subunit export from nucleus (GO:0000054)	2022-03-12	0.000773212	0.016574	0	0	20.9531	150.128	NPM1;EIF6;RAN
86	positive regulation of lymphocyte proliferation (GO:0050671)	1971-06-01	0.000897292	0.0190101	0	0	5.84189	40.9874	VAV3;CD74;HLA-DMB;HLA-DPB1;CD38;HLA-DPA1
87	antigen processing and presentation of peptide antigen via MHC class I (GO:0002474)	2022-04-28	0.000927945	0.0194335	0	0	10.5021	73.3316	HLA-B;HLA-C;TAP1;B2M
88	regulation of interleukin-1 beta production (GO:0032651)	2022-03-13	0.000993458	0.020338	0	0	18.8569	130.382	AIM2;IFI16;GSTP1
89	negative regulation of mRNA splicing, via spliceosome (GO:0048025)	2022-03-13	0.000993458	0.020338	0	0	18.8569	130.382	C1QBP;SAP18;SRSF7
90	positive regulation of cytokine secretion (GO:0050715)	1973-06-01	0.00103885	0.0210309	0	0	5.66692	38.9297	PYCARD;RGCC;CADM1;PTPN22;MBP;CLEC9A
91	negative regulation of cation channel activity (GO:2001258)	2022-04-30	0.00121158	0.0242583	0	0	9.69329	65.0985	FKBP1B;SRI;CLIC2;CALM2
92	nucleoside triphosphate metabolic process (GO:0009141)	2022-03-14	0.00124967	0.0244828	0	0	17.1417	114.59	NME2;ENPP1;DCTPP1
93	positive regulation of muscle hypertrophy (GO:0014742)	2022-03-14	0.00124967	0.0244828	0	0	17.1417	114.59	MEF2A;CAMK2D;PARP1
94	negative regulation of mRNA processing (GO:0050686)	2022-03-15	0.00154391	0.0294346	0	0	15.7125	101.714	C1QBP;SAP18;SRSF7
95	negative regulation of calcium ion transmembrane transporter activity (GO:1901020)	1932-04-01	0.00155089	0.0294346	0	0	9	58.2203	FKBP1B;SRI;CLIC2;CALM2
96	phagosome maturation (GO:0090382)	1932-04-01	0.00155089	0.0294346	0	0	9	58.2203	RAB32;ATP6V0E1;ATP6V0A2;CORO1A
97	platelet aggregation (GO:0070527)	1933-04-01	0.00174309	0.0325613	0	0	8.68921	55.1947	CSRP1;GNAS;MYL12A;ACTG1
98	positive regulation of Wnt signaling pathway (GO:0030177)	8/140	0.00175137	0.0325613	0	0	3.8473	24.4202	PSMA5;PSMA3;PSMA2;PSMB1;PSME1;PSME2;PSMB8;PSMB9
99	negative regulation of Wnt signaling pathway (GO:0030178)	9/174	0.00183995	0.0338626	0	0	3.46799	21.8415	PSMA5;PSMA3;PSMA2;PSMB1;PSME1;PSME2;PSMB8;RBX1;PSMB9
100	positive regulation of cardiac muscle hypertrophy (GO:0010613)	2022-03-16	0.0018781	0.0342189	0	0	14.5031	91.043	MEF2A;CAMK2D;PARP1
101	negative regulation of endopeptidase activity (GO:0010951)	1983-06-01	0.00202013	0.0364423	0	0	4.92845	30.579	CST3;SERPINB1;IFI16;SERPINF1;SERPINF2;SERPINB6
102	regulation of mitochondrial outer membrane permeabilization involved in apoptotic signaling pathway (GO:1901028)	2022-03-17	0.00225404	0.0398725	0	0	13.4665	82.0784	BID;SLC25A5;TMEM14A
103	positive regulation of natural killer cell mediated cytotoxicity (GO:0045954)	2022-03-17	0.00225404	0.0398725	0	0	13.4665	82.0784	GYPC;CADM1;CD226
104	regulation of receptor-mediated endocytosis (GO:0048259)	1936-04-01	0.00241781	0.0423582	0	0	7.8734	47.4364	PPT1;CBL;B2M;ARF6
105	Fc-epsilon receptor signaling pathway (GO:0038095)	9/182	0.0024962	0.0433151	0	0	3.30626	19.8144	VAV3;PSMA5;PSMA3;PSMA2;PSMB1;PSME1;PSME2;PSMB8;PSMB9
106	Fc receptor signaling pathway (GO:0038093)	9/183	0.00258984	0.0445159	0	0	3.28709	19.5785	VAV3;PSMA5;PSMA3;PSMA2;PSMB1;PSME1;PSME2;PSMB8;PSMB9
107	negative regulation of RNA splicing (GO:0033119)	2022-03-18	0.00267344	0.0451019	0	0	12.5681	74.458	C1QBP;SAP18;SRSF7
108	regulation of peptidase activity (GO:0052547)	2022-03-18	0.00267344	0.0451019	0	0	12.5681	74.458	CST3;PSMA3;PSMB8
109	homotypic cell-cell adhesion (GO:0034109)	1938-04-01	0.00295588	0.0485436	0	0	7.4095	43.1526	CSRP1;GNAS;MYL12A;ACTG1
110	retina homeostasis (GO:0001895)	1938-04-01	0.00295588	0.0485436	0	0	7.4095	43.1526	LYZ;B2M;ACTG1;SOD1
111	negative regulation of peptidase activity (GO:0010466)	1962-05-01	0.00295738	0.0485436	0	0	5.53591	32.2381	CST3;SERPINB1;SERPINF1;SERPINF2;SERPINB6

## Sheet: GSEA_actDC
	Term	Overlap	P.value	Adjusted.P.value	Old.P.value	Old.Adjusted.P.value	Odds.Ratio	Combined.Score	Genes
1	cytokine-mediated signaling pathway (GO:0019221)	49/633	7.03871e-15	1.54992e-11	0	0	4.19234	136.617	CD86;CDKN1A;CD40;CXCL9;FLT3;TRADD;CD80;LMNB1;TMSB4X;TNFRSF4;B2M;JAK1;IL13RA1;IL15;TNFRSF18;HLA-F;IRF4;IRF1;IRF2;FSCN1;SQSTM1;BIRC2;BIRC3;RALA;EBI3;TNFRSF11B;CSF2RB;TNFRSF11A;IL2RG;TANK;CSF2RA;FOXO1;SOCS2;RAP1B;SOCS1;S1PR1;CCL19;CCL17;STAT5A;IL32;CCL22;CD70;TNFRSF9;NFKB1;TNIP2;IL2RA;IL7R;MAP3K14;CRLF2
2	regulation of apoptotic process (GO:0042981)	47/815	7.60597e-10	8.37417e-07	0	0	3.01232	63.2493	CD40;FLT3;GSTP1;TRADD;PDCD5;HSPB1;TNFRSF11B;TNFRSF11A;STK4;TANK;FOXO1;MALT1;SOCS2;PREX1;AKAP13;MAPK8;BCL2L11;RASSF2;LGALS1;NUAK2;UBD;ARL6IP5;PMAIP1;RAC1;TNFRSF4;BCL2L14;SOX4;MAP4K4;JUN;MAP3K1;PRMT2;GADD45A;TNFRSF9;TNFRSF18;SIAH2;MINK1;NME3;CFLAR;NFKB1;NET1;ARHGAP10;SQSTM1;MAP3K14;NOP53;BIRC2;ATF4;BIRC3
3	regulation of programmed cell death (GO:0043067)	24/268	4.08595e-09	2.99909e-06	0	0	4.69387	90.6654	CD40;MAP3K1;FLT3;TNFRSF9;TRADD;TNFRSF18;MINK1;NME3;TNFRSF11B;TNFRSF11A;CFLAR;STK4;TANK;MALT1;LGALS1;BCL2L11;PMAIP1;TNFRSF4;MAP3K14;NOP53;BCL2L14;BIRC2;MAP4K4;BIRC3
4	regulation of I-kappaB kinase/NF-kappaB signaling (GO:0043122)	20/204	1.79011e-08	9.85455e-06	0	0	5.15228	91.9085	CD40;GSTP1;TRADD;HSPB1;CFLAR;TANK;MALT1;AKAP13;LGALS1;TNIP2;UBD;TRAF5;S100A13;REL;CCR7;CCL19;SQSTM1;MAP3K14;BIRC2;BIRC3
5	inflammatory response (GO:0006954)	22/252	2.89621e-08	1.27549e-05	0	0	4.54548	78.8971	CD40;CXCL9;PTGIR;CCL22;TNFRSF9;TNFRSF18;LY75;CXCR4;TNFRSF11B;TNFRSF11A;F11R;NFKB1;RELB;ADORA2A;IL2RA;REL;CCR7;RAC1;CCL19;CCL17;TNFRSF4;MGLL
6	response to lipopolysaccharide (GO:0032496)	17/155	4.07418e-08	1.49522e-05	0	0	5.81049	98.8713	CD86;CD274;JUN;CD40;CXCL9;CD80;TNFRSF9;TNFRSF18;GSTP1;TNFRSF11B;TNFRSF11A;PDCD1LG2;NFKB1;FOXP1;MAPK8;TNIP2;TNFRSF4
7	cellular response to interleukin-7 (GO:0098761)	2022-07-19	8.02302e-08	2.20834e-05	0	0	27.0365	441.733	STAT5A;SOCS2;SOCS1;IL2RG;IL7R;JAK1;CRLF2
8	interleukin-7-mediated signaling pathway (GO:0038111)	2022-07-19	8.02302e-08	2.20834e-05	0	0	27.0365	441.733	STAT5A;SOCS2;SOCS1;IL2RG;IL7R;JAK1;CRLF2
9	cellular response to cytokine stimulus (GO:0071345)	29/456	2.11735e-07	5.18045e-05	0	0	3.25044	49.9526	CD86;CDKN1A;FLT3;CD80;CXCR4;CSF2RB;IL2RG;TANK;CSF2RA;FOXO1;ZFP36L1;SOCS2;MAPK8;SOCS1;S1PR1;CCR7;CCL19;CCL17;JAK1;IL13RA1;STAT5A;IL32;CCL22;NFKB1;IRF4;IL2RA;IRF1;FSCN1;CRLF2
10	positive regulation of I-kappaB kinase/NF-kappaB signaling (GO:0043123)	16/163	4.73342e-07	0.00010423	0	0	5.11907	74.5513	CD40;TRADD;CFLAR;MALT1;AKAP13;LGALS1;TNIP2;UBD;TRAF5;S100A13;REL;CCR7;CCL19;MAP3K14;BIRC2;BIRC3
11	positive regulation of programmed cell death (GO:0043068)	20/257	7.85341e-07	0.000157211	0	0	3.98915	56.076	JUN;PRMT2;GADD45A;TRADD;PDCD5;STK4;FOXO1;NET1;PREX1;AKAP13;MAPK8;RASSF2;BCL2L11;UBD;ARL6IP5;PMAIP1;RAC1;SQSTM1;SOX4;ATF4
12	cellular response to tumor necrosis factor (GO:0071356)	17/194	1.04045e-06	0.000190923	0	0	4.52112	62.2823	CD40;CCL22;CD70;TNFRSF9;TRADD;TNFRSF18;TNFRSF11B;TNFRSF11A;TANK;ZFP36L1;TMSB4X;CCL19;CCL17;TNFRSF4;MAP3K14;BIRC2;BIRC3
13	positive regulation of intracellular signal transduction (GO:1902533)	28/479	1.82857e-06	0.000309731	0	0	2.96023	39.1105	CD86;CD40;CXCL9;FLT3;TRADD;CD80;TNFRSF11A;TXN;MALT1;AKAP13;BCL2L11;LGALS1;UBD;S100A13;GCNT2;PMAIP1;CCR7;CCL19;TNFRSF4;CFLAR;TNIP2;TRAF5;REL;IL7R;MAP3K14;BIRC2;CRLF2;BIRC3
14	tumor necrosis factor-mediated signaling pathway (GO:0033209)	13/123	2.4586e-06	0.000386703	0	0	5.52869	71.4081	CD40;CD70;TNFRSF9;TRADD;TNFRSF18;TNFRSF11B;TNFRSF11A;TANK;TMSB4X;TNFRSF4;MAP3K14;BIRC2;BIRC3
15	positive regulation of apoptotic process (GO:0043065)	21/307	3.32269e-06	0.000487772	0	0	3.47067	43.7815	JUN;BTG1;PRMT2;GADD45A;TRADD;PDCD5;STK4;FOXO1;NET1;PREX1;AKAP13;MAPK8;RASSF2;BCL2L11;UBD;ARL6IP5;PMAIP1;RAC1;SQSTM1;SOX4;ATF4
16	regulation of necrotic cell death (GO:0010939)	2022-05-13	4.95337e-06	0.000681708	0	0	28.837	352.256	TRADD;CFLAR;TANK;BIRC2;BIRC3
17	cellular response to mechanical stimulus (GO:0071260)	1948-08-01	7.4694e-06	0.000967507	0	0	9.27838	109.529	CD40;MAPK8;MAP3K1;GADD45A;IRF1;TMEM150C;MAP3K14;NFKB1
18	response to cytokine (GO:0034097)	13/138	8.8367e-06	0.00108102	0	0	4.8615	56.5713	CD274;JUN;FLT3;TRAFD1;CXCR4;TNFRSF11A;RELB;NUB1;MAPK8;LAMP3;UBD;REL;CCR7
19	regulation of necroptotic process (GO:0060544)	2022-05-16	1.59398e-05	0.00184734	0	0	20.9691	231.639	TRADD;CFLAR;TANK;BIRC2;BIRC3
20	I-kappaB kinase/NF-kappaB signaling (GO:0007249)	1957-08-01	2.76377e-05	0.00294173	0	0	7.5707	79.4646	TRADD;REL;TANK;MAP3K14;BIRC2;NFKB1;BIRC3;RELB
21	regulation of protein modification process (GO:0031399)	1942-07-01	2.80547e-05	0.00294173	0	0	9.25877	97.0444	PPP1R16B;SPRED2;PPP1R14A;CCDC88A;SOCS1;HSPB1;NOP53
22	apoptotic process (GO:0006915)	16/231	4.18267e-05	0.00418647	0	0	3.48776	35.1635	GADD45A;TNFRSF9;TRADD;CXCR4;CFLAR;STK4;FXR1;DUSP22;CASP7;BCL2L11;ADORA2A;PLAGL1;IRF1;IL2RA;PMAIP1;BCL2L14
23	positive regulation of interleukin-2 production (GO:0032743)	2022-05-20	5.27066e-05	0.00504608	0	0	15.3742	151.448	CD86;IRF4;CD80;TANK;MALT1
24	interleukin-2-mediated signaling pathway (GO:0038110)	2022-04-11	6.11244e-05	0.00517677	0	0	26.3045	255.222	STAT5A;IL2RA;IL2RG;JAK1
25	cellular response to interleukin-2 (GO:0071352)	2022-04-11	6.11244e-05	0.00517677	0	0	26.3045	255.222	STAT5A;IL2RA;IL2RG;JAK1
26	response to nitric oxide (GO:0071731)	2022-04-11	6.11244e-05	0.00517677	0	0	26.3045	255.222	CDK2;CCR7;CCL19;FOXO1
27	establishment of endothelial barrier (GO:0061028)	2022-05-21	6.7964e-05	0.00554284	0	0	14.4126	138.311	PPP1R16B;RAP1B;AFDN;RDX;F11R
28	positive regulation of GTPase activity (GO:0043547)	14/192	7.21803e-05	0.00567647	0	0	3.6754	35.0499	RABGAP1L;CD40;RABGAP1;CCL22;TBC1D8;TBC1D9;F11R;NET1;AFDN;TBC1D4;RGS1;CCR7;CCL19;CCL17
29	positive regulation of plasma membrane bounded cell projection assembly (GO:0120034)	1969-08-01	0.00011178	0.0082347	0	0	6.07764	55.3004	CCDC88A;RALA;AUTS2;FSCN1;CCR7;RAC1;CCL19;PFN1
30	stress-activated protein kinase signaling cascade (GO:0031098)	1970-08-01	0.000123872	0.0082347	0	0	5.97931	53.7915	MAPK8;MAP3K1;TNIP2;MINK1;STK4;MAP3K14;NFKB1;MAP4K4
31	regulation of interleukin-1 beta production (GO:0032651)	2022-04-13	0.000127994	0.0082347	0	0	20.457	183.367	GSTP1;HSPB1;CCR7;FOXP1
32	cellular response to interleukin-15 (GO:0071350)	2022-04-13	0.000127994	0.0082347	0	0	20.457	183.367	STAT5A;IL15;IL2RG;JAK1
33	interleukin-15-mediated signaling pathway (GO:0035723)	2022-04-13	0.000127994	0.0082347	0	0	20.457	183.367	STAT5A;IL15;IL2RG;JAK1
34	regulation of cytokine-mediated signaling pathway (GO:0001959)	1990-09-01	0.000134542	0.0082347	0	0	5.15608	45.9594	PTPN1;SOCS1;TRADD;SPPL2A;TRAF1;TANK;BIRC2;JAK1;BIRC3
35	regulation of actin filament bundle assembly (GO:0032231)	2022-05-24	0.000134627	0.0082347	0	0	12.1351	108.16	SYNPO2;RDX;RAC1;PFN1;SYNPO
36	negative regulation of T cell proliferation (GO:0042130)	2022-05-24	0.000134627	0.0082347	0	0	12.1351	108.16	CD86;CD274;BTN2A2;CD80;PDCD1LG2
37	regulation of cell proliferation (GO:0042127)	32/740	0.00014647	0.00871694	0	0	2.14752	18.9598	CD86;CDKN1A;CD40;CXCL9;BTG1;FLT3;PDCD5;TNFRSF11B;TNFRSF11A;ETS1;ZFP36L1;GCNT2;TNFRSF4;SOX4;JAK1;JUN;IL15;TNFRSF9;TNFRSF18;TBC1D8;NAP1L1;NCCRP1;DUSP22;CCDC88A;NR4A3;IRF1;CDK2;SINHCAF;INSM1;IL7R;BIRC2;CRLF2
38	regulation of tumor necrosis factor-mediated signaling pathway (GO:0010803)	1956-07-01	0.000186337	0.0107977	0	0	6.60867	56.7549	TRADD;GSTP1;SPPL2A;TRAF1;TANK;BIRC2;BIRC3
39	regulation of vesicle-mediated transport (GO:0060627)	11/138	0.000195167	0.0110194	0	0	4.02901	34.4144	UVRAG;PTPN1;RAB5B;RABGAP1L;RALA;RABGAP1;TBC1D4;TBC1D8;BMP2K;TBC1D9;RAB8B
40	positive regulation of JNK cascade (GO:0046330)	1976-08-01	0.000221259	0.0120241	0	0	5.45005	45.8686	DUSP22;RASSF2;GADD45A;MINK1;CCR7;TNFRSF11A;CCL19;TANK
41	regulation of protein localization (GO:0032880)	1941-06-01	0.000223881	0.0120241	0	0	7.91733	66.5403	AFDN;MAPK8;RABGAP1L;DNAJB6;MMD;RAB9A
42	response to molecule of bacterial origin (GO:0002237)	1998-09-01	0.000257923	0.0132836	0	0	4.69069	38.7585	JUN;CD40;CXCL9;TNFRSF9;TNFRSF18;TNFRSF11B;TNFRSF11A;TNFRSF4;FOXP1
43	regulation of extrinsic apoptotic signaling pathway (GO:2001236)	1959-07-01	0.000259399	0.0132836	0	0	6.22644	51.4126	TRADD;GSTP1;SIAH2;TMC8;TRAF1;CFLAR;TANK
44	cellular response to oxygen-containing compound (GO:1901701)	16/274	0.000303137	0.0145389	0	0	2.90001	23.494	CD86;CD274;JUN;AOC1;H2AFZ;GSTP1;CD80;PDCD1LG2;ACTB;NFKB1;ZFP36L1;RAP1B;MAPK8;NR4A3;SESN3;TNIP2
45	dendritic cell chemotaxis (GO:0002407)	2022-04-16	0.000309579	0.0145389	0	0	15.3404	123.955	GPR183;CXCR4;CCR7;CCL19
46	T cell migration (GO:0072678)	2022-04-16	0.000309579	0.0145389	0	0	15.3404	123.955	CXCL9;GPR183;S1PR1;MYO1G
47	NIK/NF-kappaB signaling (GO:0038061)	1980-08-01	0.000315757	0.0145389	0	0	5.14621	41.4812	REL;TANK;MAP3K14;BIRC2;MALT1;NFKB1;BIRC3;RELB
48	actin cytoskeleton reorganization (GO:0031532)	1961-07-01	0.000319765	0.0145389	0	0	5.99522	48.2491	PTPN1;RALA;GSN;AUTS2;MINK1;S1PR1;RAC1
49	intrinsic apoptotic signaling pathway (GO:0097193)	9/101	0.000323526	0.0145389	0	0	4.53703	36.4607	DDX5;CDKN1A;HINT1;BCL2L11;ARL6IP5;PMAIP1;TANK;CRIP1;ATF4
50	regulation of protein kinase activity (GO:0045859)	11/147	0.000337999	0.0148552	0	0	3.76064	30.0568	SOCS2;PREX1;UVRAG;CDKN1A;RASSF2;RAP2B;MMD;GSTP1;HSPB1;CCR7;CCL19
51	positive regulation of hydrolase activity (GO:0051345)	12/172	0.000350805	0.0148552	0	0	3.49119	27.7734	NET1;GABARAPL2;AFDN;CD40;MAPK8;CCL22;RGS1;CALM3;CCL19;F11R;PFN1;CCL17
52	positive regulation of protein kinase activity (GO:0045860)	12/172	0.000350805	0.0148552	0	0	3.49119	27.7734	PTPN1;CDKN1A;RASSF2;MAP3K1;MMD;MINK1;CALM3;CCR7;CCL19;STK4;MAP3K14;MAP4K4
53	cellular response to molecule of bacterial origin (GO:0071219)	1984-08-01	0.00044086	0.0180926	0	0	4.87436	37.6631	CD86;CD274;MAPK8;TNIP2;CD80;GSTP1;PDCD1LG2;NFKB1
54	positive regulation of NF-kappaB transcription factor activity (GO:0051092)	10/128	0.000443688	0.0180926	0	0	3.93451	30.3759	CD40;TRADD;TRAF5;TNFRSF11A;TRAF1;CFLAR;MAP3K13;TANK;NFKB1;MALT1
55	cellular response to starvation (GO:0009267)	9/107	0.00049633	0.0195669	0	0	4.25794	32.3956	GABARAPL2;CDKN1A;MAPK8;AOC1;NUAK2;SESN3;PMAIP1;FOXO1;ATF4
56	negative regulation of activated T cell proliferation (GO:0046007)	2022-03-08	0.000506499	0.0195669	0	0	27.5577	209.108	CD274;BTN2A2;PDCD1LG2
57	positive regulation of interleukin-2 biosynthetic process (GO:0045086)	2022-03-08	0.000506499	0.0195669	0	0	27.5577	209.108	CD86;IRF4;CD80
58	myeloid leukocyte differentiation (GO:0002573)	1950-06-01	0.000672681	0.0255387	0	0	6.29497	45.98	UBD;GPR183;CCR7;TNFRSF11A;CCL19;FOXP1
59	positive regulation of endothelial cell migration (GO:0010595)	1970-07-01	0.000745024	0.0276998	0	0	5.13639	36.9927	STAT5A;CD40;ANXA3;TMSB4X;HSPB1;ETS1;FOXP1
60	cellular response to lipopolysaccharide (GO:0071222)	1991-08-01	0.000754763	0.0276998	0	0	4.46167	32.0754	CD86;CD274;MAPK8;TNIP2;CD80;GSTP1;PDCD1LG2;NFKB1
61	regulation of regulatory T cell differentiation (GO:0045589)	2022-04-20	0.000769994	0.0277955	0	0	11.5029	82.4661	SOCS1;TNFRSF18;IRF1;IL2RA
62	regulation of cell communication (GO:0010646)	1971-07-01	0.000811524	0.0283647	0	0	5.05587	35.9806	SOCS2;PTPN1;SAMSN1;MGLL;BIRC2;BIRC3;CDC42SE2
63	positive regulation of lymphocyte proliferation (GO:0050671)	1971-07-01	0.000811524	0.0283647	0	0	5.05587	35.9806	CD86;CD274;CD80;GPR183;PDCD1LG2;CCL19;TNFRSF4
64	cellular response to interferon-gamma (GO:0071346)	9/116	0.000891628	0.0294001	0	0	3.898	27.3735	CCL22;IRF4;IRF1;IRF2;CCL19;HLA-F;B2M;CCL17;JAK1
65	response to lipid (GO:0033993)	10/140	0.000894554	0.0294001	0	0	3.56912	25.0523	SOCS2;JUN;CD40;CXCL9;TNFRSF9;TNFRSF18;TNFRSF11B;TNFRSF11A;TNFRSF4;FOXP1
66	regulation of small GTPase mediated signal transduction (GO:0051056)	10/140	0.000894554	0.0294001	0	0	3.56912	25.0523	ARHGAP22;NET1;PREX1;AKAP13;ARHGAP10;ARAP2;TRIP10;RAC1;RHOF;SQSTM1
67	regulation of cellular component organization (GO:0051128)	10/140	0.000894554	0.0294001	0	0	3.56912	25.0523	SOCS2;RAP1B;NET1;PTPN1;RAB5B;GSN;BMP2K;TMC8;INSM1;BCL9L
68	positive regulation of cellular component movement (GO:0051272)	2022-04-21	0.000935179	0.0298444	0	0	10.8257	75.5071	TUBB2B;CCR7;CCL19;ETS1
69	dendritic cell differentiation (GO:0097028)	2022-04-21	0.000935179	0.0298444	0	0	10.8257	75.5071	FLT3;UBD;CCR7;CCL19
70	sequestering of actin monomers (GO:0042989)	2022-03-10	0.00105115	0.0330663	0	0	19.6821	134.977	GSN;TMSB4X;TMSB10
71	negative regulation of actin filament polymerization (GO:0030837)	2022-04-22	0.00112379	0.0348535	0	0	10.2238	69.4302	GSN;TMSB4X;PFN1;TMSB10
72	response to tumor necrosis factor (GO:0034612)	1997-08-01	0.00114849	0.0351246	0	0	4.1596	28.1576	NUB1;CCL22;UBD;TNFRSF11A;CCL19;TANK;CCL17;ZFP36L1
73	homotypic cell-cell adhesion (GO:0034109)	1938-05-01	0.00124264	0.0374835	0	0	6.98185	46.7122	RAP2B;HSPB1;ACTB;DSC2;ACTG1
74	regulation of androgen receptor signaling pathway (GO:0060765)	2022-04-23	0.00133755	0.039801	0	0	9.6852	64.0862	DDX5;PRMT2;ARRB2;FOXP1
75	regulation of extrinsic apoptotic signaling pathway via death domain receptors (GO:1902041)	1939-05-01	0.00140061	0.0401559	0	0	6.77615	44.525	TRADD;PMAIP1;TMC8;CFLAR;TANK
76	regulation of plasma membrane bounded cell projection assembly (GO:0120032)	1939-05-01	0.00140061	0.0401559	0	0	6.77615	44.525	PPP1R16B;RDX;FSCN1;CCR7;RAC1
77	positive regulation of glycoprotein biosynthetic process (GO:0010560)	2022-03-11	0.00142242	0.0401559	0	0	17.221	112.89	CCR7;CCL19;RAMP1
78	positive regulation of T-helper cell differentiation (GO:0045624)	2022-03-11	0.00142242	0.0401559	0	0	17.221	112.89	CD86;CD80;CCL19
79	positive regulation of Ras protein signal transduction (GO:0046579)	1940-05-01	0.0015729	0.0429018	0	0	6.58221	42.4871	P2RY8;AKAP13;P2RY10;AUTS2;RAC1
80	positive regulation of cytokine biosynthetic process (GO:0042108)	1940-05-01	0.0015729	0.0429018	0	0	6.58221	42.4871	CD86;IRF4;CD80;EBI3;HSPB1
81	transition metal ion homeostasis (GO:0055076)	2022-04-24	0.00157813	0.0429018	0	0	9.20047	59.357	TMC8;COMMD1;B2M;ATOX1
82	activation of protein kinase activity (GO:0032147)	13/233	0.00164007	0.043112	0	0	2.74872	17.6276	DUSP5;MAP3K1;GADD45A;MINK1;CXCR4;TXN;STK4;TANK;MALT1;CCDC88A;MAP3K13;MAP3K14;MAP4K4
83	positive regulation of stress-activated MAPK cascade (GO:0032874)	1980-07-01	0.0016446	0.043112	0	0	4.4305	28.4006	DUSP22;RASSF2;GADD45A;MINK1;ARL6IP5;CCR7;CCL19
84	cellular response to hormone stimulus (GO:0032870)	1980-07-01	0.0016446	0.043112	0	0	4.4305	28.4006	SOCS2;JUN;NR4A3;RDX;TFPI;RAMP1;ZFP36L1
85	positive regulation of angiogenesis (GO:0045766)	8/103	0.00169107	0.0438086	0	0	3.89569	24.8638	PDCL3;CD40;BTG1;ANXA3;ADAM12;HSPB1;ETS1;JAK1
86	positive regulation of Rho protein signal transduction (GO:0035025)	2022-04-25	0.00184724	0.0467052	0	0	8.7619	55.148	P2RY8;AKAP13;P2RY10;RAC1
87	regulation of interleukin-2 biosynthetic process (GO:0045076)	2022-03-12	0.00186651	0.0467052	0	0	15.3067	96.1826	CD86;IRF4;CD80
88	positive regulation of T cell cytokine production (GO:0002726)	2022-03-12	0.00186651	0.0467052	0	0	15.3067	96.1826	TANK;B2M;MALT1
89	positive regulation of cell cycle arrest (GO:0071158)	1982-07-01	0.00189771	0.0469522	0	0	4.31191	27.0232	CDKN1A;GADD45A;PLAGL1;ID2;CDK2;INSM1;SOX4
90	positive regulation of T cell proliferation (GO:0042102)	1961-06-01	0.00192914	0.0471996	0	0	5.03314	31.4606	CD86;CD274;CD80;EBI3;PDCD1LG2;CCL19

## Sheet: GSEA_DC5
	Term	Overlap	P.value	Adjusted.P.value	Old.P.value	Old.Adjusted.P.value	Odds.Ratio	Combined.Score	Genes
1	cytokine-mediated signaling pathway (GO:0019221)	42/633	2.17948e-09	5.50319e-06	0	0	3.10754	61.9773	CDKN1A;CIITA;IFITM1;PLVAP;RALA;IFITM2;CD80;CSF2RB;IFI30;SAMHD1;PSMA7;IL22RA2;PSMD7;PSMD2;ALOX5;MAP3K8;FYN;JUNB;HLA-DQA2;TRIM22;SKP1;TNFSF18;SMAD4;CISH;STAT1;MX2;TNFSF13;MX1;IL18;YWHAZ;PSMA5;POMC;PSMA4;IRF4;IL3RA;HNRNPA2B1;PSME1;IRF7;TNFSF9;SNRPA1;LTB;IL6ST
2	RNA processing (GO:0006396)	20/193	3.77896e-08	4.77094e-05	0	0	4.91698	84.0372	SCAF11;CELF2;EIF4A3;HNRNPU;PRPF4B;RBM3;SNRPD2;HNRNPUL1;SNRPD1;HNRNPH1;SNRNP70;DHX36;HNRNPA2B1;SRSF2;SNRPA1;SNRPD3;TARDBP;PRMT9;SRSF7;HNRNPA0
3	mRNA splicing, via spliceosome (GO:0000398)	23/261	7.59491e-08	5.16454e-05	0	0	4.12361	67.5991	DDX5;SCAF11;DDX1;EIF4A3;HNRNPU;PRPF4B;SNRPD2;HNRNPUL1;SNRPD1;HNRNPH1;SNRNP70;HNRNPA2B1;SRSF2;SRSF3;SNRPA1;SNRPB2;SNRPD3;HNRNPA1;SRSF10;SRSF7;RBMX;SF1;HNRNPA0
4	mRNA processing (GO:0006397)	24/283	8.18144e-08	5.16454e-05	0	0	3.95846	64.5974	DDX5;CCNH;SCAF11;EIF4A3;HNRNPU;PRPF4B;SNRPD2;HNRNPUL1;SNRPD1;HNRNPH1;SNRNP70;HNRNPA2B1;SRSF2;SRSF3;SNRPA1;SNRPB2;SNRPD3;HNRNPA1;PRMT9;SRSF10;SRSF7;RBMX;SF1;HNRNPA0
5	RNA splicing, via transesterification reactions with bulged adenosine as nucleophile (GO:0000377)	21/236	2.38139e-07	0.00012026	0	0	4.15439	63.3562	DDX5;EIF4A3;HNRNPU;PRPF4B;SNRPD2;HNRNPUL1;SNRPD1;HNRNPH1;SNRNP70;HNRNPA2B1;SRSF2;SRSF3;SNRPA1;SNRPB2;SNRPD3;HNRNPA1;SRSF10;SRSF7;RBMX;SF1;HNRNPA0
6	spliceosomal complex assembly (GO:0000245)	1941-09-01	3.97421e-07	0.000167248	0	0	11.7648	173.393	SNRPD2;SNRPD1;SCAF11;CELF2;DDX1;SNRPD3;SRSF10;LUC7L2;SF1
7	RNA metabolic process (GO:0016070)	18/191	7.48659e-07	0.000270052	0	0	4.40591	62.1453	DDX5;DDX24;DDX1;CELF2;EIF4A3;HNRNPU;DDX21;DDX52;DDX50;RBM3;HNRNPUL1;AGO3;HNRNPH1;DHX36;HNRNPA2B1;HNRNPA1;RBMX;HNRNPA0
8	regulation of translation (GO:0006417)	19/213	8.59005e-07	0.000271124	0	0	4.15185	57.9909	CYFIP2;APP;DDX1;EIF4A3;FAM129A;NOLC1;EIF2AK2;EIF2AK4;TOB1;RBM3;NEMF;NCL;CAPRIN1;CALR;SOX4;EIF4G2;RAN;PAIP1;EIF4G1
9	RNA secondary structure unwinding (GO:0010501)	1946-09-01	1.12482e-06	0.000315574	0	0	10.1724	139.34	DDX5;DDX24;AGO3;DDX1;EIF4A3;DHX36;DDX21;DDX52;DDX50
10	regulation of mRNA splicing, via spliceosome (GO:0048024)	1960-10-01	1.35213e-06	0.000341414	0	0	8.37634	113.196	DDX5;THRAP3;HNRNPU;SRSF3;SAP18;HNRNPA1;SRSF7;SRSF10;PRDX6;RBMX
11	response to interferon-alpha (GO:0035455)	2022-06-17	1.72283e-06	0.000395468	0	0	22.6951	301.199	IFITM1;IFITM2;AXL;MX2;EIF2AK2;GAS6
12	regulation of mRNA stability (GO:0043488)	14/128	2.20723e-06	0.000464439	0	0	5.17095	67.3452	TNFSF13;HNRNPU;YWHAZ;PSMA7;PSMA5;PSMD7;PSMA4;THRAP3;PSMD2;APEX1;SERBP1;PSME1;EIF4G1;PAIP1
13	negative regulation of gene expression (GO:0010629)	34/618	5.48985e-06	0.00103994	0	0	2.50052	30.2878	KHDRBS1;APP;CIITA;HDAC1;EIF4A3;PARK7;PHB;TOB1;IFI16;BCL7A;LRRFIP1;HAVCR2;ZBTB18;SMARCE1;MEF2C;DAXX;SMAD4;XRCC5;SFMBT2;EIF2AK2;KLF4;PARP14;CBFA2T3;AGO3;MDFIC;NCL;CAPRIN1;BHLHE40;ERP29;TAF7;CALR;ATF5;GAS6;TARDBP
14	negative regulation of transcription from RNA polymerase II promoter (GO:0000122)	32/565	5.76602e-06	0.00103994	0	0	2.57389	31.0502	CIITA;DDX5;HDAC1;HNRNPU;PHB;IKZF2;NR3C1;CDC73;CHCHD3;IFI16;NSD1;HIVEP1;LRRFIP1;JUNB;SKIL;ZBTB18;MEF2C;SMAD4;JUND;STAT1;BCL11A;KLF4;RUNX3;LILRB4;DRAP1;BHLHE40;IRF7;TAF7;CALR;EZR;HAMP;PPID
15	RNA splicing (GO:0008380)	12/106	8.17967e-06	0.00137691	0	0	5.35757	62.7578	SNRPD2;SNRPD1;SCAF11;SNRNP70;EIF4A3;SRSF2;PRPF4B;SNRPA1;SNRPD3;TARDBP;SRSF7;SRSF10
16	negative regulation of transcription, DNA-templated (GO:0045892)	40/813	1.19014e-05	0.00187819	0	0	2.23069	25.2934	KHDRBS1;CIITA;DDX5;HDAC1;HNRNPU;PHB;IKZF2;NR3C1;CDC73;CHCHD3;IFI16;BCL7A;NSD1;HIVEP1;LRRFIP1;JUNB;SKIL;ZBTB18;SMARCE1;MEF2C;DAXX;SMAD4;JUND;STAT1;BCL11A;XRCC5;KLF4;RUNX3;CBFA2T3;DRAP1;MDFIC;BHLHE40;IRF7;TAF7;CALR;ATF5;GAS6;EZR;HAMP;PPID
17	protein stabilization (GO:0050821)	14/152	1.64459e-05	0.00242375	0	0	4.26637	46.9959	CCT3;USP36;CDKN1A;CCNH;PARK7;PHB;RTN4;RASSF2;GNAQ;PIM2;CALR;SUGT1;PPIB;SOX4
18	negative regulation of mitotic cell cycle phase transition (GO:1901991)	1979-10-01	1.72782e-05	0.00242375	0	0	6.06389	66.497	PSMA5;CDKN1A;PSMD7;PSMA4;PSMD2;PSME1;KLF4;CDC73;PSMA7;SKP1
19	nucleic acid metabolic process (GO:0090304)	1980-10-01	1.93335e-05	0.00256932	0	0	5.97696	64.8719	DDX24;HNRNPH1;DDX1;HNRNPA2B1;HNRNPU;DNASE2;HNRNPA1;RBMX;RAN;HNRNPA0
20	response to cytokine (GO:0034097)	13/138	2.58385e-05	0.00326211	0	0	4.3671	46.1325	IFITM1;CIITA;IFITM2;JUND;STAT1;MX2;MX1;EIF2AK2;CXCR4;CASP8;HAX1;IL6ST;JUNB
21	negative regulation of cellular process (GO:0048523)	29/534	3.42271e-05	0.0041154	0	0	2.44896	25.1814	APP;RIPOR2;CDKN1A;IFITM1;PARK7;PHB;PDS5B;TOB1;CDC73;RTN4;SPN;VPS35;CSK;PIM2;SKIL;PLXNA4;SOX4;TSPYL2;SMAD4;APOBEC3G;EIF2AK2;FUZ;KLF4;RUNX3;CBFA2T3;VAMP8;NR4A1;BHLHE40;ATF5
22	tumor necrosis factor-mediated signaling pathway (GO:0033209)	12/123	3.71695e-05	0.00426604	0	0	4.53307	46.2374	TNFSF18;PSMA5;PLVAP;PSMD7;PSMA4;STAT1;PSMD2;TNFSF13;PSME1;TNFSF9;LTB;PSMA7
23	regulation of transcription from RNA polymerase II promoter (GO:0006357)	59/1478	5.95481e-05	0.00629392	0	0	1.80967	17.6058	APP;CDKN1A;CIITA;CCNH;HNRNPU;NUCKS1;PARK7;IKZF2;NR3C1;CDC73;SPIB;MYDGF;CHCHD3;MED10;LRRFIP1;JUNB;SOX4;MEF2C;SMARCC1;IL18;RUNX3;HAX1;IRF4;THRAP3;IRF7;ATF5;EZR;PPID;DDX5;HDAC1;PHB;TOB1;FSTL3;IFI16;PLAGL1;NSD1;DHX36;RBBP8;HIVEP1;SAP18;SKIL;ZBTB18;SMARCE1;SMAD4;JUND;STAT1;BCL11A;USP9Y;ATP2B4;KLF4;DRAP1;POMC;NR4A1;BHLHE40;TAF7;TCF4;CALR;HAMP;RBMX
24	positive regulation of cellular protein metabolic process (GO:0032270)	1991-10-01	5.98234e-05	0.00629392	0	0	5.16235	50.1993	CYFIP2;RBM3;CASP8;EIF4A3;FAM129A;VPS35;EZR;KLF4;SOX4;EIF4G1
25	antigen processing and presentation of exogenous peptide antigen via MHC class I (GO:0042590)	1978-09-01	9.51294e-05	0.00960807	0	0	5.44579	50.4295	VAMP8;PSMA5;PSMD7;PSMA4;PSMD2;PSME1;CALR;IFI30;PSMA7
26	mRNA metabolic process (GO:0016071)	1997-10-01	0.000103155	0.010018	0	0	4.80484	44.105	DDX5;AGO3;SCAF11;SNRNP70;HNRNPA2B1;SRSF2;SNRPD3;SRSF7;PRMT9;HNRNPA0
27	entry into host cell (GO:0030260)	1933-06-01	0.000111679	0.0104441	0	0	9.23857	84.0699	VAMP8;CDH1;AXL;CXCR4;GAS6;NECTIN1
28	positive regulation of Wnt signaling pathway (GO:0030177)	12/140	0.000131057	0.0117066	0	0	3.92758	35.1121	PSMA5;PSMD7;PSMA4;CSNK2A1;PSMD2;PSME1;NRARP;SOX4;CDC73;PSMA7;TRPM4;SULF2
29	regulation of apoptotic process (GO:0042981)	37/815	0.000134453	0.0117066	0	0	2.03554	18.1454	HDAC1;PARK7;PHB;MALT1;RTN4;MYDGF;RASSF2;TCTN3;ARL6IP5;SAP18;MAP3K8;FYN;PIM2;BID;EPHB4;SOX4;PHLDA3;TNFSF18;MEF2C;PRKCI;STAT1;NME4;ACTN4;RABGGTB;YWHAZ;DNAJA1;HAX1;PROC;AXL;DDAH2;APEX1;CALR;ATF5;GAS6;IL6ST;TARDBP;PPID
30	cellular response to type I interferon (GO:0071357)	1965-08-01	0.000147	0.0119734	0	0	5.85086	51.6343	IFITM1;IFITM2;IRF4;STAT1;MX2;MX1;IRF7;SAMHD1
31	type I interferon signaling pathway (GO:0060337)	1965-08-01	0.000147	0.0119734	0	0	5.85086	51.6343	IFITM1;IFITM2;IRF4;STAT1;MX2;MX1;IRF7;SAMHD1
32	regulation of cellular protein metabolic process (GO:0032268)	1950-07-01	0.000168395	0.0128848	0	0	6.77668	58.884	CYFIP2;RBM3;APP;NOLC1;VPS35;KLF4;EIF4G1
33	negative regulation of viral genome replication (GO:0045071)	1950-07-01	0.000168395	0.0128848	0	0	6.77668	58.884	IFITM1;IFITM2;IFI16;APOBEC3G;MX1;EIF2AK2;EIF2AK4
34	negative regulation of mRNA splicing, via spliceosome (GO:0048025)	2022-04-13	0.00018943	0.014068	0	0	18.4157	157.85	SAP18;RBMX;SRSF7;SRSF10
35	positive regulation of transcription, DNA-templated (GO:0045893)	46/1120	0.000216588	0.0156253	0	0	1.84211	15.5428	APP;CIITA;DDX5;HDAC1;CCNH;CD80;HNRNPU;PARK7;PHB;IKZF2;NR3C1;CDC73;FSTL3;SPIB;MYDGF;IFI16;CDH1;PLAGL1;NSD1;DHX36;PIM2;JUNB;SOX4;HMGN1;ZBTB18;MEF2C;SMARCC1;SMAD4;JUND;STAT1;IL18;KLF4;RUNX3;ARID1B;POMC;NR4A1;HAX1;MDFIC;IRF4;THRAP3;IRF7;TAF7;TCF4;ATF5;RBMX;RAN
36	negative regulation of cell cycle G2/M phase transition (GO:1902750)	1969-08-01	0.000224194	0.0157247	0	0	5.46607	45.9314	PSMA5;PSMD7;PSMA4;PSMD2;PSME1;ATF5;PSMA7;SKP1
37	T cell activation (GO:0042110)	1988-09-01	0.000241863	0.0157751	0	0	4.75401	39.5873	CD2;CASP8;JAML;IRF4;RAB29;FYN;EIF2AK4;PIK3CG;SOX4
38	regulation of programmed cell death (GO:0043067)	17/268	0.000246165	0.0157751	0	0	2.85024	23.6841	TIGAR;STAT1;NME4;ACTN4;PHB;RABGGTB;RTN4;MALT1;CASP8;HAX1;APEX1;MAP3K8;FYN;CALR;BID;TARDBP;PPID
39	negative regulation of cellular macromolecule biosynthetic process (GO:2000113)	26/512	0.000251043	0.0157751	0	0	2.26848	18.8054	KHDRBS1;CIITA;HDAC1;EIF4A3;PHB;TOB1;IFI16;BCL7A;LRRFIP1;TSPYL2;ZBTB18;SMARCE1;DAXX;SMAD4;XRCC5;EIF2AK2;KLF4;CBFA2T3;MDFIC;NCL;CAPRIN1;BHLHE40;TAF7;CALR;ATF5;GAS6
40	regulation of cellular amide metabolic process (GO:0034248)	1938-06-01	0.000251794	0.0157751	0	0	7.79304	64.5802	CYFIP2;RBM3;EEF1A1;APP;TIGAR;NOLC1
41	cellular response to cytokine stimulus (GO:0071345)	24/456	0.00025615	0.0157751	0	0	2.35193	19.4499	RIPOR2;CDKN1A;CISH;STAT1;CD80;IL18;HNRNPU;CXCR4;CSF2RB;PHB;YWHAZ;IL22RA2;POMC;HAX1;AXL;IRF4;ALOX5;IL3RA;FYN;CD58;GAS6;IL6ST;JUNB;RBMX
42	transcription from RNA polymerase II promoter (GO:0006366)	25/485	0.000262731	0.0157951	0	0	2.30254	18.983	CDKN1A;DDX5;CCNH;EIF4A3;DDX21;NR3C1;CDC73;MED10;HIVEP1;SNRPD3;TAF10;KLF4;RUNX3;NR4A1;THRAP3;FUBP1;SRSF2;IRF7;SRSF3;TCEA1;TAF7;TCF4;TARDBP;SRSF7;RBMX
43	regulation of alternative mRNA splicing, via spliceosome (GO:0000381)	1939-06-01	0.000291671	0.0171272	0	0	7.5565	61.5091	DDX5;THRAP3;HNRNPU;SAP18;HNRNPA1;RBMX
44	nuclear export (GO:0051168)	1992-09-01	0.000338331	0.0194156	0	0	4.52397	36.1532	NEMF;EIF4A3;SRSF2;SRSF3;CALR;HNRNPA1;SRSF7;MALT1;RAN
45	negative regulation of mRNA processing (GO:0050686)	2022-04-15	0.000348238	0.01954	0	0	15.0658	119.963	SAP18;RBMX;SRSF7;SRSF10
46	MAPK cascade (GO:0000165)	17/278	0.000376778	0.0206818	0	0	2.73961	21.5987	BRAP;MEF2C;PLVAP;IL18;PEBP1;CSF2RB;PSMA7;PSMA5;PSMD7;PSMA4;PSMD2;PEA15;IL3RA;PSME1;MAP3K8;FYN;SKP1
47	antigen processing and presentation of exogenous peptide antigen via MHC class I, TAP-dependent (GO:0002479)	1975-08-01	0.000399665	0.0214714	0	0	4.97504	38.9291	VAMP8;PSMA5;PSMD7;PSMA4;PSMD2;PSME1;CALR;PSMA7
48	regulation of cell proliferation (GO:0042127)	33/740	0.00042324	0.0217076	0	0	1.98722	15.4359	APP;CDKN1A;IFITM1;HDAC1;PHB;PDS5B;TOB1;CDC73;CSK;FYN;PIM2;JUNB;SOX4;TRPM4;JUND;CSNK2A1;XRCC5;PRMT1;TNFSF13;EIF2AK2;FUZ;UBE2A;KLF4;CBFA2T3;TGFBR2;AGO3;BHLHE40;MVD;CALR;CD47;ATF5;IL6ST;EIF4G1
49	positive regulation of gene expression (GO:0010628)	34/771	0.000424272	0.0217076	0	0	1.96541	15.2617	APP;CIITA;DDX5;HDAC1;CD80;EIF4A3;FAM129A;DDX21;PARK7;PHB;RBM3;CDH1;NSD1;VPS35;PIM2;BUD23;SOX4;MEF2C;SMARCC1;SMAD4;STAT1;KLF4;RUNX3;MDFIC;IRF4;THRAP3;FUBP1;ERP29;IRF7;TCF4;ATF5;GAS6;EZR;RAN
50	positive regulation of ubiquitin-protein ligase activity involved in regulation of mitotic cell cycle transition (GO:0051437)	1976-08-01	0.000437568	0.0217076	0	0	4.90162	37.9105	PSMA5;PSMD7;PSMA4;PSMD2;PSME1;PSMA7;ANAPC10;SKP1
51	dendritic cell chemotaxis (GO:0002407)	2022-04-16	0.000455644	0.0217076	0	0	13.8096	106.248	GPR183;CXCR4;PIK3CG;TRPM4
52	positive regulation of mRNA processing (GO:0050685)	2022-04-16	0.000455644	0.0217076	0	0	13.8096	106.248	THRAP3;PRDX6;RBMX;CDC73
53	regulation of interferon-alpha production (GO:0032647)	2022-04-16	0.000455644	0.0217076	0	0	13.8096	106.248	STAT1;IRF7;LILRA4;HAVCR2
54	RNA stabilization (GO:0043489)	2022-04-17	0.00058472	0.026844	0	0	12.7467	94.8912	THRAP3;DHX36;HNRNPU;PAIP1
55	viral entry into host cell (GO:0046718)	2022-04-17	0.00058472	0.026844	0	0	12.7467	94.8912	VAMP8;AXL;GAS6;NECTIN1
56	NIK/NF-kappaB signaling (GO:0038061)	1980-08-01	0.000619463	0.0279312	0	0	4.62836	34.1881	PSMA5;PSMD7;PSMA4;PSMD2;PSME1;PSMA7;MALT1;SKP1
57	negative regulation of G2/M transition of mitotic cell cycle (GO:0010972)	1962-07-01	0.000649319	0.0287637	0	0	5.29487	38.8622	PSMA5;PSMD7;PSMA4;PSMD2;PSME1;PSMA7;SKP1
58	regulation of establishment of protein localization to mitochondrion (GO:1903747)	2022-03-08	0.00068201	0.029691	0	0	24.8136	180.902	DNAJA1;HAX1;PARL
59	regulation of viral genome replication (GO:0045069)	1963-07-01	0.00071579	0.0300459	0	0	5.20005	37.6594	IFITM1;IFITM2;IFI16;APOBEC3G;MX1;EIF2AK2;PPID
60	nucleocytoplasmic transport (GO:0006913)	1946-06-01	0.000727959	0.0300459	0	0	6.23188	45.027	SNRPD2;NEMF;SNRPD1;SNRPD3;HNRNPA1;MALT1
61	positive regulation of ubiquitin protein ligase activity (GO:1904668)	1982-08-01	0.000730936	0.0300459	0	0	4.50281	32.5156	PSMA5;PSMD7;PSMA4;PSMD2;PSME1;PSMA7;ANAPC10;SKP1
62	negative regulation of RNA splicing (GO:0033119)	2022-04-18	0.000737761	0.0300459	0	0	11.8356	85.3571	SAP18;RBMX;SRSF7;SRSF10
63	negative regulation of macromolecule metabolic process (GO:0010605)	10/124	0.000758935	0.0304176	0	0	3.66176	26.3046	APP;MEF2C;HDAC1;SFMBT2;ERP29;PARK7;PARP14;KLF4;TARDBP;HAVCR2
64	cellular response to tumor necrosis factor (GO:0071356)	13/194	0.000776255	0.0306257	0	0	3.00725	21.535	TNFSF18;PLVAP;STAT1;TNFSF13;PSMA7;PSMA5;PSMD7;PSMA4;PSMD2;PSME1;TNFSF9;CD58;LTB
65	regulation of peptidyl-serine phosphorylation (GO:0033135)	1986-08-01	0.00100223	0.0387858	0	0	4.27102	29.4936	APP;RASSF2;HAX1;NSD1;ATP2B4;PARK7;GAS6;EIF4G1
66	mRNA stabilization (GO:0048255)	1933-05-01	0.00101381	0.0387858	0	0	7.40767	51.0688	THRAP3;HNRNPU;TARDBP;PAIP1;HNRNPA0
67	positive regulation of protein ubiquitination involved in ubiquitin-dependent protein catabolic process (GO:2000060)	1987-08-01	0.00108127	0.0407492	0	0	4.21673	28.7987	PSMA5;PSMD7;PSMA4;PSMD2;PSME1;PSMA7;ANAPC10;SKP1
68	regulation of stem cell differentiation (GO:2000736)	1988-08-01	0.00116521	0.0432668	0	0	4.16381	28.126	PSMA5;PSMD7;PSMA4;PSMD2;PSME1;HNRNPU;EIF2AK2;PSMA7
69	neutrophil degranulation (GO:0043312)	23/479	0.00119268	0.0436452	0	0	2.12791	14.3241	CAP1;XRCC5;HVCN1;GDI2;MAGT1;SRP14;PRDX6;AP2A2;SVIP;PLAC8;PSMA5;VAMP8;EEF1A1;PSMD7;SELL;PSMD2;ALOX5;COTL1;CD47;CD58;ACAA1;GUSB;SLC15A4
70	regulation of cellular amine metabolic process (GO:0033238)	1951-06-01	0.00126678	0.0449583	0	0	5.53802	36.9457	PSMA5;PSMD7;PSMA4;PSMD2;PSME1;PSMA7
71	regulation of cellular amino acid metabolic process (GO:0006521)	1951-06-01	0.00126678	0.0449583	0	0	5.53802	36.9457	PSMA5;PSMD7;PSMA4;PSMD2;PSME1;PSMA7
72	ribonucleoprotein complex assembly (GO:0022618)	11/156	0.00128198	0.0449583	0	0	3.16855	21.1005	SNRPD2;SNRPD1;SCAF11;DDX1;CELF2;PPAN;SNRPD3;SRSF10;CDC73;LUC7L2;SF1
73	regulation of transcription, DNA-templated (GO:0006355)	57/1598	0.00132584	0.0450824	0	0	1.59141	10.5442	CDKN1A;CIITA;CD80;NUCKS1;PARK7;NR3C1;SPIB;HINT1;BCL7A;CDH1;MED10;PIM2;LRRFIP1;JUNB;FADS1;TRIM22;SOX4;MEF2C;DAXX;SMARCC1;SP110;PRMT1;TSC22D3;RUNX3;CBFA2T3;MDFIC;IRF4;THRAP3;IRF7;ATF5;GAS6;PRMT9;KHDRBS1;DDX5;HDAC1;PHB;FSTL3;IFI16;NSD1;RBBP8;HIVEP1;SAP18;SRSF10;ZBTB18;SMARCE1;SMAD4;JUND;STAT1;BCL11A;XRCC5;ATP2B4;KLF4;BHLHE40;TAF7;TCF4;CALR;RAN
74	neutrophil activation involved in immune response (GO:0002283)	23/483	0.00132965	0.0450824	0	0	2.10896	13.9673	CAP1;XRCC5;HVCN1;GDI2;MAGT1;SRP14;PRDX6;AP2A2;SVIP;PLAC8;PSMA5;VAMP8;EEF1A1;PSMD7;SELL;PSMD2;ALOX5;COTL1;CD47;CD58;ACAA1;GUSB;SLC15A4
75	interferon-gamma-mediated signaling pathway (GO:0060333)	1970-07-01	0.00134555	0.0450824	0	0	4.62061	30.5466	CIITA;IRF4;STAT1;IRF7;IFI30;HLA-DQA2;TRIM22
76	mitochondrial calcium ion transmembrane transport (GO:0006851)	2022-04-21	0.00136386	0.0450824	0	0	9.74547	64.2952	SMDT1;PMPCB;PHB;PARL
77	glomerular filtration (GO:0003094)	2022-03-10	0.0014105	0.0450824	0	0	17.7222	116.325	MYO1E;SULF2;JCHAIN
78	positive regulation of natural killer cell activation (GO:0032816)	2022-03-10	0.0014105	0.0450824	0	0	17.7222	116.325	AXL;IL18;GAS6
79	positive regulation of mRNA splicing, via spliceosome (GO:0048026)	2022-03-10	0.0014105	0.0450824	0	0	17.7222	116.325	THRAP3;PRDX6;RBMX
80	negative regulation of ubiquitin-protein ligase activity involved in mitotic cell cycle (GO:0051436)	1971-07-01	0.00146278	0.0461339	0	0	4.54818	29.6878	PSMA5;PSMD7;PSMA4;PSMD2;PSME1;PSMA7;ANAPC10
81	neutrophil mediated immunity (GO:0002446)	23/487	0.00147994	0.0461339	0	0	2.09034	13.6201	CAP1;XRCC5;HVCN1;GDI2;MAGT1;SRP14;PRDX6;AP2A2;SVIP;PLAC8;PSMA5;VAMP8;EEF1A1;PSMD7;SELL;PSMD2;ALOX5;COTL1;CD47;CD58;ACAA1;GUSB;SLC15A4
82	positive regulation of canonical Wnt signaling pathway (GO:0090263)	9/113	0.00150266	0.046271	0	0	3.60657	23.4446	PSMA5;PSMD7;PSMA4;PSMD2;PSME1;NRARP;SOX4;PSMA7;TRPM4
83	regulation of neuron death (GO:1901214)	1972-07-01	0.00158783	0.0471678	0	0	4.47798	28.8623	MEF2C;DAXX;RAB29;VPS35;FYN;PARK7;EIF4G1
84	SCF-dependent proteasomal ubiquitin-dependent protein catabolic process (GO:0031146)	1972-07-01	0.00158783	0.0471678	0	0	4.47798	28.8623	PSMA5;PSMD7;PSMA4;PSMD2;PSME1;PSMA7;SKP1
85	regulation of ubiquitin-protein ligase activity involved in mitotic cell cycle (GO:0051439)	1972-07-01	0.00158783	0.0471678	0	0	4.47798	28.8623	PSMA5;PSMD7;PSMA4;PSMD2;PSME1;PSMA7;ANAPC10

## Sheet: GSEA_MAFB+_LC
	Term	Overlap	P.value	Adjusted.P.value	Old.P.value	Old.Adjusted.P.value	Odds.Ratio	Combined.Score	Genes
1	neutrophil degranulation (GO:0043312)	20/479	5.33633e-10	2.9499e-07	0	0	6.49941	138.771	HSP90AB1;GSN;CD300A;NME2;CYBB;HMGB1;MMP9;DDOST;PYCARD;PLAC8;VAMP8;PLAU;NPC2;ALOX5;CTSH;LAMTOR2;MNDA;SNAP29;CD33;CTSC
2	neutrophil activation involved in immune response (GO:0002283)	20/483	6.16576e-10	2.9499e-07	0	0	6.44193	136.613	HSP90AB1;GSN;CD300A;NME2;CYBB;HMGB1;MMP9;DDOST;PYCARD;PLAC8;VAMP8;PLAU;NPC2;ALOX5;CTSH;LAMTOR2;MNDA;SNAP29;CD33;CTSC
3	neutrophil mediated immunity (GO:0002446)	20/487	7.11392e-10	2.9499e-07	0	0	6.38544	134.502	HSP90AB1;GSN;CD300A;NME2;CYBB;HMGB1;MMP9;DDOST;PYCARD;PLAC8;VAMP8;PLAU;NPC2;ALOX5;CTSH;LAMTOR2;MNDA;SNAP29;CD33;CTSC
4	interferon-gamma-mediated signaling pathway (GO:0060333)	1970-09-01	2.59736e-09	5.89384e-07	0	0	20.707	409.352	HLA-DRB5;IFNGR1;HLA-DRA;HLA-DQA2;HLA-DQB2;HLA-DQA1;HLA-DRB1;HLA-DPA1;HLA-DQB1
5	antigen processing and presentation of exogenous peptide antigen via MHC class II (GO:0019886)	1997-10-01	2.99711e-09	5.89384e-07	0	0	16.2258	318.441	HLA-DRB5;HLA-DMA;HLA-DRA;FCGR2B;HLA-DQA2;HLA-DQA1;HLA-DRB1;HLA-DQB2;HLA-DPA1;HLA-DQB1
6	antigen processing and presentation of exogenous peptide antigen (GO:0002478)	1997-10-01	2.99711e-09	5.89384e-07	0	0	16.2258	318.441	HLA-DRB5;HLA-DMA;HLA-DRA;FCGR2B;HLA-DQA2;HLA-DQA1;HLA-DRB1;HLA-DQB2;HLA-DPA1;HLA-DQB1
7	antigen processing and presentation of peptide antigen via MHC class II (GO:0002495)	1998-10-01	3.31647e-09	5.89384e-07	0	0	16.0406	313.182	HLA-DRB5;HLA-DMA;HLA-DRA;FCGR2B;HLA-DQA2;HLA-DQA1;HLA-DRB1;HLA-DQB2;HLA-DPA1;HLA-DQB1
8	cellular response to interferon-gamma (GO:0071346)	10/116	1.72207e-08	2.67781e-06	0	0	13.3046	237.848	HLA-DRB5;IFNGR1;HLA-DRA;HLA-DQA2;AIF1;HLA-DQA1;HLA-DRB1;HLA-DQB2;HLA-DPA1;HLA-DQB1
9	T cell receptor signaling pathway (GO:0050852)	11/163	4.21433e-08	5.82513e-06	0	0	10.2555	174.161	HLA-DRB5;PAK1;CD4;PSMC4;HLA-DRA;HLA-DQA2;HLA-DQA1;HLA-DRB1;HLA-DQB2;HLA-DPA1;HLA-DQB1
10	cytokine-mediated signaling pathway (GO:0019221)	19/633	2.84954e-07	3.54483e-05	0	0	4.5439	68.4808	CSF1R;HLA-DRB5;IFNGR1;IL18;FOS;MMP9;IL22RA2;PYCARD;CD4;PSMC4;ALOX5;HLA-DRA;LTB;HLA-DQA2;HLA-DQA1;HLA-DRB1;HLA-DQB2;HLA-DPA1;HLA-DQB1
11	antigen receptor-mediated signaling pathway (GO:0050851)	12/257	5.63479e-07	6.37243e-05	0	0	6.9583	100.124	HLA-DRB5;PAK1;CD4;PSMC4;HLA-DRA;MNDA;HLA-DQA2;HLA-DQA1;HLA-DRB1;HLA-DQB2;HLA-DPA1;HLA-DQB1
12	entry into host cell (GO:0030260)	1933-05-01	4.44663e-06	0.000460968	0	0	24.4113	300.83	VAMP8;CD4;CD81;AXL;CTNND1
13	regulation of B cell proliferation (GO:0030888)	1943-05-01	1.69789e-05	0.0015087	0	0	17.9782	197.464	CD81;CD300A;GPR183;MNDA;FCGR2B
14	regulation of interferon-gamma production (GO:0032649)	1943-05-01	1.69789e-05	0.0015087	0	0	17.9782	197.464	PYCARD;AXL;IL18;HMGB1;HLA-DPA1
15	regulation of T cell activation (GO:0050863)	1944-05-01	1.90406e-05	0.0015791	0	0	17.5164	190.384	PYCARD;CD4;GSN;TNFAIP8L2;HLA-DPA1
16	negative regulation of phagocytosis (GO:0050765)	2022-03-09	3.36029e-05	0.00245894	0	0	67.4966	695.276	CD300A;HMGB1;FCGR2B
17	regulation of cysteine-type endopeptidase activity involved in apoptotic signaling pathway (GO:2001267)	2022-03-09	3.36029e-05	0.00245894	0	0	67.4966	695.276	GSN;PARK7;MMP9
18	negative regulation of B cell proliferation (GO:0030889)	2022-03-10	4.77402e-05	0.00329938	0	0	57.8513	575.605	CD300A;MNDA;FCGR2B
19	negative regulation of lymphocyte proliferation (GO:0050672)	2022-04-29	6.23851e-05	0.00406053	0	0	21.726	210.355	CD300A;LST1;MNDA;FCGR2B
20	icosanoid biosynthetic process (GO:0046456)	2022-03-11	6.52819e-05	0.00406053	0	0	50.6173	487.789	ALOX5;ALOX5AP;MGST2
21	positive regulation of T cell proliferation (GO:0042102)	1961-05-01	9.41551e-05	0.00557757	0	0	12.1884	112.994	PYCARD;IL18;HMGB1;AIF1;HLA-DPA1
22	cellular response to cytokine stimulus (GO:0071345)	12/456	0.000172347	0.0093439	0	0	3.80063	32.9362	PYCARD;CSF1R;CD4;IFNGR1;AXL;ALOX5;IL18;FOS;MMP9;AIF1;IL22RA2;HLA-DPA1
23	regulation of cell motility (GO:2000145)	6/109	0.000172757	0.0093439	0	0	7.98827	69.2074	CSF1R;ABI3;LMNA;TACSTD2;ARHGAP18;SGK1
24	positive regulation of lymphocyte proliferation (GO:0050671)	1971-05-01	0.000194042	0.0100579	0	0	10.3365	88.3503	CD81;GPR183;IL18;AIF1;HLA-DPA1
25	ruffle organization (GO:0031529)	2022-03-16	0.000215544	0.0107255	0	0	31.1413	262.905	CSF1R;AIF1;CORO1B
26	negative regulation of B cell activation (GO:0050869)	2022-03-17	0.000260296	0.0119929	0	0	28.9155	238.659	CD300A;MNDA;FCGR2B
27	viral entry into host cell (GO:0046718)	2022-03-17	0.000260296	0.0119929	0	0	28.9155	238.659	VAMP8;CD81;AXL
28	leukotriene biosynthetic process (GO:0019370)	2022-03-18	0.000310641	0.0138013	0	0	26.9864	217.966	ALOX5;ALOX5AP;MGST2
29	negative regulation of lymphocyte activation (GO:0051250)	2022-03-19	0.000366863	0.0147219	0	0	25.2985	200.124	LST1;TNFAIP8L2;FCGR2B
30	positive regulation of activated T cell proliferation (GO:0042104)	2022-03-19	0.000366863	0.0147219	0	0	25.2985	200.124	PYCARD;IL18;HMGB1
31	leukotriene metabolic process (GO:0006691)	2022-03-19	0.000366863	0.0147219	0	0	25.2985	200.124	ALOX5;ALOX5AP;MGST2
32	wound healing (GO:0042060)	1950-04-01	0.000535383	0.020813	0	0	11.7951	88.8471	MMP12;PAK1;JAML;CORO1B
33	positive regulation of transferase activity (GO:0051347)	6/137	0.000590674	0.0222666	0	0	6.27195	46.6272	CSF1R;PKIB;CD4;HSP90AB1;AXL;PTGES3
34	positive regulation of ERK1 and ERK2 cascade (GO:0070374)	7/201	0.000817685	0.0283957	0	0	4.9597	35.2587	PYCARD;CSF1R;CD4;AXL;GPR183;FFAR4;HMGB1
35	lipoxin biosynthetic process (GO:2001301)	2022-02-06	0.000821742	0.0283957	0	0	67.0473	476.31	ALOX5;ALOX5AP
36	negative regulation of leukocyte degranulation (GO:0043301)	2022-02-06	0.000821742	0.0283957	0	0	67.0473	476.31	CD300A;FCGR2B
37	regulation of viral entry into host cell (GO:0046596)	2022-03-26	0.000947232	0.0316467	0	0	17.5927	122.48	CD4;LGALS1;GSN
38	positive regulation of phosphorylation (GO:0042327)	7/208	0.000998603	0.0316467	0	0	4.78527	33.0622	CSF1R;PAK1;CD4;AXL;PTGES3;ERP29;MMP9
39	positive regulation of protein phosphorylation (GO:0001934)	10/412	0.00111785	0.0316467	0	0	3.45558	23.4853	CSF1R;PAK1;CD4;CD81;AXL;ERP29;PARK7;HMGB1;CAMK1;MMP9
40	positive regulation of epithelial cell proliferation involved in wound healing (GO:0060054)	2022-02-07	0.00114478	0.0316467	0	0	53.6351	363.246	MMP12;JAML
41	interleukin-18-mediated signaling pathway (GO:0035655)	2022-02-07	0.00114478	0.0316467	0	0	53.6351	363.246	ALOX5;IL18
42	cellular response to interleukin-18 (GO:0071351)	2022-02-07	0.00114478	0.0316467	0	0	53.6351	363.246	ALOX5;IL18
43	regulation of dendritic cell differentiation (GO:2001198)	2022-02-07	0.00114478	0.0316467	0	0	53.6351	363.246	HMGB1;FCGR2B
44	negative regulation of glycoprotein biosynthetic process (GO:0010561)	2022-02-07	0.00114478	0.0316467	0	0	53.6351	363.246	ITM2B;ITM2C
45	T-helper 1 type immune response (GO:0042088)	2022-02-07	0.00114478	0.0316467	0	0	53.6351	363.246	IL18;HMGB1
46	regulation of activated T cell proliferation (GO:0046006)	2022-03-29	0.00130951	0.0354136	0	0	15.5604	103.292	PYCARD;IL18;HMGB1
47	negative regulation of apoptotic signaling pathway (GO:2001234)	1965-04-01	0.00144296	0.0356503	0	0	8.88794	58.1365	PARK7;SLC25A5;MMP9;HERPUD1
48	positive regulation of protein modification process (GO:0031401)	6/163	0.00145547	0.0356503	0	0	5.22638	34.1409	CSF1R;PAK1;CD4;ERP29;CAMK1;MMP9
49	positive regulation of monocyte differentiation (GO:0045657)	2022-02-08	0.00151886	0.0356503	0	0	44.6937	290.053	CD4;CTNNBIP1
50	positive regulation of chemokine secretion (GO:0090197)	2022-02-08	0.00151886	0.0356503	0	0	44.6937	290.053	PYCARD;CSF1R
51	positive regulation of viral entry into host cell (GO:0046598)	2022-02-08	0.00151886	0.0356503	0	0	44.6937	290.053	CD4;LGALS1
52	immunoglobulin mediated immune response (GO:0016064)	2022-02-08	0.00151886	0.0356503	0	0	44.6937	290.053	FCGR2B;HLA-DQB1
53	regulation of chemokine secretion (GO:0090196)	2022-02-08	0.00151886	0.0356503	0	0	44.6937	290.053	PYCARD;CSF1R
54	regulation of humoral immune response (GO:0002920)	5/113	0.00162686	0.037478	0	0	6.30332	40.4743	C1QB;C1QA;CD81;FCGR2B;C1QC
55	regulation of immune effector process (GO:0002697)	5/114	0.00169137	0.0382556	0	0	6.24518	39.8581	C1QB;C1QA;CD81;FCGR2B;C1QC
56	cellular response to oxidative stress (GO:0034599)	5/115	0.00175773	0.0390467	0	0	6.18809	39.2556	PRDX1;CYBB;PARK7;FOS;MMP9
57	regulation of protein acetylation (GO:1901983)	2022-02-09	0.00194323	0.0401402	0	0	38.3069	239.166	PARK7;CAMK1
58	regulation of amyloid precursor protein biosynthetic process (GO:0042984)	2022-02-09	0.00194323	0.0401402	0	0	38.3069	239.166	ITM2B;ITM2C
59	mature B cell differentiation involved in immune response (GO:0002313)	2022-02-09	0.00194323	0.0401402	0	0	38.3069	239.166	GPR183;FCGR2B
60	virion attachment to host cell (GO:0019062)	2022-02-09	0.00194323	0.0401402	0	0	38.3069	239.166	HSP90AB1;CD81
61	plasma membrane bounded cell projection organization (GO:0120036)	5/118	0.00196829	0.0401402	0	0	6.02289	37.5261	CSF1R;DBNDD2;STMN1;HMGB1;CORO1B
62	positive regulation of DNA binding (GO:0043388)	1934-03-01	0.0020866	0.0418667	0	0	13.0474	80.5314	PARK7;HMGB1;MMP9
63	positive regulation of telomerase activity (GO:0051973)	1935-03-01	0.00226977	0.044819	0	0	12.639	76.9474	PKIB;HSP90AB1;PTGES3
64	mitotic nuclear envelope reassembly (GO:0007084)	2022-02-10	0.0024171	0.0453986	0	0	33.5169	201.946	LMNA;BANF1
65	positive regulation of intracellular steroid hormone receptor signaling pathway (GO:0033145)	2022-02-10	0.0024171	0.0453986	0	0	33.5169	201.946	PAK1;PARK7
66	positive regulation of natural killer cell activation (GO:0032816)	2022-02-10	0.0024171	0.0453986	0	0	33.5169	201.946	AXL;IL18
67	antigen processing and presentation of exogenous peptide antigen via MHC class I, TAP-dependent (GO:0002479)	1975-04-01	0.0024451	0.0453986	0	0	7.63226	45.8979	VAMP8;PSMC4;CD207;CYBB
68	positive regulation of JNK cascade (GO:0046330)	1976-04-01	0.0025661	0.0461564	0	0	7.52588	44.8946	PYCARD;PAK1;HMGB1;FCGR2B
69	positive regulation of apoptotic signaling pathway (GO:2001235)	1976-04-01	0.0025661	0.0461564	0	0	7.52588	44.8946	PYCARD;GSN;CTSH;MMP9
70	regulation of ERK1 and ERK2 cascade (GO:0070372)	7/247	0.00265596	0.0461564	0	0	3.99971	23.7221	PYCARD;CSF1R;CD4;AXL;GPR183;FFAR4;HMGB1
71	positive regulation of smooth muscle cell proliferation (GO:0048661)	1937-03-01	0.00266529	0.0461564	0	0	11.8944	70.5031	IL18;AIF1;MMP9
72	regulation of cell migration (GO:0030334)	8/316	0.00269478	0.0461564	0	0	3.57454	21.1485	CSF1R;PAK1;PLAU;ABI3;LMNA;CTSH;SGK1;MMP9
73	antigen processing and presentation of exogenous peptide antigen via MHC class I (GO:0042590)	1978-04-01	0.0028203	0.0461564	0	0	7.32173	42.9852	VAMP8;PSMC4;CD207;CYBB
74	negative regulation of leukocyte activation (GO:0002695)	2022-02-11	0.00293973	0.0461564	0	0	29.7913	173.666	CD300A;FCGR2B
75	T-helper cell differentiation (GO:0042093)	2022-02-11	0.00293973	0.0461564	0	0	29.7913	173.666	GPR183;HMGB1
76	negative regulation of chemotaxis (GO:0050922)	2022-02-11	0.00293973	0.0461564	0	0	29.7913	173.666	AIF1;CORO1B
77	hepatocyte growth factor receptor signaling pathway (GO:0048012)	2022-02-11	0.00293973	0.0461564	0	0	29.7913	173.666	PAK1;STMN1
78	macrophage differentiation (GO:0030225)	2022-02-11	0.00293973	0.0461564	0	0	29.7913	173.666	CSF1R;MMP9
79	regulation of RNA polymerase II transcriptional preinitiation complex assembly (GO:0045898)	2022-02-11	0.00293973	0.0461564	0	0	29.7913	173.666	PSMC4;HMGB1
80	inflammatory response (GO:0006954)	7/252	0.00296826	0.0461564	0	0	3.91708	22.7966	CSF1R;IL18;CYBB;HMGB1;FOS;FCGR2B;AIF1

## Sheet: GSEA_progenitor_DC
	Term	Overlap	P.value	Adjusted.P.value	Old.P.value	Old.Adjusted.P.value	Odds.Ratio	Combined.Score	Genes
1	mitochondrial ATP synthesis coupled electron transport (GO:0042775)	28/85	7.64379e-24	1.648e-20	0	0	19.7212	1049.72	COX7B;NDUFA13;NDUFB6;NDUFB10;NDUFB11;NDUFB4;NDUFB3;NDUFB2;UQCR10;COX6A1;COX7C;COX5A;UQCRH;NDUFV2;COX8A;NDUFA7;NDUFA6;NDUFA4;NDUFA2;NDUFC2;NDUFC1;COX6C;NDUFS8;NDUFS7;NDUFS6;UQCRQ;NDUFS4;NDUFAB1
2	DNA metabolic process (GO:0006259)	47/314	8.74647e-23	9.4287e-20	0	0	7.27628	369.568	TOP2A;FEN1;DNMT1;SET;PCNA;MCM7;PRKDC;NUDT1;HMGB2;HMGB3;PARK7;HMGB1;TYMS;PTMS;RAD51AP1;ORC6;CDC45;CHEK1;POLD2;PCLAF;TK1;CLSPN;KPNA2;HELLS;NPM1;DUT;RFC4;PARP1;RFC1;XRCC5;PTGES3;RPA2;NAP1L1;NASP;RPA3;APEX1;UBE2T;POLE3;UBE2N;CDK1;MCM3;MCM4;MCM5;MCM6;DNASE1L3;DCTPP1;RAN
3	respiratory electron transport chain (GO:0022904)	28/94	1.77489e-22	1.27555e-19	0	0	17.024	852.617	COX7B;NDUFA13;NDUFB6;NDUFB10;NDUFB11;NDUFB4;NDUFB3;NDUFB2;UQCR10;COX6A1;COX7C;COX5A;UQCRH;NDUFV2;COX8A;NDUFA7;NDUFA6;NDUFA4;NDUFA2;NDUFC2;NDUFC1;COX6C;NDUFS8;NDUFS7;NDUFS6;UQCRQ;NDUFS4;NDUFAB1
4	anaphase-promoting complex-dependent catabolic process (GO:0031145)	25/79	6.23181e-21	3.35895e-18	0	0	18.4748	859.533	PSMD14;AURKB;PSMA7;ANAPC11;CDC20;PSMB6;CCNB1;PSMB5;PTTG1;PSMB2;PSMB1;UBE2C;PSMB8;PSMB9;PSMA5;PSMA6;PSMA3;PSMC5;PSMA4;PSMC3;PSMA2;UBE2S;CDK1;PSME2;MAD2L1
5	RNA splicing, via transesterification reactions with bulged adenosine as nucleophile (GO:0000377)	39/236	1.18911e-20	5.12744e-18	0	0	8.07406	370.426	RBM8A;SF3B6;HNRNPR;SNU13;YBX1;PNN;SNRPD2;SNRPD1;SNRPD3;TXNL4A;POLR2I;HNRNPA1;POLR2K;HSPA8;ALYREF;MAGOHB;LSM5;LSM4;LSM3;U2SURP;LSM2;LSM8;LSM7;SNRNP40;DDX39A;LSM6;HNRNPH1;HNRNPF;SNRPG;PPIH;SNRPE;NAA38;SNRPA1;SNRPF;SNRNP25;SRSF7;RBMX;SNRPB;SRSF9
6	mRNA splicing, via spliceosome (GO:0000398)	39/261	4.68951e-19	1.6851e-16	0	0	7.15553	301.991	RBM8A;SF3B6;HNRNPR;SNU13;YBX1;PNN;SNRPD2;SNRPD1;SNRPD3;TXNL4A;POLR2I;HNRNPA1;POLR2K;HSPA8;ALYREF;MAGOHB;LSM5;LSM4;LSM3;U2SURP;LSM2;LSM8;LSM7;SNRNP40;DDX39A;LSM6;HNRNPH1;HNRNPF;SNRPG;PPIH;SNRPE;NAA38;SNRPA1;SNRPF;SNRNP25;SRSF7;RBMX;SNRPB;SRSF9
7	mitochondrial electron transport, NADH to ubiquinone (GO:0006120)	19/46	8.98469e-19	2.76728e-16	0	0	27.7785	1154.29	NDUFA13;NDUFA7;NDUFA6;NDUFB6;NDUFB10;NDUFB11;NDUFA4;NDUFB4;NDUFB3;NDUFA2;NDUFB2;NDUFC2;NDUFC1;NDUFS8;NDUFS7;NDUFS6;NDUFAB1;NDUFS4;NDUFV2
8	mRNA processing (GO:0006397)	40/283	1.24854e-18	3.36482e-16	0	0	6.71166	276.685	RBM8A;SF3B6;HNRNPR;SNU13;YBX1;PNN;SNRPD2;SNRPD1;SNRPD3;TXNL4A;POLR2I;HNRNPA1;POLR2K;HSPA8;ALYREF;MAGOHB;LSM5;LSM4;THOC7;LSM3;U2SURP;LSM2;LSM8;LSM7;SNRNP40;DDX39A;LSM6;HNRNPH1;HNRNPF;SNRPG;PPIH;SNRPE;NAA38;SNRPA1;SNRPF;SNRNP25;SRSF7;RBMX;SNRPB;SRSF9
9	negative regulation of ubiquitin-protein ligase activity involved in mitotic cell cycle (GO:0051436)	22/71	2.38116e-18	5.7042e-16	0	0	17.8117	722.778	PSMD14;UBE2C;PSMA7;PSMB8;ANAPC11;PSMB9;CDC20;PSMA5;PSMB6;PSMA6;PSMA3;CCNB1;PSMC5;PSMA4;PSMB5;PSMB2;PSMC3;PSMA2;PSMB1;CDK1;PSME2;MAD2L1
10	regulation of ubiquitin-protein ligase activity involved in mitotic cell cycle (GO:0051439)	22/72	3.34847e-18	7.2193e-16	0	0	17.4545	702.336	PSMD14;UBE2C;PSMA7;PSMB8;ANAPC11;PSMB9;CDC20;PSMA5;PSMB6;PSMA6;PSMA3;CCNB1;PSMC5;PSMA4;PSMB5;PSMB2;PSMC3;PSMA2;PSMB1;CDK1;PSME2;MAD2L1
11	positive regulation of ubiquitin protein ligase activity (GO:1904668)	23/82	4.90964e-18	9.62289e-16	0	0	15.4888	617.311	PSMD14;UBE2C;PSMA7;PSMB8;ANAPC11;PSMB9;CDC20;PSMA5;PSMB6;PSMA6;PSMA3;CCNB1;PSMC5;PSMA4;PSMB5;PSMB2;PSMC3;PSMA2;UBE2S;PSMB1;CDK1;PSME2;MAD2L1
12	positive regulation of ubiquitin-protein ligase activity involved in regulation of mitotic cell cycle transition (GO:0051437)	22/76	1.23542e-17	2.21963e-15	0	0	16.1583	629.083	PSMD14;UBE2C;PSMA7;PSMB8;ANAPC11;PSMB9;CDC20;PSMA5;PSMB6;PSMA6;PSMA3;CCNB1;PSMC5;PSMA4;PSMB5;PSMB2;PSMC3;PSMA2;PSMB1;CDK1;PSME2;MAD2L1
13	negative regulation of ubiquitin protein ligase activity (GO:1904667)	22/77	1.68902e-17	2.80118e-15	0	0	15.8637	612.652	PSMD14;UBE2C;PSMA7;PSMB8;ANAPC11;PSMB9;CDC20;PSMA5;PSMB6;PSMA6;PSMA3;CCNB1;PSMC5;PSMA4;PSMB5;PSMB2;PSMC3;PSMA2;PSMB1;CDK1;PSME2;MAD2L1
14	cellular macromolecule biosynthetic process (GO:0034645)	43/367	7.66358e-17	1.18019e-14	0	0	5.42296	201.232	MRPS15;FEN1;SET;MCM7;MRPS36;MRPL18;MRPS12;SNU13;MRPL36;TYMS;MRPL13;MRPL11;PTMS;EEF1B2;MRPL4;MRPL3;ORC6;MRPL1;CDC45;CHEK1;POLD2;PCLAF;CLSPN;POLR2I;POLR2K;DUT;RFC4;MRPS21;RPA2;NAP1L1;ILF2;TUFM;MRPL51;NASP;RPA3;POLE3;NHP2;CDK1;MCM3;MCM4;MCM5;MCM6;PTMA
15	histone exchange (GO:0043486)	16/36	1.22996e-16	1.65737e-14	0	0	31.4	1150.32	CENPU;NPM1;CENPW;CENPX;SMARCA5;KNL1;RBBP4;NASP;CENPH;MIS18BP1;ANP32E;CENPM;CENPN;RBBP7;ANP32B;ITGB3BP
16	centromere complex assembly (GO:0034508)	16/36	1.22996e-16	1.65737e-14	0	0	31.4	1150.32	CENPU;HELLS;NPM1;CENPW;CENPX;SMARCA5;KNL1;CENPF;RBBP4;NASP;CENPH;MIS18BP1;CENPM;CENPN;RBBP7;ITGB3BP
17	mitochondrial respiratory chain complex assembly (GO:0033108)	23/97	2.91762e-16	3.56625e-14	0	0	12.3396	441.396	COA4;NDUFA13;NDUFA7;NDUFA6;NDUFB10;NDUFB6;NDUFB11;UQCC2;NDUFB4;COX17;NDUFB3;NDUFA2;NDUFB2;NDUFC2;NDUFC1;UQCR10;NDUFAF8;NDUFS8;NDUFS7;NDUFS6;NDUFS4;NDUFAB1;NDUFV2
18	positive regulation of protein ubiquitination involved in ubiquitin-dependent protein catabolic process (GO:2000060)	22/87	2.97739e-16	3.56625e-14	0	0	13.4162	479.633	PSMD14;UBE2C;PSMA7;PSMB8;ANAPC11;PSMB9;CDC20;PSMA5;PSMB6;PSMA6;PSMA3;CCNB1;PSMC5;PSMA4;PSMB5;PSMB2;PSMC3;PSMA2;PSMB1;CDK1;PSME2;MAD2L1
19	chromatin remodeling at centromere (GO:0031055)	15/32	4.11343e-16	4.66766e-14	0	0	34.568	1224.64	CENPU;HELLS;NPM1;CENPW;CENPX;SMARCA5;KNL1;RBBP4;NASP;CENPH;MIS18BP1;CENPM;CENPN;RBBP7;ITGB3BP
20	regulation of mitotic cell cycle phase transition (GO:1901990)	30/184	5.38469e-16	5.8047e-14	0	0	7.81403	274.724	PSMD14;HMMR;PSMA7;ANAPC11;CDC20;PSMB6;CCNB1;PSMB5;PSMB2;PSMB1;TMEM14B;UBE2C;TUBB;DYNLL1;TUBB4B;PSMB8;PSMB9;PSMA5;TPX2;PSMA6;PSMA3;PSMC5;CENPF;RGCC;PSMA4;PSMC3;PSMA2;CDK1;PSME2;MAD2L1
21	regulation of G2/M transition of mitotic cell cycle (GO:0010389)	27/149	1.04601e-15	1.07391e-13	0	0	8.83694	304.82	PSMD14;HMMR;PSMA7;PSMB6;CCNB1;PSMB5;CCND1;PSMB2;PSMB1;TUBB;DYNLL1;TUBB4B;PSMB8;RBX1;PSMB9;PSMA5;TPX2;PSMA6;PSMA3;PSMC5;CENPF;PSMA4;PSMC3;CDK4;PSMA2;CDK1;PSME2
22	NADH dehydrogenase complex assembly (GO:0010257)	19/64	1.23117e-15	1.106e-13	0	0	16.6517	571.665	NDUFA13;NDUFA7;NDUFA6;NDUFB6;NDUFB10;NDUFB11;NDUFB4;NDUFB3;NDUFA2;NDUFB2;NDUFC2;NDUFC1;NDUFAF8;NDUFS8;NDUFS7;NDUFS6;NDUFS4;NDUFAB1;NDUFV2
23	mitochondrial respiratory chain complex I biogenesis (GO:0097031)	19/64	1.23117e-15	1.106e-13	0	0	16.6517	571.665	NDUFA13;NDUFA7;NDUFA6;NDUFB6;NDUFB10;NDUFB11;NDUFB4;NDUFB3;NDUFA2;NDUFB2;NDUFC2;NDUFC1;NDUFAF8;NDUFS8;NDUFS7;NDUFS6;NDUFS4;NDUFAB1;NDUFV2
24	mitochondrial respiratory chain complex I assembly (GO:0032981)	19/64	1.23117e-15	1.106e-13	0	0	16.6517	571.665	NDUFA13;NDUFA7;NDUFA6;NDUFB6;NDUFB10;NDUFB11;NDUFB4;NDUFB3;NDUFA2;NDUFB2;NDUFC2;NDUFC1;NDUFAF8;NDUFS8;NDUFS7;NDUFS6;NDUFS4;NDUFAB1;NDUFV2
25	mitochondrial translational elongation (GO:0070125)	21/87	3.9454e-15	3.18228e-13	0	0	12.586	417.43	MRPS15;MRPS26;MRPS36;MRPL18;MRPS12;MRPS23;MRPS34;MRPS21;MRPL17;MRPL36;MRPL12;MRPL13;MRPL57;TUFM;MRPL11;MRPL22;MRPL4;MRPL3;MRPL20;MRPL1;MRPL51
26	DNA replication (GO:0006260)	24/120	4.09542e-15	3.18228e-13	0	0	9.93443	329.117	FEN1;DUT;SET;RFC4;MCM7;RFC1;RPA2;NAP1L1;PTMS;ORC6;CDC45;NASP;RPA3;CHEK1;POLD2;POLE3;PCLAF;CDK1;MCM3;MCM4;CDK2AP1;MCM5;CLSPN;MCM6
27	CENP-A containing nucleosome assembly (GO:0034080)	14/30	4.3494e-15	3.18228e-13	0	0	34.2129	1131.38	CENPU;NPM1;CENPW;CENPX;SMARCA5;KNL1;RBBP4;NASP;CENPH;MIS18BP1;CENPM;CENPN;RBBP7;ITGB3BP
28	CENP-A containing chromatin organization (GO:0061641)	14/30	4.3494e-15	3.18228e-13	0	0	34.2129	1131.38	CENPU;NPM1;CENPW;CENPX;SMARCA5;KNL1;RBBP4;NASP;CENPH;MIS18BP1;CENPM;CENPN;RBBP7;ITGB3BP
29	regulation of cellular amine metabolic process (GO:0033238)	17/51	4.42804e-15	3.18228e-13	0	0	19.6505	649.465	PSMD14;ODC1;PSMA7;PSMB8;PSMB9;PSMA5;PSMB6;PSMA6;PSMA3;PSMC5;PSMA4;PSMB5;PSMB2;PSMC3;PSMA2;PSMB1;PSME2
30	regulation of cellular amino acid metabolic process (GO:0006521)	17/51	4.42804e-15	3.18228e-13	0	0	19.6505	649.465	PSMD14;ODC1;PSMA7;PSMB8;PSMB9;PSMA5;PSMB6;PSMA6;PSMA3;PSMC5;PSMA4;PSMB5;PSMB2;PSMC3;PSMA2;PSMB1;PSME2
31	negative regulation of cell cycle G2/M phase transition (GO:1902750)	19/69	5.80095e-15	4.03447e-13	0	0	14.9826	491.142	H2AFY;PSMD14;PSMA7;PSMB8;RBX1;PSMB9;PSMA5;PSMB6;PSMA6;PSMA3;PSMC5;PSMA4;PSMB5;PSMB2;PSMC3;PSMA2;CHEK1;PSMB1;PSME2
32	negative regulation of G2/M transition of mitotic cell cycle (GO:0010972)	18/62	1.08251e-14	7.29341e-13	0	0	16.102	517.789	PSMD14;AURKB;PSMA7;PSMB8;RBX1;PSMB9;PSMA5;PSMB6;PSMA6;PSMA3;PSMC5;PSMA4;PSMB5;PSMB2;PSMC3;PSMA2;PSMB1;PSME2
33	DNA replication-independent nucleosome assembly (GO:0006336)	15/39	1.55019e-14	1.01279e-12	0	0	24.4769	778.311	CENPU;NPM1;CENPW;CENPX;SMARCA5;KNL1;RBBP4;NASP;CENPH;MIS18BP1;HAT1;CENPM;CENPN;RBBP7;ITGB3BP
34	translational elongation (GO:0006414)	22/105	2.08313e-14	1.32095e-12	0	0	10.4969	330.678	MRPS15;MRPS26;MRPS36;MRPL18;MRPS12;MRPS23;MRPS34;MRPL17;MRPS21;MRPL36;MRPL12;MRPL13;MRPL57;TUFM;MRPL11;MRPL22;EEF1B2;MRPL4;MRPL20;MRPL3;MRPL1;MRPL51
35	mitochondrial translation (GO:0032543)	22/107	3.1557e-14	1.94391e-12	0	0	10.2489	318.607	MRPS15;MRPS26;NDUFA7;MRPS36;MRPL18;MRPS12;MRPS23;MRPS34;MRPL17;MRPS21;MRPL36;MRPL12;MRPL13;MRPL57;TUFM;MRPL11;MRPL22;MRPL4;MRPL20;MRPL3;MRPL1;MRPL51
36	translational termination (GO:0006415)	21/96	3.28992e-14	1.9703e-12	0	0	11.0705	343.689	MRPS15;MRPS26;MRPS36;MRPL18;MRPS12;MRPS23;MRPS34;MRPS21;MRPL17;MRPL36;MRPL12;MRPL13;MRPL57;MRPL11;MRPL22;MRPL4;MRPL3;TRMT112;MRPL20;MRPL1;MRPL51
37	mitochondrial translational termination (GO:0070126)	20/89	7.81338e-14	4.55288e-12	0	0	11.4404	345.276	MRPS15;MRPS26;MRPS36;MRPL18;MRPS12;MRPS23;MRPS34;MRPS21;MRPL17;MRPL36;MRPL12;MRPL13;MRPL57;MRPL11;MRPL22;MRPL4;MRPL3;MRPL20;MRPL1;MRPL51
38	negative regulation of mitotic cell cycle phase transition (GO:1901991)	19/79	8.74679e-14	4.96265e-12	0	0	12.4791	375.216	PSMD14;PSMA7;PSMB8;RBX1;PSMB9;PSMA5;PSMB6;PSMA6;PSMA3;PSMC5;PSMA4;PSMB5;RGCC;PSMB2;PSMC3;PSMA2;PSMB1;CDK2AP2;PSME2
39	regulation of cellular ketone metabolic process (GO:0010565)	17/61	1.27055e-13	7.02385e-12	0	0	15.1767	450.659	PSMD14;ODC1;PSMA7;PSMB8;PSMB9;PSMA5;PSMB6;PSMA6;PSMA3;PSMC5;PSMA4;PSMB5;PSMB2;PSMC3;PSMA2;PSMB1;PSME2
40	proteasomal ubiquitin-independent protein catabolic process (GO:0010499)	2022-12-24	1.42584e-13	7.68527e-12	0	0	38.952	1152.16	PSMA5;PSMB6;PSMA6;PSMA3;PSMA4;PSMB5;PSMB2;PSMA2;PSMB1;PSMA7;PSMB8;PSMB9
41	regulation of mRNA stability (GO:0043488)	23/128	1.71414e-13	9.01387e-12	0	0	8.68262	255.223	HSPA8;NPM1;SET;PSMD14;PSMA7;PSMB8;PSMB9;PSMA5;PSMB6;PSMA6;CARHSP1;PSMA3;PSMC5;PSMA4;PSMB5;PSMB2;PSMC3;PSMA2;APEX1;EXOSC8;PSMB1;SERBP1;PSME2
42	antigen processing and presentation of exogenous peptide antigen via MHC class I, TAP-dependent (GO:0002479)	18/75	4.11529e-13	2.11252e-11	0	0	12.4213	354.241	PSMD14;TAP1;PSMA7;PSMB8;PSMB9;VAMP8;PSMA5;PSMB6;PSMA6;PSMA3;PSMC5;PSMA4;PSMB5;PSMB2;PSMC3;PSMA2;PSMB1;PSME2
43	antigen processing and presentation of exogenous peptide antigen via MHC class I (GO:0042590)	18/78	8.52202e-13	4.2729e-11	0	0	11.7984	327.888	PSMD14;TAP1;PSMA7;PSMB8;PSMB9;VAMP8;PSMA5;PSMB6;PSMA6;PSMA3;PSMC5;PSMA4;PSMB5;PSMB2;PSMC3;PSMA2;PSMB1;PSME2
44	G1/S transition of mitotic cell cycle (GO:0000082)	20/105	2.12775e-12	1.0426e-10	0	0	9.27929	249.39	RANBP1;PCNA;RRM2;MCM7;RPA2;TYMS;DHFR;ORC6;CDC45;CCND1;NASP;CDK4;RPA3;POLE3;EIF4EBP1;MCM3;MCM4;MCM5;MCM6;CDKN3
45	SCF-dependent proteasomal ubiquitin-dependent protein catabolic process (GO:0031146)	17/72	2.47469e-12	1.18565e-10	0	0	12.1345	324.293	PSMD14;PSMA7;PSMB8;RBX1;PSMB9;PSMA5;PSMB6;PSMA6;PSMA3;PSMC5;PSMA4;PSMB5;PSMB2;PSMC3;PSMA2;PSMB1;PSME2
46	regulation of transcription from RNA polymerase II promoter in response to hypoxia (GO:0061418)	17/78	9.93474e-12	4.65637e-10	0	0	10.9375	277.102	PSMD14;PSMA7;PSMB8;RBX1;PSMB9;PSMA5;PSMB6;PSMA6;PSMA3;PSMC5;PSMA4;PSMB5;PSMB2;PSMC3;PSMA2;PSMB1;PSME2
47	regulation of transcription from RNA polymerase II promoter in response to stress (GO:0043618)	18/93	2.0476e-11	9.39284e-10	0	0	9.43142	232.124	PSMD14;PSMA7;PSMB8;RBX1;PSMB9;PSMA5;PSMB6;PSMA6;PSMA3;PSMC5;PSMA4;PSMB5;PSMB2;PSMC3;PSMA2;CHEK1;PSMB1;PSME2
48	interleukin-1-mediated signaling pathway (GO:0070498)	18/95	2.98024e-11	1.33863e-09	0	0	9.1855	222.624	PSMD14;PSMA7;PSMB8;RBX1;PSMB9;PSMA5;PSMB6;PSMA6;PSMA3;PSMC5;PSMA4;PSMB5;PSMB2;PSMC3;PSMA2;PSMB1;UBE2N;PSME2
49	regulation of hematopoietic stem cell differentiation (GO:1902036)	16/76	7.09484e-11	3.12173e-09	0	0	10.4452	244.094	PSMD14;PSMA7;PSMB8;PSMB9;PSMA5;PSMB6;PSMA6;PSMA3;PSMC5;PSMA4;PSMB5;PSMB2;PSMC3;PSMA2;PSMB1;PSME2
50	nucleocytoplasmic transport (GO:0006913)	13/46	8.20092e-11	3.53624e-09	0	0	15.3589	356.698	EIF5A;NPM1;SET;NUTF2;SNRPD2;SNRPD1;ANP32E;SNRPG;SNRPE;SNRPD3;SNRPF;HNRNPA1;SNRPB
51	regulation of hematopoietic progenitor cell differentiation (GO:1901532)	16/77	8.74715e-11	3.69782e-09	0	0	10.2734	237.929	PSMD14;PSMA7;PSMB8;PSMB9;PSMA5;PSMB6;PSMA6;PSMA3;PSMC5;PSMA4;PSMB5;PSMB2;PSMC3;PSMA2;PSMB1;PSME2
52	mitotic cell cycle phase transition (GO:0044772)	26/221	1.03412e-10	4.28762e-09	0	0	5.293	121.698	MCM7;CCNB2;CCNB1;ORC6;CDC45;CCND1;ENSA;EIF4EBP1;RANBP1;UBE2C;TUBB;RPA2;DYNLL1;TUBB4B;NASP;UBE2S;CDK4;RPA3;POLE3;TACC3;CDK1;MCM3;MCM4;MCM5;MCM6;CDKN3
53	NIK/NF-kappaB signaling (GO:0038061)	16/80	1.60716e-10	6.5378e-09	0	0	9.79032	220.785	PSMD14;PSMA7;PSMB8;PSMB9;PSMA5;PSMB6;PSMA6;PSMA3;PSMC5;PSMA4;PSMB5;PSMB2;PSMC3;PSMA2;PSMB1;PSME2
54	stimulatory C-type lectin receptor signaling pathway (GO:0002223)	19/121	2.53361e-10	1.01157e-08	0	0	7.32478	161.85	PSMD14;ICAM3;PSMA7;PSMB8;PSMB9;PSMA5;PSMB6;PSMA6;PSMA3;PAK1;PSMC5;PSMA4;PSMB5;PSMB2;PSMC3;PSMA2;PSMB1;UBE2N;PSME2
55	tumor necrosis factor-mediated signaling pathway (GO:0033209)	19/123	3.38515e-10	1.32698e-08	0	0	7.18318	156.64	PSMD14;PSMA7;PSMB8;PSMB9;PYCARD;PSMA5;PSMB6;PSMA6;PSMA3;PSMC5;PSMA4;PSMB5;PSMB2;PSMC3;PSMA2;TMSB4X;PSMB1;PSME2;LTB
56	innate immune response activating cell surface receptor signaling pathway (GO:0002220)	19/124	3.90421e-10	1.50312e-08	0	0	7.1144	154.125	PSMD14;ICAM3;PSMA7;PSMB8;PSMB9;PSMA5;PSMB6;PSMA6;PSMA3;PAK1;PSMC5;PSMA4;PSMB5;PSMB2;PSMC3;PSMA2;PSMB1;UBE2N;PSME2
57	regulation of primary metabolic process (GO:0080090)	20/139	4.27199e-10	1.61586e-08	0	0	6.61645	142.742	PSMD14;H2AFY;ODC1;CACYBP;PSMA7;PSMB8;PSMB9;PSMA5;PSMB6;PSMA6;PSMA3;PSMC5;PSMA4;PSMB5;PSMB2;PSMC3;PSMA2;PSMB1;PSME2;FDFT1
58	regulation of stem cell differentiation (GO:2000736)	16/88	7.14808e-10	2.61208e-08	0	0	8.69892	183.191	PSMD14;PSMA7;PSMB8;PSMB9;PSMA5;PSMB6;PSMA6;PSMA3;PSMC5;PSMA4;PSMB5;PSMB2;PSMC3;PSMA2;PSMB1;PSME2
59	Wnt signaling pathway, planar cell polarity pathway (GO:0060071)	16/88	7.14808e-10	2.61208e-08	0	0	8.69892	183.191	PSMD14;PSMA7;PSMB8;PSMB9;PSMA5;PSMB6;PSMA6;PSMA3;PSMC5;PSMA4;PSMB5;PSMB2;PSMC3;PSMA2;PSMB1;PSME2
60	regulation of establishment of planar polarity (GO:0090175)	16/89	8.51188e-10	3.0586e-08	0	0	8.57932	179.174	PSMD14;PSMA7;PSMB8;PSMB9;PSMA5;PSMB6;PSMA6;PSMA3;PSMC5;PSMA4;PSMB5;PSMB2;PSMC3;PSMA2;PSMB1;PSME2
61	positive regulation of DNA biosynthetic process (GO:2000573)	13/55	9.47553e-10	3.34906e-08	0	0	12.0621	250.616	CCT3;CCT2;HSP90AB1;RFC4;XRCC5;PTGES3;AURKB;CCT6A;RGCC;CCT8;HNRNPA1;CCT5;CCT4
62	cell cycle G1/S phase transition (GO:0044843)	16/92	1.41677e-09	4.92672e-08	0	0	8.23939	167.877	RANBP1;MCM7;RPA2;ORC6;CDC45;CCND1;NASP;CDK4;RPA3;POLE3;MCM3;EIF4EBP1;MCM4;MCM5;MCM6;CDKN3
63	termination of RNA polymerase II transcription (GO:0006369)	14/68	1.51083e-09	5.17041e-08	0	0	10.1174	205.49	SLBP;RBM8A;ALYREF;TTF2;MAGOHB;THOC7;DDX39A;SNRPG;SNRPE;SNRPD3;SNRPF;SRSF7;SNRPB;SRSF9
64	cellular response to interleukin-1 (GO:0071347)	20/150	1.68623e-09	5.6805e-08	0	0	6.05316	122.278	PSMD14;PSMA7;PSMB8;RBX1;PSMB9;PYCARD;PSMA5;PSMB6;PSMA6;PSMA3;PSMC5;PSMA4;PSMB5;PSMB2;PSMC3;PSMA2;PSMB1;UBE2N;PSME2;RBMX
65	protein catabolic process (GO:0030163)	15/81	1.86937e-09	6.20054e-08	0	0	8.88147	178.497	HSPA8;UCHL3;PSMA7;PSMB8;PSMB9;PSMA5;PSMB6;PSMA6;PSMA3;PSMA4;PSMB5;PSMB2;PSMA2;PSMB1;PPT1
66	DNA repair (GO:0006281)	27/288	7.19756e-09	2.29e-07	0	0	4.10103	76.8924	FEN1;PCNA;PRKDC;NUDT1;HMGB2;NUCKS1;PARK7;HMGB1;RAD51AP1;PAXX;CHEK1;POLD2;USP1;NPM1;RFC4;PARP1;CENPX;XRCC5;H2AFX;HMGA1;RPA2;MND1;RPA3;APEX1;UBE2T;UBE2N;CDK1
67	T cell receptor signaling pathway (GO:0050852)	20/163	7.29581e-09	2.29e-07	0	0	5.49918	103.032	HLA-DRB5;PSMD14;PSMA7;PSMB8;PSMB9;PSMA5;PSMB6;PSMA6;PSMA3;PAK1;PSMC5;PSMA4;PSMB5;PSMB2;PSMC3;PSMA2;PSMB1;UBE2N;PSME2;HLA-DPA1
68	positive regulation of protein localization to Cajal body (GO:1904871)	2022-06-08	7.32886e-09	2.29e-07	0	0	115.53	2164.04	CCT3;CCT6A;CCT2;CCT8;CCT5;CCT4
69	regulation of protein localization to Cajal body (GO:1904869)	2022-06-08	7.32886e-09	2.29e-07	0	0	115.53	2164.04	CCT3;CCT6A;CCT2;CCT8;CCT5;CCT4
70	cellular response to hypoxia (GO:0071456)	18/132	7.68052e-09	2.333e-07	0	0	6.19241	115.703	PSMD14;PSMA7;PSMB8;RBX1;PSMB9;PSMA5;PSMB6;PSMA6;PSMA3;PSMC5;RGCC;PSMA4;PSMB5;PSMB2;PSMC3;PSMA2;PSMB1;PSME2
71	gene expression (GO:0010467)	33/411	7.68289e-09	2.333e-07	0	0	3.48295	65.0764	SLBP;MRPS15;RBM8A;MRPS36;MRPL18;MRPS12;SNU13;MRPL36;MRPL13;MRPL11;HSPD1;MRPL4;MRPL3;MRPL1;POLR2I;POLR2K;EIF5A;ALYREF;MRPS21;MAGOHB;ILF2;THOC7;LSM7;SNRNP40;DDX39A;MRPL51;HNRNPH1;HNRNPF;SNRPG;NHP2;SRSF7;PTMA;SRSF9
72	proteasome-mediated ubiquitin-dependent protein catabolic process (GO:0043161)	27/291	8.98605e-09	2.69082e-07	0	0	4.0538	75.1071	PSMD14;PSMA7;AURKB;ANAPC11;CDC20;PSMB6;CCNB1;PSMB5;PSMB2;PTTG1;PSMB1;GTSE1;UBE2C;PSMB8;PSMB9;RBX1;PSMA5;PSMA6;PSMA3;PSMC5;PSMA4;PSMC3;PSMA2;UBE2S;CDK1;PSME2;MAD2L1
73	DNA-templated transcription, termination (GO:0006353)	16/106	1.19169e-08	3.51956e-07	0	0	6.95269	126.854	SLBP;RBM8A;ALYREF;TTF2;MAGOHB;THOC7;DDX39A;SNRPG;SNRPE;SNRPD3;SNRPF;SRSF7;POLR3K;POLR2K;SNRPB;SRSF9
74	nucleic acid metabolic process (GO:0090304)	14/80	1.3958e-08	4.06669e-07	0	0	8.27273	149.631	FEN1;HNRNPR;LSM8;HNRNPH1;HNRNPF;ENPP1;TK1;KPNA2;POLR2I;HNRNPA1;DNASE1L3;RBMX;POLR2K;RAN
75	ribonucleoprotein complex assembly (GO:0022618)	19/156	1.95986e-08	5.63396e-07	0	0	5.44364	96.6127	NPM1;HSP90AB1;PTGES3;LSM4;LSM3;MRPL11;RRP7A;MRPL20;SNRPD2;EIF6;SNRPD1;SNRPG;SNRPE;BRIX1;SNRPD3;SNRPF;TXNL4A;SNRPB;SRSF9
76	positive regulation of canonical Wnt signaling pathway (GO:0090263)	16/113	3.03855e-08	8.6199e-07	0	0	6.44862	111.621	PSMD14;PSMA7;PSMB8;PSMB9;PSMA5;PSMB6;PSMA6;PSMA3;PSMC5;PSMA4;PSMB5;PSMB2;PSMC3;PSMA2;PSMB1;PSME2
77	neutrophil activation involved in immune response (GO:0002283)	35/483	3.64013e-08	1.01924e-06	0	0	3.11845	53.4149	HSP90AB1;PSMD14;GSTP1;MGST1;HMGB1;SRP14;PYCARD;CST3;CYB5R3;PSMB1;COTL1;MLEC;CPNE3;CCT8;CCT2;HSPA8;XRCC5;TUBB;NME2;NDUFC2;PA2G4;MIF;LYZ;DYNLL1;TUBB4B;ILF2;SVIP;APRT;VAMP8;PSMA5;PSMC3;FABP5;PSMA2;DNASE1L3;PPIA
78	positive regulation of telomerase RNA localization to Cajal body (GO:1904874)	2022-07-15	3.72539e-08	1.02974e-06	0	0	33.7525	577.353	CCT3;CCT6A;CCT2;NHP2;CCT8;CCT5;CCT4
79	nuclear transport (GO:0051169)	2022-08-22	4.0725e-08	1.11143e-06	0	0	22.0794	375.712	EIF5A;NPM1;SET;HMGA1;ANP32E;PSIP1;NUTF2;BANF1
80	proteasomal protein catabolic process (GO:0010498)	23/237	4.99768e-08	1.34687e-06	0	0	4.23621	71.2179	PSMD14;UBE2C;PSMA7;PSMB8;ANAPC11;PSMB9;RBX1;CDC20;PSMA5;PSMB6;PSMA6;PSMA3;PSMC5;PSMA4;PSMB5;PSMB2;PSMC3;PSMA2;PSMB1;CDK1;PSME2;GTSE1;MAD2L1
81	ubiquitin-dependent protein catabolic process (GO:0006511)	28/341	6.68163e-08	1.77847e-06	0	0	3.54408	58.5529	PSMD14;CBL;PSMA7;UBE2L3;ANAPC11;CDC20;PSMB6;PSMB5;PSMB2;PSMB1;GTSE1;RANBP1;UBE2I;UBE2C;PSMB8;PSMB9;RBX1;PSMA5;PSMA6;PSMA3;PSMC5;PSMA4;PSMC3;PSMA2;UBE2S;CDK1;PSME2;MAD2L1
82	positive regulation of telomere maintenance via telomerase (GO:0032212)	1932-09-01	7.30784e-08	1.92143e-06	0	0	15.1426	248.82	CCT3;CCT6A;CCT2;XRCC5;CCT8;HNRNPA1;AURKB;CCT5;CCT4
83	neutrophil degranulation (GO:0043312)	34/479	9.40761e-08	2.44371e-06	0	0	3.04387	49.2473	HSP90AB1;PSMD14;GSTP1;MGST1;HMGB1;SRP14;PYCARD;CST3;CYB5R3;PSMB1;COTL1;MLEC;CPNE3;CCT8;CCT2;HSPA8;XRCC5;TUBB;NME2;NDUFC2;PA2G4;MIF;LYZ;DYNLL1;TUBB4B;ILF2;SVIP;APRT;VAMP8;PSMA5;PSMC3;FABP5;PSMA2;PPIA
84	nucleotide-excision repair (GO:0006289)	15/108	1.06632e-07	2.73689e-06	0	0	6.29422	101.047	UBE2I;RFC4;PCNA;RFC1;PARP1;RPA2;RBX1;RPA3;SUMO2;POLD2;UBE2N;TCEA1;POLR2I;POLR2K;HMGN1
85	positive regulation of protein localization to chromosome, telomeric region (GO:1904816)	2022-06-11	1.13241e-07	2.87232e-06	0	0	46.2047	738.987	CCT6A;CCT2;CCT8;CCT5;CCT4;GNL3
86	RNA processing (GO:0006396)	20/193	1.27991e-07	3.2087e-06	0	0	4.53851	72.0321	HNRNPR;MAGOHB;LSM5;LSM4;LSM3;LSM7;SNRNP40;LSM6;SNRPD2;SNRPD1;HNRNPH1;HNRNPF;SNRPG;SNRPA1;SNRPD3;SNRPF;SNRNP25;SRSF7;SNRPB;SRSF9
87	positive regulation of telomere maintenance via telomere lengthening (GO:1904358)	1934-09-01	1.30567e-07	3.23566e-06	0	0	13.9298	220.806	CCT3;CCT6A;CCT2;XRCC5;CCT8;HNRNPA1;AURKB;CCT5;CCT4
88	neutrophil mediated immunity (GO:0002446)	34/487	1.39408e-07	3.41549e-06	0	0	2.98886	47.1817	HSP90AB1;PSMD14;GSTP1;MGST1;HMGB1;SRP14;PYCARD;CST3;CYB5R3;PSMB1;COTL1;MLEC;CPNE3;CCT8;CCT2;HSPA8;XRCC5;TUBB;NME2;NDUFC2;PA2G4;MIF;LYZ;DYNLL1;TUBB4B;ILF2;SVIP;APRT;VAMP8;PSMA5;PSMC3;FABP5;PSMA2;PPIA
89	non-canonical Wnt signaling pathway (GO:0035567)	16/127	1.61066e-07	3.90177e-06	0	0	5.63121	88.0803	PSMD14;PSMA7;PSMB8;PSMB9;PSMA5;PSMB6;PSMA6;PSMA3;PSMC5;PSMA4;PSMB5;PSMB2;PSMC3;PSMA2;PSMB1;PSME2
90	regulation of telomerase RNA localization to Cajal body (GO:1904872)	2022-07-18	1.72327e-07	4.08283e-06	0	0	24.5435	382.237	CCT3;CCT6A;CCT2;NHP2;CCT8;CCT5;CCT4
91	DNA ligation (GO:0006266)	2022-07-18	1.72327e-07	4.08283e-06	0	0	24.5435	382.237	TOP2A;PCNA;PARP1;PAXX;POLD2;HMGB2;HMGB1
92	negative regulation of canonical Wnt signaling pathway (GO:0090090)	17/148	2.57802e-07	6.04152e-06	0	0	5.0747	76.9887	PSMD14;PSMA7;PSMB8;RBX1;PSMB9;PSMA5;PSMB6;PSMA6;PSMA3;PSMC5;PSMA4;PSMB5;PSMB2;PSMC3;PSMA2;PSMB1;PSME2
93	RNA splicing (GO:0008380)	14/106	5.32531e-07	1.23456e-05	0	0	5.92684	85.6169	MAGOHB;LSM4;SNRNP40;LSM6;SNRPD2;SNRPD1;SNRPG;SNRPA1;SNRPD3;SNRPF;SNRNP25;TXNL4A;SRSF7;SNRPB
94	telomere maintenance (GO:0000723)	1951-10-01	5.51409e-07	1.26472e-05	0	0	9.44855	136.161	SNRNP40;PCNA;PARP1;PRKDC;XRCC5;PTGES3;RPA3;APEX1;POLD2;RPA2
95	establishment of integrated proviral latency (GO:0075713)	2022-05-08	5.66559e-07	1.28579e-05	0	0	64.0533	921.322	XRCC5;HMGA1;PSIP1;BANF1;PPIA
96	mitochondrial electron transport, cytochrome c to oxygen (GO:0006123)	2022-07-21	5.88989e-07	1.31968e-05	0	0	19.2812	276.586	COX8A;COX7B;NDUFA4;COX6C;COX6A1;COX5A;COX7C
97	positive regulation of mitotic cell cycle phase transition (GO:1901992)	1940-09-01	5.93736e-07	1.31968e-05	0	0	11.2302	161.006	CCNB1;CDC45;CCND1;UBE2C;CDK4;CDK1;PHB2;DLGAP5;ANAPC11
98	translation (GO:0006412)	21/232	6.10656e-07	1.34344e-05	0	0	3.90746	55.9108	MRPS15;NDUFA7;MRPS36;MRPL18;MRPS12;MRPS34;MRPS21;SNU13;MRPL36;MRPL13;MRPL57;MRPL11;TUFM;EEF1B2;MRPL4;TRMT112;MRPL3;MRPL51;MRPL1;NHP2;EEF1E1
99	positive regulation of Wnt signaling pathway (GO:0030177)	16/140	6.20706e-07	1.35176e-05	0	0	5.03746	71.9974	PSMD14;PSMA7;PSMB8;PSMB9;PSMA5;PSMB6;PSMA6;PSMA3;PSMC5;PSMA4;PSMB5;PSMB2;PSMC3;PSMA2;PSMB1;PSME2
100	cellular response to tumor necrosis factor (GO:0071356)	19/194	6.33438e-07	1.36569e-05	0	0	4.25323	60.7025	PSMD14;PSMA7;PSMB8;PSMB9;PSMA5;PSMB6;PYCARD;PSMA6;PSMA3;PSMC5;PSMA4;PSMB5;PSMB2;PSMC3;PSMA2;TMSB4X;PSMB1;PSME2;LTB
101	proteolysis involved in cellular protein catabolic process (GO:0051603)	13/93	6.9845e-07	1.49095e-05	0	0	6.32024	89.5856	PSMA7;PSMB8;PSMB9;PSMA5;PSMB6;PSMA6;PSMA3;PSMA4;PSMB5;PSMB2;PSMA2;PSMB1;CPVL
102	protein deubiquitination (GO:0016579)	22/257	8.55814e-07	1.80896e-05	0	0	3.67838	51.3915	PSMD14;UCHL3;PSMA7;PSMB8;PSMB9;CDC20;SNX3;PSMA5;PSMB6;PSMA6;PSMA3;PSMC5;PSMA4;PSMB5;PSMB2;PSMC3;PSMA2;PSMB1;USP1;CDK1;PSME2;CLSPN
103	positive regulation of protein localization to nucleus (GO:1900182)	1942-09-01	9.25119e-07	1.93646e-05	0	0	10.5485	146.554	CCT3;CCT6A;CCT2;CDK1;PARK7;CCT8;GTSE1;CCT5;CCT4
104	negative regulation of cell cycle process (GO:0010948)	1981-12-01	9.90594e-07	2.05358e-05	0	0	6.75443	93.3798	HSP90AB1;CBX5;RRM2;CCND1;RBBP4;CBX3;CDK4;CHEK1;MIF;RBBP7;SMC3;AURKB
105	Fc-epsilon receptor signaling pathway (GO:0038095)	18/182	1.08115e-06	2.21997e-05	0	0	4.29337	58.9802	PSMD14;PSMA7;PSMB8;PSMB9;PSMA5;PSMB6;PSMA6;PSMA3;PAK1;PSMC5;PSMA4;PSMB5;PSMB2;PSMC3;PSMA2;PSMB1;UBE2N;PSME2
106	protein modification by small protein removal (GO:0070646)	22/261	1.10956e-06	2.25679e-05	0	0	3.61607	49.5819	PSMD14;UCHL3;PSMA7;PSMB8;PSMB9;CDC20;SNX3;PSMA5;PSMB6;PSMA6;PSMA3;PSMC5;PSMA4;PSMB5;PSMB2;PSMC3;PSMA2;PSMB1;USP1;CDK1;PSME2;CLSPN
107	Fc receptor signaling pathway (GO:0038093)	18/183	1.17117e-06	2.35986e-05	0	0	4.26713	58.2784	PSMD14;PSMA7;PSMB8;PSMB9;PSMA5;PSMB6;PSMA6;PSMA3;PAK1;PSMC5;PSMA4;PSMB5;PSMB2;PSMC3;PSMA2;PSMB1;UBE2N;PSME2
108	protein polyubiquitination (GO:0000209)	23/283	1.19441e-06	2.3844e-05	0	0	3.4784	47.438	PSMD14;UBE2C;PSMA7;PSMB8;UBE2L3;ANAPC11;PSMB9;RBX1;PSMA5;PSMB6;PSMA6;PSMA3;PSMC5;PSMA4;PSMB5;PSMB2;PSMC3;PSMA2;UBE2S;UBE2T;PSMB1;UBE2N;PSME2
109	establishment of viral latency (GO:0019043)	2022-05-09	1.24788e-06	2.44585e-05	0	0	48.0375	653.024	XRCC5;HMGA1;PSIP1;BANF1;PPIA
110	positive regulation of establishment of protein localization to telomere (GO:1904851)	2022-05-09	1.24788e-06	2.44585e-05	0	0	48.0375	653.024	CCT6A;CCT2;CCT8;CCT5;CCT4
111	histone mRNA metabolic process (GO:0008334)	2022-07-24	1.63998e-06	3.18541e-05	0	0	15.8762	211.484	SLBP;SSB;SNRPG;SNRPE;SNRPF;SNRPD3;SNRPB
112	nuclear import (GO:0051170)	1971-11-01	1.77758e-06	3.42184e-05	0	0	7.10938	94.13	RANBP1;SNRPD2;SNRPD1;SNRPG;NUTF2;SNRPE;SNRPD3;SNRPF;HNRNPA1;RAN;SNRPB
113	RNA export from nucleus (GO:0006405)	14/119	2.19888e-06	4.19539e-05	0	0	5.18956	67.6073	EIF5A;SLBP;RANBP1;NPM1;SSB;RBM8A;ALYREF;MAGOHB;THOC7;DDX39A;HNRNPA1;SRSF7;RAN;SRSF9
114	anatomical structure homeostasis (GO:0060249)	1935-08-01	2.23602e-06	4.22882e-05	0	0	11.4409	148.856	PCNA;PARP1;XRCC5;PTGES3;RPA3;APEX1;POLD2;RPA2
115	transcription-coupled nucleotide-excision repair (GO:0006283)	1973-11-01	2.35908e-06	4.38464e-05	0	0	6.87934	89.1372	RFC4;PCNA;RFC1;RPA3;POLD2;RPA2;TCEA1;POLR2I;POLR2K;HMGN1;RBX1
116	nucleic acid phosphodiester bond hydrolysis (GO:0090305)	1973-11-01	2.35908e-06	4.38464e-05	0	0	6.87934	89.1372	FEN1;RFC4;PCNA;RFC1;PARP1;RPA3;POLD2;ENPP1;RPA2;DNASE1L3;RBX1
117	regulation of establishment of protein localization to telomere (GO:0070203)	2022-05-10	2.44317e-06	4.50211e-05	0	0	38.428	496.575	CCT6A;CCT2;CCT8;CCT5;CCT4
118	negative regulation of Wnt signaling pathway (GO:0030178)	17/174	2.53862e-06	4.63836e-05	0	0	4.22862	54.481	PSMD14;PSMA7;PSMB8;RBX1;PSMB9;PSMA5;PSMB6;PSMA6;PSMA3;PSMC5;PSMA4;PSMB5;PSMB2;PSMC3;PSMA2;PSMB1;PSME2
119	nucleosome assembly (GO:0006334)	1960-10-01	2.64713e-06	4.79598e-05	0	0	7.74422	99.4516	NPM1;H2AFY;RBBP4;NASP;H2AFX;HAT1;HMGB2;SMARCA5;ANP32E;ANP32B
120	spliceosomal snRNP assembly (GO:0000387)	1937-08-01	3.50656e-06	6.24805e-05	0	0	10.6508	133.783	SNRPD2;SNRPD1;SNRPG;SNRPE;SNRPD3;SNRPF;LSM4;SNRPB
121	nucleotide-excision repair, DNA incision, 5'-to lesion (GO:0006296)	1937-08-01	3.50656e-06	6.24805e-05	0	0	10.6508	133.783	PCNA;RFC4;PARP1;RFC1;RPA3;POLD2;RPA2;RBX1
122	nuclear export (GO:0051168)	1992-12-01	3.93882e-06	6.96073e-05	0	0	5.8224	72.4576	EIF5A;RANBP1;DDX39A;RBM8A;ALYREF;NUTF2;HNRNPA1;MAGOHB;SRSF7;THOC7;RAN;SRSF9
123	regulation of telomere maintenance via telomerase (GO:0032210)	1951-09-01	5.14444e-06	9.01741e-05	0	0	8.28429	100.883	CCT3;CCT6A;CCT2;XRCC5;CCT8;HNRNPA1;AURKB;CCT5;CCT4
124	nucleosome organization (GO:0034728)	1979-11-01	5.21771e-06	9.07209e-05	0	0	6.2704	76.2697	SUPT16H;NPM1;SET;H2AFY;NASP;H2AFX;HMGB2;HMGA1;SMARCA5;ANP32E;ANP32B
125	nucleotide-excision repair, DNA incision (GO:0033683)	1940-08-01	6.52923e-06	0.000112616	0	0	9.65079	115.223	PCNA;RFC4;PARP1;RFC1;RPA3;POLD2;RPA2;RBX1
126	mRNA metabolic process (GO:0016071)	1997-12-01	6.89322e-06	0.000117951	0	0	5.47849	65.1118	SLBP;SSB;SNRPG;HNRNPR;SNRPE;SNRPD3;SNRPF;LSM5;SRSF7;LSM3;SNRPB;SRSF9
127	positive regulation of establishment of protein localization (GO:1904951)	2022-05-12	7.35857e-06	0.000124922	0	0	27.4458	324.399	CCT6A;CCT2;CCT8;CCT5;CCT4
128	cytokine-mediated signaling pathway (GO:0019221)	36/633	7.41991e-06	0.000124979	0	0	2.39318	28.2667	CAMK2D;PSMD14;FLT3;CBL;PSMA7;PSMB6;PYCARD;PSMB5;PSMB2;CCND1;TMSB4X;PSMB1;CFL1;HLA-DPA1;HSPA8;HLA-DRB5;MIF;PSMB8;PSMB9;RBX1;SOD1;PSMA5;PSMA6;PSMA3;PSMC5;PSMA4;PSMC3;PSMA2;HNRNPF;UBE2N;PSME2;BIRC5;IRF8;SNRPA1;LTB;PPIA
129	telomere organization (GO:0032200)	1941-08-01	7.93182e-06	0.000131546	0	0	9.35786	109.905	PCNA;PARP1;XRCC5;PTGES3;RPA3;APEX1;POLD2;RPA2
130	spliceosomal complex assembly (GO:0000245)	1941-08-01	7.93182e-06	0.000131546	0	0	9.35786	109.905	SNRPD2;SNRPD1;SNRPG;SNRPE;SNRPD3;TXNL4A;LSM4;SRSF9
131	protein stabilization (GO:0050821)	15/152	8.69364e-06	0.00014308	0	0	4.26302	49.6767	CCT3;CCT2;HSP90AB1;PTGES3;PARK7;PHB;PHB2;HSPD1;CCT6A;CCT8;PPIB;GTSE1;HIST1H1B;CCT5;CCT4
132	transcription from RNA polymerase II promoter (GO:0006366)	30/485	8.78716e-06	0.000143524	0	0	2.60357	30.3114	SLBP;RBM8A;TTF2;YBX1;CCNB1;CCND1;PTTG1;SNRPD3;POLR2I;POLR2K;BTF3;BATF3;SUPT16H;PARP1;ALYREF;DEK;SSRP1;MAGOHB;THOC7;DDX39A;CDK4;SNRPG;CDK1;TCEA1;SNRPE;SNRPF;SRSF7;RBMX;SNRPB;SRSF9
133	nucleobase-containing small molecule interconversion (GO:0015949)	2022-07-31	1.06669e-05	0.000172915	0	0	11.2416	128.698	DTYMK;DUT;RRM2;NME2;NME4;TYMS;NME1
134	antigen receptor-mediated signaling pathway (GO:0050851)	20/257	1.12542e-05	0.000181075	0	0	3.30195	37.6249	HLA-DRB5;PSMD14;PSMA7;PSMB8;PSMB9;PSMA5;PSMB6;PSMA6;PSMA3;PAK1;PSMC5;PSMA4;PSMB5;PSMB2;PSMC3;PSMA2;PSMB1;UBE2N;PSME2;HLA-DPA1
135	DNA-dependent DNA replication (GO:0006261)	1956-09-01	1.14366e-05	0.000182647	0	0	7.40108	84.2146	GINS2;RFC4;ORC6;CDC45;RFC1;POLD2;POLE3;HMGA1;CDK2AP1
136	negative regulation of mRNA splicing, via spliceosome (GO:0048025)	2022-05-13	1.17061e-05	0.000185576	0	0	24.0138	272.686	C1QBP;SAP18;RBMX;SRSF7;SRSF9
137	rRNA modification (GO:0000154)	2022-06-22	1.43842e-05	0.000226368	0	0	14.4308	160.895	NOP56;TRMT112;NOP58;MRPL1;NHP2;BUD23
138	mitochondrial gene expression (GO:0140053)	1945-08-01	1.63567e-05	0.000255544	0	0	8.34449	91.9635	MRPS15;NDUFA7;MRPL51;MRPS12;MRPS34;MRPS21;MRPL12;MRPL57
139	exonucleolytic nuclear-transcribed mRNA catabolic process involved in deadenylation-dependent decay (GO:0043928)	1933-07-01	1.65782e-05	0.00025714	0	0	10.3758	114.211	LSM7;LSM6;EXOSC8;LSM5;LSM4;LSM3;LSM2
140	nucleotide-excision repair, DNA gap filling (GO:0006297)	2022-06-23	1.90418e-05	0.000293244	0	0	13.5813	147.613	PCNA;RFC4;RFC1;RPA3;POLD2;RPA2
141	protein-DNA complex assembly (GO:0065004)	1991-11-01	2.0734e-05	0.00031704	0	0	5.32655	57.4401	NPM1;PARP1;H2AFY;RPA3;H2AFX;HMGB2;SMARCA5;ANP32E;RPA2;ANP32B;RBX1
142	postreplication repair (GO:0006301)	1947-08-01	2.28147e-05	0.000346398	0	0	7.91575	84.6044	PCNA;RFC4;RFC1;RPA3;POLD2;PCLAF;UBE2N;RPA2
143	double-strand break repair via homologous recombination (GO:0000724)	1976-10-01	2.32459e-05	0.000350476	0	0	5.86201	62.544	RAD51AP1;GINS2;FEN1;CDC45;PARP1;PSMD14;RPA3;UBE2N;RPA2;NUCKS1
144	nuclear-transcribed mRNA catabolic process, exonucleolytic (GO:0000291)	1935-07-01	2.49646e-05	0.000373775	0	0	9.63366	102.098	LSM7;LSM6;EXOSC8;LSM5;LSM4;LSM3;LSM2
145	negative regulation of mRNA processing (GO:0050686)	2022-05-15	2.61779e-05	0.000389239	0	0	19.2091	202.667	C1QBP;SAP18;RBMX;SRSF7;SRSF9
146	mitochondrion organization (GO:0007005)	15/167	2.68441e-05	0.000396411	0	0	3.83935	40.411	TIMM8B;TOMM40;PARP1;IDH2;TIMM13;MRPL17;PARK7;PHB;TIMM10;PHB2;HSPD1;RAB32;CHCHD2;SSBP1;TOMM5
147	regulation of ubiquitin protein ligase activity (GO:1904666)	1936-07-01	3.03121e-05	0.000444137	0	0	9.30099	96.7672	CDC20;CCNB1;UBE2C;UBE2S;CDK1;ANAPC11;MAD2L1
148	ribosomal large subunit biogenesis (GO:0042273)	1963-09-01	3.04881e-05	0.000444137	0	0	6.43936	66.9576	MRPL20;NPM1;MRPL1;EIF6;GTF3A;NHP2;SNU13;BRIX1;MRPL11
149	RNA metabolic process (GO:0016070)	16/191	3.45496e-05	0.000499926	0	0	3.56	36.5723	RNASEH2C;RNASEH2B;PCNA;PARP1;HNRNPR;LSM8;LSM7;SNRNP40;DDX39A;HNRNPH1;HNRNPF;SNRPG;POLR2I;HNRNPA1;RBMX;POLR2K
150	RNA transport (GO:0050658)	1980-10-01	3.65995e-05	0.000525688	0	0	5.5259	56.4497	SLBP;RANBP1;DDX39A;RBM8A;ALYREF;HNRNPA1;MAGOHB;SRSF7;THOC7;SRSF9
151	regulation of canonical Wnt signaling pathway (GO:0060828)	17/213	3.68177e-05	0.000525688	0	0	3.38038	34.5121	PSMD14;PSMA7;PSMB8;PSMB9;RBX1;PSMA5;PSMB6;PSMA6;PSMA3;PSMC5;PSMA4;PSMB5;PSMB2;PSMC3;PSMA2;PSMB1;PSME2
152	DNA strand elongation involved in DNA replication (GO:0006271)	2022-05-16	3.72773e-05	0.000528749	0	0	17.4619	178.061	GINS2;PCNA;RFC4;PARP1;POLD2
153	chromatin remodeling (GO:0006338)	12/116	4.2882e-05	0.000604272	0	0	4.47323	44.9875	NPM1;RBBP4;CBX3;CHEK1;SMARCA5;ANP32E;HMGB2;HMGB3;ANP32B;HMGB1;DEK;SSRP1
154	cellular response to DNA damage stimulus (GO:0006974)	22/329	4.39147e-05	0.000614806	0	0	2.80517	28.145	TOP2A;FEN1;NPM1;RFC4;PARP1;MCM7;PRKDC;H2AFX;NUDT1;PARK7;PYCARD;RAD51AP1;DDX39A;PAXX;CCND1;APEX1;UBE2T;CHEK1;POLD2;PCLAF;CDK1;CLSPN
155	protein ubiquitination (GO:0016567)	29/506	5.00908e-05	0.000696746	0	0	2.39297	23.6944	PCNA;PSMD14;PRKDC;CBL;PSMA7;ANAPC11;UBE2L3;PSMB6;PSMB5;PSMB2;PSMB1;ATG3;UBE2C;UCHL3;PSMB8;PSMB9;RBX1;PSMA5;PSMA6;PSMA3;PSMC5;PSMA4;PSMC3;PSMA2;UBE2S;UBE2T;UBE2N;PSME2;BIRC5
156	positive regulation of cell cycle G2/M phase transition (GO:1902751)	2022-05-17	5.1701e-05	0.000714534	0	0	16.0059	157.979	NPM1;CCNB1;CCND1;CDK4;CDK1
157	regulation of cell cycle G2/M phase transition (GO:1902749)	1984-10-01	5.60244e-05	0.000769355	0	0	5.22612	51.1623	TPX2;NPM1;CENPF;H2AFY;TUBB;CDK1;HMMR;DYNLL1;TUBB4B;GTSE1
158	double-strand break repair (GO:0006302)	13/141	6.97894e-05	0.000944385	0	0	3.94038	37.7096	FEN1;PSMD14;PARP1;PRKDC;XRCC5;H2AFX;RPA2;NUCKS1;MND1;RAD51AP1;PAXX;RPA3;UBE2N
159	negative regulation of RNA splicing (GO:0033119)	2022-05-18	7.00842e-05	0.000944385	0	0	14.7739	141.325	C1QBP;SAP18;RBMX;SRSF7;SRSF9
160	DNA conformation change (GO:0071103)	2022-05-18	7.00842e-05	0.000944385	0	0	14.7739	141.325	TOP2A;HAT1;HMGB2;HMGB3;HMGB1
161	chaperone-mediated protein transport (GO:0072321)	2022-04-10	7.88489e-05	0.00105589	0	0	25.5669	241.556	TIMM8B;HSPA8;TIMM13;TIMM10
162	translesion synthesis (GO:0019985)	1942-07-01	8.57943e-05	0.00114181	0	0	7.70416	72.1383	PCNA;RFC4;RFC1;RPA3;POLD2;PCLAF;RPA2
163	error-free translesion synthesis (GO:0070987)	2022-05-19	9.31202e-05	0.0012317	0	0	13.7179	127.325	PCNA;RFC4;RFC1;RPA3;RPA2
164	MAPK cascade (GO:0000165)	19/278	0.000107983	0.00141959	0	0	2.8613	26.1338	CAMK2D;PSMD14;PEBP1;PSMA7;PSMB8;PSMB9;RBX1;PSMA5;PSMB6;PSMA6;PSMA3;PSMC5;PSMA4;PSMB5;PSMB2;PSMC3;PSMA2;PSMB1;PSME2
165	regulation of gene expression, epigenetic (GO:0040029)	1974-09-01	0.000111025	0.00144198	0	0	5.3466	48.6848	DNMT1;H2AFY;IFI16;RBBP4;SMARCA5;RBBP7;DEK;POLR2K;PHF19
166	mitotic nuclear division (GO:0140014)	1974-09-01	0.000111025	0.00144198	0	0	5.3466	48.6848	TPX2;UBE2C;UBE2S;NUSAP1;BIRC5;SMC4;ZWINT;MZT1;RAN
167	positive regulation by host of viral process (GO:0044794)	2022-04-11	0.0001214	0.00156	0	0	21.9134	197.58	CFL1;NUCKS1;PPIB;SMC3
168	error-prone translesion synthesis (GO:0042276)	2022-05-20	0.000121559	0.00156	0	0	12.8028	115.418	PCNA;RFC4;RFC1;RPA3;RPA2
169	interleukin-12-mediated signaling pathway (GO:0035722)	1946-07-01	0.000155835	0.00195801	0	0	6.91257	60.6005	HNRNPF;CFL1;PSME2;SNRPA1;MIF;PPIA;SOD1
170	cellular response to interleukin-12 (GO:0071349)	1946-07-01	0.000155835	0.00195801	0	0	6.91257	60.6005	HNRNPF;CFL1;PSME2;SNRPA1;MIF;PPIA;SOD1
171	regulation of DNA metabolic process (GO:0051052)	1946-07-01	0.000155835	0.00195801	0	0	6.91257	60.6005	XRCC5;ALYREF;USP1;UBE2N;NUCKS1;SMC3;KPNA2
172	RNA-dependent DNA biosynthetic process (GO:0006278)	2022-05-21	0.000156205	0.00195801	0	0	12.002	105.189	HSP90AB1;RFC1;PTGES3;NHP2;PPIA
173	peptide biosynthetic process (GO:0043043)	14/174	0.000161662	0.0020147	0	0	3.39598	29.647	MRPS15;MRPS36;MRPL18;MRPS12;MRPS21;SNU13;MRPL36;MRPL13;MRPL11;MRPL4;MRPL3;MRPL1;MRPL51;NHP2
174	DNA ligation involved in DNA repair (GO:0051103)	2022-04-12	0.000178422	0.00220668	0	0	19.1732	165.491	PARP1;PAXX;HMGB2;HMGB1
175	positive regulation of gene expression, epigenetic (GO:0045815)	1947-07-01	0.000179114	0.00220668	0	0	6.73941	58.1442	H2AFY;CHEK1;ATAD2;HMGA1;SMARCA5;DEK;POLR2K
176	signal transduction involved in mitotic G1 DNA damage checkpoint (GO:0072431)	1963-08-01	0.000196428	0.00240624	0	0	5.60837	47.8686	CCNB1;NPM1;PCNA;RGCC;PRMT1;PRKDC;CDK1;GTSE1
177	interstrand cross-link repair (GO:0036297)	1948-07-01	0.000205123	0.00249857	0	0	6.57469	55.8316	RAD51AP1;CENPX;UBE2T;RPA3;USP1;RPA2;NUCKS1
178	glutathione metabolic process (GO:0006749)	1949-07-01	0.000234097	0.00283546	0	0	6.41782	53.6516	GGCT;GSTP1;MGST1;MGST2;PARK7;EEF1E1;SOD1
179	positive regulation of telomerase activity (GO:0051973)	1935-06-01	0.00023596	0.00284207	0	0	7.95652	66.4517	CCT2;HSP90AB1;XRCC5;PTGES3;AURKB;CCT4
180	chromatin assembly (GO:0031497)	1965-08-01	0.000244823	0.00291153	0	0	5.41103	44.9926	NPM1;H2AFY;RBBP4;H2AFX;HMGB2;SMARCA5;ANP32E;ANP32B
181	DNA synthesis involved in DNA repair (GO:0000731)	1965-08-01	0.000244823	0.00291153	0	0	5.41103	44.9926	RAD51AP1;RFC4;PCNA;RFC1;RPA3;POLD2;PCLAF;RPA2
182	positive regulation of cell cycle (GO:0045787)	1982-09-01	0.000245778	0.00291153	0	0	4.75871	39.55	CCNB1;HSP90AB1;CCND1;CDK4;CHEK1;CKS2;EIF4EBP1;MIF;CKS1B
183	DNA replication-independent nucleosome organization (GO:0034724)	2022-04-13	0.000252518	0.00297502	0	0	17.042	141.176	SUPT16H;NASP;RBBP4;HAT1
184	pyrimidine deoxyribonucleotide biosynthetic process (GO:0009221)	2022-03-06	0.000314899	0.00368979	0	0	38.2809	308.669	DTYMK;DUT;TYMS
185	negative regulation of G0 to G1 transition (GO:0070317)	1937-06-01	0.000323643	0.00377176	0	0	7.44243	59.8064	RRM2;CBX5;RBBP4;CBX3;CHEK1;RBBP7
186	negative regulation of gene expression, epigenetic (GO:0045814)	2022-05-25	0.000374788	0.00434432	0	0	9.59961	75.7327	DNMT1;RBBP4;H2AFY;RBBP7;PHF19
187	post-translational protein modification (GO:0043687)	21/357	0.000380408	0.00438587	0	0	2.43788	19.1965	PSMD14;UCHL3;PSMA7;PSMB8;PSMB9;RBX1;PSMA5;CST3;PSMB6;PSMA6;PSMA3;PSMC5;PSMA4;PSMB5;PSMB2;PSMC3;PSMA2;PSMB1;PSME2;IGFBP7;RBBP7
188	protein targeting to mitochondrion (GO:0006626)	1954-07-01	0.000432356	0.00495829	0	0	5.7336	44.414	TIMM8B;NDUFA13;TOMM40;TIMM13;TIMM10;TOMM5;HSPD1
189	regulation of G0 to G1 transition (GO:0070316)	1939-06-01	0.000434986	0.00496207	0	0	6.99066	54.1091	RRM2;CBX5;RBBP4;CBX3;CHEK1;RBBP7
190	recombinational repair (GO:0000725)	1971-08-01	0.000451462	0.00512291	0	0	4.89418	37.7	RAD51AP1;FEN1;PARP1;PSMD14;RPA3;UBE2N;RPA2;NUCKS1
191	regulation of transcription involved in G1/S transition of mitotic cell cycle (GO:0000083)	2022-05-26	0.000454337	0.00512854	0	0	9.14201	70.3631	DHFR;PCNA;CDC45;RRM2;TYMS
192	positive regulation of mitotic nuclear division (GO:0045840)	1940-06-01	0.000500814	0.00562372	0	0	6.7847	51.5588	RANBP1;RGCC;H2AFY;UBE2C;NUSAP1;PHB2
193	rRNA-containing ribonucleoprotein complex export from nucleus (GO:0071428)	2022-03-07	0.000540595	0.00599079	0	0	28.7092	215.975	NPM1;EIF6;RAN
194	protein import into mitochondrial inner membrane (GO:0045039)	2022-03-07	0.000540595	0.00599079	0	0	28.7092	215.975	NDUFA13;TIMM13;TIMM10
195	ribosome assembly (GO:0042255)	1956-07-01	0.000541839	0.00599079	0	0	5.49901	41.3555	RRP7A;MRPL20;NPM1;EIF6;C1QBP;BRIX1;MRPL11
196	positive regulation of cytokine production (GO:0001819)	15/220	0.000572914	0.006282	0	0	2.83894	21.192	CADM1;PRKDC;XRCC5;MIF;CLEC9A;PARK7;HMGB1;HSPD1;SOD1;PYCARD;RGCC;IFI16;POLR3K;POLR2K;HLA-DPA1
197	regulation of apoptotic process (GO:0042981)	37/815	0.000574004	0.006282	0	0	1.87328	13.98	TOP2A;PRKDC;FLT3;GSTP1;PDCD5;PARK7;PHB;HMGB1;CBL;PHB2;MTDH;HSPD1;PYCARD;PRDX2;PAK1;C1QBP;CFL1;SAP18;TMEM14A;NPM1;NME2;NME4;PA2G4;MIF;NME1;SOD1;NET1;APEX1;PPT1;CDK1;ANP32E;BIRC5;NAA38;ANP32B;EEF1E1;ITGB3BP;MAD2L1
198	mitotic spindle organization (GO:0007052)	1974-08-01	0.000598244	0.00648148	0	0	4.671	34.6659	TPX2;CCNB1;PRC1;STMN1;BIRC5;AURKB;MZT1;RAN
199	mRNA 3'-end processing (GO:0031124)	1974-08-01	0.000598244	0.00648148	0	0	4.671	34.6659	SLBP;DDX39A;RBM8A;ALYREF;MAGOHB;SRSF7;THOC7;SRSF9
200	cellular respiration (GO:0045333)	1957-07-01	0.00060428	0.00648616	0	0	5.38875	39.9386	NDUFS7;MDH2;NDUFS4;UQCR10;COX6A1;NDUFV2;UQCRH
201	positive regulation of G2/M transition of mitotic cell cycle (GO:0010971)	2022-04-16	0.000604693	0.00648616	0	0	12.7795	94.7064	CCNB1;CCND1;CDK4;CDK1
202	aerobic respiration (GO:0009060)	2022-05-28	0.000650794	0.00690982	0	0	8.3462	61.2387	NDUFS7;MDH2;UQCR10;COX6A1;UQCRH
203	protein K11-linked ubiquitination (GO:0070979)	2022-05-28	0.000650794	0.00690982	0	0	8.3462	61.2387	UBE2C;UBE2S;UBE2T;ANAPC11;UBE2L3
204	regulation of telomerase activity (GO:0051972)	1942-06-01	0.000655529	0.00690982	0	0	6.40711	46.9646	CCT2;HSP90AB1;XRCC5;PTGES3;AURKB;CCT4
205	negative regulation of gene expression (GO:0010629)	30/618	0.00065701	0.00690982	0	0	2.00059	14.66	DNMT1;NDUFA13;SET;GMNN;HMGB2;ENO1;PARK7;PHB;TYMS;PHB2;HDAC9;RBBP4;IFI16;CCDC85B;RBBP7;HSPA8;CBX5;UBE2I;H2AFY;XRCC5;CBX3;HMGA1;PA2G4;MIF;DHFR;CENPF;NCL;ERP29;BIRC5;PHF19
206	peptidyl-lysine modification (GO:0018205)	10/115	0.000748005	0.00782863	0	0	3.67729	26.4695	TOP2A;UBE2I;PCNA;GLRX5;SUMO2;NDUFAB1;BIRC5;PARK7;HDAC9;AURKB
207	chaperone-mediated protein complex assembly (GO:0051131)	2022-04-17	0.000774845	0.00807037	0	0	11.7959	84.4921	CCT2;HSP90AB1;PTGES3;HSPD1
208	positive regulation of transferase activity (GO:0051347)	11/137	0.000809637	0.0083922	0	0	3.37392	24.0187	CCT2;UBE2I;HSP90AB1;RFC4;XRCC5;FLT3;PTGES3;UBE2N;AURKB;UBE2L3;CCT4
209	regulation of mRNA splicing, via spliceosome (GO:0048024)	1960-07-01	0.000826483	0.00852582	0	0	5.08294	36.0804	RBM8A;C1QBP;SAP18;HNRNPA1;SRSF7;RBMX;SRSF9
210	microtubule cytoskeleton organization involved in mitosis (GO:1902850)	1944-06-01	0.000844889	0.00867025	0	0	6.06927	42.948	CCNB1;STMN1;NUSAP1;TACC3;AURKB;RAN
211	regulation of ATP biosynthetic process (GO:2001169)	2022-03-08	0.000848526	0.00867025	0	0	22.9662	162.417	PARP1;TMSB4X;ENO1
212	ATP-dependent chromatin remodeling (GO:0043044)	2022-05-30	0.000904752	0.00920115	0	0	7.67771	53.8043	RBBP4;NASP;SMARCA5;ANP32E;ANP32B
213	RNA 3'-end processing (GO:0031123)	1961-07-01	0.000913374	0.00924523	0	0	4.98856	34.9118	DDX39A;RBM8A;ALYREF;MAGOHB;SRSF7;THOC7;SRSF9
214	regulation of peptidase activity (GO:0052547)	2022-04-18	0.000976207	0.00983505	0	0	10.9528	75.9227	CST3;NDUFA13;PSMA3;PSMB8
215	DNA damage response, signal transduction by p53 class mediator resulting in cell cycle arrest (GO:0006977)	1962-07-01	0.0010073	0.0101012	0	0	4.89761	33.7958	CCNB1;NPM1;PCNA;RGCC;PRMT1;CDK1;GTSE1
216	positive regulation of ubiquitin-protein transferase activity (GO:0051443)	2022-05-31	0.0010563	0.0104948	0	0	7.38204	50.589	CDC20;UBE2C;UBE2S;UBE2N;UBE2L3
217	positive regulation of viral genome replication (GO:0045070)	2022-05-31	0.0010563	0.0104948	0	0	7.38204	50.589	TOP2A;NUCKS1;PPIH;PPIB;PPIA
218	mRNA-containing ribonucleoprotein complex export from nucleus (GO:0071427)	9/100	0.00106454	0.0105282	0	0	3.81389	26.1068	EIF5A;SLBP;DDX39A;RBM8A;ALYREF;MAGOHB;SRSF7;THOC7;SRSF9
219	nuclear-transcribed mRNA catabolic process, deadenylation-dependent decay (GO:0000288)	1963-07-01	0.00110866	0.0109145	0	0	4.8099	32.7294	LSM7;LSM6;EXOSC8;LSM5;LSM4;LSM3;LSM2
220	regulation of mitotic cell cycle (GO:0007346)	12/165	0.00114149	0.0111866	0	0	3.03294	20.5494	TPX2;CCNB1;PAK1;EIF4EBP1;CDK1;CKS2;TACC3;BIRC5;MKI67;KIF20B;CKS1B;MAD2L1
221	mitotic sister chromatid segregation (GO:0000070)	1982-08-01	0.00118442	0.0115548	0	0	4.16431	28.0612	CCNB1;PRC1;NUSAP1;SMC4;DLGAP5;ZWINT;RAN;SMC2
222	sister chromatid segregation (GO:0000819)	1932-05-01	0.00122587	0.011799	0	0	7.10826	47.6545	TOP2A;NUSAP1;SMC4;ZWINT;RAN
223	mitochondrial transmembrane transport (GO:1990542)	1932-05-01	0.00122587	0.011799	0	0	7.10826	47.6545	MCUR1;NDUFA13;SMDT1;TIMM13;TIMM10
224	global genome nucleotide-excision repair (GO:0070911)	1932-05-01	0.00122587	0.011799	0	0	7.10826	47.6545	UBE2I;PARP1;SUMO2;UBE2N;RBX1
225	regulation of cell communication by electrical coupling involved in cardiac conduction (GO:1901844)	2022-03-09	0.00124865	0.0119119	0	0	19.1375	127.948	CAMK2D;SRI;CALM2
226	DNA topological change (GO:0006265)	2022-03-09	0.00124865	0.0119119	0	0	19.1375	127.948	TOP2A;HMGB2;HMGB1
227	regulation of cell cycle (GO:0051726)	14/215	0.00134476	0.0127722	0	0	2.69754	17.8349	GMNN;CKS1B;CCNB2;PAK1;CENPF;CCNB1;CCND1;RBBP4;CDK4;CHEK1;PCLAF;CKS2;CDK1;BIRC5
228	mRNA transport (GO:0051028)	9/104	0.00140576	0.0132931	0	0	3.65255	23.9869	EIF5A;SLBP;DDX39A;RBM8A;ALYREF;MAGOHB;SRSF7;THOC7;SRSF9
229	regulation of DNA recombination (GO:0000018)	1933-05-01	0.00141476	0.0133197	0	0	6.85404	44.968	RAD51AP1;ALYREF;CHEK1;RPA2;KPNA2
230	telomere maintenance via telomerase (GO:0007004)	2022-04-20	0.00148423	0.0139123	0	0	9.58268	62.4106	HSP90AB1;RFC1;PTGES3;NHP2
231	non-recombinational repair (GO:0000726)	1949-06-01	0.00150294	0.0139123	0	0	5.36217	34.8558	PAXX;PSMD14;PRKDC;XRCC5;H2AFX;UBE2N
232	establishment of protein localization to mitochondrion (GO:0072655)	1949-06-01	0.00150294	0.0139123	0	0	5.36217	34.8558	TIMM8B;TOMM40;TIMM13;TIMM10;TOMM5;HSPD1
233	mRNA export from nucleus (GO:0006406)	9/105	0.00150351	0.0139123	0	0	3.61431	23.4929	EIF5A;SLBP;DDX39A;RBM8A;ALYREF;MAGOHB;SRSF7;THOC7;SRSF9
234	double-strand break repair via nonhomologous end joining (GO:0006303)	1950-06-01	0.00167158	0.0153437	0	0	5.24003	33.5047	PAXX;PSMD14;PRKDC;XRCC5;H2AFX;UBE2N
235	cellular protein metabolic process (GO:0044267)	24/484	0.00167243	0.0153437	0	0	2.03435	13.0066	ATG3;MRPS15;UBE2I;PRKDC;MRPS36;MRPL18;MRPS12;MRPS21;SNU13;MRPL36;LYZ;MRPL13;MRPL11;UBE2L3;MRPL4;CST3;MRPL3;MRPL51;MRPL1;SPCS1;UBE2S;NHP2;UBE2N;IGFBP7
236	mitotic G1 DNA damage checkpoint (GO:0031571)	2022-03-10	0.00174999	0.0158529	0	0	16.4028	104.127	CCND1;PRKDC;RPA2
237	DNA replication-dependent nucleosome assembly (GO:0006335)	2022-03-10	0.00174999	0.0158529	0	0	16.4028	104.127	RBBP4;NASP;HAT1
238	DNA replication-dependent nucleosome organization (GO:0034723)	2022-03-10	0.00174999	0.0158529	0	0	16.4028	104.127	RBBP4;NASP;HAT1
239	nucleotide-excision repair, preincision complex stabilization (GO:0006293)	2022-04-21	0.00179671	0.0160735	0	0	9.01853	57.0133	PARP1;RPA3;RPA2;RBX1
240	mitochondrial calcium ion transmembrane transport (GO:0006851)	2022-04-21	0.00179671	0.0160735	0	0	9.01853	57.0133	MCUR1;SMDT1;PHB;PHB2
241	negative regulation of cell cycle arrest (GO:0071157)	2022-04-21	0.00179671	0.0160735	0	0	9.01853	57.0133	HSP90AB1;CCND1;CDK4;MIF
242	negative regulation of programmed cell death (GO:0043069)	21/408	0.00204707	0.0182376	0	0	2.11097	13.0698	NPM1;PRKDC;FLT3;GSTP1;NME2;PA2G4;PARK7;MIF;CBL;PHB2;MTDH;HSPD1;PRDX2;PSMC5;CFL1;PPT1;CDK1;BIRC5;NAA38;TMEM14A;MAD2L1
243	nucleotide-excision repair, DNA incision, 3'-to lesion (GO:0006295)	2022-04-22	0.002152	0.0189376	0	0	8.51706	52.3063	PARP1;RPA3;RPA2;RBX1
244	purine-containing compound biosynthetic process (GO:0072522)	2022-04-22	0.002152	0.0189376	0	0	8.51706	52.3063	GMPS;PAICS;DCK;APRT
245	maturation of LSU-rRNA (GO:0000470)	2022-04-22	0.002152	0.0189376	0	0	8.51706	52.3063	MRPL1;EIF6;NHP2;SNU13
246	transcription, DNA-templated (GO:0006351)	19/356	0.00219517	0.019239	0	0	2.19012	13.4068	BTF3;BATF3;SUPT16H;PARP1;SMARCA5;GTF3A;TTF2;YBX1;DEK;SSRP1;MRPL12;ILF2;PTTG1;TCEA1;POLR2I;PTMA;POLR3K;RBMX;POLR2K
247	regulation of RNA polymerase II transcriptional preinitiation complex assembly (GO:0045898)	2022-03-11	0.00236072	0.020523	0	0	14.3517	86.8102	PSMC5;PSMC3;HMGB1
248	regulation of chromatin silencing (GO:0031935)	2022-03-11	0.00236072	0.020523	0	0	14.3517	86.8102	CDC45;ATAD2;HMGA1
249	regulation of DNA repair (GO:0006282)	1937-05-01	0.00238937	0.0206887	0	0	5.99606	36.1965	PCNA;H2AFX;USP1;UBE2N;DEK
250	chromosome condensation (GO:0030261)	2022-04-23	0.00255293	0.0219287	0	0	8.06838	48.1724	TOP2A;NUSAP1;SMC4;SMC2
251	apoptotic nuclear changes (GO:0030262)	2022-04-23	0.00255293	0.0219287	0	0	8.06838	48.1724	TOP2A;HMGB2;HMGB1;DNASE1L3
252	positive regulation of DNA repair (GO:0045739)	1938-05-01	0.00269441	0.0230522	0	0	5.81406	34.3993	PCNA;PARP1;H2AFX;UBE2N;HMGB1
253	regulation of signal transduction by p53 class mediator (GO:1901796)	10/138	0.00295218	0.0251577	0	0	3.01295	17.5511	TPX2;SUPT16H;RFC4;RBBP4;RPA3;CHEK1;RPA2;RBBP7;SSRP1;AURKB
254	protein localization to kinetochore (GO:0034501)	2022-03-12	0.00308816	0.0258064	0	0	12.7564	73.7342	CDK1;KNL1;AURKB
255	regulation of cell communication by electrical coupling (GO:0010649)	2022-03-12	0.00308816	0.0258064	0	0	12.7564	73.7342	CAMK2D;SRI;CALM2
256	kinetochore organization (GO:0051383)	2022-03-12	0.00308816	0.0258064	0	0	12.7564	73.7342	CENPF;CENPW;CENPH
257	ribosomal subunit export from nucleus (GO:0000054)	2022-03-12	0.00308816	0.0258064	0	0	12.7564	73.7342	NPM1;EIF6;RAN
258	establishment of protein localization to mitochondrial membrane (GO:0090151)	2022-03-12	0.00308816	0.0258064	0	0	12.7564	73.7342	NDUFA13;TIMM13;TIMM10
259	response to UV (GO:0009411)	1998-08-01	0.00367087	0.0305575	0	0	3.42116	19.1836	FEN1;NPM1;PCNA;CCND1;PARP1;PCLAF;USP1;AURKB
260	fibroblast growth factor receptor signaling pathway (GO:0008543)	1978-07-01	0.00381564	0.0316404	0	0	3.7908	21.1096	FIBP;HNRNPH1;HNRNPF;CBL;POLR2I;HNRNPA1;POLR2K
261	DNA strand elongation (GO:0022616)	2022-03-13	0.00393885	0.0324128	0	0	11.4802	63.5641	GINS2;RFC4;POLD2
262	prostanoid biosynthetic process (GO:0046457)	2022-03-13	0.00393885	0.0324128	0	0	11.4802	63.5641	PTGES3;MGST1;MIF
263	cellular protein complex assembly (GO:0043623)	10/144	0.00400477	0.03283	0	0	2.87715	15.8826	SRP19;CCT2;CENPF;HSP90AB1;CENPW;PTGES3;POMP;ARL2;RBX1;HSPD1
264	protein transmembrane import into intracellular organelle (GO:0044743)	1943-05-01	0.00465483	0.0378323	0	0	5.04775	27.1057	NDUFA13;TOMM40;TIMM13;TIMM10;HSPD1
265	regulation of interferon-gamma production (GO:0032649)	1943-05-01	0.00465483	0.0378323	0	0	5.04775	27.1057	PYCARD;C1QBP;HMGB1;HSPD1;HLA-DPA1
266	telomere maintenance via telomere lengthening (GO:0010833)	2022-04-27	0.00466762	0.0378323	0	0	6.66381	35.7654	HSP90AB1;RFC1;PTGES3;NHP2
267	myeloid dendritic cell activation (GO:0001773)	2022-03-14	0.00491861	0.0394221	0	0	10.436	55.4644	PYCARD;BATF3;HMGB1
268	mitochondrial electron transport, ubiquinol to cytochrome c (GO:0006122)	2022-03-14	0.00491861	0.0394221	0	0	10.436	55.4644	UQCRQ;UQCR10;UQCRH
269	nucleoside triphosphate metabolic process (GO:0009141)	2022-03-14	0.00491861	0.0394221	0	0	10.436	55.4644	NME2;ENPP1;DCTPP1
270	positive regulation of type I interferon production (GO:0032481)	1962-06-01	0.00500123	0.0397518	0	0	4.11462	21.7996	IFI16;PRKDC;XRCC5;POLR3K;POLR2K;HSPD1
271	DNA damage response, signal transduction by p53 class mediator (GO:0030330)	1982-07-01	0.0050335	0.0397518	0	0	3.58788	18.9858	CCNB1;NPM1;PCNA;RGCC;PRMT1;CDK1;GTSE1
272	positive regulation of DNA metabolic process (GO:0051054)	1982-07-01	0.0050335	0.0397518	0	0	3.58788	18.9858	DNMT1;PCNA;RGCC;H2AFX;UBE2N;HMGB1;GNL3
273	positive regulation of cell cycle arrest (GO:0071158)	1982-07-01	0.0050335	0.0397518	0	0	3.58788	18.9858	CCNB1;NPM1;PCNA;RGCC;PRMT1;CDK1;GTSE1
274	mitotic nuclear envelope disassembly (GO:0007077)	1944-05-01	0.00514328	0.0404705	0	0	4.91807	25.9185	CCNB2;CCNB1;CDK1;BANF1;VRK1
275	regulation of cellular response to stress (GO:0080135)	8/104	0.00526452	0.0412738	0	0	3.20635	16.823	HSPA8;CHCHD2;CAMK2D;NPM1;HSP90AB1;PTGES3;RPA3;RPA2
276	protein modification process (GO:0036211)	1984-07-01	0.00574205	0.0448504	0	0	3.49433	18.0305	ATG3;UBE2I;PARP1;PRKDC;UBE2S;UBE2N;UBE2L3
277	negative regulation of cellular process (GO:0048523)	24/534	0.00577452	0.0448504	0	0	1.83009	9.43282	NPM1;NDUFA13;GMNN;PDCD5;HMGA1;ENO1;PARK7;PHB;MIF;NME1;VAMP8;SNX3;ORC6;RGCC;RBBP4;CCDC85B;ARHGDIB;PPT1;ENPP1;IGFBP7;RBBP7;ANP32B;EEF1E1;CDKN3
278	regulation of cell growth (GO:0001558)	12/201	0.00578312	0.0448504	0	0	2.45067	12.6278	NET1;NDUFA13;CAMK2D;CCDC85B;PPT1;ENPP1;CHPT1;ENO1;TMEM97;PHB;RBBP7;HIST1H1B
279	apoptotic DNA fragmentation (GO:0006309)	2022-03-15	0.00603256	0.0457421	0	0	9.56582	48.8869	HMGB2;HMGB1;DNASE1L3
280	regulation of mitotic metaphase/anaphase transition (GO:0030071)	2022-03-15	0.00603256	0.0457421	0	0	9.56582	48.8869	UBE2C;DLGAP5;ANAPC11
281	protein localization to chromosome, centromeric region (GO:0071459)	2022-03-15	0.00603256	0.0457421	0	0	9.56582	48.8869	CDK1;KNL1;AURKB
282	mitotic chromosome condensation (GO:0007076)	2022-03-15	0.00603256	0.0457421	0	0	9.56582	48.8869	NUSAP1;SMC4;SMC2
283	regulation of mitotic sister chromatid separation (GO:0010965)	2022-03-15	0.00603256	0.0457421	0	0	9.56582	48.8869	PTTG1;UBE2C;TACC3
284	regulation of exit from mitosis (GO:0007096)	2022-03-15	0.00603256	0.0457421	0	0	9.56582	48.8869	RGCC;UBE2C;PHB2
285	nucleotide-excision repair, preincision complex assembly (GO:0006294)	2022-04-29	0.00606783	0.0457421	0	0	6.13008	31.2925	PARP1;RPA3;RPA2;RBX1
286	protein alkylation (GO:0008213)	2022-04-29	0.00606783	0.0457421	0	0	6.13008	31.2925	HSPA8;PRMT1;SNRPD3;SNRPB
287	cellular response to ionizing radiation (GO:0071479)	1946-05-01	0.00622707	0.0464552	0	0	4.67768	23.7573	RAD51AP1;NET1;IFI16;XRCC5;NUCKS1
288	protein methylation (GO:0006479)	1946-05-01	0.00622707	0.0464552	0	0	4.67768	23.7573	TRMT112;HSPA8;PRMT1;SNRPD3;SNRPB
289	nuclear envelope disassembly (GO:0051081)	1946-05-01	0.00622707	0.0464552	0	0	4.67768	23.7573	CCNB2;CCNB1;CDK1;BANF1;VRK1

## Sheet: GSEA_RUNX3neg_cDC2
	Term	Overlap	P.value	Adjusted.P.value	Old.P.value	Old.Adjusted.P.value	Odds.Ratio	Combined.Score	Genes
1	antigen processing and presentation of exogenous peptide antigen via MHC class II (GO:0019886)	1997-10-01	9.95698e-10	3.12862e-07	0	0	18.3343	380.025	DYNC1LI1;CD74;HLA-DMA;HLA-DPB1;HLA-DRA;DYNLL1;HLA-DQA1;HLA-DRB1;HLA-DPA1;HLA-DQB1
2	antigen processing and presentation of exogenous peptide antigen (GO:0002478)	1997-10-01	9.95698e-10	3.12862e-07	0	0	18.3343	380.025	DYNC1LI1;CD74;HLA-DMA;HLA-DPB1;HLA-DRA;DYNLL1;HLA-DQA1;HLA-DRB1;HLA-DPA1;HLA-DQB1
3	T cell receptor signaling pathway (GO:0050852)	12/163	1.02065e-09	3.12862e-07	0	0	12.8423	265.871	PSMA3;PSMA2;PSME1;HLA-DPB1;PSME2;HLA-DRA;HLA-DQA1;HLA-DRB1;PSMB8;HLA-DPA1;HLA-DQB1;PSMB9
4	antigen processing and presentation of peptide antigen via MHC class II (GO:0002495)	1998-10-01	1.1026e-09	3.12862e-07	0	0	18.125	373.839	DYNC1LI1;CD74;HLA-DMA;HLA-DPB1;HLA-DRA;DYNLL1;HLA-DQA1;HLA-DRB1;HLA-DPA1;HLA-DQB1
5	interferon-gamma-mediated signaling pathway (GO:0060333)	1970-08-01	2.19024e-08	4.97185e-06	0	0	20.2806	357.682	CAMK2D;HLA-DPB1;IRF8;HLA-DRA;HLA-DQA1;HLA-DRB1;HLA-DPA1;HLA-DQB1
6	cytokine-mediated signaling pathway (GO:0019221)	19/633	4.6128e-08	8.72589e-06	0	0	5.1804	87.5065	HSPA8;CXCL9;CAMK2D;PSMB8;PSMB9;PSMA3;CCND1;IFI27;PSMA2;TMSB4X;PSME1;HLA-DPB1;PSME2;HLA-DRA;IRF8;HLA-DQA1;HLA-DRB1;HLA-DPA1;HLA-DQB1
7	neutrophil activation involved in immune response (GO:0002283)	16/483	1.55341e-07	2.34192e-05	0	0	5.63249	88.3042	HSPA8;SERPINB1;GSTP1;FGL2;NME2;NDUFC2;SRP14;LYZ;DYNLL1;APRT;CST3;DYNC1LI1;PSMA2;CPNE3;LAMTOR1;DNASE1L3
8	antigen receptor-mediated signaling pathway (GO:0050851)	12/257	1.65069e-07	2.34192e-05	0	0	7.87728	123.019	PSMA3;PSMA2;PSME1;HLA-DPB1;PSME2;HLA-DRA;HLA-DQA1;HLA-DRB1;PSMB8;HLA-DPA1;HLA-DQB1;PSMB9
9	regulation of mRNA stability (GO:0043488)	9/128	2.01813e-07	2.54508e-05	0	0	11.9478	184.186	HSPA8;PSMA3;NPM1;PSMA2;APEX1;PSME1;PSME2;PSMB8;PSMB9
10	regulation of endopeptidase activity (GO:0052548)	1968-07-01	3.5712e-07	4.05331e-05	0	0	17.8953	265.659	SERPINB1;PSMA3;SERPINF1;PSME1;PSME2;PSMB8;PSMB9
11	neutrophil degranulation (GO:0043312)	15/479	7.91531e-07	8.08024e-05	0	0	5.27075	74.0504	HSPA8;SERPINB1;GSTP1;FGL2;NME2;NDUFC2;SRP14;LYZ;DYNLL1;APRT;CST3;DYNC1LI1;PSMA2;CPNE3;LAMTOR1
12	neutrophil mediated immunity (GO:0002446)	15/487	9.73477e-07	8.08024e-05	0	0	5.17928	71.6937	HSPA8;SERPINB1;GSTP1;FGL2;NME2;NDUFC2;SRP14;LYZ;DYNLL1;APRT;CST3;DYNC1LI1;PSMA2;CPNE3;LAMTOR1
13	negative regulation of mitotic cell cycle phase transition (GO:1901991)	1979-07-01	1.00454e-06	8.08024e-05	0	0	15.1529	209.276	PSMA3;RGCC;PSMA2;PSME1;PSME2;PSMB8;PSMB9
14	regulation of cellular amine metabolic process (GO:0033238)	1951-06-01	1.13652e-06	8.08024e-05	0	0	20.6469	282.605	PSMA3;PSMA2;PSME1;PSME2;PSMB8;PSMB9
15	regulation of cellular amino acid metabolic process (GO:0006521)	1951-06-01	1.13652e-06	8.08024e-05	0	0	20.6469	282.605	PSMA3;PSMA2;PSME1;PSME2;PSMB8;PSMB9
16	cellular response to interferon-gamma (GO:0071346)	8/116	1.13907e-06	8.08024e-05	0	0	11.6155	158.962	CAMK2D;HLA-DPB1;HLA-DRA;IRF8;HLA-DQA1;HLA-DRB1;HLA-DPA1;HLA-DQB1
17	regulation of stem cell differentiation (GO:2000736)	1988-07-01	2.09273e-06	0.00013972	0	0	13.4631	176.058	PSMA3;PSMA2;PSME1;TACSTD2;PSME2;PSMB8;PSMB9
18	regulation of cellular ketone metabolic process (GO:0010565)	1961-06-01	3.31717e-06	0.000209166	0	0	16.8844	213.02	PSMA3;PSMA2;PSME1;PSME2;PSMB8;PSMB9
19	negative regulation of G2/M transition of mitotic cell cycle (GO:0010972)	1962-06-01	3.65251e-06	0.000218189	0	0	16.582	207.609	PSMA3;PSMA2;PSME1;PSME2;PSMB8;PSMB9
20	negative regulation of cell cycle G2/M phase transition (GO:1902750)	1969-06-01	6.85463e-06	0.000389	0	0	14.7344	175.2	PSMA3;PSMA2;PSME1;PSME2;PSMB8;PSMB9
21	regulation of G2/M transition of mitotic cell cycle (GO:0010389)	8/149	7.41858e-06	0.000400957	0	0	8.88213	104.912	PSMA3;CCND1;PSMA2;PSME1;PSME2;DYNLL1;PSMB8;PSMB9
22	negative regulation of ubiquitin-protein ligase activity involved in mitotic cell cycle (GO:0051436)	1971-06-01	8.10012e-06	0.000415611	0	0	14.2796	167.408	PSMA3;PSMA2;PSME1;PSME2;PSMB8;PSMB9
23	SCF-dependent proteasomal ubiquitin-dependent protein catabolic process (GO:0031146)	1972-06-01	8.78825e-06	0.000415611	0	0	14.0625	163.717	PSMA3;PSMA2;PSME1;PSME2;PSMB8;PSMB9
24	regulation of ubiquitin-protein ligase activity involved in mitotic cell cycle (GO:0051439)	1972-06-01	8.78825e-06	0.000415611	0	0	14.0625	163.717	PSMA3;PSMA2;PSME1;PSME2;PSMB8;PSMB9
25	positive regulation of canonical Wnt signaling pathway (GO:0090263)	7/113	1.10825e-05	0.000486381	0	0	10.2748	117.237	PSMA3;PSMA2;PSME1;PSME2;NRARP;PSMB8;PSMB9
26	antigen processing and presentation of exogenous peptide antigen via MHC class I, TAP-dependent (GO:0002479)	1975-06-01	1.11418e-05	0.000486381	0	0	13.449	153.384	PSMA3;PSMA2;PSME1;PSME2;PSMB8;PSMB9
27	regulation of hematopoietic stem cell differentiation (GO:1902036)	1976-06-01	1.20308e-05	0.000487675	0	0	13.2562	150.167	PSMA3;PSMA2;PSME1;PSME2;PSMB8;PSMB9
28	positive regulation of ubiquitin-protein ligase activity involved in regulation of mitotic cell cycle transition (GO:0051437)	1976-06-01	1.20308e-05	0.000487675	0	0	13.2562	150.167	PSMA3;PSMA2;PSME1;PSME2;PSMB8;PSMB9
29	regulation of hematopoietic progenitor cell differentiation (GO:1901532)	1977-06-01	1.29762e-05	0.000490934	0	0	13.0689	147.056	PSMA3;PSMA2;PSME1;PSME2;PSMB8;PSMB9
30	negative regulation of ubiquitin protein ligase activity (GO:1904667)	1977-06-01	1.29762e-05	0.000490934	0	0	13.0689	147.056	PSMA3;PSMA2;PSME1;PSME2;PSMB8;PSMB9
31	antigen processing and presentation of exogenous peptide antigen via MHC class I (GO:0042590)	1978-06-01	1.39809e-05	0.000495884	0	0	12.8867	144.045	PSMA3;PSMA2;PSME1;PSME2;PSMB8;PSMB9
32	regulation of transcription from RNA polymerase II promoter in response to hypoxia (GO:0061418)	1978-06-01	1.39809e-05	0.000495884	0	0	12.8867	144.045	PSMA3;PSMA2;PSME1;PSME2;PSMB8;PSMB9
33	anaphase-promoting complex-dependent catabolic process (GO:0031145)	1979-06-01	1.50474e-05	0.000517541	0	0	12.7095	141.131	PSMA3;PSMA2;PSME1;PSME2;PSMB8;PSMB9
34	NIK/NF-kappaB signaling (GO:0038061)	1980-06-01	1.61787e-05	0.000540084	0	0	12.5372	138.308	PSMA3;PSMA2;PSME1;PSME2;PSMB8;PSMB9
35	stimulatory C-type lectin receptor signaling pathway (GO:0002223)	7/121	1.7333e-05	0.000547881	0	0	9.54994	104.695	PSMA3;PSMA2;PSME1;ICAM3;PSME2;PSMB8;PSMB9
36	protein catabolic process (GO:0030163)	1981-06-01	1.73777e-05	0.000547881	0	0	12.3694	135.572	HSPA8;PSMA3;PSMA2;PPT1;PSMB8;PSMB9
37	proteasomal ubiquitin-independent protein catabolic process (GO:0010499)	2022-04-24	1.84476e-05	0.000556967	0	0	30.5323	332.82	PSMA3;PSMA2;PSMB8;PSMB9
38	positive regulation of ubiquitin protein ligase activity (GO:1904668)	1982-06-01	1.86474e-05	0.000556967	0	0	12.206	132.921	PSMA3;PSMA2;PSME1;PSME2;PSMB8;PSMB9
39	tumor necrosis factor-mediated signaling pathway (GO:0033209)	7/123	1.92828e-05	0.000561179	0	0	9.38433	101.879	PSMA3;PSMA2;TMSB4X;PSME1;PSME2;PSMB8;PSMB9
40	innate immune response activating cell surface receptor signaling pathway (GO:0002220)	7/124	2.03236e-05	0.000576681	0	0	9.30365	100.514	PSMA3;PSMA2;PSME1;ICAM3;PSME2;PSMB8;PSMB9
41	positive regulation of protein ubiquitination involved in ubiquitin-dependent protein catabolic process (GO:2000060)	1987-06-01	2.61667e-05	0.00072437	0	0	11.4497	120.806	PSMA3;PSMA2;PSME1;PSME2;PSMB8;PSMB9
42	Wnt signaling pathway, planar cell polarity pathway (GO:0060071)	1988-06-01	2.79282e-05	0.000754727	0	0	11.3095	118.589	PSMA3;PSMA2;PSME1;PSME2;PSMB8;PSMB9
43	regulation of establishment of planar polarity (GO:0090175)	1989-06-01	2.97838e-05	0.000785197	0	0	11.1726	116.436	PSMA3;PSMA2;PSME1;PSME2;PSMB8;PSMB9
44	cellular response to hypoxia (GO:0071456)	7/132	3.04394e-05	0.000785197	0	0	8.70469	90.5268	PSMA3;RGCC;PSMA2;PSME1;PSME2;PSMB8;PSMB9
45	regulation of mitotic cell cycle phase transition (GO:1901990)	8/184	3.42317e-05	0.000863399	0	0	7.10317	73.0374	PSMA3;RGCC;PSMA2;PSME1;PSME2;DYNLL1;PSMB8;PSMB9
46	regulation of transcription from RNA polymerase II promoter in response to stress (GO:0043618)	1993-06-01	3.8223e-05	0.00094311	0	0	10.6568	108.402	PSMA3;PSMA2;PSME1;PSME2;PSMB8;PSMB9
47	interleukin-1-mediated signaling pathway (GO:0070498)	1995-06-01	4.31079e-05	0.00104101	0	0	10.4163	104.702	PSMA3;PSMA2;PSME1;PSME2;PSMB8;PSMB9
48	positive regulation of Wnt signaling pathway (GO:0030177)	7/140	4.43769e-05	0.00104933	0	0	8.17779	81.9642	PSMA3;PSMA2;PSME1;PSME2;NRARP;PSMB8;PSMB9
49	negative regulation of mRNA splicing, via spliceosome (GO:0048025)	2022-03-13	8.00738e-05	0.00185477	0	0	45.4718	428.915	C1QBP;SAP18;SRSF7
50	MAPK cascade (GO:0000165)	9/278	0.000109212	0.00247912	0	0	5.24529	47.8487	PSMA3;CAMK2D;PSMA2;PSME1;PEBP1;PSME2;MBP;PSMB8;PSMB9
51	negative regulation of mRNA processing (GO:0050686)	2022-03-15	0.000126146	0.00280736	0	0	37.8893	340.173	C1QBP;SAP18;SRSF7
52	regulation of interferon-gamma production (GO:0032649)	1943-04-01	0.000194145	0.00423759	0	0	15.6426	133.696	C1QBP;HLA-DPB1;HSPD1;HLA-DPA1
53	non-canonical Wnt signaling pathway (GO:0035567)	6/127	0.000215322	0.00460038	0	0	7.64915	64.5846	PSMA3;PSMA2;PSME1;PSME2;PSMB8;PSMB9
54	regulation of peptidase activity (GO:0052547)	2022-03-18	0.000222926	0.00460038	0	0	30.3069	254.841	CST3;PSMA3;PSMB8
55	negative regulation of RNA splicing (GO:0033119)	2022-03-18	0.000222926	0.00460038	0	0	30.3069	254.841	C1QBP;SAP18;SRSF7
56	mitochondrial ATP synthesis coupled electron transport (GO:0042775)	1985-05-01	0.000267461	0.00542086	0	0	9.58624	78.8616	NDUFA4;NDUFC2;NDUFV2;COX7C;COX5A
57	cellular response to tumor necrosis factor (GO:0071356)	7/194	0.000337215	0.00671472	0	0	5.80037	46.3727	PSMA3;PSMA2;TMSB4X;PSME1;PSME2;PSMB8;PSMB9
58	regulation of primary metabolic process (GO:0080090)	6/139	0.000350371	0.006773	0	0	6.95477	55.3357	PSMA3;PSMA2;PSME1;PSME2;PSMB8;PSMB9
59	positive regulation of leukocyte cell-cell adhesion (GO:1903039)	2022-03-21	0.000358044	0.006773	0	0	25.2519	200.37	HLA-DPB1;HSPD1;HLA-DPA1
60	mitochondrial electron transport, cytochrome c to oxygen (GO:0006123)	2022-03-21	0.000358044	0.006773	0	0	25.2519	200.37	NDUFA4;COX5A;COX7C
61	proteolysis involved in cellular protein catabolic process (GO:0051603)	1993-05-01	0.00040606	0.00743247	0	0	8.71124	68.0262	PSMA3;PSMA2;CPVL;PSMB8;PSMB9
62	glutathione derivative biosynthetic process (GO:1901687)	2022-03-22	0.000412551	0.00743247	0	0	23.9217	186.425	GSTP1;ESD;MGST2
63	glutathione derivative metabolic process (GO:1901685)	2022-03-22	0.000412551	0.00743247	0	0	23.9217	186.425	GSTP1;ESD;MGST2
64	respiratory electron transport chain (GO:0022904)	1994-05-01	0.000426591	0.00756532	0	0	8.61293	66.8336	NDUFA4;NDUFC2;NDUFV2;COX7C;COX5A
65	negative regulation of canonical Wnt signaling pathway (GO:0090090)	6/148	0.000489406	0.00854578	0	0	6.511	49.6289	PSMA3;PSMA2;PSME1;PSME2;PSMB8;PSMB9
66	cellular response to interleukin-1 (GO:0071347)	6/150	0.000525442	0.00903601	0	0	6.41992	48.4786	PSMA3;PSMA2;PSME1;PSME2;PSMB8;PSMB9
67	positive regulation of endopeptidase activity (GO:0010950)	2022-03-24	0.000536927	0.0090957	0	0	21.6412	162.951	PSME1;PSME2;MBP
68	regulation of canonical Wnt signaling pathway (GO:0060828)	7/213	0.000589855	0.00984537	0	0	5.2603	39.1137	PSMA3;PSMA2;PSME1;PSME2;NRARP;PSMB8;PSMB9
69	negative regulation of Wnt signaling pathway (GO:0030178)	6/174	0.00113971	0.0187473	0	0	5.49609	37.2469	PSMA3;PSMA2;PSME1;PSME2;PSMB8;PSMB9
70	membrane lipid catabolic process (GO:0046466)	2022-02-08	0.00121504	0.0191537	0	0	50.1515	336.666	PPT1;MGST2
71	immunoglobulin mediated immune response (GO:0016064)	2022-02-08	0.00121504	0.0191537	0	0	50.1515	336.666	CD74;HLA-DQB1
72	B cell mediated immunity (GO:0019724)	2022-02-08	0.00121504	0.0191537	0	0	50.1515	336.666	CD74;HSPD1
73	Fc-epsilon receptor signaling pathway (GO:0038095)	6/182	0.00143471	0.0223069	0	0	5.24414	34.3323	PSMA3;PSMA2;PSME1;PSME2;PSMB8;PSMB9
74	Fc receptor signaling pathway (GO:0038093)	6/183	0.00147533	0.0226284	0	0	5.21425	33.991	PSMA3;PSMA2;PSME1;PSME2;PSMB8;PSMB9
75	regulation of cell communication by electrical coupling involved in cardiac conduction (GO:1901844)	2022-02-09	0.00155534	0.0235375	0	0	42.9848	277.943	CAMK2D;CALM2
76	protein deubiquitination (GO:0016579)	7/257	0.00175377	0.0261911	0	0	4.32479	27.4451	SNX3;PSMA3;PSMA2;PSME1;PSME2;PSMB8;PSMB9
77	regulation of cysteine-type endopeptidase activity (GO:2000116)	1936-03-01	0.00178623	0.0263296	0	0	13.7634	87.0897	CST3;IFI16;PSMB9
78	protein modification by small protein removal (GO:0070646)	7/261	0.00191398	0.0278097	0	0	4.25581	26.6353	SNX3;PSMA3;PSMA2;PSME1;PSME2;PSMB8;PSMB9
79	membrane raft organization (GO:0031579)	2022-02-10	0.00193565	0.0278097	0	0	37.6098	234.96	PPT1;S100A10
80	negative regulation of endopeptidase activity (GO:0010951)	1983-04-01	0.00235199	0.0333688	0	0	7.70672	46.6449	CST3;SERPINB1;IFI16;SERPINF1
81	regulation of protein dephosphorylation (GO:0035304)	1940-03-01	0.00242398	0.0339657	0	0	12.273	73.9119	PPP1R14B;ENSA;CALM2
82	regulation of substrate adhesion-dependent cell spreading (GO:1900024)	1941-03-01	0.00260264	0.0360244	0	0	11.9494	71.1135	C1QBP;TACSTD2;S100A10
83	vesicle budding from membrane (GO:0006900)	2022-02-12	0.00281414	0.0375771	0	0	30.0848	176.691	SNX3;S100A10
84	positive regulation of peptidase activity (GO:0010952)	2022-02-12	0.00281414	0.0375771	0	0	30.0848	176.691	PSME1;PSME2
85	regulation of cell communication by electrical coupling (GO:0010649)	2022-02-12	0.00281414	0.0375771	0	0	30.0848	176.691	CAMK2D;CALM2
86	positive regulation of interferon-gamma production (GO:0032729)	1943-03-01	0.00298386	0.038485	0	0	11.3508	65.9994	HLA-DPB1;HSPD1;HLA-DPA1
87	substantia nigra development (GO:0021762)	1943-03-01	0.00298386	0.038485	0	0	11.3508	65.9994	MBP;DYNLL1;CALM2
88	response to unfolded protein (GO:0006986)	1943-03-01	0.00298386	0.038485	0	0	11.3508	65.9994	HSPA8;HSPE1;HSPD1
89	regulation of T cell activation (GO:0050863)	1944-03-01	0.00318665	0.0406387	0	0	11.0734	63.6584	HLA-DPB1;HSPD1;HLA-DPA1
90	regulation of interleukin-1 beta production (GO:0032651)	2022-02-13	0.00331125	0.0417585	0	0	27.3485	156.172	IFI16;GSTP1
91	mitochondrial electron transport, NADH to ubiquinone (GO:0006120)	1946-03-01	0.00361711	0.0451145	0	0	10.5573	59.3537	NDUFA4;NDUFC2;NDUFV2
92	positive regulation of cytokine production (GO:0001819)	6/220	0.00369733	0.0456138	0	0	4.30461	24.1065	RGCC;IFI16;HLA-DPB1;CLEC9A;HLA-DPA1;HSPD1

## Sheet: GSEA_RUNX3pos_cDC2
	Term	Overlap	P.value	Adjusted.P.value	Old.P.value	Old.Adjusted.P.value	Odds.Ratio	Combined.Score	Genes
1	antigen processing and presentation of exogenous peptide antigen via MHC class II (GO:0019886)	13/97	2.67921e-13	1.21567e-10	0	0	23.0048	665.946	CD74;HLA-DRB5;IFI30;HLA-DMA;HLA-DMB;HLA-DPB1;HLA-DRA;FCGR2B;HLA-DQA2;HLA-DQA1;HLA-DRB1;HLA-DPA1;HLA-DQB1
2	antigen processing and presentation of exogenous peptide antigen (GO:0002478)	13/97	2.67921e-13	1.21567e-10	0	0	23.0048	665.946	CD74;HLA-DRB5;IFI30;HLA-DMA;HLA-DMB;HLA-DPB1;HLA-DRA;FCGR2B;HLA-DQA2;HLA-DQA1;HLA-DRB1;HLA-DPA1;HLA-DQB1
3	antigen processing and presentation of peptide antigen via MHC class II (GO:0002495)	13/98	3.06987e-13	1.21567e-10	0	0	22.733	654.984	CD74;HLA-DRB5;IFI30;HLA-DMA;HLA-DMB;HLA-DPB1;HLA-DRA;FCGR2B;HLA-DQA2;HLA-DQA1;HLA-DRB1;HLA-DPA1;HLA-DQB1
4	interferon-gamma-mediated signaling pathway (GO:0060333)	1970-10-01	8.59152e-11	2.55168e-08	0	0	24.2574	562.229	HLA-DRB5;IFNGR1;HLA-DPB1;HLA-DRA;IFI30;HLA-DQA2;HLA-DQA1;HLA-DRB1;HLA-DPA1;HLA-DQB1
5	cytokine-mediated signaling pathway (GO:0019221)	23/633	2.11789e-10	5.0321e-08	0	0	5.89913	131.406	IFITM3;IFITM1;HLA-DRB5;RALA;IFITM2;CEBPD;IFNGR1;IL18;FOS;IFI30;PSMB10;PYCARD;HLA-DPB1;PSME2;HLA-DRA;LTB;JUNB;HLA-DQA2;CCL17;HLA-DQA1;HLA-DRB1;HLA-DPA1;HLA-DQB1
6	cellular response to interferon-gamma (GO:0071346)	11/116	8.75453e-10	1.7334e-07	0	0	15.3255	319.633	HLA-DRB5;IFNGR1;HLA-DPB1;HLA-DRA;IFI30;HLA-DQA2;CCL17;HLA-DQA1;HLA-DRB1;HLA-DPA1;HLA-DQB1
7	T cell receptor signaling pathway (GO:0050852)	11/163	3.18539e-08	5.40607e-06	0	0	10.5615	182.314	HLA-DRB5;PAK1;HLA-DPB1;PSME2;HLA-DRA;HLA-DQA2;HLA-DQA1;HLA-DRB1;PSMB10;HLA-DPA1;HLA-DQB1
8	antigen receptor-mediated signaling pathway (GO:0050851)	13/257	5.35717e-08	7.9554e-06	0	0	7.8556	131.52	MEF2C;HLA-DRB5;PSMB10;PAK1;HLA-DPB1;PSME2;HLA-DRA;MNDA;HLA-DQA2;HLA-DQA1;HLA-DRB1;HLA-DPA1;HLA-DQB1
9	positive regulation of lymphocyte proliferation (GO:0050671)	1971-07-01	8.60535e-07	0.000113591	0	0	15.5722	217.476	CD74;MEF2C;HLA-DMB;GPR183;IL18;HLA-DPB1;HLA-DPA1
10	regulation of viral entry into host cell (GO:0046596)	2022-05-26	1.12498e-06	0.000133648	0	0	33.4904	458.743	IFITM3;CD74;IFITM1;IFITM2;GSN
11	negative regulation of viral entry into host cell (GO:0046597)	2022-04-15	3.49413e-06	0.000377366	0	0	50.8143	638.453	IFITM3;IFITM1;GSN;IFITM2
12	response to interferon-alpha (GO:0035455)	2022-04-17	6.02349e-06	0.000596326	0	0	42.9924	516.762	IFITM3;IFITM1;IFITM2;AXL
13	regulation of B cell proliferation (GO:0030888)	1943-05-01	1.48991e-05	0.00126429	0	0	18.492	205.524	CD74;MEF2C;GPR183;MNDA;FCGR2B
14	regulation of interferon-gamma production (GO:0032649)	1943-05-01	1.48991e-05	0.00126429	0	0	18.492	205.524	PYCARD;AXL;IL18;HLA-DPB1;HLA-DPA1
15	regulation of T cell activation (GO:0050863)	1944-05-01	1.67109e-05	0.00132351	0	0	18.0169	198.176	PYCARD;PRELID1;GSN;HLA-DPB1;HLA-DPA1
16	immunoglobulin mediated immune response (GO:0016064)	2022-03-08	2.07755e-05	0.00154258	0	0	83.2825	897.93	CD74;FCGR2B;HLA-DQB1
17	positive regulation of peptidase activity (GO:0010952)	2022-03-12	7.98858e-05	0.00518141	0	0	46.2587	436.447	PRELID1;PSME2;CTSH
18	positive regulation of T cell proliferation (GO:0042102)	1961-05-01	8.28677e-05	0.00518141	0	0	12.5367	117.823	PYCARD;HLA-DMB;IL18;HLA-DPB1;HLA-DPA1
19	negative regulation of viral life cycle (GO:1903901)	1961-05-01	8.28677e-05	0.00518141	0	0	12.5367	117.823	IFITM3;IFITM1;IFITM2;GSN;BANF1
20	response to interferon-gamma (GO:0034341)	1968-05-01	0.000139379	0.00827908	0	0	11.1398	98.9028	IFITM3;IFITM1;IFITM2;CCL17;HLA-DPA1
21	neutrophil degranulation (GO:0043312)	12/479	0.000210378	0.0119014	0	0	3.71766	31.476	PYCARD;PLAC8;VAMP8;CST3;GSN;GDI2;COTL1;NME2;CTSH;MNDA;LAMTOR2;APRT
22	neutrophil activation involved in immune response (GO:0002283)	12/483	0.000227018	0.012259	0	0	3.68533	30.9217	PYCARD;PLAC8;VAMP8;CST3;GSN;GDI2;COTL1;NME2;CTSH;MNDA;LAMTOR2;APRT
23	neutrophil mediated immunity (GO:0002446)	12/487	0.000244769	0.0126429	0	0	3.65354	30.3799	PYCARD;PLAC8;VAMP8;CST3;GSN;GDI2;COTL1;NME2;CTSH;MNDA;LAMTOR2;APRT
24	antigen processing and presentation of exogenous peptide antigen via MHC class I (GO:0042590)	1978-05-01	0.000266259	0.0128089	0	0	9.60896	79.0917	VAMP8;CD207;PSME2;IFI30;PSMB10
25	positive regulation of interferon-gamma production (GO:0032729)	1943-04-01	0.000269548	0.0128089	0	0	14.312	117.627	PYCARD;IL18;HLA-DPB1;HLA-DPA1
26	response to interferon-beta (GO:0035456)	2022-03-19	0.000338915	0.0154858	0	0	26.0114	207.825	IFITM3;IFITM1;IFITM2
27	positive regulation of leukocyte cell-cell adhesion (GO:1903039)	2022-03-21	0.000460228	0.02025	0	0	23.1189	177.641	PYCARD;HLA-DPB1;HLA-DPA1
28	negative regulation of viral genome replication (GO:0045071)	1950-04-01	0.000483514	0.0205148	0	0	12.1298	92.6043	IFITM3;IFITM1;IFITM2;BANF1
29	negative regulation of actin filament polymerization (GO:0030837)	2022-03-22	0.000530055	0.021061	0	0	21.901	165.189	GSN;PFN1;TMSB10
30	cellular response to cytokine stimulus (GO:0071345)	11/456	0.000531844	0.021061	0	0	3.55387	26.7932	PYCARD;CEBPD;IFNGR1;AXL;IL18;CXCR4;CIB1;FOS;JUNB;CCL17;HLA-DPA1
31	positive regulation of endopeptidase activity (GO:0010950)	2022-03-24	0.00068924	0.0264134	0	0	19.8132	144.238	PYCARD;PRELID1;PSME2
32	negative regulation of membrane potential (GO:0045837)	2022-02-06	0.000778773	0.0289119	0	0	68.9236	493.341	PRELID1;ARL6IP5
33	regulation of apoptotic process (GO:0042981)	15/815	0.000927797	0.0334007	0	0	2.72719	19.0432	CD74;MEF2C;PRELID1;NME2;CIB1;PARK7;HIGD2A;PYCARD;PAK1;TCTN3;AXL;APEX1;ARL6IP5;CTSH;MNDA
34	MAPK cascade (GO:0000165)	8/278	0.00101724	0.0355436	0	0	4.20483	28.9741	PTGER4;MEF2C;PEA15;IL18;PSME2;CTSH;LAMTOR2;PSMB10
35	regulation of viral genome replication (GO:0045069)	1963-04-01	0.00116225	0.03945	0	0	9.45094	63.8638	IFITM3;IFITM1;IFITM2;BANF1
36	negative regulation of lymphocyte proliferation (GO:0050672)	2022-03-29	0.00121155	0.039981	0	0	15.9989	107.447	LST1;MNDA;FCGR2B
37	positive regulation of B cell proliferation (GO:0030890)	2022-03-30	0.001339	0.0429929	0	0	15.4056	101.921	CD74;MEF2C;GPR183
38	positive regulation of protein homodimerization activity (GO:0090073)	2022-02-08	0.00143983	0.0438593	0	0	45.9444	300.625	MEF2C;PARK7
39	B cell mediated immunity (GO:0019724)	2022-02-08	0.00143983	0.0438593	0	0	45.9444	300.625	CD74;FCGR2B
40	positive regulation of T cell activation (GO:0050870)	1968-04-01	0.00154494	0.0458847	0	0	8.71039	56.3803	PYCARD;HLA-DMB;HLA-DPB1;HLA-DPA1
41	positive regulation of hydrolase activity (GO:0051345)	6/172	0.00166693	0.0483002	0	0	5.08296	32.5145	GABARAPL2;RGS1;CTSH;SSBP1;PFN1;CCL17
42	entry into host cell (GO:0030260)	1933-03-01	0.00177088	0.0497435	0	0	13.8629	87.8395	VAMP8;AXL;CXCR4
43	mature B cell differentiation involved in immune response (GO:0002313)	2022-02-09	0.00184235	0.0497435	0	0	39.379	247.958	GPR183;FCGR2B
44	regulation of cysteine-type endopeptidase activity involved in apoptotic signaling pathway (GO:2001267)	2022-02-09	0.00184235	0.0497435	0	0	39.379	247.958	GSN;PARK7

## Sheet: GSEA_ISG_mono
	Term	Overlap	P.value	Adjusted.P.value	Old.P.value	Old.Adjusted.P.value	Odds.Ratio	Combined.Score	Genes
1	cellular response to type I interferon (GO:0071357)	24/65	1.09078e-35	7.04645e-33	0	0	98.3067	7914.04	IFITM3;IFITM1;IFITM2;RSAD2;STAT1;MX2;STAT2;MX1;IFI6;ADAR;ISG15;IFI35;IFIT1;IFIT3;IFIT2;OASL;BST2;ISG20;OAS1;IFI27;OAS2;OAS3;IRF7;XAF1
2	type I interferon signaling pathway (GO:0060337)	24/65	1.09078e-35	7.04645e-33	0	0	98.3067	7914.04	IFITM3;IFITM1;IFITM2;RSAD2;STAT1;MX2;STAT2;MX1;IFI6;ADAR;ISG15;IFI35;IFIT1;IFIT3;IFIT2;OASL;BST2;ISG20;OAS1;IFI27;OAS2;OAS3;IRF7;XAF1
3	cytokine-mediated signaling pathway (GO:0019221)	42/633	2.92183e-29	1.25833e-26	0	0	13.6923	899.621	IFITM3;IFITM1;CXCL9;IFITM2;IFI6;IL27;ADAR;IFI35;IFIT1;IFIT3;IFIT2;TNFSF13B;OASL;CCL8;CCL2;JAK2;FCGR1A;HLA-DQA2;GBP1;TRIM22;CCR1;TGFB1;RSAD2;STAT1;MX2;STAT2;MX1;ISG15;PML;PSMB9;ISG20;BST2;CXCL10;CXCL11;PSMA4;IFI27;OAS1;OAS2;OAS3;IRF7;PSME2;XAF1
4	negative regulation of viral life cycle (GO:1903901)	19/61	9.89121e-27	2.65255e-24	0	0	72.8811	4363.99	IFITM3;IFITM1;IFITM2;RSAD2;MX1;EIF2AK2;ISG15;ZC3HAV1;IFIT1;PML;OASL;BST2;ISG20;PARP10;OAS1;IFI16;OAS2;OAS3;APOBEC3A
5	negative regulation of viral genome replication (GO:0045071)	18/50	1.02653e-26	2.65255e-24	0	0	89.9365	5381.89	IFITM3;IFITM1;IFITM2;RSAD2;MX1;EIF2AK2;ISG15;ZC3HAV1;IFIT1;OASL;BST2;ISG20;PARP10;OAS1;IFI16;OAS2;OAS3;APOBEC3A
6	regulation of viral genome replication (GO:0045069)	19/63	2.01826e-26	4.34598e-24	0	0	69.5613	4115.6	IFITM3;IFITM1;IFITM2;RSAD2;MX1;EIF2AK2;ADAR;ISG15;ZC3HAV1;IFIT1;OASL;BST2;ISG20;PARP10;OAS1;IFI16;OAS2;OAS3;APOBEC3A
7	response to cytokine (GO:0034097)	17/138	1.28771e-16	2.37674e-14	0	0	22.1837	811.67	IFITM3;IFITM1;IFITM2;GCH1;STAT1;MX2;MX1;EIF2AK2;CXCR4;ISG15;ADAR;PML;AES;BST2;LGALS9;XAF1;JAK2
8	cellular response to interferon-gamma (GO:0071346)	15/116	4.12701e-15	6.66511e-13	0	0	23.104	765.233	STAT1;PML;OASL;CCL8;OAS1;OAS2;OAS3;IRF7;CCL2;LGALS9;JAK2;FCGR1A;HLA-DQA2;GBP1;TRIM22
9	interferon-gamma-mediated signaling pathway (GO:0060333)	1970-12-01	7.65561e-14	1.09901e-11	0	0	31.5119	951.684	OAS1;OAS2;STAT1;OAS3;IRF7;JAK2;FCGR1A;GBP1;HLA-DQA2;TRIM22;PML;OASL
10	response to interferon-alpha (GO:0035455)	2022-08-17	1.21825e-13	1.57398e-11	0	0	131.668	3915.31	IFITM3;BST2;IFITM1;IFITM2;AXL;MX2;EIF2AK2;ADAR
11	response to interferon-beta (GO:0035456)	2022-07-19	3.67593e-11	4.31755e-09	0	0	85.7543	2060.39	IFITM3;BST2;IFITM1;IFITM2;PNPT1;STAT1;XAF1
12	response to interferon-gamma (GO:0034341)	1968-09-01	1.22606e-09	1.32005e-07	0	0	22.7082	465.959	IFITM3;BST2;IFITM1;IFITM2;CCL8;GCH1;STAT1;CCL2;LGALS9
13	regulation of nuclease activity (GO:0032069)	2022-04-06	3.61312e-08	3.59089e-06	0	0	287.768	4931.23	OAS1;OAS2;OAS3;OASL
14	regulation of defense response to virus by host (GO:0050691)	2022-06-30	5.94385e-08	5.48532e-06	0	0	36.4596	606.626	DTX3L;DDX58;STAT1;LILRB1;IFIT1;PARP9
15	regulation of interferon-alpha production (GO:0032647)	2022-05-16	6.8942e-08	5.93821e-06	0	0	65.8494	1085.86	IFIH1;STAT1;DDX58;IRF7;HAVCR2
16	negative regulation of cytokine production (GO:0001818)	9/110	8.98076e-08	7.25197e-06	0	0	13.237	214.779	HERC5;IFIH1;DDX58;AXL;UBE2L6;ISG15;LILRB1;LGALS9;HAVCR2
17	negative regulation of macromolecule metabolic process (GO:0010605)	9/124	2.52356e-07	1.9179e-05	0	0	11.6173	176.495	CCR1;PARP10;MSR1;TGFB1;LGALS9;PARP14;PARP9;HAVCR2;AES
18	positive regulation of defense response to virus by host (GO:0002230)	2022-05-21	3.12133e-07	2.24042e-05	0	0	45.26	677.988	DTX3L;STAT1;DDX58;LILRB1;PARP9
19	STAT cascade (GO:0097696)	2022-05-22	4.01637e-07	2.73113e-05	0	0	42.5955	627.335	STAT1;STAT2;CCL2;NMI;JAK2
20	negative regulation of type I interferon production (GO:0032480)	1944-06-01	6.51242e-07	4.20702e-05	0	0	23.0108	327.775	IFIH1;HERC5;DDX58;UBE2L6;ISG15;HAVCR2
21	positive regulation of tumor necrosis factor secretion (GO:1904469)	2022-04-11	7.73236e-07	4.75724e-05	0	0	82.1988	1156.76	IFIH1;DDX58;LGALS9;HAVCR2
22	positive regulation of tumor necrosis factor production (GO:0032760)	1947-06-01	9.73443e-07	5.71676e-05	0	0	21.3239	295.174	IFIH1;TLR1;DDX58;LGALS9;JAK2;HAVCR2
23	antigen processing and presentation of exogenous peptide antigen via MHC class I, TAP-dependent (GO:0002479)	1975-07-01	1.03998e-06	5.84196e-05	0	0	15.0904	207.89	PSMA4;NCF1;TAP1;CYBB;PSME2;FCGR1A;PSMB9
24	antigen processing and presentation of exogenous peptide antigen via MHC class I (GO:0042590)	1978-07-01	1.35996e-06	7.32113e-05	0	0	14.4506	195.199	PSMA4;NCF1;TAP1;CYBB;PSME2;FCGR1A;PSMB9
25	response to lipopolysaccharide (GO:0032496)	9/155	1.6591e-06	8.57424e-05	0	0	9.13627	121.597	CXCL10;CXCL11;CXCL9;GCH1;AXL;CCL2;LILRB1;LGALS9;JAK2
26	chemokine-mediated signaling pathway (GO:0070098)	1952-06-01	1.79267e-06	8.90821e-05	0	0	19.0013	251.421	CCR1;CXCL10;CXCL9;CXCL11;CCL8;CCL2
27	inflammatory response (GO:0006954)	11/252	1.905e-06	9.11577e-05	0	0	6.83498	90.0237	CXCL10;CXCL11;CXCL9;TGFB1;CCL8;CYBB;CXCR4;CCL2;FPR3;LGALS9;NMI
28	regulation of type I interferon production (GO:0032479)	1985-07-01	2.438e-06	0.000112496	0	0	13.1491	169.943	HERC5;IFIH1;IFI16;DDX58;IRF7;UBE2L6;ISG15
29	regulation of tumor necrosis factor secretion (GO:1904467)	2022-04-15	3.1285e-06	0.00013938	0	0	52.2978	662.872	IFIH1;DDX58;LGALS9;HAVCR2
30	positive regulation of intracellular signal transduction (GO:1902533)	14/479	8.27166e-06	0.000356233	0	0	4.56153	53.3821	CXCL9;TGFB1;NCF1;EIF2AK2;SECTM1;BST2;CXCL10;CXCL11;AXL;TNFSF10;LGALS9;RBCK1;JAK2;TRIM22
31	positive regulation of interferon-alpha production (GO:0032727)	2022-04-19	8.68956e-06	0.000362158	0	0	38.344	446.837	IFIH1;DDX58;STAT1;IRF7
32	JAK-STAT cascade (GO:0007259)	1940-05-01	9.05615e-06	0.000365642	0	0	20.6705	240.027	STAT1;STAT2;CCL2;NMI;JAK2
33	regulation of innate immune response (GO:0045088)	1969-06-01	9.56144e-06	0.000374345	0	0	13.862	160.214	GBP5;IFI16;STAT1;STAT2;PARP9;USP18
34	negative regulation of interferon-gamma production (GO:0032689)	2022-04-20	1.08022e-05	0.000398755	0	0	35.9457	411.066	AXL;LILRB1;LGALS9;HAVCR2
35	regulation of response to cytokine stimulus (GO:0060759)	2022-04-20	1.08022e-05	0.000398755	0	0	35.9457	411.066	IFIH1;DDX58;PARP9;AES
36	regulation by virus of viral protein levels in host cell (GO:0046719)	2022-03-07	1.20109e-05	0.000419408	0	0	107.126	1213.7	DYNLT1;STAT1;IFIT1
37	response to type I interferon (GO:0034340)	2022-03-07	1.20109e-05	0.000419408	0	0	107.126	1213.7	MX1;ISG15;IFIT1
38	regulation of interferon-gamma production (GO:0032649)	1943-05-01	1.30236e-05	0.000442804	0	0	19.0357	214.128	AXL;LILRB1;ISG15;LGALS9;HAVCR2
39	lymphocyte chemotaxis (GO:0048247)	1944-05-01	1.46099e-05	0.000483998	0	0	18.5467	206.495	CXCL10;CXCL9;CXCL11;CCL8;CCL2
40	regulation of interferon-gamma-mediated signaling pathway (GO:0060334)	2022-04-22	1.61302e-05	0.000521006	0	0	31.9485	352.546	STAT1;PARP14;PARP9;JAK2
41	positive regulation of cAMP-mediated signaling (GO:0043950)	2022-03-08	1.91175e-05	0.000602434	0	0	85.6964	931.083	CXCL10;CXCL11;CXCL9
42	cellular response to cytokine stimulus (GO:0071345)	13/456	2.29075e-05	0.000704678	0	0	4.41659	47.1871	CCR1;PNPT1;TGFB1;STAT1;STAT2;CXCR4;IFIT1;CXCL10;CCL8;AXL;CCL2;LGALS9;JAK2
43	regulation of viral entry into host cell (GO:0046596)	2022-04-26	3.22469e-05	0.000968908	0	0	26.1344	270.284	IFITM3;IFITM1;IFITM2;LGALS9
44	T cell chemotaxis (GO:0010818)	2022-03-10	4.05411e-05	0.00116398	0	0	61.2055	618.984	CXCL10;CXCL11;CXCL9
45	regulation of dendritic cell apoptotic process (GO:2000668)	2022-03-10	4.05411e-05	0.00116398	0	0	61.2055	618.984	AXL;LILRB1;LGALS9
46	regulation of cytokine-mediated signaling pathway (GO:0001959)	1990-06-01	4.39553e-05	0.00123155	0	0	10.3855	104.191	STAT1;AXL;STAT2;RBCK1;JAK2;USP18
47	regulation of gene expression (GO:0010468)	20/1037	4.4801e-05	0.00123155	0	0	3.03706	30.4109	CCR1;MSR1;TGFB1;WARS;SP110;DDX58;LILRB1;BAZ1A;PARP14;PARP9;RUNX3;PML;AES;PARP10;IFI16;HIVEP3;LGALS9;ATF5;TRIM22;HAVCR2
48	interleukin-27-mediated signaling pathway (GO:0070106)	2022-03-11	5.54541e-05	0.00149264	0	0	53.5522	524.809	STAT1;IL27;JAK2
49	response to lipid (GO:0033993)	7/140	6.41607e-05	0.00169175	0	0	7.69006	74.2407	CXCL10;CXCL11;CXCL9;TGFB1;GCH1;LGALS9;JAK2
50	response to molecule of bacterial origin (GO:0002237)	1998-06-01	7.09417e-05	0.00182755	0	0	9.47858	90.5551	CXCL10;CXCL11;CXCL9;GCH1;LGALS9;JAK2
51	positive regulation of leukocyte chemotaxis (GO:0002690)	1961-05-01	7.26525e-05	0.00182755	0	0	12.9054	122.986	CCR1;CXCL10;CXCL9;CXCL11;LGALS9
52	negative regulation of leukocyte apoptotic process (GO:2000107)	2022-03-12	7.35545e-05	0.00182755	0	0	47.5995	453.028	AXL;IRF7;LILRB1
53	cellular response to tumor necrosis factor (GO:0071356)	8/194	7.51163e-05	0.00183114	0	0	6.31424	59.963	PSMA4;CCL8;STAT1;PSME2;CCL2;JAK2;TNFSF13B;PSMB9
54	positive regulation of type I interferon production (GO:0032481)	1962-05-01	7.85776e-05	0.00188004	0	0	12.6783	119.828	IFIH1;IFI16;DDX58;STAT1;IRF7
55	cellular response to exogenous dsRNA (GO:0071360)	2022-03-13	9.5124e-05	0.00219465	0	0	42.8374	396.689	IFIH1;DDX58;IFIT1
56	regulation of cAMP metabolic process (GO:0030814)	2022-03-13	9.5124e-05	0.00219465	0	0	42.8374	396.689	CXCL10;CXCL9;CXCL11
57	regulation of nucleocytoplasmic transport (GO:0046822)	2022-03-14	0.000120438	0.00257765	0	0	38.9411	351.419	TGFB1;IFI27;MX2
58	positive regulation of response to cytokine stimulus (GO:0060760)	2022-03-14	0.000120438	0.00257765	0	0	38.9411	351.419	IFIH1;DDX58;AXL
59	positive regulation of purine nucleotide metabolic process (GO:1900544)	2022-03-14	0.000120438	0.00257765	0	0	38.9411	351.419	CXCL10;CXCL9;CXCL11
60	regulation of response to interferon-gamma (GO:0060330)	2022-03-14	0.000120438	0.00257765	0	0	38.9411	351.419	STAT1;PARP9;JAK2
61	regulation of cytokine production (GO:0001817)	6/108	0.0001217	0.00257765	0	0	8.54498	77.0241	IFIH1;IFI16;DDX58;IRF7;EIF2AK2;ISG15
62	negative regulation of gene expression (GO:0010629)	14/618	0.000132172	0.00275429	0	0	3.4866	31.1402	CCR1;MSR1;PNPT1;TGFB1;EIF2AK2;PARP14;PARP9;PML;AES;PARP10;IFI16;LGALS9;ATF5;HAVCR2
63	negative regulation of viral entry into host cell (GO:0046597)	2022-03-15	0.000149766	0.00302339	0	0	35.6942	314.339	IFITM3;IFITM1;IFITM2
64	positive regulation of cysteine-type endopeptidase activity involved in apoptotic signaling pathway (GO:2001269)	2022-03-15	0.000149766	0.00302339	0	0	35.6942	314.339	TNFSF10;LGALS9;JAK2
65	regulation of RNA metabolic process (GO:0051252)	1939-04-01	0.000165161	0.00328289	0	0	16.4166	142.965	OAS1;OAS2;OAS3;OASL
66	positive regulation of cytokine secretion (GO:0050715)	1973-05-01	0.000171345	0.00335422	0	0	10.6215	92.1079	IFIH1;TLR1;DDX58;LGALS9;HAVCR2
67	positive regulation of cytokine production (GO:0001819)	8/220	0.000179204	0.00338448	0	0	5.53253	47.729	GBP5;TGFB1;IFI16;DDX58;IRF7;EIF2AK2;LGALS9;HAVCR2
68	T cell migration (GO:0072678)	2022-03-16	0.00018337	0.00338448	0	0	32.9469	283.475	CXCL10;CXCL9;CXCL11
69	positive regulation of cyclic nucleotide metabolic process (GO:0030801)	2022-03-16	0.00018337	0.00338448	0	0	32.9469	283.475	CXCL10;CXCL9;CXCL11
70	cellular response to dsRNA (GO:0071359)	2022-03-16	0.00018337	0.00338448	0	0	32.9469	283.475	IFIH1;DDX58;IFIT1
71	positive regulation of interleukin-6 secretion (GO:2000778)	2022-03-17	0.000221508	0.00403081	0	0	30.592	257.433	IFIH1;DDX58;LGALS9
72	positive regulation of interleukin-6 production (GO:0032755)	1943-04-01	0.00024242	0.0043501	0	0	14.7298	122.624	IFIH1;TLR1;DDX58;LGALS9
73	tumor necrosis factor-mediated signaling pathway (GO:0033209)	6/123	0.000247772	0.00438522	0	0	7.44382	61.806	PSMA4;STAT1;PSME2;JAK2;TNFSF13B;PSMB9
74	regulation of cAMP-mediated signaling (GO:0043949)	2022-03-18	0.00026443	0.0046168	0	0	28.5511	235.202	CXCL10;CXCL9;CXCL11
75	negative regulation of cell proliferation (GO:0008285)	10/363	0.000273197	0.00470628	0	0	4.18598	34.3473	PARP10;IFITM1;TGFB1;WARS;EIF2AK2;ATF5;JAK2;RUNX3;IFIT3;PML
76	negative regulation of binding (GO:0051100)	1982-05-01	0.000295768	0.00502806	0	0	9.37577	76.1869	IFI16;IFIT1;JAK2;IFIT2;AES
77	protein ADP-ribosylation (GO:0006471)	2022-03-19	0.000312381	0.00524152	0	0	26.7653	216.03	PARP10;PARP14;PARP9
78	positive regulation of chemotaxis (GO:0050921)	1948-04-01	0.000371872	0.00615972	0	0	13.0527	103.077	CXCL10;CXCL9;CXCL11;TGFB1
79	regulation of ERK1 and ERK2 cascade (GO:0070372)	8/247	0.000391102	0.00639624	0	0	4.90077	38.4541	CCR1;TGFB1;CCL8;AXL;CCL2;LGALS9;GBP1;SCIMP
80	negative regulation of cellular process (GO:0048523)	12/534	0.000435029	0.00694385	0	0	3.41927	26.4655	BST2;IFITM1;TGFB1;WARS;EIF2AK2;LILRB1;ATF5;JAK2;RUNX3;IFIT3;APOBEC3A;PML
81	blood circulation (GO:0008015)	1950-04-01	0.000435334	0.00694385	0	0	12.4839	96.6181	CXCL10;STAT1;MYOF;SERPING1
82	cellular response to lipopolysaccharide (GO:0071222)	1991-05-01	0.000479043	0.00754784	0	0	8.39077	64.1367	CXCL10;TGFB1;AXL;CCL2;LILRB1
83	positive regulation of ERK1 and ERK2 cascade (GO:0070374)	7/201	0.000591033	0.00920017	0	0	5.25575	39.0693	CCR1;TGFB1;CCL8;AXL;CCL2;LGALS9;SCIMP
84	regulation of I-kappaB kinase/NF-kappaB signaling (GO:0043122)	7/204	0.000645217	0.00992405	0	0	5.17492	38.0146	BST2;STAT1;TNFSF10;SECTM1;LGALS9;RBCK1;TRIM22
85	cellular defense response (GO:0006968)	1956-04-01	0.000671817	0.0102116	0	0	11.0401	80.654	CXCL9;TYROBP;NCF1;MNDA
86	positive regulation of calcium ion transmembrane transport (GO:1904427)	2022-03-25	0.000718705	0.0103491	0	0	19.4598	140.851	CXCL10;CXCL9;CXCL11
87	macrophage derived foam cell differentiation (GO:0010742)	2022-02-06	0.000736936	0.0103491	0	0	70.9071	511.454	TGFB1;STAT1
88	regulation of interleukin-10 secretion (GO:2001179)	2022-02-06	0.000736936	0.0103491	0	0	70.9071	511.454	LILRB1;LGALS9
89	positive regulation of interferon-alpha secretion (GO:1902741)	2022-02-06	0.000736936	0.0103491	0	0	70.9071	511.454	IFIH1;DDX58
90	regulation of interleukin-12 secretion (GO:2001182)	2022-02-06	0.000736936	0.0103491	0	0	70.9071	511.454	LILRB1;LGALS9
91	regulation of interferon-alpha secretion (GO:1902739)	2022-02-06	0.000736936	0.0103491	0	0	70.9071	511.454	IFIH1;DDX58
92	foam cell differentiation (GO:0090077)	2022-02-06	0.000736936	0.0103491	0	0	70.9071	511.454	TGFB1;STAT1
93	positive regulation of interferon-beta production (GO:0032728)	2022-03-26	0.000808244	0.0111091	0	0	18.6128	132.535	IFIH1;DDX58;IRF7
94	positive regulation of cAMP metabolic process (GO:0030816)	2022-03-26	0.000808244	0.0111091	0	0	18.6128	132.535	CXCL10;CXCL9;CXCL11
95	MAPK cascade (GO:0000165)	8/278	0.000849341	0.011551	0	0	4.33123	30.6264	MEF2A;TGFB1;PSMA4;PSME2;CCL2;LGALS9;JAK2;PSMB9
96	regulation of protein localization to nucleus (GO:1900180)	2022-03-27	0.000904569	0.012174	0	0	17.8363	124.998	TGFB1;DTX3L;PARP9
97	regulation of dendritic cell differentiation (GO:2001198)	2022-02-07	0.00102691	0.0135384	0	0	56.7229	390.322	LILRB1;LGALS9
98	negative regulation of dendritic cell apoptotic process (GO:2000669)	2022-02-07	0.00102691	0.0135384	0	0	56.7229	390.322	AXL;LILRB1
99	positive regulation of MAPK cascade (GO:0043410)	8/289	0.00108992	0.0140511	0	0	4.15935	28.3736	CCR1;TGFB1;CCL8;AXL;EIF2AK2;CCL2;LGALS9;SCIMP
100	positive regulation of I-kappaB kinase/NF-kappaB signaling (GO:0043123)	6/163	0.00109842	0.0140511	0	0	5.53606	37.7221	BST2;TNFSF10;SECTM1;LGALS9;RBCK1;TRIM22
101	T cell receptor signaling pathway (GO:0050852)	6/163	0.00109842	0.0140511	0	0	5.53606	37.7221	FYB1;PSMA4;PSME2;RBCK1;HLA-DQA2;PSMB9
102	positive regulation of gene expression (GO:0010628)	14/771	0.00119576	0.0151462	0	0	2.7598	18.5707	TGFB1;WARS;NCF1;DTX3L;DDX58;STAT1;LILRB1;PARP9;RUNX3;IRF7;HIVEP3;LGALS9;ATF5;YWHAH
103	regulation of leukocyte chemotaxis (GO:0002688)	2022-03-30	0.00123619	0.0153571	0	0	15.8521	106.141	CXCL10;CXCL9;CXCL11
104	mitochondrion organization (GO:0007005)	6/167	0.00124426	0.0153571	0	0	5.39742	36.1045	MEF2A;PNPT1;MX2;MX1;IFIT2;TYMP
105	negative regulation of epithelial cell proliferation (GO:0050680)	1966-04-01	0.00124806	0.0153571	0	0	9.25479	61.879	TGFB1;STAT1;VASH1;RUNX3
106	positive regulation of release of sequestered calcium ion into cytosol (GO:0051281)	2022-03-31	0.00136157	0.0163036	0	0	15.2852	100.869	CXCL10;CXCL9;CXCL11
107	negative regulation of leukocyte mediated cytotoxicity (GO:0001911)	2022-02-08	0.00136284	0.0163036	0	0	47.2667	311.874	LILRB1;LGALS9
108	positive regulation of chromatin binding (GO:0035563)	2022-02-08	0.00136284	0.0163036	0	0	47.2667	311.874	DTX3L;PARP9
109	negative regulation of cell cycle G2/M phase transition (GO:1902750)	1969-04-01	0.0014727	0.0174562	0	0	8.82631	57.5534	PSMA4;PSME2;ATF5;PSMB9
110	positive regulation of calcium ion transport into cytosol (GO:0010524)	1932-03-01	0.00149466	0.0175554	0	0	14.7574	96.0094	CXCL10;CXCL9;CXCL11
111	positive regulation of cytokine-mediated signaling pathway (GO:0001961)	1933-03-01	0.00163563	0.0188682	0	0	14.2647	91.5187	AXL;PARP14;PARP9
112	response to exogenous dsRNA (GO:0043330)	1933-03-01	0.00163563	0.0188682	0	0	14.2647	91.5187	IFIH1;DDX58;IFIT1
113	dynamin family protein polymerization involved in membrane fission (GO:0003373)	2022-02-09	0.00174407	0.0194254	0	0	40.5122	257.315	MX2;MX1
114	positive regulation of nitric-oxide synthase biosynthetic process (GO:0051770)	2022-02-09	0.00174407	0.0194254	0	0	40.5122	257.315	CCL2;JAK2
115	negative regulation of natural killer cell mediated cytotoxicity (GO:0045953)	2022-02-09	0.00174407	0.0194254	0	0	40.5122	257.315	LILRB1;LGALS9
116	dynamin family protein polymerization involved in mitochondrial fission (GO:0003374)	2022-02-09	0.00174407	0.0194254	0	0	40.5122	257.315	MX2;MX1
117	positive regulation of leukocyte migration (GO:0002687)	1934-03-01	0.00178466	0.0195405	0	0	13.8039	87.3584	CXCL10;CXCL9;CXCL11
118	regulation of interferon-beta production (GO:0032648)	1934-03-01	0.00178466	0.0195405	0	0	13.8039	87.3584	IFIH1;DDX58;IRF7
119	regulation of protein complex assembly (GO:0043254)	1973-04-01	0.0018141	0.0196959	0	0	8.31296	52.4728	NAPA;WARS;TGFB1;EIF2AK2
120	negative regulation of tumor necrosis factor production (GO:0032720)	1935-03-01	0.00194189	0.0209077	0	0	13.3719	83.4951	LILRB1;LGALS9;HAVCR2
121	negative regulation of transcription, DNA-templated (GO:0045892)	14/813	0.00196204	0.02095	0	0	2.60898	16.2638	MEF2A;TGFB1;STAT1;PARP9;RUNX3;PML;AES;DRAP1;IFI27;IFI16;IRF7;FOSB;ATF5;HAMP
122	regulation of hematopoietic stem cell differentiation (GO:1902036)	1976-04-01	0.00210362	0.0220755	0	0	7.96538	49.0994	PSMA4;PSME2;EIF2AK2;PSMB9
123	response to interleukin-1 (GO:0070555)	1976-04-01	0.00210362	0.0220755	0	0	7.96538	49.0994	CCL8;CCL2;LGALS9;AES
124	superoxide anion generation (GO:0042554)	2022-02-10	0.00216996	0.0220755	0	0	35.4464	217.395	NCF1;CYBB
125	regulation of NLRP3 inflammasome complex assembly (GO:1900225)	2022-02-10	0.00216996	0.0220755	0	0	35.4464	217.395	GBP5;EIF2AK2
126	endosomal vesicle fusion (GO:0034058)	2022-02-10	0.00216996	0.0220755	0	0	35.4464	217.395	SAMD9L;SAMD9
127	nucleoside metabolic process (GO:0009116)	2022-02-10	0.00216996	0.0220755	0	0	35.4464	217.395	NT5C3A;TYMP
128	regulation of hematopoietic progenitor cell differentiation (GO:1901532)	1977-04-01	0.00220681	0.022275	0	0	7.85587	48.0481	PSMA4;PSME2;EIF2AK2;PSMB9
129	negative regulation of transcription from RNA polymerase II promoter (GO:0000122)	11/565	0.00236351	0.0236717	0	0	2.9259	17.6947	MEF2A;DRAP1;IFI27;IFI16;STAT1;IRF7;FOSB;PARP9;RUNX3;HAMP;AES
130	antigen receptor-mediated signaling pathway (GO:0050851)	7/257	0.0024366	0.024216	0	0	4.06684	24.4708	FYB1;PSMA4;PSME2;MNDA;RBCK1;HLA-DQA2;PSMB9
131	positive regulation of transcription, DNA-templated (GO:0045893)	17/1120	0.00250656	0.0246876	0	0	2.31249	13.8492	MEF2A;TGFB1;NCF1;DTX3L;DDX58;STAT1;LILRB1;PARP9;RUNX3;HELZ2;CXCL10;IFI16;TFEC;IRF7;HIVEP3;ATF5;YWHAH
132	cellular response to interferon-beta (GO:0035458)	2022-02-11	0.00263985	0.0246876	0	0	31.5063	187.054	PNPT1;STAT1
133	regulation of tumor necrosis factor biosynthetic process (GO:0042534)	2022-02-11	0.00263985	0.0246876	0	0	31.5063	187.054	TLR1;LILRB1
134	pyrimidine nucleoside catabolic process (GO:0046135)	2022-02-11	0.00263985	0.0246876	0	0	31.5063	187.054	NT5C3A;TYMP
135	activation of cysteine-type endopeptidase activity involved in apoptotic signaling pathway (GO:0097296)	2022-02-11	0.00263985	0.0246876	0	0	31.5063	187.054	TNFSF10;JAK2
136	interleukin-35-mediated signaling pathway (GO:0070757)	2022-02-11	0.00263985	0.0246876	0	0	31.5063	187.054	STAT1;JAK2
137	regulation of chromatin binding (GO:0035561)	2022-02-11	0.00263985	0.0246876	0	0	31.5063	187.054	DTX3L;PARP9
138	histone mRNA catabolic process (GO:0071044)	2022-02-11	0.00263985	0.0246876	0	0	31.5063	187.054	SSB;XRN1
139	regulation of type I interferon-mediated signaling pathway (GO:0060338)	1939-03-01	0.00265602	0.0246876	0	0	11.8837	70.4813	STAT1;STAT2;USP18
140	regulation of anatomical structure morphogenesis (GO:0022603)	1982-04-01	0.00277552	0.0256141	0	0	7.35043	43.2713	WARS;TGFB1;STAT2;VASH1
141	negative regulation of transport (GO:0051051)	1940-03-01	0.00285658	0.0261752	0	0	11.5619	67.7313	BST2;LILRB1;HAMP
142	cellular response to molecule of bacterial origin (GO:0071219)	1984-04-01	0.00302868	0.0275567	0	0	7.16594	41.5598	CXCL10;AXL;CCL2;LILRB1
143	regulation of double-strand break repair via nonhomologous end joining (GO:2001032)	2022-02-12	0.00315311	0.0275791	0	0	28.3543	163.303	DTX3L;PARP9
144	regulation of nitric-oxide synthase biosynthetic process (GO:0051769)	2022-02-12	0.00315311	0.0275791	0	0	28.3543	163.303	CCL2;JAK2
145	nucleoside catabolic process (GO:0009164)	2022-02-12	0.00315311	0.0275791	0	0	28.3543	163.303	NT5C3A;TYMP
146	positive regulation of mRNA metabolic process (GO:1903313)	2022-02-12	0.00315311	0.0275791	0	0	28.3543	163.303	PNPT1;ZC3HAV1
147	positive regulation of nucleic acid-templated transcription (GO:1903508)	10/502	0.00315359	0.0275791	0	0	2.98195	17.1737	TGFB1;NCF1;DTX3L;STAT1;IRF7;HIVEP3;ATF5;PARP9;RUNX3;YWHAH
148	regulation of primary metabolic process (GO:0080090)	5/139	0.00315922	0.0275791	0	0	5.37204	30.9292	HELZ2;PSMA4;PSME2;RGL1;PSMB9
149	positive regulation of protein localization to nucleus (GO:1900182)	1942-03-01	0.00328508	0.0284854	0	0	10.9679	62.7185	TGFB1;DTX3L;PARP9
150	regulation of stem cell differentiation (GO:2000736)	1988-04-01	0.00358145	0.0308482	0	0	6.82333	38.4289	PSMA4;PSME2;EIF2AK2;PSMB9
151	mitochondrial genome maintenance (GO:0000002)	2022-02-13	0.00370912	0.0310655	0	0	25.7753	144.264	MEF2A;TYMP
152	regulation of cell aging (GO:0090342)	2022-02-13	0.00370912	0.0310655	0	0	25.7753	144.264	PNPT1;VASH1
153	leukocyte differentiation (GO:0002521)	2022-02-13	0.00370912	0.0310655	0	0	25.7753	144.264	AXL;LILRB1
154	positive regulation of viral life cycle (GO:1903902)	1944-03-01	0.00375094	0.0310655	0	0	10.4318	58.2696	ADAR;LGALS9;IFIT1
155	positive regulation of interleukin-8 production (GO:0032757)	1944-03-01	0.00375094	0.0310655	0	0	10.4318	58.2696	TLR1;DDX58;LGALS9
156	negative regulation of immune response (GO:0050777)	1944-03-01	0.00375094	0.0310655	0	0	10.4318	58.2696	IFI16;LILRB1;HAVCR2
157	protein polyubiquitination (GO:0000209)	7/283	0.00414319	0.0340956	0	0	3.67885	20.1832	HERC5;RNF213;PSMA4;DTX3L;PSME2;RBCK1;PSMB9
158	interleukin-6-mediated signaling pathway (GO:0070102)	2022-02-14	0.00430723	0.0343515	0	0	23.6262	128.703	STAT1;JAK2
159	pyrimidine-containing compound catabolic process (GO:0072529)	2022-02-14	0.00430723	0.0343515	0	0	23.6262	128.703	NT5C3A;TYMP
160	regulation of interferon-gamma biosynthetic process (GO:0045072)	2022-02-14	0.00430723	0.0343515	0	0	23.6262	128.703	IL27;LILRB1
161	regulation of mRNA catabolic process (GO:0061013)	2022-02-14	0.00430723	0.0343515	0	0	23.6262	128.703	PNPT1;ZC3HAV1
162	positive regulation of interleukin-8 secretion (GO:2000484)	2022-02-14	0.00430723	0.0343515	0	0	23.6262	128.703	TLR1;LGALS9
163	cellular response to interleukin-1 (GO:0071347)	5/150	0.0043699	0.0346375	0	0	4.96174	26.9572	PSMA4;CCL8;PSME2;CCL2;PSMB9
164	vesicle fusion (GO:0006906)	1994-04-01	0.00453323	0.035713	0	0	6.36651	34.3557	SAMD9L;SAMD9;TAP1;VAMP5
165	protein oligomerization (GO:0051259)	6/217	0.00458979	0.0359394	0	0	4.10796	22.1169	RNF213;PNPT1;SEPT7;GCH1;GBP1;TRIM22
166	NAD biosynthesis via nicotinamide riboside salvage pathway (GO:0034356)	2022-02-15	0.00494684	0.0367317	0	0	21.8077	115.777	PARP10;PARP9
167	negative regulation of cytokine production involved in immune response (GO:0002719)	2022-02-15	0.00494684	0.0367317	0	0	21.8077	115.777	TGFB1;LILRB1
168	positive regulation of interleukin-4 production (GO:0032753)	2022-02-15	0.00494684	0.0367317	0	0	21.8077	115.777	LGALS9;HAVCR2
169	regulation of interleukin-4 production (GO:0032673)	2022-02-15	0.00494684	0.0367317	0	0	21.8077	115.777	LGALS9;HAVCR2
170	positive regulation of double-strand break repair (GO:2000781)	2022-02-15	0.00494684	0.0367317	0	0	21.8077	115.777	DTX3L;PARP9
171	negative regulation of interleukin-2 production (GO:0032703)	2022-02-15	0.00494684	0.0367317	0	0	21.8077	115.777	GBP1;HAVCR2
172	pyrimidine nucleoside metabolic process (GO:0006213)	2022-02-15	0.00494684	0.0367317	0	0	21.8077	115.777	NT5C3A;TYMP
173	base conversion or substitution editing (GO:0016553)	2022-02-15	0.00494684	0.0367317	0	0	21.8077	115.777	ADAR;APOBEC3A
174	pyrimidine-containing compound metabolic process (GO:0072527)	2022-02-15	0.00494684	0.0367317	0	0	21.8077	115.777	NT5C3A;TYMP
175	response to tumor necrosis factor (GO:0034612)	1997-04-01	0.00506739	0.0373304	0	0	6.1602	32.5562	CCL8;GCH1;CCL2;JAK2
176	regulation of release of sequestered calcium ion into cytosol (GO:0051279)	1949-03-01	0.00508525	0.0373304	0	0	9.29559	49.0938	CXCL10;CXCL9;CXCL11
177	regulation of bone mineralization (GO:0030500)	1950-03-01	0.00538205	0.0390652	0	0	9.09735	47.5308	CCR1;TGFB1;ISG15
178	negative regulation of protein ubiquitination (GO:0031397)	1950-03-01	0.00538205	0.0390652	0	0	9.09735	47.5308	DTX3L;ISG15;PML
179	lipopolysaccharide-mediated signaling pathway (GO:0031663)	2022-02-16	0.00562734	0.0401655	0	0	20.249	104.892	TGFB1;CCL2
180	dendritic cell chemotaxis (GO:0002407)	2022-02-16	0.00562734	0.0401655	0	0	20.249	104.892	CCR1;CXCR4
181	negative regulation of immune effector process (GO:0002698)	2022-02-16	0.00562734	0.0401655	0	0	20.249	104.892	LILRB1;HAVCR2
182	regulation of cellular amine metabolic process (GO:0033238)	1951-03-01	0.00568907	0.0401655	0	0	8.90737	46.0441	PSMA4;PSME2;PSMB9
183	regulation of cellular amino acid metabolic process (GO:0006521)	1951-03-01	0.00568907	0.0401655	0	0	8.90737	46.0441	PSMA4;PSME2;PSMB9
184	positive regulation of ossification (GO:0045778)	1952-03-01	0.00600639	0.0417218	0	0	8.72515	44.6285	IFITM1;TGFB1;ISG15
185	regulation of DNA binding (GO:0051101)	1952-03-01	0.00600639	0.0417218	0	0	8.72515	44.6285	TGFB1;IFI16;JAK2
186	regulation of calcium ion transport (GO:0051924)	1952-03-01	0.00600639	0.0417218	0	0	8.72515	44.6285	CCR1;LILRB1;PML
187	positive regulation of tyrosine phosphorylation of STAT protein (GO:0042531)	1953-03-01	0.00633411	0.0433956	0	0	8.55022	43.2795	JAK2;PARP9;PARP14
188	positive regulation of monocyte chemotaxis (GO:0090026)	2022-02-17	0.00634813	0.0433956	0	0	18.8981	95.6167	CCR1;CXCL10
189	negative regulation of cell development (GO:0010721)	2022-02-17	0.00634813	0.0433956	0	0	18.8981	95.6167	DYNLT1;LILRB1
190	regulation of cell proliferation (GO:0042127)	12/740	0.00654794	0.044526	0	0	2.42561	12.1974	CXCL10;IFITM1;CXCL11;CXCL9;TGFB1;WARS;EIF2AK2;ATF5;JAK2;IFIT3;PML;TNFSF13B
191	membrane fusion (GO:0061025)	1954-03-01	0.0066723	0.0446664	0	0	8.38214	41.9928	NAPA;MX2;MX1
192	positive regulation of immune response (GO:0050778)	1954-03-01	0.0066723	0.0446664	0	0	8.38214	41.9928	GBP5;LILRB1;LGALS9
193	positive regulation of response to stimulus (GO:0048584)	1954-03-01	0.0066723	0.0446664	0	0	8.38214	41.9928	IFIH1;TGFB1;DDX58
194	positive regulation of cellular catabolic process (GO:0031331)	4/106	0.00691909	0.0460797	0	0	5.61409	27.9215	PNPT1;DTX3L;ZC3HAV1;TRIM22
195	regulation of chemokine production (GO:0032642)	2022-02-18	0.00710859	0.047099	0	0	17.7161	87.6317	EIF2AK2;LGALS9
196	regulation of response to external stimulus (GO:0032101)	4/107	0.00714894	0.0471247	0	0	5.55931	27.4674	HERC5;CXCR4;JAK2;USP18
197	positive regulation of cysteine-type endopeptidase activity involved in apoptotic process (GO:0043280)	4/109	0.00762367	0.0499989	0	0	5.45286	26.5909	IFI27;TNFSF10;LGALS9;JAK2

## Sheet: GSEA_C1Q_Macro
	Term	Overlap	P.value	Adjusted.P.value	Old.P.value	Old.Adjusted.P.value	Odds.Ratio	Combined.Score	Genes
1	neutrophil degranulation (GO:0043312)	25/479	3.32018e-20	1.99525e-17	0	0	16.7409	750.86	GRN;SERPINA1;RETN;C3;LGALS3;LAMP1;PLAU;CLEC5A;PSAP;C3AR1;OLR1;CD14;CTSD;LAIR1;CTSB;CTSA;HSPA6;CYBB;MMP9;TYROBP;FCGR2A;NPC2;CD68;HSPA1B;FTL
2	neutrophil activation involved in immune response (GO:0002283)	25/483	4.05807e-20	1.99525e-17	0	0	16.5913	740.819	GRN;SERPINA1;RETN;C3;LGALS3;LAMP1;PLAU;CLEC5A;PSAP;C3AR1;OLR1;CD14;CTSD;LAIR1;CTSB;CTSA;HSPA6;CYBB;MMP9;TYROBP;FCGR2A;NPC2;CD68;HSPA1B;FTL
3	neutrophil mediated immunity (GO:0002446)	25/487	4.951e-20	1.99525e-17	0	0	16.4443	730.984	GRN;SERPINA1;RETN;C3;LGALS3;LAMP1;PLAU;CLEC5A;PSAP;C3AR1;OLR1;CD14;CTSD;LAIR1;CTSB;CTSA;HSPA6;CYBB;MMP9;TYROBP;FCGR2A;NPC2;CD68;HSPA1B;FTL
4	positive regulation of transport (GO:0051050)	1944-06-01	4.03299e-08	1.21897e-05	0	0	37.8053	643.68	C3;DAB2;LRP1;APOE;SGK1;TNF
5	receptor-mediated endocytosis (GO:0006898)	9/188	1.57384e-07	3.80554e-05	0	0	12.4014	194.263	MSR1;LRP1;IGKC;CD81;STAB1;MRC1;CD9;APOE;FCGR1A
6	regulation of protein activation cascade (GO:2000257)	7/108	5.26774e-07	9.68769e-05	0	0	16.7435	242.053	C1QB;C3;C1QA;IGKC;CD81;C3AR1;C1QC
7	regulation of complement activation (GO:0030449)	7/109	5.60908e-07	9.68769e-05	0	0	16.5786	238.627	C1QB;C3;C1QA;IGKC;CD81;C3AR1;C1QC
8	regulation of humoral immune response (GO:0002920)	7/113	7.16645e-07	0.0001022	0	0	15.9497	225.668	C1QB;C3;C1QA;IGKC;CD81;C3AR1;C1QC
9	regulation of immune effector process (GO:0002697)	7/114	7.60793e-07	0.0001022	0	0	15.7999	222.603	C1QB;C3;C1QA;IGKC;CD81;C3AR1;C1QC
10	regulation of acute inflammatory response (GO:0002673)	7/121	1.13849e-06	0.000137643	0	0	14.8245	202.885	C1QB;C3;C1QA;IGKC;CD81;C3AR1;C1QC
11	positive regulation of mononuclear cell migration (GO:0071677)	2022-04-19	1.34918e-06	0.000148287	0	0	62.4188	843.654	LGALS3;TNF;AIF1;PLA2G7
12	regulation of protein processing (GO:0070613)	7/128	1.66212e-06	0.000167459	0	0	13.9619	185.797	C1QB;C3;C1QA;IGKC;CD81;C3AR1;C1QC
13	phagocytosis (GO:0006909)	7/135	2.3738e-06	0.000220764	0	0	13.1937	170.872	C3;MSR1;LRP1;IGKC;CD14;FCGR1A;AIF1
14	positive regulation of lipid transport (GO:0032370)	2022-03-07	2.943e-06	0.000237206	0	0	173.608	2211.08	LRP1;SPP1;APOE
15	regulation of sterol transport (GO:0032371)	2022-03-07	2.943e-06	0.000237206	0	0	173.608	2211.08	LRP1;APOC1;APOE
16	positive regulation of phosphorylation (GO:0042327)	8/208	4.10504e-06	0.000310187	0	0	9.73383	120.732	C3;NRP1;CSF1R;DAB2;GPNMB;TNF;MMP9;ENG
17	positive regulation of cell migration (GO:0030335)	8/221	6.41385e-06	0.000456138	0	0	9.13372	109.212	NRP1;CSF1R;MMP14;DAB2;GPNMB;PLAU;FN1;MMP9
18	positive regulation of protein modification process (GO:0031401)	7/163	8.25592e-06	0.000554522	0	0	10.8103	126.53	C3;CSF1R;DAB2;GPNMB;TNF;MMP9;ENG
19	artery morphogenesis (GO:0048844)	2022-04-30	9.18938e-06	0.000584735	0	0	35.991	417.404	NRP1;LRP1;HES1;ENG
20	regulation of immune response (GO:0050776)	8/251	1.61857e-05	0.000978428	0	0	7.9939	88.1838	C3;FCGR3A;TYROBP;IGKC;CD81;FCGR1A;HCST;LAIR1
21	regulation of protein phosphorylation (GO:0001932)	8/261	2.14343e-05	0.00118844	0	0	7.67404	82.4998	C3;CSF1R;DAB2;GPNMB;FN1;TNF;MMP9;ENG
22	positive regulation of smooth muscle cell proliferation (GO:0048661)	1937-04-01	2.16259e-05	0.00118844	0	0	28.3465	304.487	JUN;TNF;AIF1;MMP9
23	endocytosis (GO:0006897)	8/263	2.26393e-05	0.00119004	0	0	7.61307	81.4281	MSR1;LRP1;IGKC;STAB1;MRC1;CD14;APOE;FCGR1A
24	extracellular matrix disassembly (GO:0022617)	1978-05-01	2.54635e-05	0.00128272	0	0	16.1758	171.112	MMP12;MMP14;SPP1;FN1;MMP9
25	regulation of lymphocyte differentiation (GO:0045619)	2022-03-14	2.99244e-05	0.00144714	0	0	63.1078	657.384	PRDM1;ZFP36L2;ZFP36L1
26	regulation of B cell differentiation (GO:0045577)	2022-03-15	3.72852e-05	0.00173376	0	0	57.8459	589.85	MMP14;ZFP36L2;ZFP36L1
27	cholesterol transport (GO:0030301)	1944-04-01	4.34074e-05	0.00193691	0	0	23.3776	234.826	MSR1;NPC2;APOC1;APOE
28	artery development (GO:0060840)	2022-03-16	4.57418e-05	0.00193691	0	0	53.3936	533.535	NRP1;HES1;ENG
29	proteolysis (GO:0006508)	8/291	4.64602e-05	0.00193691	0	0	6.85006	68.3425	MMP12;CTSA;MMP14;PLAU;OLR1;CTSD;MMP9;CTSB
30	positive chemotaxis (GO:0050918)	2022-03-17	5.5365e-05	0.00223121	0	0	49.5772	485.934	NRP1;LGALS3;GPNMB
31	regulation of smooth muscle cell migration (GO:0014910)	2022-03-18	6.62243e-05	0.00258275	0	0	46.2698	445.229	NRP1;LRP1;PLAU
32	regulation of cell migration (GO:0030334)	8/316	8.27348e-05	0.00312583	0	0	6.28603	59.0879	CSF1R;MMP14;DAB2;GPNMB;PLAU;SGK1;MMP9;ENG
33	positive regulation of protein phosphorylation (GO:0001934)	9/412	9.0862e-05	0.00326876	0	0	5.44578	50.6794	C3;NRP1;CSF1R;DAB2;GPNMB;CD81;TNF;MMP9;ENG
34	regulation of cholesterol transport (GO:0032374)	2022-03-20	9.19253e-05	0.00326876	0	0	40.8222	379.423	LRP1;APOC1;APOE
35	plasma membrane invagination (GO:0099024)	5/103	9.67714e-05	0.00334276	0	0	12.0341	111.233	C3;MSR1;IGKC;FCGR1A;AIF1
36	phagocytosis, engulfment (GO:0006911)	5/104	0.000101305	0.00340217	0	0	11.912	109.559	C3;MSR1;IGKC;FCGR1A;AIF1
37	receptor metabolic process (GO:0043112)	1958-04-01	0.000129376	0.00417059	0	0	17.3046	154.924	LRP1;CD81;CD9;TNF
38	inflammatory response (GO:0006954)	7/252	0.000132739	0.00417059	0	0	6.85226	61.171	CSF1R;CCL4;C3AR1;CYBB;FPR3;TNF;AIF1
39	cholesterol efflux (GO:0033344)	2022-03-23	0.000141434	0.00417059	0	0	34.6936	307.513	NPC2;APOC1;APOE
40	negative regulation of signal transduction in absence of ligand (GO:1901099)	2022-03-23	0.000141434	0.00417059	0	0	34.6936	307.513	IFI6;TNF;HSPA1B
41	negative regulation of extrinsic apoptotic signaling pathway in absence of ligand (GO:2001240)	2022-03-23	0.000141434	0.00417059	0	0	34.6936	307.513	IFI6;TNF;HSPA1B
42	positive regulation of cell motility (GO:2000147)	6/179	0.000148494	0.0042745	0	0	8.24765	72.7028	CSF1R;MMP14;DAB2;GPNMB;PLAU;MMP9
43	response to glucocorticoid (GO:0051384)	2022-03-24	0.00016112	0.00453009	0	0	33.0399	288.549	TNF;ZFP36L2;ZFP36L1
44	positive regulation of endocytosis (GO:0045807)	1964-04-01	0.000189855	0.00521669	0	0	15.5694	133.418	DAB2;LRP1;APOE;TNF
45	cellular response to cytokine stimulus (GO:0071345)	9/456	0.000194836	0.00523459	0	0	4.89866	41.851	CSF1R;EGR1;CCL4;FN1;TNF;MMP9;AIF1;ZFP36L2;ZFP36L1
46	regulation of extrinsic apoptotic signaling pathway in absence of ligand (GO:2001239)	2022-03-27	0.000230607	0.00606096	0	0	28.9055	242.078	IFI6;TNF;HSPA1B
47	regulation of endocytosis (GO:0030100)	1969-04-01	0.000253985	0.00653335	0	0	14.3681	118.943	LGALS3;DAB2;LRP1;APOE
48	negative regulation of erythrocyte differentiation (GO:0045647)	2022-02-06	0.000290314	0.00674981	0	0	114.408	931.802	MAFB;ZFP36L1
49	vascular smooth muscle cell differentiation (GO:0035886)	2022-02-06	0.000290314	0.00674981	0	0	114.408	931.802	HES1;ENG
50	positive regulation of receptor binding (GO:1900122)	2022-02-06	0.000290314	0.00674981	0	0	114.408	931.802	NRP1;MMP9
51	vascular smooth muscle cell development (GO:0097084)	2022-02-06	0.000290314	0.00674981	0	0	114.408	931.802	HES1;ENG
52	negative regulation of cell cycle phase transition (GO:1901988)	2022-02-06	0.000290314	0.00674981	0	0	114.408	931.802	ZFP36L2;ZFP36L1
53	negative regulation of extrinsic apoptotic signaling pathway (GO:2001237)	1976-04-01	0.000368112	0.00839712	0	0	12.9667	102.529	LGALS3;IFI6;TNF;HSPA1B
54	endodermal cell differentiation (GO:0035987)	1932-03-01	0.000384811	0.00844766	0	0	23.9158	188.044	MMP14;FN1;MMP9
55	regulation of erythrocyte differentiation (GO:0045646)	1932-03-01	0.000384811	0.00844766	0	0	23.9158	188.044	MAFB;HSPA1B;ZFP36L1
56	regulation of chemokine biosynthetic process (GO:0045073)	2022-02-07	0.000405264	0.00844766	0	0	91.5218	714.875	EGR1;TNF
57	chylomicron remnant clearance (GO:0034382)	2022-02-07	0.000405264	0.00844766	0	0	91.5218	714.875	APOC1;APOE
58	regulation of Cdc42 protein signal transduction (GO:0032489)	2022-02-07	0.000405264	0.00844766	0	0	91.5218	714.875	NRP1;APOE
59	positive regulation of chemokine production (GO:0032722)	1934-03-01	0.000461282	0.00945238	0	0	22.3706	171.84	CSF1R;EGR1;TNF
60	positive regulation of binding (GO:0051099)	1981-04-01	0.000469363	0.00945766	0	0	12.1216	92.9017	LRP1;HES1;APOE;MMP9
61	positive regulation of cellular process (GO:0048522)	9/519	0.000502209	0.00995363	0	0	4.27963	32.5102	CSF1R;MMP14;JUN;DAB2;LRP1;CD81;FN1;HES1;IL7R
62	regulation of nitrogen compound metabolic process (GO:0051171)	2022-02-08	0.000538788	0.0104947	0	0	76.2644	573.98	LRP1;APOE
63	endoderm formation (GO:0001706)	1936-03-01	0.000546869	0.0104947	0	0	21.0127	157.833	MMP14;FN1;MMP9
64	extracellular matrix organization (GO:0030198)	6/229	0.000555735	0.0104982	0	0	6.38219	47.8359	MMP12;MMP14;SPP1;FN1;TGFBI;MMP9
65	positive regulation of cholesterol esterification (GO:0010873)	2022-02-09	0.000690724	0.0128475	0	0	65.3662	475.72	APOC1;APOE
66	lipid transport (GO:0006869)	1991-04-01	0.00072896	0.0133532	0	0	10.7229	77.4612	NPC2;SLCO2B1;PSAP;APOE
67	negative regulation of catabolic process (GO:0009895)	1940-03-01	0.000747077	0.0134808	0	0	18.7373	134.896	APOC1;TNF;FBP1
68	regulation of ERK1 and ERK2 cascade (GO:0070372)	6/247	0.000825137	0.0138778	0	0	5.90011	41.8906	NRP1;CSF1R;GPNMB;CCL4;FN1;TNF
69	complement receptor mediated signaling pathway (GO:0002430)	2022-02-10	0.000860908	0.0138778	0	0	57.1925	403.638	C3AR1;FPR3
70	3'-UTR-mediated mRNA destabilization (GO:0061158)	2022-02-10	0.000860908	0.0138778	0	0	57.1925	403.638	ZFP36L2;ZFP36L1
71	positive regulation of steroid metabolic process (GO:0045940)	2022-02-10	0.000860908	0.0138778	0	0	57.1925	403.638	APOC1;APOE
72	positive regulation of smooth muscle cell migration (GO:0014911)	2022-02-10	0.000860908	0.0138778	0	0	57.1925	403.638	NRP1;AIF1
73	negative regulation of stem cell differentiation (GO:2000737)	2022-02-10	0.000860908	0.0138778	0	0	57.1925	403.638	HES1;ZFP36L2
74	regulation of amyloid-beta clearance (GO:1900221)	2022-02-10	0.000860908	0.0138778	0	0	57.1925	403.638	LRP1;APOE
75	positive regulation of lipid localization (GO:1905954)	2022-02-10	0.000860908	0.0138778	0	0	57.1925	403.638	C3;LRP1
76	regulation of cell death (GO:0010941)	1996-04-01	0.000890894	0.0139882	0	0	10.1376	71.1992	JUN;LRP1;HSPA1B;IER3
77	epithelial cell differentiation (GO:0030855)	1996-04-01	0.000890894	0.0139882	0	0	10.1376	71.1992	LGALS3;DAB2;MAF;CTSB
78	positive regulation of interleukin-8 production (GO:0032757)	1944-03-01	0.000988679	0.0153245	0	0	16.9058	116.974	CD14;TNF;HSPA1B
79	regulation of cholesterol esterification (GO:0010872)	2022-02-11	0.00104918	0.01566	0	0	50.8352	348.717	APOC1;APOE
80	T cell differentiation in thymus (GO:0033077)	2022-02-11	0.00104918	0.01566	0	0	50.8352	348.717	ZFP36L2;ZFP36L1
81	macrophage differentiation (GO:0030225)	2022-02-11	0.00104918	0.01566	0	0	50.8352	348.717	CSF1R;MMP9
82	protein import into nucleus (GO:0006606)	4/103	0.00115806	0.0170743	0	0	9.41747	63.6716	MMP12;FYB1;HES1;TNF
83	regulation of mononuclear cell migration (GO:0071675)	2022-02-12	0.00125537	0.0178559	0	0	45.7494	305.621	LGALS3;TNF
84	phospholipid efflux (GO:0033700)	2022-02-12	0.00125537	0.0178559	0	0	45.7494	305.621	APOC1;APOE
85	negative regulation by host of viral transcription (GO:0043922)	2022-02-12	0.00125537	0.0178559	0	0	45.7494	305.621	JUN;CCL4
86	positive regulation of cellular component organization (GO:0051130)	4/106	0.00128809	0.0181081	0	0	9.1391	60.817	DAB2;LRP1;APOE;TNF
87	negative regulation of apoptotic process (GO:0043066)	8/485	0.00143122	0.019654	0	0	4.02391	26.3535	NR4A2;CSF1R;DAB2;CLEC5A;IFI6;APOE;MMP9;HSPA1B
88	receptor internalization (GO:0031623)	1950-03-01	0.00143529	0.019654	0	0	14.7432	96.5147	LRP1;CD81;CD9
89	cellular response to low-density lipoprotein particle stimulus (GO:0071404)	2022-02-13	0.00147934	0.019654	0	0	41.5883	270.996	CD81;CD9
90	muscle cell development (GO:0055001)	2022-02-13	0.00147934	0.019654	0	0	41.5883	270.996	HES1;ENG
91	positive regulation of cholesterol efflux (GO:0010875)	2022-02-13	0.00147934	0.019654	0	0	41.5883	270.996	LRP1;APOE
92	regulation of DNA binding (GO:0051101)	1952-03-01	0.00160803	0.0211317	0	0	14.14	90.9591	JUN;HES1;MMP9
93	regulation of cell proliferation (GO:0042127)	10/740	0.00164942	0.0212304	0	0	3.32599	21.3107	CSF1R;JUN;GPNMB;CD81;FN1;HES1;SGK1;IL7R;HSPA1B;ZFP36L1
94	branching involved in blood vessel morphogenesis (GO:0001569)	2022-02-14	0.00172091	0.0212304	0	0	38.1207	242.635	NRP1;ENG
95	regulation of nuclear-transcribed mRNA catabolic process, deadenylation-dependent decay (GO:1900151)	2022-02-14	0.00172091	0.0212304	0	0	38.1207	242.635	ZFP36L2;ZFP36L1
96	positive regulation of vascular smooth muscle cell proliferation (GO:1904707)	2022-02-14	0.00172091	0.0212304	0	0	38.1207	242.635	JUN;MMP9
97	negative regulation of smooth muscle cell migration (GO:0014912)	2022-02-14	0.00172091	0.0212304	0	0	38.1207	242.635	LRP1;AIF1
98	regulation of protein modification by small protein conjugation or removal (GO:1903320)	2022-02-14	0.00172091	0.0212304	0	0	38.1207	242.635	EGR1;HSPA1B
99	cellular response to oxidative stress (GO:0034599)	4/115	0.00173907	0.0212378	0	0	8.39428	53.3406	JUN;CYBB;MMP9;HSPA1B
100	negative regulation of cellular component organization (GO:0051129)	1954-03-01	0.00179326	0.0214882	0	0	13.5841	85.9022	LGALS3;TNF;HSPA1B
101	positive regulation of peptidyl-tyrosine phosphorylation (GO:0050731)	4/116	0.00179513	0.0214882	0	0	8.31891	52.5978	NRP1;CSF1R;CD81;HES1
102	positive regulation of membrane protein ectodomain proteolysis (GO:0051044)	2022-02-15	0.00197993	0.0227975	0	0	35.1866	219.026	APOE;TNF
103	negative regulation of platelet activation (GO:0010544)	2022-02-15	0.00197993	0.0227975	0	0	35.1866	219.026	CD9;APOE
104	negative regulation of lipid catabolic process (GO:0050995)	2022-02-15	0.00197993	0.0227975	0	0	35.1866	219.026	APOC1;TNF
105	cellular response to corticosteroid stimulus (GO:0071384)	2022-02-15	0.00197993	0.0227975	0	0	35.1866	219.026	ZFP36L2;ZFP36L1
106	cytokine-mediated signaling pathway (GO:0019221)	9/633	0.00201279	0.0229572	0	0	3.47722	21.5874	CSF1R;EGR1;CCL4;IFI6;FN1;FCGR1A;IL7R;TNF;MMP9
107	positive regulation of ERK1 and ERK2 cascade (GO:0070374)	5/201	0.00204515	0.0231083	0	0	5.98731	37.0751	NRP1;CSF1R;GPNMB;CCL4;TNF
108	positive regulation of cell death (GO:0010942)	1957-03-01	0.00209521	0.0234547	0	0	12.8275	79.1215	EGR1;LRP1;TNF
109	phospholipid transport (GO:0015914)	1958-03-01	0.00220244	0.023928	0	0	12.5937	77.0504	NPC2;APOC1;APOE
110	complement activation, classical pathway (GO:0006958)	4/123	0.00222312	0.023928	0	0	7.82679	47.8127	C1QB;C1QA;IGKC;C1QC
111	positive regulation of nuclear-transcribed mRNA catabolic process, deadenylation-dependent decay (GO:1900153)	2022-02-16	0.00225624	0.023928	0	0	32.6716	199.102	ZFP36L2;ZFP36L1
112	cardiac ventricle development (GO:0003231)	2022-02-16	0.00225624	0.023928	0	0	32.6716	199.102	HES1;ENG
113	aorta morphogenesis (GO:0035909)	2022-02-16	0.00225624	0.023928	0	0	32.6716	199.102	LRP1;ENG
114	ruffle organization (GO:0031529)	2022-02-16	0.00225624	0.023928	0	0	32.6716	199.102	CSF1R;AIF1
115	platelet degranulation (GO:0002576)	4/124	0.00228951	0.0240697	0	0	7.76118	47.1834	SERPINA1;PSAP;FN1;CD9
116	humoral immune response mediated by circulating immunoglobulin (GO:0002455)	4/125	0.00235726	0.0240826	0	0	7.69665	46.5667	C1QB;C1QA;IGKC;C1QC
117	cell chemotaxis (GO:0060326)	1960-03-01	0.00242698	0.0240826	0	0	12.1506	73.1598	NRP1;C3AR1;FPR3
118	response to reactive oxygen species (GO:0000302)	1960-03-01	0.00242698	0.0240826	0	0	12.1506	73.1598	JUN;APOE;MMP9
119	positive regulation of protein binding (GO:0032092)	1960-03-01	0.00242698	0.0240826	0	0	12.1506	73.1598	LRP1;APOE;MMP9
120	positive regulation of leukocyte chemotaxis (GO:0002690)	1961-03-01	0.00254436	0.0240826	0	0	11.9405	71.3308	CCL4;AIF1;PLA2G7
121	high-density lipoprotein particle remodeling (GO:0034375)	2022-02-17	0.00254969	0.0240826	0	0	30.492	182.091	APOC1;APOE
122	positive regulation of cholesterol transport (GO:0032376)	2022-02-17	0.00254969	0.0240826	0	0	30.492	182.091	LRP1;APOE
123	positive regulation of lymphocyte migration (GO:2000403)	2022-02-17	0.00254969	0.0240826	0	0	30.492	182.091	CCL4;AIF1
124	regulation of lipid catabolic process (GO:0050994)	2022-02-17	0.00254969	0.0240826	0	0	30.492	182.091	APOC1;TNF
125	long-term memory (GO:0007616)	2022-02-17	0.00254969	0.0240826	0	0	30.492	182.091	APOE;SGK1
126	positive regulation of monocyte chemotaxis (GO:0090026)	2022-02-17	0.00254969	0.0240826	0	0	30.492	182.091	AIF1;PLA2G7
127	cellular response to glucocorticoid stimulus (GO:0071385)	2022-02-17	0.00254969	0.0240826	0	0	30.492	182.091	ZFP36L2;ZFP36L1
128	positive regulation of cellular protein catabolic process (GO:1903364)	2022-02-17	0.00254969	0.0240826	0	0	30.492	182.091	CD81;APOE
129	regulation of T cell proliferation (GO:0042129)	1962-03-01	0.00266521	0.0249786	0	0	11.7375	69.5736	LGALS3;GPNMB;AIF1
130	positive regulation of cell proliferation (GO:0008284)	7/424	0.00283776	0.0261962	0	0	3.9907	23.4044	CSF1R;CD81;FN1;HES1;IL7R;TNF;AIF1
131	regulation of cholesterol efflux (GO:0010874)	2022-02-18	0.00286013	0.0261962	0	0	28.5848	167.418	LRP1;APOE
132	mRNA destabilization (GO:0061157)	2022-02-18	0.00286013	0.0261962	0	0	28.5848	167.418	ZFP36L2;ZFP36L1
133	Fc-gamma receptor signaling pathway involved in phagocytosis (GO:0038096)	4/133	0.00294969	0.0268134	0	0	7.21642	42.0432	FCGR3A;FCGR2A;IGKC;FCGR1A
134	Fc-gamma receptor signaling pathway (GO:0038094)	4/134	0.00303026	0.0273037	0	0	7.16054	41.5248	FCGR3A;FCGR2A;IGKC;FCGR1A
135	negative regulation of apoptotic signaling pathway (GO:2001234)	1965-03-01	0.0030488	0.0273037	0	0	11.1679	64.6955	NR4A2;LGALS3;MMP9
136	Fc receptor mediated stimulatory signaling pathway (GO:0002431)	4/135	0.00311232	0.0273302	0	0	7.10552	41.0158	FCGR3A;FCGR2A;IGKC;FCGR1A
137	cellular response to organic cyclic compound (GO:0071407)	4/135	0.00311232	0.0273302	0	0	7.10552	41.0158	EGR1;SPP1;TNF;ZFP36L1
138	negative regulation of lymphocyte activation (GO:0051250)	2022-02-19	0.00318739	0.0273302	0	0	26.902	154.647	LGALS3;GPNMB
139	positive regulation of STAT cascade (GO:1904894)	2022-02-19	0.00318739	0.0273302	0	0	26.902	154.647	HES1;IL7R
140	negative regulation of lipid metabolic process (GO:0045833)	2022-02-19	0.00318739	0.0273302	0	0	26.902	154.647	APOC1;TNF
141	positive regulation of lipid storage (GO:0010884)	2022-02-19	0.00318739	0.0273302	0	0	26.902	154.647	C3;MSR1
142	immune response-activating cell surface receptor signaling pathway (GO:0002429)	2022-02-20	0.00353134	0.0300661	0	0	25.4061	143.445	C3AR1;FPR3
143	sterol transport (GO:0015918)	2022-02-21	0.0038918	0.0326749	0	0	24.0678	133.549	MSR1;NPC2
144	ERK1 and ERK2 cascade (GO:0070371)	2022-02-21	0.0038918	0.0326749	0	0	24.0678	133.549	ZFP36L2;ZFP36L1
145	regulation of fat cell differentiation (GO:0045598)	1972-03-01	0.0040708	0.0337095	0	0	10.0313	55.2117	TNF;ZFP36L2;ZFP36L1
146	regulation of neuron death (GO:1901214)	1972-03-01	0.0040708	0.0337095	0	0	10.0313	55.2117	EGR1;GPNMB;APOE
147	positive regulation of cytokine secretion (GO:0050715)	1973-03-01	0.00423174	0.0337307	0	0	9.88754	54.0368	CSF1R;CD14;TNF
148	regulation of membrane protein ectodomain proteolysis (GO:0051043)	2022-02-22	0.00426865	0.0337307	0	0	22.8632	124.752	APOE;TNF
149	cellular response to unfolded protein (GO:0034620)	2022-02-22	0.00426865	0.0337307	0	0	22.8632	124.752	HSPA6;HSPA1B
150	outflow tract septum morphogenesis (GO:0003148)	2022-02-22	0.00426865	0.0337307	0	0	22.8632	124.752	NRP1;ENG
151	regulation of bone resorption (GO:0045124)	2022-02-22	0.00426865	0.0337307	0	0	22.8632	124.752	CSF1R;SPP1
152	negative regulation of myeloid cell differentiation (GO:0045638)	2022-02-22	0.00426865	0.0337307	0	0	22.8632	124.752	MAFB;ZFP36L1
153	regulation of monocyte chemotaxis (GO:0090025)	2022-02-22	0.00426865	0.0337307	0	0	22.8632	124.752	AIF1;PLA2G7
154	regulated exocytosis (GO:0045055)	4/148	0.00432093	0.0339221	0	0	6.4598	35.169	SERPINA1;PSAP;FN1;CD9
155	negative regulation of viral transcription (GO:0032897)	2022-02-23	0.00466172	0.0358982	0	0	21.7734	116.888	JUN;CCL4
156	positive regulation of mRNA catabolic process (GO:0061014)	2022-02-23	0.00466172	0.0358982	0	0	21.7734	116.888	ZFP36L2;ZFP36L1
157	positive regulation of monooxygenase activity (GO:0032770)	2022-02-23	0.00466172	0.0358982	0	0	21.7734	116.888	APOE;TNF
158	eosinophil migration (GO:0072677)	2022-02-24	0.00507086	0.0383167	0	0	20.7827	109.821	LGALS3;CCL4
159	chaperone mediated protein folding requiring cofactor (GO:0051085)	2022-02-24	0.00507086	0.0383167	0	0	20.7827	109.821	HSPA6;HSPA1B
160	eosinophil chemotaxis (GO:0048245)	2022-02-24	0.00507086	0.0383167	0	0	20.7827	109.821	LGALS3;CCL4
161	negative regulation of mitotic cell cycle phase transition (GO:1901991)	1979-03-01	0.00527851	0.039638	0	0	9.10419	47.7434	GPNMB;ZFP36L2;ZFP36L1
162	cellular response to hormone stimulus (GO:0032870)	1980-03-01	0.00546673	0.0403876	0	0	8.9855	46.8062	JUN;CTSB;ZFP36L1
163	cellular response to epidermal growth factor stimulus (GO:0071364)	2022-02-25	0.00549594	0.0403876	0	0	19.8781	103.44	ZFP36L2;ZFP36L1
164	regulation of vascular smooth muscle cell proliferation (GO:1904705)	2022-02-25	0.00549594	0.0403876	0	0	19.8781	103.44	JUN;MMP9
165	positive regulation of intracellular signal transduction (GO:1902533)	7/479	0.00551195	0.0403876	0	0	3.51573	18.2848	CSF1R;CCL4;CD14;IL7R;TNF;HCST;ENG
166	positive regulation of protein catabolic process (GO:0045732)	1981-03-01	0.00565893	0.040968	0	0	8.86986	45.8973	LRP1;APOE;TNF
167	negative regulation of cell death (GO:0060548)	1981-03-01	0.00565893	0.040968	0	0	8.86986	45.8973	GPNMB;APOE;HSPA1B
168	negative regulation of gene expression (GO:0010629)	8/618	0.00625116	0.0449861	0	0	3.12504	15.8595	MSR1;JUN;DAB2;HES1;TNF;ZFP36L2;HSPA1B;ENG
169	modulation by host of viral transcription (GO:0043921)	2022-02-27	0.0063933	0.0452017	0	0	18.286	92.39	JUN;CCL4
170	negative regulation of myeloid leukocyte differentiation (GO:0002762)	2022-02-27	0.0063933	0.0452017	0	0	18.286	92.39	MAFB;C1QC
171	cellular response to topologically incorrect protein (GO:0035967)	2022-02-27	0.0063933	0.0452017	0	0	18.286	92.39	HSPA6;HSPA1B
172	negative regulation of endocytosis (GO:0045806)	2022-02-28	0.00686529	0.0474293	0	0	17.5818	87.5798	LGALS3;APOC1
173	regulation of NIK/NF-kappaB signaling (GO:1901222)	2022-02-28	0.00686529	0.0474293	0	0	17.5818	87.5798	CD14;TNF
174	negative regulation of homeostatic process (GO:0032845)	2022-02-28	0.00686529	0.0474293	0	0	17.5818	87.5798	MAFB;ZFP36L1
175	regulation of lipid biosynthetic process (GO:0046890)	2022-02-28	0.00686529	0.0474293	0	0	17.5818	87.5798	C3;APOE

## Sheet: GSEA_act_Macro
	Term	Overlap	P.value	Adjusted.P.value	Old.P.value	Old.Adjusted.P.value	Odds.Ratio	Combined.Score	Genes
1	cellular response to cytokine stimulus (GO:0071345)	38/456	2.79935e-20	6.18656e-17	0	0	8.09677	364.536	IL1RN;PID1;CXCL8;CCL3L1;MT1X;PTGS2;HIF1A;CXCL2;YBX3;ICAM1;MT2A;IRAK2;CCL5;CCL4;STAT4;PIM1;CCL3;CCL2;CCR7;TIMP1;JAK1;IL10;IL1R1;CCL20;IRAK3;TNFRSF1B;NFKB1;EREG;VEGFA;BATF;IL1A;IL6;IL23A;IL1B;IL2RA;IL3RA;TNFRSF21;NFE2L2
2	cytokine-mediated signaling pathway (GO:0019221)	43/633	1.82684e-19	2.01866e-16	0	0	6.58511	284.124	IL1RN;CXCL8;CCL3L1;PTGS2;CXCL3;HIF1A;CXCL2;ICAM1;OASL;RAP1B;MT2A;IRAK2;CCL5;CCL4;STAT4;PIM1;CCL3;CCL2;TIMP1;JAK1;IL10;IL1R1;TNFSF15;CCL20;ISG15;IRAK3;TNFRSF1B;SOD2;NFKB1;EREG;VEGFA;BATF;IL1A;IL6;IL23A;IL1B;IL2RA;IL3RA;PELI1;IL7R;SQSTM1;CD44;TNFRSF21
3	cellular response to lipopolysaccharide (GO:0071222)	18/91	8.94008e-17	6.58586e-14	0	0	20.4668	756.318	IL10;LYN;CD274;CXCL8;TNFAIP3;LILRB1;LILRB2;TNFRSF1B;NFKB1;IL6;TNIP1;IL1B;CCL5;TNIP3;PDE4B;CCL3;CCL2;CARD16
4	inflammatory response (GO:0006954)	26/252	2.15927e-16	1.19299e-13	0	0	9.80589	353.714	CXCL8;CCL3L1;TNFAIP6;FPR2;CXCL3;CXCL2;THBS1;CCL5;CCRL2;CCL4;CCL3;CCL2;CCR7;LYN;IL10;CCL20;TNFRSF1B;NFKB1;IL1A;IL6;ADORA2A;IL1B;IL2RA;REL;PTX3;TNFRSF21
5	cellular response to molecule of bacterial origin (GO:0071219)	15/84	1.71283e-13	7.57069e-11	0	0	17.8225	523.9	IL10;CD274;CXCL8;TNFAIP3;LILRB1;LILRB2;TNFRSF1B;NFKB1;IL6;TNIP1;TNIP3;PDE4B;CCL2;CARD16;TLR2
6	response to lipopolysaccharide (GO:0032496)	18/155	1.36911e-12	4.66808e-10	0	0	10.8702	296.939	IL10;CD274;CXCL8;TNFAIP3;IRAK3;LILRB1;LILRB2;CXCL3;TNFRSF1B;CXCL2;NFKB1;IL6;TNIP1;TNIP3;PDE4B;CCL2;CARD16;TNFRSF21
7	cellular response to lipid (GO:0071396)	19/178	1.47858e-12	4.66808e-10	0	0	9.91723	270.145	LYN;IL10;CD274;PID1;CXCL8;INSIG1;TNFAIP3;LILRB1;LILRB2;TNFRSF1B;NFKB1;IL6;TNIP1;TNIP3;PDE4B;SPP1;ABL2;CCL2;CARD16
8	positive regulation of angiogenesis (GO:0045766)	15/103	3.80806e-12	1.05198e-09	0	0	13.9609	367.087	CXCL8;BTG1;FLT1;SPHK1;HIF1A;DLL1;THBS1;HK2;RUNX1;VEGFA;IL1A;IL1B;ITGB8;ANGPTL4;JAK1
9	negative regulation of apoptotic process (GO:0043066)	29/485	5.28575e-12	1.29794e-09	0	0	5.42793	140.942	TNFAIP8;FLT1;BCL2A1;THBS1;DLL1;PIM1;CCL2;MAP4K4;IL10;BNIP3L;HSPA5;SPHK1;BNIP3;ANXA5;PLAUR;SERPINB9;CFLAR;TNFRSF1B;SOD2;NFKB1;VEGFA;DNAJC3;RNF144B;IL6;CTNNB1;ANGPTL4;CARD16;SQSTM1;CD44
10	cellular response to oxygen-containing compound (GO:1901701)	22/274	7.81923e-12	1.72805e-09	0	0	7.30373	186.789	LYN;IL10;CD274;PID1;CXCL8;INSIG1;TNFAIP3;LILRB1;LILRB2;TNFRSF1B;NFKB1;RAP1B;IL6;GNG2;TNIP1;TNIP3;PDE4B;RAPGEF2;ABL2;CCL2;CARD16;TLR2
11	cellular response to interleukin-1 (GO:0071347)	17/150	8.6954e-12	1.74699e-09	0	0	10.5328	268.251	IL1RN;CXCL8;CCL3L1;IL1R1;CCL20;IRAK3;HIF1A;NFKB1;IL1A;IRAK2;IL1B;CCL5;CCL4;PELI1;CCL3;CCL2;SQSTM1
12	regulation of T cell proliferation (GO:0042129)	1962-12-01	1.74925e-11	3.22154e-09	0	0	19.4519	481.808	IL10;LGALS3;CD274;IL6;TFRC;SDC4;IL23A;IL1B;CCL5;LILRB1;LILRB2;TNFRSF21
13	neutrophil mediated immunity (GO:0002446)	28/487	3.16564e-11	5.38159e-09	0	0	5.18277	125.299	KMT2E;CSTB;B4GALT1;TNFAIP6;LPCAT1;SLC2A3;FPR2;GNS;RAP1B;LGALS3;SDCBP;FTH1;CREG1;OLR1;CTSB;CD93;HUWE1;PLAUR;AMPD3;LILRB2;TNFRSF1B;NFKB1;DNAJC3;IL6;FCGR2A;PTX3;CD44;TLR2
14	positive regulation of vasculature development (GO:1904018)	14/104	6.01709e-11	9.49841e-09	0	0	12.6865	298.562	CXCL8;BTG1;FLT1;SPHK1;HIF1A;THBS1;HK2;RUNX1;VEGFA;IL1A;IL1B;ITGB8;RAPGEF2;ANGPTL4
15	response to interleukin-1 (GO:0070555)	1976-12-01	2.14556e-10	3.16112e-08	0	0	15.186	338.077	CXCL8;CCL3L1;IL1R1;IRAK2;CCL20;CCL5;CCL4;CCL3;CCL2;IRAK3;HIF1A;NFKB1
16	positive regulation of leukocyte chemotaxis (GO:0002690)	1961-11-01	2.77882e-10	3.83824e-08	0	0	17.7578	390.739	IL6;CXCL8;CCL5;CCL4;CCL3;CCR7;FPR2;CXCL3;CXCL2;THBS1;VEGFA
17	regulation of ERK1 and ERK2 cascade (GO:0070372)	19/247	4.54974e-10	5.91467e-08	0	0	6.8916	148.244	LYN;DUSP4;PTPN1;FLT1;CCL3L1;CCL20;FPR2;ICAM1;IL1A;TNIP1;IL1B;CCL5;CCL4;CCL3;RAPGEF2;CCL2;CCR7;CD44;SLAMF1
18	negative regulation of programmed cell death (GO:0043069)	24/408	5.55598e-10	6.70731e-08	0	0	5.23837	111.635	IL10;BNIP3L;TNFAIP8;FLT1;HSPA5;BCL2A1;SPHK1;BNIP3;ANXA5;PLAUR;SERPINB9;CFLAR;YBX3;THBS1;NFKB1;VEGFA;DNAJC3;RNF144B;IL6;PIM1;ANGPTL4;SQSTM1;CD44;MAP4K4
19	neutrophil degranulation (GO:0043312)	26/479	5.76646e-10	6.70731e-08	0	0	4.83523	102.864	CSTB;B4GALT1;TNFAIP6;LPCAT1;SLC2A3;FPR2;GNS;RAP1B;LGALS3;SDCBP;FTH1;CREG1;OLR1;CTSB;CD93;HUWE1;PLAUR;AMPD3;LILRB2;TNFRSF1B;NFKB1;DNAJC3;FCGR2A;PTX3;CD44;TLR2
20	neutrophil activation involved in immune response (GO:0002283)	26/483	6.88329e-10	7.60604e-08	0	0	4.79191	101.094	CSTB;B4GALT1;TNFAIP6;LPCAT1;SLC2A3;FPR2;GNS;RAP1B;LGALS3;SDCBP;FTH1;CREG1;OLR1;CTSB;CD93;HUWE1;PLAUR;AMPD3;LILRB2;TNFRSF1B;NFKB1;DNAJC3;FCGR2A;PTX3;CD44;TLR2
21	regulation of angiogenesis (GO:0045765)	16/177	1.0808e-09	1.13742e-07	0	0	8.14325	168.122	CXCL8;BTG1;FLT1;SPHK1;TNFAIP3;HIF1A;THBS1;HK2;RUNX1;VEGFA;IL1A;IL6;IL1B;ITGB8;CTNNB1;ANGPTL4
22	neutrophil chemotaxis (GO:0030593)	1953-10-01	1.14651e-09	1.15172e-07	0	0	18.7015	384.999	LGALS3;CXCL8;CCL3L1;CCL20;CCL5;CCL4;PDE4B;CCL3;CCL2;CXCL3
23	regulation of apoptotic process (GO:0042981)	34/815	1.2102e-09	1.16284e-07	0	0	3.73564	76.7021	TNFAIP8;FLT1;BCL2A1;THBS1;PIM1;ABL2;PMAIP1;CTSB;MAP4K4;IL10;MAP2K3;BNIP3L;CRADD;HSPA5;SPHK1;BNIP3;ANXA5;PLAUR;SERPINB9;LILRB1;INHBA;CFLAR;TNFRSF1B;NFKB1;VEGFA;DNAJC3;RNF144B;IL6;STK26;CTNNB1;ANGPTL4;SQSTM1;CD44;TNFRSF21
24	regulation of cell proliferation (GO:0042127)	32/740	1.63285e-09	1.50358e-07	0	0	3.85843	78.0673	BTG3;BTG1;CXCL8;FLT1;CCL3L1;HILPDA;CXCL3;AREG;CXCL2;THBS1;DLL1;SDCBP;FTH1;NAMPT;ABL2;TIMP1;SLAMF1;JAK1;LYN;IL10;INHBA;TNFRSF1B;SOD2;EREG;VEGFA;IL1A;IL6;IL1B;RAPGEF2;CTNNB1;IL7R;TNFRSF21
25	monocyte chemotaxis (GO:0002548)	1941-09-01	1.89746e-09	1.67736e-07	0	0	22.5377	452.62	LGALS3;IL6;FLT1;CCL3L1;CCL20;CCL5;CCL4;CCL3;CCL2
26	granulocyte chemotaxis (GO:0071621)	1956-10-01	2.0246e-09	1.72091e-07	0	0	17.4791	349.896	LGALS3;CXCL8;CCL3L1;CCL20;CCL5;CCL4;PDE4B;CCL3;CCL2;CXCL3
27	neutrophil migration (GO:1990266)	1958-10-01	2.90133e-09	2.37479e-07	0	0	16.7491	329.256	LGALS3;CXCL8;CCL3L1;CCL20;CCL5;CCL4;PDE4B;CCL3;CCL2;CXCL3
28	negative regulation of T cell activation (GO:0050868)	1934-08-01	8.52978e-09	6.73243e-07	0	0	24.5643	456.398	IL10;CD274;LGALS3;SDC4;LILRB1;LILRB2;PAG1;TNFRSF21
29	chemokine-mediated signaling pathway (GO:0070098)	1952-09-01	1.7635e-08	1.34391e-06	0	0	16.7629	299.275	CXCL8;CCL3L1;CCL20;CCL5;CCL4;CCL3;CCL2;CXCL3;CXCL2
30	positive regulation of cytokine production (GO:0001819)	16/220	2.4788e-08	1.82605e-06	0	0	6.41267	112.304	IL10;HILPDA;LILRB2;PTGS2;HIF1A;NFKB1;RUNX1;EREG;IL1A;IL6;IL23A;IL1B;PDE4B;CTNNB1;CCR7;TLR2
31	response to tumor necrosis factor (GO:0034612)	1997-11-01	4.414e-08	3.07748e-06	0	0	10.3054	174.532	PID1;CXCL8;CCL3L1;CCL20;CCL5;CCL4;CCL3;CCL2;YBX3;TNFRSF21;NFE2L2
32	negative regulation of B cell activation (GO:0050869)	2022-06-17	4.45607e-08	3.07748e-06	0	0	43.2289	731.71	LYN;IL10;TNFAIP3;INHBA;SAMSN1;TNFRSF21
33	regulation of interleukin-6 production (GO:0032675)	1942-08-01	5.07765e-08	3.40049e-06	0	0	18.7769	315.373	IL10;IL6;IL1B;TNFAIP3;IRAK3;LILRB2;SLAMF1;TLR2
34	negative regulation of lymphocyte proliferation (GO:0050672)	2022-07-29	6.19604e-08	4.02742e-06	0	0	25.3044	419.972	LYN;IL10;CD274;SDC4;LILRB1;LILRB2;TNFRSF21
35	positive regulation of cell motility (GO:2000147)	14/179	7.6513e-08	4.83125e-06	0	0	6.8935	112.956	SPAG9;CEMIP;FLT1;HSPA5;SPHK1;SOD2;THBS1;VEGFA;SDCBP;MMP14;IL1B;CCL5;CCL3;CCR7
36	positive regulation of protein phosphorylation (GO:0001934)	21/412	8.22169e-08	5.0472e-06	0	0	4.44219	72.4695	LYN;MAP2K3;CEMIP;FLT1;SPHK1;PLAUR;FPR2;INHBA;TNFRSF1B;EREG;VEGFA;SDCBP;IL6;IL1B;NPTN;RAPGEF2;SNX9;CCR7;CALM1;FNIP2;CD44
37	positive regulation of sequence-specific DNA binding transcription factor activity (GO:0051091)	15/215	1.18129e-07	7.0558e-06	0	0	6.10781	97.4287	IL10;CRADD;SPHK1;ARID5B;IRAK3;TRAF1;CFLAR;NFKB1;VEGFA;IL6;IRAK2;IL1B;CTNNB1;CARD16;TLR2
38	regulation of interleukin-12 production (GO:0032655)	1933-07-01	1.62374e-07	9.2671e-06	0	0	21.4071	334.665	IL10;IL23A;CCR7;IRAK3;THBS1;SLAMF1;TLR2
39	negative regulation of cytokine production (GO:0001818)	11/110	1.63537e-07	9.2671e-06	0	0	8.94627	139.796	IL10;SRGN;CD274;IL23A;TNFAIP3;ISG15;IRAK3;LILRB1;DLL1;THBS1;SLAMF1
40	positive regulation of cell migration (GO:0030335)	15/221	1.69128e-07	9.34433e-06	0	0	5.92809	92.4345	SPAG9;CEMIP;FLT1;HSPA5;SPHK1;SOD2;HIF1A;THBS1;VEGFA;SDCBP;MMP14;IL1B;CCL5;CCL3;RAPGEF2
41	positive regulation of T cell activation (GO:0050870)	1968-09-01	1.97799e-07	1.03952e-05	0	0	12.2071	188.429	CD274;IL6;TFRC;IL23A;IL1B;CCL5;CCL2;CCR7;LILRB2
42	positive regulation of MAPK cascade (GO:0043410)	17/289	1.98561e-07	1.03952e-05	0	0	5.11371	78.9156	FLT1;CCL3L1;CCL20;FPR2;TNFRSF1B;ICAM1;VEGFA;IL1A;IL6;CCL5;CCL4;CCL3;RAPGEF2;CCL2;CCR7;CD44;SLAMF1
43	positive regulation of leukocyte migration (GO:0002687)	1934-07-01	2.0226e-07	1.03952e-05	0	0	20.6132	317.726	LGALS3;IL6;CXCL8;CXCL3;CXCL2;ICAM1;VEGFA
44	cellular response to growth factor stimulus (GO:0071363)	12/139	2.26791e-07	1.13911e-05	0	0	7.62827	116.707	MAP2K3;EHD1;CXCL8;FLT1;CCL5;SYAP1;MT1G;RAPGEF2;CCL2;CTNNB1;CD44;VEGFA
45	negative regulation of interleukin-12 production (GO:0032695)	2022-05-12	2.38504e-07	1.17132e-05	0	0	56.3943	859.95	IL10;LILRB1;IRAK3;THBS1;SLAMF1
46	cellular response to interferon-gamma (GO:0071346)	11/116	2.81914e-07	1.35441e-05	0	0	8.43247	127.176	MT2A;CCL3L1;CCL20;CCL5;CCL4;CCL3;CCL2;CD44;ICAM1;OASL;JAK1
47	positive regulation of ERK1 and ERK2 cascade (GO:0070374)	14/201	3.20624e-07	1.50761e-05	0	0	6.07567	90.8494	FLT1;CCL3L1;CCL20;FPR2;ICAM1;IL1A;CCL5;CCL4;CCL3;RAPGEF2;CCL2;CCR7;CD44;SLAMF1
48	positive regulation of protein kinase activity (GO:0045860)	13/172	3.34325e-07	1.53929e-05	0	0	6.61724	98.6706	MAP2K3;PTPN1;SYAP1;EREG;VEGFA;IL23A;STK26;CCL5;RAPGEF2;SNX9;CCR7;CALM1;MAP4K4
49	negative regulation of interleukin-10 production (GO:0032693)	2022-05-13	3.83541e-07	1.72985e-05	0	0	49.3425	728.977	CD274;IL23A;LILRB1;DLL1;TNFRSF21
50	positive regulation of defense response (GO:0031349)	1974-09-01	4.15077e-07	1.83464e-05	0	0	11.0769	162.773	CCL3L1;TNIP1;IL23A;CCL5;CCL4;CCL3;OPTN;EREG;TLR2
51	eosinophil chemotaxis (GO:0048245)	2022-06-24	4.49653e-07	1.87497e-05	0	0	26.4083	385.952	LGALS3;CCL3L1;CCL5;CCL4;CCL3;CCL2
52	eosinophil migration (GO:0072677)	2022-06-24	4.49653e-07	1.87497e-05	0	0	26.4083	385.952	LGALS3;CCL3L1;CCL5;CCL4;CCL3;CCL2
53	negative regulation of T cell proliferation (GO:0042130)	2022-06-24	4.49653e-07	1.87497e-05	0	0	26.4083	385.952	IL10;CD274;SDC4;LILRB1;LILRB2;TNFRSF21
54	positive regulation of phosphorylation (GO:0042327)	14/208	4.86107e-07	1.98944e-05	0	0	5.85434	85.1036	LYN;PFKFB3;FLT1;PLAUR;FPR2;HIF1A;THBS1;EREG;VEGFA;P2RX7;SDCBP;IL1B;CCL5;NPTN
55	regulation of natural killer cell chemotaxis (GO:2000501)	2022-04-07	8.76573e-07	3.52223e-05	0	0	104.871	1462.66	CCL5;CCL4;CCL3;CCL2
56	regulation of interferon-gamma production (GO:0032649)	1943-07-01	1.09869e-06	4.3359e-05	0	0	15.4528	212.035	CD274;IL23A;IL1B;PDE4B;CCR7;LILRB1;ISG15
57	lipopolysaccharide-mediated signaling pathway (GO:0031663)	2022-05-16	1.26156e-06	4.89132e-05	0	0	35.88	487.364	LYN;IL1B;CCL5;CCL3;CCL2
58	cellular response to organic cyclic compound (GO:0071407)	11/135	1.29736e-06	4.93193e-05	0	0	7.13349	96.6958	RAP1B;GNG2;INSIG1;IL1B;CCL5;SPP1;CCL3;RAPGEF2;CCL2;CTNNB1;NFKB1
59	cellular response to tumor necrosis factor (GO:0071356)	13/194	1.31667e-06	4.93193e-05	0	0	5.8064	78.621	PID1;CXCL8;CCL3L1;TNFSF15;CCL20;TNFRSF1B;YBX3;CCL5;CCL4;CCL3;CCL2;TNFRSF21;NFE2L2
60	cellular response to decreased oxygen levels (GO:0036294)	1964-08-01	1.49514e-06	5.5071e-05	0	0	11.3875	152.744	BNIP3L;BNIP3;HILPDA;PMAIP1;CARD16;PTGS2;HIF1A;VEGFA
61	regulation of inflammatory response (GO:0050727)	12/166	1.52867e-06	5.53828e-05	0	0	6.28219	84.1255	IL10;CCL3L1;TNFAIP6;TNIP1;IL23A;CCL5;CCL4;CCL3;TNFAIP3;PTGS2;PIK3AP1;TLR2
62	positive regulation of cell proliferation (GO:0008284)	19/424	2.37931e-06	8.4811e-05	0	0	3.84453	49.7816	LYN;PID1;FLT1;SPHK1;HILPDA;AREG;THBS1;DLL1;EREG;VEGFA;SDCBP;IL6;IL1B;CCL5;NAMPT;PIM1;TIMP1;IL7R;SLAMF1
63	response to organic cyclic compound (GO:0014070)	1969-08-01	2.67364e-06	9.37895e-05	0	0	10.4515	134.114	KYNU;IL1B;CCL5;SPP1;CCL3;CCL2;PMAIP1;CTNNB1
64	positive regulation of macromolecule metabolic process (GO:0010604)	15/276	2.81005e-06	9.70347e-05	0	0	4.66571	59.6385	PTPN1;PID1;SERPINB9;LILRB1;INHBA;HIF1A;VEGFA;P2RX7;IL1A;IL6;IL1B;CCL3;ITGB8;TLR2;NFE2L2
65	positive regulation of calcium ion transport (GO:0051928)	1933-06-01	3.36088e-06	0.00011427	0	0	17.5975	221.787	P2RX7;LGALS3;CCL5;CCL4;CCL3;CCL2
66	interleukin-1-mediated signaling pathway (GO:0070498)	1995-09-01	3.49729e-06	0.000117106	0	0	8.36316	105.071	IL1A;IL1RN;IL1R1;IRAK2;IL1B;PELI1;IRAK3;SQSTM1;NFKB1
67	positive regulation of intracellular signal transduction (GO:1902533)	20/479	3.74706e-06	0.000123597	0	0	3.57595	44.6799	LYN;FLT1;CFLAR;TNFRSF1B;THBS1;EREG;VEGFA;IL1A;IL6;CCL5;CCL4;REL;PELI1;CCL3;RAPGEF2;PMAIP1;CCR7;CARD16;IL7R;PIK3AP1
68	negative regulation of signal transduction (GO:0009968)	15/283	3.81728e-06	0.000124061	0	0	4.54221	56.6685	LYN;PTPN1;PID1;CXCL8;FLT1;PLEK;TNFAIP3;IRAK3;THBS1;EREG;MMP14;IL1B;CCL5;CARD16;SLAMF1
69	response to molecule of bacterial origin (GO:0002237)	1998-09-01	4.53105e-06	0.000144372	0	0	8.08002	99.4211	IL10;IL6;CXCL8;TNFAIP3;IRAK3;CXCL3;TNFRSF1B;CXCL2;TNFRSF21
70	negative regulation of cell proliferation (GO:0008285)	17/363	4.57286e-06	0.000144372	0	0	4.00475	49.2399	LYN;IL10;BTG3;BTG1;CXCL8;CCL3L1;TNFAIP3;INHBA;SOD2;DLL1;EREG;IL1A;IL6;FTH1;IL1B;RAPGEF2;CTNNB1
71	macrophage chemotaxis (GO:0048246)	2022-04-10	5.10293e-06	0.000154486	0	0	52.4276	638.867	LGALS3;CCL5;CCL3;CCL2
72	macrophage migration (GO:1905517)	2022-04-10	5.10293e-06	0.000154486	0	0	52.4276	638.867	LGALS3;CCL5;CCL3;CCL2
73	regulation of dendritic cell apoptotic process (GO:2000668)	2022-04-10	5.10293e-06	0.000154486	0	0	52.4276	638.867	LYN;RAPGEF2;LILRB1;CCR7
74	positive regulation of NF-kappaB transcription factor activity (GO:0051092)	10/128	5.7787e-06	0.000171399	0	0	6.789	81.8844	CRADD;IRAK2;SPHK1;IL1B;IRAK3;CARD16;TRAF1;CFLAR;NFKB1;TLR2
75	cellular divalent inorganic cation homeostasis (GO:0072503)	9/101	5.8167e-06	0.000171399	0	0	7.81535	94.2123	MT2A;CCL5;CCL3;MT1G;MT1X;SLC39A8;ATP2B1;ATP13A3;MT1E
76	regulation of vascular endothelial growth factor receptor signaling pathway (GO:0030947)	2022-05-22	7.14424e-06	0.000205049	0	0	23.2094	275.013	PTPN1;FLT1;IL1B;HIF1A;VEGFA
77	regulation of membrane protein ectodomain proteolysis (GO:0051043)	2022-05-22	7.14424e-06	0.000205049	0	0	23.2094	275.013	IL10;IL1B;SNX9;TIMP1;TNFRSF1B
78	positive regulation of cellular catabolic process (GO:0031331)	9/106	8.65492e-06	0.000245223	0	0	7.41061	86.3883	P2RX7;PTPN1;PFKFB3;IL1B;BNIP3;SNX9;TNFRSF1B;HIF1A;OPTN
79	regulation of extrinsic apoptotic signaling pathway via death domain receptors (GO:1902041)	1939-06-01	9.28635e-06	0.000259783	0	0	14.3936	166.778	LGALS3;TNFAIP3;PMAIP1;CFLAR;THBS1;ICAM1
80	response to cytokine (GO:0034097)	10/138	1.12678e-05	0.000311274	0	0	6.25542	71.2715	CD274;PID1;IL1R1;IRAK2;KYNU;REL;ISG15;CCR7;IRAK3;TIMP1
81	regulation of mononuclear cell migration (GO:0071675)	2022-04-12	1.17887e-05	0.000313891	0	0	39.3167	446.181	LYN;LGALS3;CCL5;THBS1
82	PERK-mediated unfolded protein response (GO:0036499)	2022-04-12	1.17887e-05	0.000313891	0	0	39.3167	446.181	CXCL8;HSPA5;CCL2;NFE2L2
83	positive regulation of vascular endothelial growth factor receptor signaling pathway (GO:0030949)	2022-04-12	1.17887e-05	0.000313891	0	0	39.3167	446.181	FLT1;IL1B;HIF1A;VEGFA
84	positive regulation of cellular process (GO:0048522)	20/519	1.22181e-05	0.000314465	0	0	3.28248	37.1334	LYN;FLT1;SPHK1;HILPDA;LILRB1;AREG;THBS1;DLL1;EREG;VEGFA;EHD1;P2RX7;SDCBP;MMP14;IL6;IL1B;NAMPT;TIMP1;IL7R;SLAMF1
85	positive regulation of T cell proliferation (GO:0042102)	1961-07-01	1.22371e-05	0.000314465	0	0	10.2925	116.419	CD274;IL6;TFRC;IL23A;IL1B;CCL5;LILRB2
86	regulation of tumor necrosis factor production (GO:0032680)	1961-07-01	1.22371e-05	0.000314465	0	0	10.2925	116.419	IL10;IL23A;CCL3;TNFAIP3;IRAK3;TLR2;SLAMF1
87	regulation of I-kappaB kinase/NF-kappaB signaling (GO:0043122)	12/204	1.2792e-05	0.000324945	0	0	5.02906	56.6609	IL1A;TNIP1;IL1B;TNIP3;REL;PELI1;TNFAIP3;CCR7;CARD16;CFLAR;SQSTM1;OPTN
88	response to copper ion (GO:0046688)	2022-05-25	1.39702e-05	0.00034967	0	0	19.725	220.498	IL1A;MT2A;MT1G;MT1X;MT1E
89	toll-like receptor signaling pathway (GO:0002224)	1986-08-01	1.40817e-05	0.00034967	0	0	8.16651	91.2251	TNIP1;CTSL;IRAK2;TNIP3;IRAK3;PIK3AP1;CTSB;TLR2
90	regulation of cell migration (GO:0030334)	15/316	1.43139e-05	0.000351485	0	0	4.03738	45.034	SPAG9;CLIC4;CEMIP;FLT1;HSPA5;SPHK1;SOD2;THBS1;VEGFA;SDCBP;MMP14;IL1B;STK26;CCL5;CCL3
91	negative regulation of cellular process (GO:0048523)	20/534	1.8416e-05	0.000447246	0	0	3.1842	34.7151	LYN;IL10;BTG3;BNIP3L;BTG1;CXCL8;CCL3L1;BNIP3;LILRB1;INHBA;SOD2;DLL1;EREG;IL1A;IL6;FTH1;IL1B;RAPGEF2;CTNNB1;TNFRSF21
92	lymphocyte chemotaxis (GO:0048247)	1944-06-01	1.90493e-05	0.000447861	0	0	12.4965	135.818	CCL3L1;CCL20;CCL5;CCL4;CCL3;CCL2
93	regulation of smooth muscle cell proliferation (GO:0048660)	1944-06-01	1.90493e-05	0.000447861	0	0	12.4965	135.818	IL6;CCL5;TNFAIP3;CTNNB1;THBS1;EREG
94	negative regulation of immune response (GO:0050777)	1944-06-01	1.90493e-05	0.000447861	0	0	12.4965	135.818	LYN;LGALS3;TNFAIP3;LILRB1;IRAK3;SAMSN1
95	regulation of cytokine-mediated signaling pathway (GO:0001959)	1990-08-01	1.96904e-05	0.000453289	0	0	7.76656	84.1537	PTPN1;IRAK2;SPHK1;TNFAIP3;IRAK3;TRAF1;JAK1;RUNX1
96	positive regulation of response to external stimulus (GO:0032103)	1990-08-01	1.96904e-05	0.000453289	0	0	7.76656	84.1537	CCL3L1;TNIP1;IL23A;CCL4;CCL3;THBS1;OPTN;TLR2
97	regulation of vascular endothelial growth factor production (GO:0010574)	2022-05-27	2.07898e-05	0.000473665	0	0	17.93	193.304	IL1A;IL6;IL1B;PTGS2;HIF1A
98	response to interferon-gamma (GO:0034341)	1968-07-01	2.5208e-05	0.000568466	0	0	9.10814	96.4402	CCL3L1;CCL20;KYNU;CCL5;CCL4;CCL3;CCL2
99	negative regulation of macromolecule metabolic process (GO:0010605)	9/124	3.06565e-05	0.000684352	0	0	6.24496	64.9018	SDCBP;REL;CCL3;ITGB8;LILRB2;HIF1A;OPTN;NFKB1;VEGFA
100	positive regulation of NF-kappaB import into nucleus (GO:0042346)	2022-04-15	3.15422e-05	0.000694388	0	0	28.5896	296.308	IL23A;SPHK1;IL1B;TLR2
101	positive regulation of chemotaxis (GO:0050921)	1948-06-01	3.17345e-05	0.000694388	0	0	11.3041	117.089	IL6;CXCL8;CXCL3;CXCL2;THBS1;VEGFA
102	positive regulation of lymphocyte proliferation (GO:0050671)	1971-07-01	3.34764e-05	0.000725323	0	0	8.67988	89.4432	CD274;IL6;TFRC;IL23A;IL1B;CCL5;LILRB2
103	regulation of leukocyte chemotaxis (GO:0002688)	2022-05-30	3.55704e-05	0.000763209	0	0	15.776	161.609	LYN;IL6;CXCL8;CXCL3;CXCL2
104	positive regulation of cellular biosynthetic process (GO:0031328)	10/159	3.84809e-05	0.00081772	0	0	5.36803	54.5679	IL6;ZEB2;IL1B;CCL5;PTGS2;HIF1A;AREG;THBS1;NFKB1;EREG
105	negative regulation of bone resorption (GO:0045779)	2022-03-06	3.98211e-05	0.000821325	0	0	78.3413	793.684	P2RX7;IL6;TNFAIP3
106	immune response-inhibiting cell surface receptor signaling pathway (GO:0002767)	2022-03-06	3.98211e-05	0.000821325	0	0	78.3413	793.684	LYN;LILRB1;LILRB2
107	regulation of interleukin-10 secretion (GO:2001179)	2022-03-06	3.98211e-05	0.000821325	0	0	78.3413	793.684	CD274;LILRB1;TNFRSF21
108	positive regulation of inflammatory response (GO:0050729)	1973-07-01	4.01371e-05	0.000821325	0	0	8.41599	85.1969	IL6;CCL3L1;TNIP1;IL23A;CCL4;CCL3;TLR2
109	negative regulation of tumor necrosis factor superfamily cytokine production (GO:1903556)	2022-05-31	4.19719e-05	0.000835658	0	0	15.1685	152.875	IL10;CD274;TNFAIP3;IRAK3;SLAMF1
110	zinc ion homeostasis (GO:0055069)	2022-05-31	4.19719e-05	0.000835658	0	0	15.1685	152.875	MT2A;MT1G;MT1X;SLC39A8;MT1E
111	cellular zinc ion homeostasis (GO:0006882)	2022-05-31	4.19719e-05	0.000835658	0	0	15.1685	152.875	MT2A;MT1G;MT1X;SLC39A8;MT1E
112	regulation of programmed cell death (GO:0043067)	13/268	4.2888e-05	0.000846272	0	0	4.10582	41.2919	MAP2K3;BNIP3L;CRADD;BNIP3;INHBA;CFLAR;TNFRSF1B;STK26;ABL2;PMAIP1;TNFRSF21;CTSB;MAP4K4
113	positive regulation of I-kappaB kinase/NF-kappaB signaling (GO:0043123)	10/163	4.75346e-05	0.000929659	0	0	5.22662	52.0261	IL1A;IL23A;SPHK1;IL1B;REL;PELI1;CCR7;CARD16;CFLAR;TLR2
114	cellular response to hypoxia (GO:0071456)	9/132	5.0185e-05	0.000969591	0	0	5.83641	57.7792	BNIP3L;BNIP3;HILPDA;PMAIP1;CARD16;PTGS2;BACH1;HIF1A;VEGFA
115	regulation of calcium ion transport (GO:0051924)	1952-06-01	5.04538e-05	0.000969591	0	0	10.319	102.101	CCL5;CCL4;CCL3;CTNNB1;LILRB1;LILRB2
116	negative regulation of extrinsic apoptotic signaling pathway (GO:2001237)	1976-07-01	5.21362e-05	0.000993284	0	0	8.04885	79.375	LGALS3;IL1A;IL1B;TNFAIP3;CFLAR;THBS1;ICAM1
117	positive regulation of lymphocyte migration (GO:2000403)	2022-04-17	5.39028e-05	0.00101816	0	0	24.1888	237.735	CCL20;CCL5;CCL4;CCL3
118	positive regulation of gene expression (GO:0010628)	24/771	5.45694e-05	0.00102202	0	0	2.64233	25.9372	IL10;MAP2K3;KMT2E;IVNS1ABP;PID1;SERPINB9;LILRB1;INHBA;HIF1A;THBS1;ETS2;NFKB1;RUNX1;VEGFA;P2RX7;IL1A;IL6;IL1B;SPP1;CCL3;CTNNB1;ITGB8;TLR2;NFE2L2
119	positive regulation of multicellular organismal process (GO:0051240)	11/202	5.95002e-05	0.001105	0	0	4.61535	44.9052	HCAR2;SDCBP;TFRC;IL23A;IL1B;HILPDA;CTNNB1;LILRB2;INHBA;HIF1A;EREG
120	extracellular matrix disassembly (GO:0022617)	1978-07-01	6.16573e-05	0.00113552	0	0	7.82133	75.8194	MMP14;LAMB3;CTSL;SPP1;MMP19;TIMP1;CD44
121	MAPK cascade (GO:0000165)	13/278	6.23843e-05	0.00113942	0	0	3.94885	38.2336	NFKB1;EREG;IL1B;STK26;CCL5;IL2RA;IL3RA;CCL3;RAPGEF2;CCL2;CALM1;JAK1;MAP4K4
122	positive regulation of carbohydrate metabolic process (GO:0045913)	2022-04-18	6.86114e-05	0.00124029	0	0	22.4599	215.324	P2RX7;PFKFB3;HIF1A;NFKB1
123	regulation of cyclic nucleotide metabolic process (GO:0030799)	2022-03-07	6.90297e-05	0.00124029	0	0	58.753	562.911	CALM1;THBS1;VEGFA
124	negative regulation of MAPK cascade (GO:0043409)	1980-07-01	7.25547e-05	0.00129311	0	0	7.60627	72.4967	DUSP4;LYN;P2RX7;PTPN1;TNIP1;IL1B;IRAK3
125	positive regulation of hydrolase activity (GO:0051345)	10/172	7.47447e-05	0.00132149	0	0	4.93399	46.88	CCL3L1;CCL20;CCL5;CCL4;CCL3;RAPGEF2;CCL2;ATP1B3;SNX9;CALM1
126	negative regulation of tumor necrosis factor production (GO:0032720)	1935-05-01	7.69256e-05	0.00134925	0	0	13.1433	124.502	IL10;TNFAIP3;LILRB1;IRAK3;SLAMF1
127	negative regulation of lymphocyte activation (GO:0051250)	2022-04-19	8.60399e-05	0.00147402	0	0	20.9615	196.214	LGALS3;TNFAIP3;SAMSN1;PAG1
128	regulation of heterotypic cell-cell adhesion (GO:0034114)	2022-04-19	8.60399e-05	0.00147402	0	0	20.9615	196.214	IL10;IL1RN;IL1B;CD44
129	cellular response to zinc ion (GO:0071294)	2022-04-19	8.60399e-05	0.00147402	0	0	20.9615	196.214	MT2A;MT1G;MT1X;MT1E
130	positive regulation of macromolecule biosynthetic process (GO:0010557)	9/142	8.84818e-05	0.00150419	0	0	5.39483	50.3484	IL6;NAMPT;CCL2;HIF1A;AREG;THBS1;NFKB1;EREG;TLR2
131	positive regulation of smooth muscle cell proliferation (GO:0048661)	1937-05-01	0.000101168	0.00170672	0	0	12.3206	113.334	IL10;IL6;CCL5;THBS1;EREG
132	positive regulation of interleukin-2 production (GO:0032743)	2022-04-20	0.000106476	0.00178267	0	0	19.6504	179.754	IL1A;IL1B;PDE4B;RUNX1
133	negative regulation of bone remodeling (GO:0046851)	2022-03-08	0.000109407	0.00181796	0	0	47	428.661	P2RX7;IL6;TNFAIP3
134	dendritic cell differentiation (GO:0097028)	2022-04-21	0.000130217	0.00210058	0	0	18.4936	165.449	LYN;LILRB1;CCR7;BATF
135	negative regulation of cytokine biosynthetic process (GO:0042036)	2022-04-21	0.000130217	0.00210058	0	0	18.4936	165.449	IL10;IL6;LILRB1;INHBA
136	negative regulation of G-protein coupled receptor protein signaling pathway (GO:0045744)	2022-04-21	0.000130217	0.00210058	0	0	18.4936	165.449	CXCL8;CCL5;PLEK;ADA
137	cellular response to copper ion (GO:0071280)	2022-04-21	0.000130217	0.00210058	0	0	18.4936	165.449	MT2A;MT1G;MT1X;MT1E
138	positive regulation of protein serine/threonine kinase activity (GO:0071902)	8/118	0.000136838	0.00219139	0	0	5.78138	51.4352	CEMIP;FLT1;TNFSF15;IL1B;SYAP1;RAPGEF2;CALM1;VEGFA
139	regulation of calcium ion import (GO:0090279)	2022-04-22	0.000157567	0.00248731	0	0	17.4653	152.92	LGALS3;CCL3;CTNNB1;CCL2
140	regulation of bone resorption (GO:0045124)	2022-04-22	0.000157567	0.00248731	0	0	17.4653	152.92	P2RX7;IL6;SPP1;TNFAIP3
141	positive regulation of nitric-oxide synthase biosynthetic process (GO:0051770)	2022-03-09	0.000162564	0.00249491	0	0	39.1647	341.69	NAMPT;CCL2;TLR2
142	positive regulation of leukocyte apoptotic process (GO:2000108)	2022-03-09	0.000162564	0.00249491	0	0	39.1647	341.69	LYN;HCAR2;RAPGEF2
143	myeloid leukocyte mediated immunity (GO:0002444)	2022-03-09	0.000162564	0.00249491	0	0	39.1647	341.69	KMT2E;IL6;SERPINB9
144	granulocyte activation (GO:0036230)	2022-03-09	0.000162564	0.00249491	0	0	39.1647	341.69	KMT2E;CXCL8;CCL5
145	positive regulation of GTPase activity (GO:0043547)	10/192	0.000185068	0.0028198	0	0	4.38731	37.708	SIPA1L1;CCL3L1;CCL20;CCL5;CCL4;CCL3;RAPGEF2;CCL2;SNX9;CCR7
146	cellular transition metal ion homeostasis (GO:0046916)	1993-07-01	0.000188062	0.0028198	0	0	6.45222	55.3519	MT2A;TFRC;FTH1;MT1G;MT1X;SLC39A8;MT1E
147	positive regulation of ATP metabolic process (GO:1903580)	2022-04-23	0.000188837	0.0028198	0	0	16.5452	141.869	P2RX7;PID1;PFKFB3;HIF1A
148	cellular response to interleukin-6 (GO:0071354)	2022-04-23	0.000188837	0.0028198	0	0	16.5452	141.869	IL6;PID1;NFKB1;JAK1
149	platelet degranulation (GO:0002576)	8/124	0.000192891	0.002861	0	0	5.48066	46.8782	LYN;SRGN;PLEK;ANXA5;TIMP1;CALM1;THBS1;VEGFA
150	apoptotic process (GO:0006915)	11/231	0.000195179	0.00287564	0	0	4.00102	34.1751	IL1A;ADORA2A;IL1B;BNIP3;IL2RA;PMAIP1;CFLAR;HK2;TNFRSF21;IER3;TLR2
151	negative regulation of protein metabolic process (GO:0051248)	1943-05-01	0.000209927	0.00305223	0	0	10.3721	87.8388	IRAK3;PTX3;LILRB2;NFKB1;AZIN1
152	positive regulation of interleukin-6 production (GO:0032755)	1943-05-01	0.000209927	0.00305223	0	0	10.3721	87.8388	IL6;IL1B;LILRB2;EREG;TLR2
153	positive regulation of neutrophil chemotaxis (GO:0090023)	2022-04-24	0.000224346	0.00319752	0	0	15.7171	132.06	CXCL8;CCR7;CXCL3;CXCL2
154	positive regulation of vascular endothelial growth factor production (GO:0010575)	2022-04-24	0.000224346	0.00319752	0	0	15.7171	132.06	IL1A;IL1B;PTGS2;HIF1A
155	negative regulation of interleukin-6 production (GO:0032715)	2022-04-24	0.000224346	0.00319752	0	0	15.7171	132.06	IL10;TNFAIP3;IRAK3;SLAMF1
156	negative regulation of cysteine-type endopeptidase activity involved in apoptotic process (GO:0043154)	1968-06-01	0.000228871	0.00319752	0	0	7.64983	64.1235	PLAUR;CARD16;TNFRSF1B;THBS1;CD44;VEGFA
157	negative regulation of intracellular signal transduction (GO:1902532)	9/161	0.000229302	0.00319752	0	0	4.7159	39.5215	LYN;P2RX7;BCL2A1;TNIP1;TNIP3;PLEK;PLAUR;TNFAIP3;THBS1
158	positive regulation of calcium ion import (GO:0090280)	2022-03-10	0.000230048	0.00319752	0	0	33.568	281.207	LGALS3;CCL3;CCL2
159	negative regulation of B cell proliferation (GO:0030889)	2022-03-10	0.000230048	0.00319752	0	0	33.568	281.207	LYN;IL10;TNFRSF21
160	regulation of endocytosis (GO:0030100)	1969-06-01	0.000248025	0.00340457	0	0	7.52802	62.4975	LGALS3;PTPN1;ZFYVE16;ABL2;LILRB1;DLL1
161	regulation of innate immune response (GO:0045088)	1969-06-01	0.000248025	0.00340457	0	0	7.52802	62.4975	PTPN1;CCL5;TNFAIP3;IRAK3;JAK1;EREG
162	positive regulation of blood vessel endothelial cell migration (GO:0043536)	1945-05-01	0.00026098	0.00356029	0	0	9.8525	81.2936	MAP2K3;PTGS2;THBS1;HIF1A;VEGFA
163	cellular response to vascular endothelial growth factor stimulus (GO:0035924)	2022-04-25	0.000264418	0.0035632	0	0	14.9679	123.306	MAP2K3;FLT1;MT1G;VEGFA
164	positive regulation of neutrophil migration (GO:1902624)	2022-04-25	0.000264418	0.0035632	0	0	14.9679	123.306	CXCL8;CCR7;CXCL3;CXCL2
165	regulation of mitotic cell cycle (GO:0007346)	9/165	0.00027522	0.00368628	0	0	4.59404	37.6617	MAP2K3;IL10;SDCBP;BTG3;BTG1;STK26;SPHK1;PIM1;MAP4K4
166	interleukin-12-mediated signaling pathway (GO:0035722)	1946-05-01	0.00028979	0.00383494	0	0	9.61171	78.3004	RAP1B;IL10;STAT4;SOD2;JAK1
167	cellular response to interleukin-12 (GO:0071349)	1946-05-01	0.00028979	0.00383494	0	0	9.61171	78.3004	RAP1B;IL10;STAT4;SOD2;JAK1
168	regulation of lipid metabolic process (GO:0019216)	7/100	0.000294694	0.00387664	0	0	5.96445	48.4884	ABCA1;ACSL1;IL1B;G0S2;PLIN2;ANGPTL4;TNFRSF21
169	regulation of NF-kappaB import into nucleus (GO:0042345)	2022-04-26	0.000309382	0.00397977	0	0	14.2869	115.451	IL23A;SPHK1;IL1B;TLR2
170	positive regulation of granulocyte chemotaxis (GO:0071624)	2022-04-26	0.000309382	0.00397977	0	0	14.2869	115.451	CXCL8;CCR7;CXCL3;CXCL2
171	response to metal ion (GO:0010038)	1972-06-01	0.000313143	0.00397977	0	0	7.18474	57.9726	IL1A;MT2A;MT1X;CALM1;THBS1;HIF1A
172	immune response-regulating cell surface receptor signaling pathway (GO:0002768)	2022-03-11	0.00031334	0.00397977	0	0	29.3705	236.968	LYN;LILRB1;LILRB2
173	positive regulation of heterotypic cell-cell adhesion (GO:0034116)	2022-03-11	0.00031334	0.00397977	0	0	29.3705	236.968	IL10;IL1B;CD44
174	response to corticosteroid (GO:0031960)	2022-03-11	0.00031334	0.00397977	0	0	29.3705	236.968	IL10;IL1RN;IL6
175	pattern recognition receptor signaling pathway (GO:0002221)	1948-05-01	0.000354577	0.0044778	0	0	9.16372	72.802	IRAK2;CTSL;IRAK3;CTSB;TLR2
176	regulation of nitric-oxide synthase biosynthetic process (GO:0051769)	2022-03-12	0.000413857	0.00507112	0	0	26.1058	203.364	NAMPT;CCL2;TLR2
177	mitochondrial outer membrane permeabilization (GO:0097345)	2022-03-12	0.000413857	0.00507112	0	0	26.1058	203.364	BNIP3L;BNIP3;PMAIP1
178	negative regulation by host of viral transcription (GO:0043922)	2022-03-12	0.000413857	0.00507112	0	0	26.1058	203.364	CCL5;CCL4;CCL3
179	positive regulation of phosphate metabolic process (GO:0045937)	2022-04-28	0.000415327	0.00507112	0	0	13.095	101.963	SDCBP;CCL5;THBS1;EREG
180	positive regulation of sprouting angiogenesis (GO:1903672)	2022-04-28	0.000415327	0.00507112	0	0	13.095	101.963	PTGS2;DLL1;JAK1;VEGFA
181	positive regulation of extrinsic apoptotic signaling pathway (GO:2001238)	2022-04-28	0.000415327	0.00507112	0	0	13.095	101.963	PMAIP1;G0S2;INHBA;THBS1
182	response to lipid (GO:0033993)	8/140	0.000439496	0.00533673	0	0	4.81242	37.1994	CXCL8;SPP1;CTNNB1;IRAK3;CXCL3;TNFRSF1B;CXCL2;TNFRSF21
183	regulation of cytokine production (GO:0001817)	7/108	0.000471	0.00563713	0	0	5.48978	42.0553	LYN;IL6;CD83;HILPDA;ISG15;CCR7;EREG
184	cellular response to cadmium ion (GO:0071276)	2022-04-29	0.000476988	0.00563713	0	0	12.5705	96.1396	MT2A;MT1G;MT1X;MT1E
185	regulation of neutrophil chemotaxis (GO:0090022)	2022-04-29	0.000476988	0.00563713	0	0	12.5705	96.1396	CXCL8;CCR7;CXCL3;CXCL2
186	positive regulation of transcription from RNA polymerase II promoter in response to stress (GO:0036003)	2022-04-29	0.000476988	0.00563713	0	0	12.5705	96.1396	HSPA5;HIF1A;VEGFA;NFE2L2
187	MyD88-dependent toll-like receptor signaling pathway (GO:0002755)	2022-04-29	0.000476988	0.00563713	0	0	12.5705	96.1396	TNIP1;IRAK2;IRAK3;TLR2
188	cellular response to drug (GO:0035690)	2022-04-30	0.000544898	0.00640546	0	0	12.0864	90.8284	MT2A;TFRC;IL1B;PDE4B
189	positive regulation of stress-activated MAPK cascade (GO:0032874)	1980-06-01	0.00055339	0.00647086	0	0	6.40541	48.037	IL1A;SDCBP;IL1B;CCR7;SLAMF1;VEGFA
190	positive regulation of apoptotic process (GO:0043065)	12/307	0.000610131	0.00709679	0	0	3.25591	24.0997	BNIP3L;IL6;TNFAIP8;BTG1;CRADD;BCL2A1;BNIP3;CCL3;CTNNB1;PMAIP1;LILRB1;SQSTM1
191	positive regulation of immune response (GO:0050778)	1954-05-01	0.000615479	0.00712151	0	0	8.03918	59.4346	IL23A;CCL5;CCR7;LILRB1;EREG
192	response to cadmium ion (GO:0046686)	1931-04-01	0.000619406	0.00712963	0	0	11.6382	85.9684	MT2A;MT1G;MT1X;MT1E
193	regulated exocytosis (GO:0045055)	8/148	0.000635507	0.00727705	0	0	4.53557	33.3867	LYN;SRGN;PLEK;ANXA5;TIMP1;CALM1;THBS1;VEGFA
194	neutrophil activation (GO:0042119)	2022-03-14	0.000671939	0.00765456	0	0	21.3571	156.021	KMT2E;CXCL8;CCL5
195	response to zinc ion (GO:0010043)	1932-04-01	0.000700861	0.00790256	0	0	11.222	81.5074	MT2A;MT1G;MT1X;MT1E
196	positive regulation of transcription factor import into nucleus (GO:0042993)	1932-04-01	0.000700861	0.00790256	0	0	11.222	81.5074	IL23A;SPHK1;IL1B;TLR2
197	regulation of GTPase activity (GO:0043087)	9/188	0.000711412	0.00798081	0	0	3.99905	28.9861	SIPA1L1;CCL3L1;CCL20;CCL5;CCL4;CCL3;RAPGEF2;CCL2;SNX9
198	positive regulation of peptidyl-tyrosine phosphorylation (GO:0050731)	7/116	0.000722777	0.00806736	0	0	5.08479	36.7753	LYN;PTPN1;IL6;IL23A;CCL5;CD44;VEGFA
199	glycosaminoglycan catabolic process (GO:0006027)	1956-05-01	0.000728201	0.00808705	0	0	7.72314	55.7992	CEMIP;SDC4;SDC2;GNS;CD44
200	extracellular matrix organization (GO:0030198)	10/229	0.000744787	0.00822989	0	0	3.63918	26.2108	MMP14;LAMB3;CTSL;SPP1;MMP19;ITGB8;TIMP1;THBS1;CD44;ICAM1
201	positive regulation of cell-cell adhesion (GO:0022409)	1933-04-01	0.000789612	0.0086818	0	0	10.8345	77.401	IL10;CCL5;IL1B;CD44
202	plasma membrane bounded cell projection organization (GO:0120036)	7/118	0.000799899	0.00875137	0	0	4.99266	35.6028	LYN;EHD1;IL6;PLEK;RAB13;RAPGEF2;CCR7
203	positive regulation of glycolytic process (GO:0045821)	2022-03-15	0.000832039	0.00884042	0	0	19.5764	138.829	P2RX7;PFKFB3;HIF1A
204	positive regulation of coenzyme metabolic process (GO:0051197)	2022-03-15	0.000832039	0.00884042	0	0	19.5764	138.829	P2RX7;PFKFB3;HIF1A
205	positive regulation of acute inflammatory response (GO:0002675)	2022-03-15	0.000832039	0.00884042	0	0	19.5764	138.829	IL6;IL1B;PTGS2
206	positive regulation of membrane protein ectodomain proteolysis (GO:0051044)	2022-03-15	0.000832039	0.00884042	0	0	19.5764	138.829	IL1B;SNX9;TNFRSF1B
207	negative regulation of cytokine production involved in immune response (GO:0002719)	2022-03-15	0.000832039	0.00884042	0	0	19.5764	138.829	IL10;LILRB1;IRAK3
208	regulation of cell junction assembly (GO:1901888)	2022-03-15	0.000832039	0.00884042	0	0	19.5764	138.829	RAP1B;RAPGEF2;RUNX1
209	regulation of phosphorylation (GO:0042325)	7/119	0.000840824	0.00889101	0	0	4.94783	35.0362	LYN;SDCBP;CCL5;INHBA;THBS1;FNIP2;EREG
210	receptor metabolic process (GO:0043112)	1958-05-01	0.000855673	0.00900494	0	0	7.43094	52.4894	IL10;CXCL8;TFRC;ADM;LILRB1
211	regulation of MAP kinase activity (GO:0043405)	1987-06-01	0.000863665	0.00904597	0	0	5.84977	41.2662	LYN;PTPN1;FLT1;IL1B;IRAK3;VEGFA
212	apoptotic mitochondrial changes (GO:0008637)	1934-04-01	0.00088601	0.00910736	0	0	10.4728	73.6109	BCL2A1;BNIP3;SOD2;HK2
213	negative regulation of cellular metabolic process (GO:0031324)	1934-04-01	0.00088601	0.00910736	0	0	10.4728	73.6109	SDCBP;PTX3;NFKB1;OPTN
214	positive regulation of chemokine production (GO:0032722)	1934-04-01	0.00088601	0.00910736	0	0	10.4728	73.6109	IL6;IL1B;HIF1A;TLR2
215	regulation of interleukin-1 beta secretion (GO:0050706)	1934-04-01	0.00088601	0.00910736	0	0	10.4728	73.6109	P2RX7;CCL3;CCR7;CARD16
216	positive regulation of protein complex assembly (GO:0031334)	1988-06-01	0.000917128	0.00938358	0	0	5.77814	40.4138	PLEK;PMAIP1;CTNNB1;SNX9;FNIP2;VEGFA
217	regulation of extrinsic apoptotic signaling pathway (GO:2001236)	1959-05-01	0.000925304	0.00942361	0	0	7.29296	50.9442	LGALS3;G0S2;TRAF1;CFLAR;THBS1
218	regulation of endothelial cell apoptotic process (GO:2000351)	1935-04-01	0.000990409	0.00994911	0	0	10.1344	70.1038	TNFAIP3;THBS1;ICAM1;NFE2L2
219	erythrocyte differentiation (GO:0030218)	1935-04-01	0.000990409	0.00994911	0	0	10.1344	70.1038	KMT2E;LYN;INHBA;VEGFA
220	protein kinase B signaling (GO:0043491)	1935-04-01	0.000990409	0.00994911	0	0	10.1344	70.1038	CCL5;IL1B;CCL3;CCL2
221	cell chemotaxis (GO:0060326)	1960-05-01	0.000999063	0.00999063	0	0	7.16	49.4662	DOCK4;CCL20;RAB13;FPR2;VEGFA
222	positive regulation of immune system process (GO:0002684)	2022-03-16	0.00101444	0.0100987	0	0	18.0696	124.561	HCAR2;LILRB2;VEGFA
223	regulation of JNK cascade (GO:0046328)	1990-06-01	0.00103167	0.0102242	0	0	5.63999	38.7838	IL1A;SDCBP;IL1B;CCR7;SLAMF1;MAP4K4
224	negative regulation of viral life cycle (GO:1903901)	1961-05-01	0.0010771	0.0105795	0	0	7.03179	48.0516	TNIP1;CCL5;ISG15;PTX3;OASL
225	negative regulation of MAP kinase activity (GO:0043407)	1961-05-01	0.0010771	0.0105795	0	0	7.03179	48.0516	DUSP4;LYN;PTPN1;IL1B;IRAK3
226	endoderm formation (GO:0001706)	1936-04-01	0.00110316	0.0107875	0	0	9.81723	66.8512	DUSP4;MMP14;LAMB3;INHBA
227	positive regulation of cellular metabolic process (GO:0031325)	1992-06-01	0.00115689	0.0112397	0	0	5.50827	37.247	PID1;CCL5;INHBA;THBS1;HIF1A;VEGFA
228	negative regulation of intrinsic apoptotic signaling pathway (GO:2001243)	1962-05-01	0.00115957	0.0112397	0	0	6.90807	46.6965	BCL2A1;PLAUR;SOD2;YBX3;NFE2L2
229	positive regulation of protein modification process (GO:0031401)	8/163	0.00119026	0.0114868	0	0	4.09351	27.564	LYN;IL1B;NPTN;PLAUR;FPR2;LILRB2;CALM1;VEGFA
230	positive chemotaxis (GO:0050918)	2022-03-17	0.00122027	0.0117073	0	0	16.7781	112.559	LGALS3;FPR2;VEGFA
231	regulation of cysteine-type endopeptidase activity involved in apoptotic process (GO:0043281)	1993-06-01	0.00122371	0.0117073	0	0	5.44468	36.5113	PMAIP1;CARD16;TNFRSF1B;THBS1;CD44;VEGFA
232	regulation of viral genome replication (GO:0045069)	1963-05-01	0.00124661	0.0118751	0	0	6.78862	45.3977	CXCL8;TNIP1;CCL5;ISG15;OASL
233	neuron projection development (GO:0031175)	8/167	0.00138959	0.0131802	0	0	3.98971	26.2473	LYN;EHD1;IL6;STK26;EPB41L3;RAB13;RAPGEF2;MAP4K4
234	regulation of myeloid cell differentiation (GO:0045637)	1965-05-01	0.00143507	0.0134699	0	0	6.56167	42.9562	KMT2E;LYN;LGALS3;THBS1;RUNX1
235	negative regulation of apoptotic signaling pathway (GO:2001234)	1965-05-01	0.00143507	0.0134699	0	0	6.56167	42.9562	LGALS3;BCL2A1;PLAUR;CFLAR;THBS1
236	regulation of chemokine production (GO:0032642)	2022-03-18	0.0014506	0.0134699	0	0	15.6587	102.342	IL6;HIF1A;TLR2
237	acute-phase response (GO:0006953)	2022-03-18	0.0014506	0.0134699	0	0	15.6587	102.342	IL1RN;IL6;IL1B
238	negative regulation of oxidative stress-induced intrinsic apoptotic signaling pathway (GO:1902176)	2022-03-18	0.0014506	0.0134699	0	0	15.6587	102.342	SOD2;HIF1A;NFE2L2
239	negative regulation of protein catabolic process (GO:0042177)	1939-04-01	0.00149504	0.0138244	0	0	8.97439	58.3838	IL10;IRAK3;TIMP1;AZIN1
240	cellular response to organic substance (GO:0071310)	7/133	0.00160714	0.0147756	0	0	4.39494	28.2739	PID1;IL1B;CCL5;CCL3;CCL2;CTNNB1;CCR7
241	negative regulation of cytokine secretion (GO:0050710)	1940-04-01	0.0016447	0.0147756	0	0	8.72466	55.9268	IL10;SRGN;LILRB1;TNFRSF21
242	negative regulation of ERK1 and ERK2 cascade (GO:0070373)	1940-04-01	0.0016447	0.0147756	0	0	8.72466	55.9268	LYN;DUSP4;PTPN1;TNIP1
243	negative regulation of catabolic process (GO:0009895)	1940-04-01	0.0016447	0.0147756	0	0	8.72466	55.9268	HCAR2;IL1B;IRAK3;AZIN1
244	negative regulation of cytokine-mediated signaling pathway (GO:0001960)	1940-04-01	0.0016447	0.0147756	0	0	8.72466	55.9268	IL1RN;IL6;IRAK3;CARD16
245	positive regulation of cytokine biosynthetic process (GO:0042108)	1940-04-01	0.0016447	0.0147756	0	0	8.72466	55.9268	IL1A;IL1B;THBS1;EREG
246	JAK-STAT cascade (GO:0007259)	1940-04-01	0.0016447	0.0147756	0	0	8.72466	55.9268	LYN;PTPN1;STAT4;CCL2
247	glycosaminoglycan biosynthetic process (GO:0006024)	1999-06-01	0.00168871	0.0149063	0	0	5.09185	32.5053	HS3ST3B1;CEMIP;B4GALT1;SDC4;SDC2;IL1B
248	regulation of sprouting angiogenesis (GO:1903670)	2022-03-19	0.00170646	0.0149063	0	0	14.6793	93.5562	DLL1;VEGFA;JAK1
249	positive regulation of STAT cascade (GO:1904894)	2022-03-19	0.00170646	0.0149063	0	0	14.6793	93.5562	IL6;CCL5;IL7R
250	endothelial cell development (GO:0001885)	2022-03-19	0.00170646	0.0149063	0	0	14.6793	93.5562	RAP1B;RAPGEF2;ICAM1
251	positive regulation of mononuclear cell migration (GO:0071677)	2022-03-19	0.00170646	0.0149063	0	0	14.6793	93.5562	LGALS3;CCL5;FPR2
252	positive regulation of lipid storage (GO:0010884)	2022-03-19	0.00170646	0.0149063	0	0	14.6793	93.5562	EHD1;HILPDA;NFKB1
253	positive regulation of phospholipase activity (GO:0010518)	2022-03-19	0.00170646	0.0149063	0	0	14.6793	93.5562	FLT1;CCL5;ABL2
254	positive regulation of programmed cell death (GO:0043068)	10/257	0.00177242	0.0154067	0	0	3.22201	20.4128	BNIP3L;IL6;TNFAIP8;CRADD;BCL2A1;BNIP3;CTNNB1;PMAIP1;LILRB1;SQSTM1
255	cellular response to metal ion (GO:0071248)	6/100	0.00177769	0.0154067	0	0	5.03743	31.8992	MT2A;CLIC4;BNIP3;MT1G;MT1X;MT1E
256	regulation of calcium-mediated signaling (GO:0050848)	1941-04-01	0.00180447	0.0155777	0	0	8.48842	53.6255	PLEK;CCL4;CCL3;CALM1
257	regulation of epidermal cell differentiation (GO:0045604)	2022-03-20	0.00198881	0.0168476	0	0	13.8151	85.9331	CTSL;DLL1;RUNX1
258	regulation of regulatory T cell differentiation (GO:0045589)	2022-03-20	0.00198881	0.0168476	0	0	13.8151	85.9331	IL2RA;LILRB2;RUNX1
259	glial cell development (GO:0021782)	2022-03-20	0.00198881	0.0168476	0	0	13.8151	85.9331	PRDM8;DLL1;TLR2
260	negative regulation of interferon-gamma production (GO:0032689)	2022-03-20	0.00198881	0.0168476	0	0	13.8151	85.9331	CD274;LILRB1;INHBA
261	interferon-gamma-mediated signaling pathway (GO:0060333)	1970-05-01	0.00199732	0.0168476	0	0	6.05538	37.64	MT2A;CD44;ICAM1;OASL;JAK1
262	calcium-mediated signaling (GO:0019722)	1970-05-01	0.00199732	0.0168476	0	0	6.05538	37.64	CXCL8;CCL20;SPHK1;CCL3;FPR2
263	regulation of primary metabolic process (GO:0080090)	7/139	0.00206723	0.017371	0	0	4.19388	25.9247	ABCA1;ACSL1;G0S2;PLIN2;ANGPTL4;AZIN1;TNFRSF21
264	regulation of cellular component organization (GO:0051128)	7/140	0.0021529	0.01791	0	0	4.16214	25.5594	RAP1B;ABCA1;PTPN1;ZFYVE16;ABL2;RAPGEF2;IRAK3
265	regulation of B cell proliferation (GO:0030888)	1943-04-01	0.00215569	0.01791	0	0	8.0523	49.4383	LYN;IL10;TFRC;TNFRSF21
266	response to hydrogen peroxide (GO:0042542)	1943-04-01	0.00215569	0.01791	0	0	8.0523	49.4383	IL6;STK26;TNFAIP3;NFE2L2
267	negative regulation of cysteine-type endopeptidase activity (GO:2000117)	1972-05-01	0.00226199	0.0180189	0	0	5.87403	35.7817	CARD16;TNFRSF1B;THBS1;CD44;VEGFA
268	negative regulation of cell cycle (GO:0045786)	1972-05-01	0.00226199	0.0180189	0	0	5.87403	35.7817	IL10;BTG3;BTG1;LILRB1;INHBA
269	hyaluronan metabolic process (GO:0030212)	2022-03-21	0.00229858	0.0180189	0	0	13.047	79.2663	CEMIP;IL1B;CD44
270	positive regulation of transcription from RNA polymerase II promoter involved in cellular response to chemical stimulus (GO:1901522)	2022-03-21	0.00229858	0.0180189	0	0	13.047	79.2663	HIF1A;VEGFA;NFE2L2
271	positive regulation of cellular component movement (GO:0051272)	2022-03-21	0.00229858	0.0180189	0	0	13.047	79.2663	LYN;CCR7;VEGFA
272	establishment of endothelial barrier (GO:0061028)	2022-03-21	0.00229858	0.0180189	0	0	13.047	79.2663	RAP1B;RAPGEF2;ICAM1
273	regulation of interleukin-2 production (GO:0032663)	2022-03-21	0.00229858	0.0180189	0	0	13.047	79.2663	PDE4B;TNFAIP3;RUNX1
274	sprouting angiogenesis (GO:0002040)	1944-04-01	0.00234782	0.0180189	0	0	7.8506	47.5296	FLT1;THBS1;DLL1;VEGFA
275	regulation of T cell activation (GO:0050863)	1944-04-01	0.00234782	0.0180189	0	0	7.8506	47.5296	LGALS3;CCL5;CCL2;PAG1
276	negative regulation of membrane potential (GO:0045837)	2022-02-06	0.00234816	0.0180189	0	0	39.0138	236.195	BNIP3;PMAIP1
277	polyamine biosynthetic process (GO:0006596)	2022-02-06	0.00234816	0.0180189	0	0	39.0138	236.195	SMOX;SAT1
278	granzyme-mediated apoptotic signaling pathway (GO:0008626)	2022-02-06	0.00234816	0.0180189	0	0	39.0138	236.195	SRGN;BNIP3
279	regulation of lymphocyte apoptotic process (GO:0070228)	2022-02-06	0.00234816	0.0180189	0	0	39.0138	236.195	LYN;LGALS3
280	T-helper 17 cell lineage commitment (GO:0072540)	2022-02-06	0.00234816	0.0180189	0	0	39.0138	236.195	IL6;BATF
281	regulation of T cell tolerance induction (GO:0002664)	2022-02-06	0.00234816	0.0180189	0	0	39.0138	236.195	IL2RA;LILRB2
282	regulation of adiponectin secretion (GO:0070163)	2022-02-06	0.00234816	0.0180189	0	0	39.0138	236.195	HCAR2;IL1B
283	positive regulation of extrinsic apoptotic signaling pathway via death domain receptors (GO:1902043)	2022-02-06	0.00234816	0.0180189	0	0	39.0138	236.195	PMAIP1;THBS1
284	oxygen homeostasis (GO:0032364)	2022-02-06	0.00234816	0.0180189	0	0	39.0138	236.195	SOD2;HIF1A
285	regulation of glial cell apoptotic process (GO:0034350)	2022-02-06	0.00234816	0.0180189	0	0	39.0138	236.195	CCL2;DLL1
286	positive regulation of activation of Janus kinase activity (GO:0010536)	2022-02-06	0.00234816	0.0180189	0	0	39.0138	236.195	IL23A;CCL5
287	positive regulation of fever generation (GO:0031622)	2022-02-06	0.00234816	0.0180189	0	0	39.0138	236.195	IL1B;PTGS2
288	regulation of extracellular exosome assembly (GO:1903551)	2022-02-06	0.00234816	0.0180189	0	0	39.0138	236.195	SDCBP;SDC4
289	positive regulation of transcription, DNA-templated (GO:0045893)	26/1120	0.00236455	0.0180818	0	0	1.93563	11.7051	KMT2E;PID1;HIF1A;DLL1;ETS2;NAMPT;SPP1;IL10;MAP2K3;IVNS1ABP;LILRB1;INHBA;NFKB1;RUNX1;FOSL2;VEGFA;ZEB2;IL6;TNIP1;IL1B;TNIP3;REL;CTNNB1;SQSTM1;TLR2;NFE2L2
290	NAD biosynthetic process (GO:0009435)	2022-03-22	0.00263664	0.0199554	0	0	12.3596	73.3947	KYNU;NAMPT;PTGS2
291	hematopoietic progenitor cell differentiation (GO:0002244)	2022-03-22	0.00263664	0.0199554	0	0	12.3596	73.3947	PLEK;INHBA;BATF
292	regulation of monocyte chemotaxis (GO:0090025)	2022-03-22	0.00263664	0.0199554	0	0	12.3596	73.3947	LYN;CCL5;FPR2
293	positive regulation of ion transport (GO:0043270)	1946-04-01	0.0027668	0.0207276	0	0	7.476	44.0341	P2RX7;CCL5;CCL4;CCL3
294	regulation of fibroblast proliferation (GO:0048145)	1946-04-01	0.0027668	0.0207276	0	0	7.476	44.0341	FTH1;SPHK1;CTNNB1;EREG
295	regulation of cellular component movement (GO:0051270)	1946-04-01	0.0027668	0.0207276	0	0	7.476	44.0341	LYN;ABL2;EREG;VEGFA
296	positive regulation of JNK cascade (GO:0046330)	1976-05-01	0.00286659	0.0212589	0	0	5.54197	32.4462	IL1A;SDCBP;IL1B;CCR7;SLAMF1
297	positive regulation of apoptotic signaling pathway (GO:2001235)	1976-05-01	0.00286659	0.0212589	0	0	5.54197	32.4462	CRADD;BNIP3;PLAUR;PMAIP1;G0S2
298	hemopoiesis (GO:0030097)	1976-05-01	0.00286659	0.0212589	0	0	5.54197	32.4462	IL10;PLEK;INHBA;DLL1;RUNX1
299	negative regulation of I-kappaB kinase/NF-kappaB signaling (GO:0043124)	1947-04-01	0.00299433	0.0220545	0	0	7.30177	42.4308	IL10;TNIP1;TNIP3;TNFAIP3
300	positive regulation of tumor necrosis factor production (GO:0032760)	1947-04-01	0.00299433	0.0220545	0	0	7.30177	42.4308	IL23A;CCL3;THBS1;TLR2
301	negative regulation of viral transcription (GO:0032897)	2022-03-23	0.00300381	0.0220545	0	0	11.7411	68.1907	CCL5;CCL4;CCL3
302	adenylate cyclase-activating G-protein coupled receptor signaling pathway (GO:0007189)	1978-05-01	0.0032091	0.0221668	0	0	5.38959	30.9457	ABCA1;GNG2;ADORA2A;RAPGEF2;ADM
303	negative regulation of mitotic cell cycle (GO:0045930)	1948-04-01	0.0032343	0.0221668	0	0	7.13546	40.9143	IL10;BTG3;BTG1;CTNNB1
304	cellular response to mechanical stimulus (GO:0071260)	1948-04-01	0.0032343	0.0221668	0	0	7.13546	40.9143	CRADD;BNIP3;IL1B;NFKB1
305	bleb assembly (GO:0032060)	2022-02-07	0.00325982	0.0221668	0	0	31.2095	178.708	P2RX7;PMP22
306	positive regulation of transmembrane transport (GO:0034764)	2022-02-07	0.00325982	0.0221668	0	0	31.2095	178.708	P2RX7;AZIN1
307	negative regulation of glial cell apoptotic process (GO:0034351)	2022-02-07	0.00325982	0.0221668	0	0	31.2095	178.708	CCL2;DLL1
308	regulation of mitochondrial fusion (GO:0010635)	2022-02-07	0.00325982	0.0221668	0	0	31.2095	178.708	PID1;BNIP3
309	leukocyte aggregation (GO:0070486)	2022-02-07	0.00325982	0.0221668	0	0	31.2095	178.708	IL1B;CD44
310	negative regulation of synapse organization (GO:1905809)	2022-02-07	0.00325982	0.0221668	0	0	31.2095	178.708	LILRB2;TLR2
311	gas homeostasis (GO:0033483)	2022-02-07	0.00325982	0.0221668	0	0	31.2095	178.708	SOD2;HIF1A
312	regulation of isotype switching (GO:0045191)	2022-02-07	0.00325982	0.0221668	0	0	31.2095	178.708	IL10;TFRC
313	regulation of interleukin-18 production (GO:0032661)	2022-02-07	0.00325982	0.0221668	0	0	31.2095	178.708	IL10;TLR2
314	positive regulation of lymphocyte apoptotic process (GO:0070230)	2022-02-07	0.00325982	0.0221668	0	0	31.2095	178.708	IL10;CCL5
315	positive regulation of macrophage migration (GO:1905523)	2022-02-07	0.00325982	0.0221668	0	0	31.2095	178.708	CCL5;THBS1
316	negative regulation of membrane protein ectodomain proteolysis (GO:0051045)	2022-02-07	0.00325982	0.0221668	0	0	31.2095	178.708	IL10;TIMP1
317	regulation of dendritic cell differentiation (GO:2001198)	2022-02-07	0.00325982	0.0221668	0	0	31.2095	178.708	LILRB1;LILRB2
318	positive regulation of neuroblast proliferation (GO:0002052)	2022-02-07	0.00325982	0.0221668	0	0	31.2095	178.708	CTNNB1;VEGFA
319	negative regulation of dendritic cell apoptotic process (GO:2000669)	2022-02-07	0.00325982	0.0221668	0	0	31.2095	178.708	LILRB1;CCR7
320	hyaluronan biosynthetic process (GO:0030213)	2022-02-07	0.00325982	0.0221668	0	0	31.2095	178.708	CEMIP;IL1B
321	forebrain neuron differentiation (GO:0021879)	2022-02-07	0.00325982	0.0221668	0	0	31.2095	178.708	RAPGEF2;INHBA
322	regulation of cell-cell adhesion mediated by integrin (GO:0033632)	2022-02-07	0.00325982	0.0221668	0	0	31.2095	178.708	CCL5;ADA
323	regulation of activation of Janus kinase activity (GO:0010533)	2022-02-07	0.00325982	0.0221668	0	0	31.2095	178.708	IL23A;CCL5
324	regulation of calcidiol 1-monooxygenase activity (GO:0060558)	2022-02-07	0.00325982	0.0221668	0	0	31.2095	178.708	IL1B;NFKB1
325	positive regulation of macrophage chemotaxis (GO:0010759)	2022-02-07	0.00325982	0.0221668	0	0	31.2095	178.708	CCL5;THBS1
326	positive regulation of kinase activity (GO:0033674)	6/113	0.00328674	0.0222813	0	0	4.42247	25.2871	MAP2K3;FLT1;RAPGEF2;SNX9;CCR7;EREG
327	response to glucocorticoid (GO:0051384)	2022-03-24	0.00340088	0.0228448	0	0	11.1814	63.552	IL10;IL1RN;IL6
328	negative regulation of endothelial cell apoptotic process (GO:2000352)	2022-03-24	0.00340088	0.0228448	0	0	11.1814	63.552	TNFAIP3;ICAM1;NFE2L2
329	cAMP metabolic process (GO:0046058)	2022-03-24	0.00340088	0.0228448	0	0	11.1814	63.552	ADORA2A;PDE4B;ADM
330	positive regulation of cell differentiation (GO:0045597)	8/194	0.0035254	0.0236095	0	0	3.40586	19.2355	SPAG9;SDCBP;IL6;IL1B;SYAP1;RAPGEF2;CTNNB1;NFKB1
331	regulation of bone mineralization (GO:0030500)	1950-04-01	0.00375291	0.024758	0	0	6.82453	38.1165	SRGN;P2RX7;CCL3;ISG15
332	myeloid leukocyte differentiation (GO:0002573)	1950-04-01	0.00375291	0.024758	0	0	6.82453	38.1165	MT1G;CCR7;BATF;VEGFA
333	regulation of blood vessel endothelial cell migration (GO:0043535)	1950-04-01	0.00375291	0.024758	0	0	6.82453	38.1165	MAP2K3;THBS1;HIF1A;VEGFA
334	negative regulation of viral genome replication (GO:0045071)	1950-04-01	0.00375291	0.024758	0	0	6.82453	38.1165	TNIP1;CCL5;ISG15;OASL
335	receptor internalization (GO:0031623)	1950-04-01	0.00375291	0.024758	0	0	6.82453	38.1165	CXCL8;TFRC;ADM;LILRB1
336	positive regulation of phosphatidylinositol 3-kinase activity (GO:0043552)	2022-03-25	0.00382858	0.0248128	0	0	10.6726	59.3959	FLT1;CCR7;FPR2
337	positive regulation of interleukin-12 production (GO:0032735)	2022-03-25	0.00382858	0.0248128	0	0	10.6726	59.3959	IL23A;CCR7;TLR2
338	positive regulation of nuclear division (GO:0051785)	2022-03-25	0.00382858	0.0248128	0	0	10.6726	59.3959	IL1A;IL1B;EREG
339	regulation of interleukin-10 production (GO:0032653)	2022-03-25	0.00382858	0.0248128	0	0	10.6726	59.3959	CD274;IL23A;DLL1
340	negative regulation of insulin receptor signaling pathway (GO:0046627)	2022-03-25	0.00382858	0.0248128	0	0	10.6726	59.3959	PTPN1;PID1;IL1B
341	positive regulation of peptidyl-threonine phosphorylation (GO:0010800)	2022-03-25	0.00382858	0.0248128	0	0	10.6726	59.3959	CEMIP;SPHK1;CALM1
342	regulation of anatomical structure morphogenesis (GO:0022603)	1982-05-01	0.00398103	0.0257254	0	0	5.10857	28.2311	IL6;PID1;TNFAIP3;CTNNB1;DLL1
343	positive regulation of homeostatic process (GO:0032846)	1983-05-01	0.00419306	0.0263323	0	0	5.04282	27.606	HCAR2;P2RX7;SPP1;INHBA;HIF1A
344	negative regulation of cellular response to insulin stimulus (GO:1900077)	2022-03-26	0.00428761	0.0263323	0	0	10.2081	55.6547	PTPN1;PID1;IL1B
345	positive regulation of release of cytochrome c from mitochondria (GO:0090200)	2022-03-26	0.00428761	0.0263323	0	0	10.2081	55.6547	BNIP3;PLAUR;PMAIP1
346	cellular response to interleukin-21 (GO:0098757)	2022-02-08	0.00430996	0.0263323	0	0	26.0066	141.653	STAT4;JAK1
347	T-helper 17 cell differentiation (GO:0072539)	2022-02-08	0.00430996	0.0263323	0	0	26.0066	141.653	IL6;BATF
348	negative regulation of toll-like receptor 4 signaling pathway (GO:0034144)	2022-02-08	0.00430996	0.0263323	0	0	26.0066	141.653	LYN;TNFAIP3
349	microvillus organization (GO:0032528)	2022-02-08	0.00430996	0.0263323	0	0	26.0066	141.653	STK26;RAPGEF2
350	positive regulation of transforming growth factor beta production (GO:0071636)	2022-02-08	0.00430996	0.0263323	0	0	26.0066	141.653	PTGS2;THBS1
351	interleukin-21-mediated signaling pathway (GO:0038114)	2022-02-08	0.00430996	0.0263323	0	0	26.0066	141.653	STAT4;JAK1
352	regulation of PERK-mediated unfolded protein response (GO:1903897)	2022-02-08	0.00430996	0.0263323	0	0	26.0066	141.653	PTPN1;HSPA5
353	microvillus assembly (GO:0030033)	2022-02-08	0.00430996	0.0263323	0	0	26.0066	141.653	STK26;RAPGEF2
354	benzene-containing compound metabolic process (GO:0042537)	2022-02-08	0.00430996	0.0263323	0	0	26.0066	141.653	KYNU;KMO
355	T-helper cell lineage commitment (GO:0002295)	2022-02-08	0.00430996	0.0263323	0	0	26.0066	141.653	IL6;BATF
356	regulation of toll-like receptor 2 signaling pathway (GO:0034135)	2022-02-08	0.00430996	0.0263323	0	0	26.0066	141.653	LYN;TNFAIP3
357	kynurenine metabolic process (GO:0070189)	2022-02-08	0.00430996	0.0263323	0	0	26.0066	141.653	KYNU;KMO
358	cellular biogenic amine catabolic process (GO:0042402)	2022-02-08	0.00430996	0.0263323	0	0	26.0066	141.653	SLC44A1;SMOX
359	positive regulation of interleukin-2 biosynthetic process (GO:0045086)	2022-02-08	0.00430996	0.0263323	0	0	26.0066	141.653	IL1A;IL1B
360	positive regulation of mitochondrial membrane permeability involved in apoptotic process (GO:1902110)	2022-02-08	0.00430996	0.0263323	0	0	26.0066	141.653	BNIP3L;BNIP3
361	regulation of dendritic cell antigen processing and presentation (GO:0002604)	2022-02-08	0.00430996	0.0263323	0	0	26.0066	141.653	CCR7;THBS1
362	positive regulation of proteolysis (GO:0045862)	1952-04-01	0.00432516	0.0263323	0	0	6.53951	35.5965	TNIP1;IL1B;SNX9;TNFRSF1B
363	positive regulation of mitotic cell cycle (GO:0045931)	1952-04-01	0.00432516	0.0263323	0	0	6.53951	35.5965	IL1A;SPHK1;IL1B;EREG
364	negative regulation of growth (GO:0045926)	6/120	0.00441559	0.0268089	0	0	4.14944	22.5008	MT2A;BTG1;MT1G;MT1X;INHBA;MT1E
365	positive regulation of tyrosine phosphorylation of STAT protein (GO:0042531)	1953-04-01	0.00463217	0.0280241	0	0	6.40572	34.429	LYN;IL6;IL23A;CCL5
366	regulation of peptidyl-tyrosine phosphorylation (GO:0050730)	1985-05-01	0.0046411	0.0280241	0	0	4.91625	26.4141	IL6;IL23A;SAMSN1;CD44;VEGFA
367	cellular protein modification process (GO:0006464)	23/1001	0.00473421	0.0285085	0	0	1.90237	10.1833	LYN;DUSP4;ERO1A;PTPN1;SDC2;PLAUR;ISG15;IRAK3;HIF1A;THBS1;DNAJC3;IL6;IRAK2;STK26;RAB13;SPP1;PIM1;ABL2;CCL2;TIMP1;FNIP2;JAK1;MAP4K4
368	leukocyte cell-cell adhesion (GO:0007159)	2022-03-27	0.00477861	0.0285425	0	0	9.78224	52.2724	TNIP1;CCL5;ICAM1
369	modulation by host of viral transcription (GO:0043921)	2022-03-27	0.00477861	0.0285425	0	0	9.78224	52.2724	CCL5;CCL4;CCL3
370	regulation of extrinsic apoptotic signaling pathway in absence of ligand (GO:2001239)	2022-03-27	0.00477861	0.0285425	0	0	9.78224	52.2724	IL1A;IL1B;INHBA
371	positive regulation of signal transduction (GO:0009967)	8/206	0.00505011	0.0300829	0	0	3.19748	16.9094	FLT1;CRADD;IL1B;NPTN;HIF1A;DLL1;TLR2;VEGFA
372	positive regulation of cellular component biogenesis (GO:0044089)	1987-05-01	0.00512216	0.0304301	0	0	4.79585	25.2942	SDCBP;SDC4;PLEK;FNIP2;VEGFA
373	positive regulation of nucleic acid-templated transcription (GO:1903508)	14/502	0.00529261	0.0310583	0	0	2.29234	12.0152	IL10;MAP2K3;KMT2E;IVNS1ABP;INHBA;HIF1A;ETS2;NFKB1;RUNX1;IL6;IL1B;SPP1;CTNNB1;NFE2L2
374	negative regulation of endocytosis (GO:0045806)	2022-03-28	0.00530221	0.0310583	0	0	9.39048	49.2026	LGALS3;LILRB1;TLR2
375	cellular response to hydrogen peroxide (GO:0070301)	2022-03-28	0.00530221	0.0310583	0	0	9.39048	49.2026	IL6;TNFAIP3;NFE2L2
376	negative regulation of homeostatic process (GO:0032845)	2022-03-28	0.00530221	0.0310583	0	0	9.39048	49.2026	P2RX7;IL6;TNFAIP3
377	positive regulation of calcium-mediated signaling (GO:0050850)	2022-03-28	0.00530221	0.0310583	0	0	9.39048	49.2026	CCL4;CCL3;CALM1
378	secretory granule organization (GO:0033363)	2022-02-09	0.00549494	0.0310583	0	0	22.2902	115.997	ABCA1;SRGN
379	negative regulation of natural killer cell mediated cytotoxicity (GO:0045953)	2022-02-09	0.00549494	0.0310583	0	0	22.2902	115.997	LILRB1;SERPINB9
380	indolalkylamine catabolic process (GO:0046218)	2022-02-09	0.00549494	0.0310583	0	0	22.2902	115.997	KYNU;KMO
381	maintenance of protein localization in endoplasmic reticulum (GO:0035437)	2022-02-09	0.00549494	0.0310583	0	0	22.2902	115.997	HSPA5;INSIG1
382	regulation of cytokine secretion involved in immune response (GO:0002739)	2022-02-09	0.00549494	0.0310583	0	0	22.2902	115.997	IL10;LILRB1
383	interleukin-23-mediated signaling pathway (GO:0038155)	2022-02-09	0.00549494	0.0310583	0	0	22.2902	115.997	IL23A;STAT4
384	negative regulation of alcohol biosynthetic process (GO:1902931)	2022-02-09	0.00549494	0.0310583	0	0	22.2902	115.997	PLEK;NFKB1
385	negative regulation of heterotypic cell-cell adhesion (GO:0034115)	2022-02-09	0.00549494	0.0310583	0	0	22.2902	115.997	IL10;IL1RN
386	regulation of cell-cell adhesion involved in gastrulation (GO:0070587)	2022-02-09	0.00549494	0.0310583	0	0	22.2902	115.997	IL10;IL1RN
387	endothelial cell chemotaxis (GO:0035767)	2022-02-09	0.00549494	0.0310583	0	0	22.2902	115.997	RAB13;VEGFA
388	negative regulation of interferon-beta production (GO:0032688)	2022-02-09	0.00549494	0.0310583	0	0	22.2902	115.997	REL;LILRB1
389	B cell homeostasis (GO:0001782)	2022-02-09	0.00549494	0.0310583	0	0	22.2902	115.997	LYN;TNFAIP3
390	regulation of homotypic cell-cell adhesion (GO:0034110)	2022-02-09	0.00549494	0.0310583	0	0	22.2902	115.997	LYN;CCL5
391	response to vitamin (GO:0033273)	2022-02-09	0.00549494	0.0310583	0	0	22.2902	115.997	KYNU;SPP1
392	regulation of tumor necrosis factor-mediated signaling pathway (GO:0010803)	1956-04-01	0.00564034	0.0317988	0	0	6.03524	31.2494	SPHK1;TNFAIP3;TRAF1;CARD16
393	cortical cytoskeleton organization (GO:0030865)	2022-03-29	0.00585897	0.0327805	0	0	9.02885	46.4063	PLEK;EPB41L3;RAB13
394	negative regulation of epithelial cell apoptotic process (GO:1904036)	2022-03-29	0.00585897	0.0327805	0	0	9.02885	46.4063	TNFAIP3;ICAM1;NFE2L2
395	respiratory system development (GO:0060541)	2022-03-29	0.00585897	0.0327805	0	0	9.02885	46.4063	BASP1;DNAAF1;VEGFA
396	epidermal growth factor receptor signaling pathway (GO:0007173)	1957-04-01	0.0060064	0.0334361	0	0	5.92107	30.2859	ABL2;AREG;PAG1;EREG
397	I-kappaB kinase/NF-kappaB signaling (GO:0007249)	1957-04-01	0.0060064	0.0334361	0	0	5.92107	30.2859	IRAK2;REL;NFKB1;TLR2
398	positive regulation of transcription from RNA polymerase II promoter (GO:0045944)	20/848	0.00625499	0.0347325	0	0	1.94439	9.86658	PID1;INSIG1;LILRB1;INHBA;HIF1A;DLL1;NFKB1;RUNX1;FOSL2;VEGFA;ZEB2;IL6;TNIP1;TNIP3;NAMPT;REL;CTNNB1;SQSTM1;TLR2;NFE2L2
399	regulation of cell migration involved in sprouting angiogenesis (GO:0090049)	2022-03-30	0.00644942	0.0355442	0	0	8.694	43.8505	PTGS2;THBS1;VEGFA
400	regulation of defense response to virus by host (GO:0050691)	2022-03-30	0.00644942	0.0355442	0	0	8.694	43.8505	IL23A;TNFAIP3;LILRB1
401	connective tissue development (GO:0061448)	2022-03-30	0.00644942	0.0355442	0	0	8.694	43.8505	ITGB8;ARID5B;CD44
402	protein localization to plasma membrane (GO:0072659)	6/130	0.00649288	0.0356106	0	0	3.81286	19.2056	RILPL2;EPB41L3;RAB13;RAPGEF2;ATP1B3;OPTN
403	regulation of protein phosphorylation (GO:0001932)	9/261	0.0064937	0.0356106	0	0	2.82999	14.2545	LYN;PID1;IL1B;NPTN;PLAUR;FPR2;INHBA;FNIP2;VEGFA
404	proteolysis involved in cellular protein catabolic process (GO:0051603)	1993-05-01	0.00677612	0.0356699	0	0	4.4675	22.3123	CTSL;TNFAIP3;PMAIP1;ISG15;CTSB
405	induction of positive chemotaxis (GO:0050930)	2022-02-10	0.00681117	0.0356699	0	0	19.503	97.304	CXCL8;VEGFA
406	regulation of B cell apoptotic process (GO:0002902)	2022-02-10	0.00681117	0.0356699	0	0	19.503	97.304	LYN;IL10
407	regulation of phospholipase C activity (GO:1900274)	2022-02-10	0.00681117	0.0356699	0	0	19.503	97.304	FLT1;ABL2
408	cellular response to thyroid hormone stimulus (GO:0097067)	2022-02-10	0.00681117	0.0356699	0	0	19.503	97.304	CTSL;CTSB
409	negative regulation of oxidative stress-induced neuron death (GO:1903204)	2022-02-10	0.00681117	0.0356699	0	0	19.503	97.304	IL10;HIF1A
410	response to laminar fluid shear stress (GO:0034616)	2022-02-10	0.00681117	0.0356699	0	0	19.503	97.304	ABCA1;NFE2L2
411	regulation of transforming growth factor beta production (GO:0071634)	2022-02-10	0.00681117	0.0356699	0	0	19.503	97.304	PTGS2;HIF1A
412	astrocyte development (GO:0014002)	2022-02-10	0.00681117	0.0356699	0	0	19.503	97.304	FPR2;DLL1
413	tryptophan metabolic process (GO:0006568)	2022-02-10	0.00681117	0.0356699	0	0	19.503	97.304	KYNU;KMO
414	positive regulation of T cell apoptotic process (GO:0070234)	2022-02-10	0.00681117	0.0356699	0	0	19.503	97.304	CD274;CCL5
415	Rap protein signal transduction (GO:0032486)	2022-02-10	0.00681117	0.0356699	0	0	19.503	97.304	RAP1B;RAPGEF2
416	positive regulation of smooth muscle cell migration (GO:0014911)	2022-02-10	0.00681117	0.0356699	0	0	19.503	97.304	DOCK4;CCL5
417	positive regulation of lipid localization (GO:1905954)	2022-02-10	0.00681117	0.0356699	0	0	19.503	97.304	HILPDA;NFKB1
418	regulation of neuroblast proliferation (GO:1902692)	2022-02-10	0.00681117	0.0356699	0	0	19.503	97.304	CTNNB1;VEGFA
419	negative regulation of endoplasmic reticulum unfolded protein response (GO:1900102)	2022-02-10	0.00681117	0.0356699	0	0	19.503	97.304	PTPN1;HSPA5
420	positive regulation of adaptive immune response based on somatic recombination of immune receptors built from immunoglobulin superfamily domains (GO:0002824)	2022-02-10	0.00681117	0.0356699	0	0	19.503	97.304	IL23A;IL1B
421	tryptophan catabolic process (GO:0006569)	2022-02-10	0.00681117	0.0356699	0	0	19.503	97.304	KYNU;KMO
422	regulation of T cell apoptotic process (GO:0070232)	2022-02-10	0.00681117	0.0356699	0	0	19.503	97.304	LGALS3;CCL5
423	negative regulation of toll-like receptor signaling pathway (GO:0034122)	2022-03-31	0.00707407	0.0367851	0	0	8.38308	41.5073	LYN;TNFAIP3;IRAK3
424	negative regulation of extrinsic apoptotic signaling pathway via death domain receptors (GO:1902042)	2022-03-31	0.00707407	0.0367851	0	0	8.38308	41.5073	TNFAIP3;CFLAR;ICAM1
425	regulation of cytokine secretion (GO:0050707)	2022-03-31	0.00707407	0.0367851	0	0	8.38308	41.5073	IL10;SRGN;IL1A
426	regulation of tyrosine phosphorylation of STAT protein (GO:0042509)	1961-04-01	0.00762809	0.0393796	0	0	5.50444	26.8392	LYN;IL6;IL23A;CCL5
427	glycosaminoglycan metabolic process (GO:0030203)	1961-04-01	0.00762809	0.0393796	0	0	5.50444	26.8392	HS3ST3B1;SDC4;SDC2;GNS
428	regulation of cell death (GO:0010941)	1996-05-01	0.00772927	0.0393796	0	0	4.31956	21.0049	BNIP3L;CCL5;BNIP3;CTNNB1;IER3
429	cellular metal ion homeostasis (GO:0006875)	1996-05-01	0.00772927	0.0393796	0	0	4.31956	21.0049	CCL5;CCL3;ATP1B3;ATP2B1;ATP13A3
430	positive regulation of tumor necrosis factor superfamily cytokine production (GO:1903557)	1932-03-01	0.00773336	0.0393796	0	0	8.0936	39.3528	IL23A;CCL3;TLR2
431	endodermal cell differentiation (GO:0035987)	1932-03-01	0.00773336	0.0393796	0	0	8.0936	39.3528	MMP14;LAMB3;INHBA
432	regulation of erythrocyte differentiation (GO:0045646)	1932-03-01	0.00773336	0.0393796	0	0	8.0936	39.3528	LYN;INHBA;HIF1A
433	aminoglycan catabolic process (GO:0006026)	1932-03-01	0.00773336	0.0393796	0	0	8.0936	39.3528	SDC4;SDC2;GNS
434	vasculogenesis (GO:0001570)	1932-03-01	0.00773336	0.0393796	0	0	8.0936	39.3528	FLT1;ADM;VEGFA
435	regulation of transcription from RNA polymerase II promoter (GO:0006357)	30/1478	0.00779123	0.039583	0	0	1.68481	8.17933	PID1;CREM;BACH1;HIF1A;DLL1;ETS2;CREG1;NAMPT;FNIP2;IVNS1ABP;ARID5B;LILRB1;INHBA;SOD2;NFKB1;RUNX1;FOSL2;VEGFA;BATF;ZEB2;IL6;ZFYVE16;TNIP1;TNIP3;REL;CTNNB1;MXD1;SQSTM1;TLR2;NFE2L2
436	cellular protein catabolic process (GO:0044257)	1962-04-01	0.0080742	0.040452	0	0	5.40926	26.0677	BNIP3L;CTSL;BNIP3;CTSB
437	second-messenger-mediated signaling (GO:0019932)	1962-04-01	0.0080742	0.040452	0	0	5.40926	26.0677	CXCL8;SPHK1;CCL3;FPR2
438	regulation of tumor necrosis factor biosynthetic process (GO:0042534)	2022-02-11	0.00825513	0.040452	0	0	17.3351	83.155	LILRB1;THBS1
439	mononuclear cell differentiation (GO:1903131)	2022-02-11	0.00825513	0.040452	0	0	17.3351	83.155	MT1G;VEGFA
440	regulation of leukocyte cell-cell adhesion (GO:1903037)	2022-02-11	0.00825513	0.040452	0	0	17.3351	83.155	CCL5;PAG1
441	interleukin-2-mediated signaling pathway (GO:0038110)	2022-02-11	0.00825513	0.040452	0	0	17.3351	83.155	IL2RA;JAK1
442	regulation of hydrogen peroxide-induced cell death (GO:1903205)	2022-02-11	0.00825513	0.040452	0	0	17.3351	83.155	STK26;NFE2L2
443	negative regulation of bone mineralization (GO:0030502)	2022-02-11	0.00825513	0.040452	0	0	17.3351	83.155	SRGN;CCL3
444	positive regulation of cytolysis (GO:0045919)	2022-02-11	0.00825513	0.040452	0	0	17.3351	83.155	P2RX7;LILRB1
445	regulation of hemopoiesis (GO:1903706)	2022-02-11	0.00825513	0.040452	0	0	17.3351	83.155	LGALS3;RUNX1
446	monocyte differentiation (GO:0030224)	2022-02-11	0.00825513	0.040452	0	0	17.3351	83.155	MT1G;VEGFA
447	cellular response to interleukin-2 (GO:0071352)	2022-02-11	0.00825513	0.040452	0	0	17.3351	83.155	IL2RA;JAK1
448	response to sterol (GO:0036314)	2022-02-11	0.00825513	0.040452	0	0	17.3351	83.155	INSIG1;CCL3
449	response to thyroid hormone (GO:0097066)	2022-02-11	0.00825513	0.040452	0	0	17.3351	83.155	CTSL;CTSB
450	interleukin-35-mediated signaling pathway (GO:0070757)	2022-02-11	0.00825513	0.040452	0	0	17.3351	83.155	STAT4;JAK1
451	regulation of blood vessel endothelial cell proliferation involved in sprouting angiogenesis (GO:1903587)	2022-02-11	0.00825513	0.040452	0	0	17.3351	83.155	THBS1;VEGFA
452	positive regulation of cell projection organization (GO:0031346)	1963-04-01	0.00853709	0.0417411	0	0	5.31731	25.3281	LYN;NPTN;RAPGEF2;ABL2
453	positive regulation of JAK-STAT cascade (GO:0046427)	1964-04-01	0.009017	0.0439902	0	0	5.22842	24.6188	LYN;IL6;IL23A;CCL5
454	regulation of interleukin-8 production (GO:0032677)	1934-03-01	0.00915759	0.0443822	0	0	7.57066	35.5304	IL10;IL1B;TLR2
455	positive regulation of muscle cell differentiation (GO:0051149)	1934-03-01	0.00915759	0.0443822	0	0	7.57066	35.5304	SPAG9;BTG1;CTNNB1
456	regulation of insulin receptor signaling pathway (GO:0046626)	1934-03-01	0.00915759	0.0443822	0	0	7.57066	35.5304	PTPN1;PID1;IL1B
457	intrinsic apoptotic signaling pathway (GO:0097193)	5/101	0.00951868	0.0460312	0	0	4.09354	19.0534	ERO1A;BCL2A1;BNIP3;PMAIP1;FNIP2
458	regulation of myoblast fusion (GO:1901739)	2022-02-12	0.00982339	0.0461909	0	0	15.6008	72.1223	EHD1;CFLAR
459	regulation of IRE1-mediated unfolded protein response (GO:1903894)	2022-02-12	0.00982339	0.0461909	0	0	15.6008	72.1223	PTPN1;HSPA5
460	iron ion transport (GO:0006826)	2022-02-12	0.00982339	0.0461909	0	0	15.6008	72.1223	SLC25A37;TFRC
461	regulation of cholesterol storage (GO:0010885)	2022-02-12	0.00982339	0.0461909	0	0	15.6008	72.1223	ABCA1;EHD1
462	regulation of interleukin-2 biosynthetic process (GO:0045076)	2022-02-12	0.00982339	0.0461909	0	0	15.6008	72.1223	IL1A;IL1B
463	polyamine metabolic process (GO:0006595)	2022-02-12	0.00982339	0.0461909	0	0	15.6008	72.1223	SMOX;SAT1
464	response to prostaglandin E (GO:0034695)	2022-02-12	0.00982339	0.0461909	0	0	15.6008	72.1223	GNG2;CCR7
465	positive regulation of pseudopodium assembly (GO:0031274)	2022-02-12	0.00982339	0.0461909	0	0	15.6008	72.1223	CDC42EP3;CCR7
466	regulation of pseudopodium assembly (GO:0031272)	2022-02-12	0.00982339	0.0461909	0	0	15.6008	72.1223	CDC42EP3;CCR7
467	response to interleukin-6 (GO:0070741)	2022-02-12	0.00982339	0.0461909	0	0	15.6008	72.1223	PID1;NFKB1
468	regulation of antigen receptor-mediated signaling pathway (GO:0050854)	2022-02-12	0.00982339	0.0461909	0	0	15.6008	72.1223	LYN;RUNX1
469	negative regulation of leukocyte apoptotic process (GO:2000107)	2022-02-12	0.00982339	0.0461909	0	0	15.6008	72.1223	LILRB1;CCR7
470	positive regulation of granulocyte macrophage colony-stimulating factor production (GO:0032725)	2022-02-12	0.00982339	0.0461909	0	0	15.6008	72.1223	IL23A;IL1B
471	activation of protein kinase activity (GO:0032147)	8/233	0.0102856	0.0482615	0	0	2.8099	12.8609	MAP2K3;TNFSF15;IRAK2;IL1B;STK26;THBS1;MAP4K4;VEGFA
472	neuron development (GO:0048666)	6/144	0.0104848	0.049092	0	0	3.42361	15.6042	LYN;EHD1;IL6;RAB13;RAPGEF2;RUNX1
473	negative regulation of protein serine/threonine kinase activity (GO:0071901)	1967-04-01	0.0105612	0.049241	0	0	4.97869	22.6558	LYN;PTPN1;IL1B;IRAK3
474	extrinsic apoptotic signaling pathway (GO:0097191)	1967-04-01	0.0105612	0.049241	0	0	4.97869	22.6558	BCL2A1;CRADD;G0S2;INHBA
475	receptor-mediated endocytosis (GO:0006898)	7/188	0.0105835	0.049241	0	0	3.05088	13.8768	CXCL8;TFRC;SNX9;ADM;LILRB1;FPR2;DLL1
476	regulation of nitric-oxide synthase activity (GO:0050999)	1936-03-01	0.0107251	0.0495867	0	0	7.11111	32.2501	IL1B;CALM1;HIF1A
477	plasma membrane organization (GO:0007009)	1936-03-01	0.0107251	0.0495867	0	0	7.11111	32.2501	P2RX7;EPB41L3;SNX9
478	Wnt signaling pathway, calcium modulating pathway (GO:0007223)	1936-03-01	0.0107251	0.0495867	0	0	7.11111	32.2501	GNG2;CTNNB1;CALM1

[truncated: 3 more sheets: GSEA_Monocytes, GSEA_NLRP3_Macro, GSEA_CXCL_Macro]
