# Supplementary material for: Single-cell analysis of myeloid cells in HPV+ tonsillar cancer
Source: Front Immunol. 2023 Jan 19;13:1087843. doi: 10.3389/fimmu.2022.1087843 (PMC9893928; doi:10.3389/fimmu.2022.1087843)
Supplement: Supplementary file 5 [file Table_4.xlsx]

## Sheet: RL pairs enriched in TC
	source	target	ligand	receptor	prob	pval	interaction_name	interaction_name_2	pathway_name	annotation	evidence
1	actDC	act Macro	CCL19	CCR7	0.0030414	0	CCL19_CCR7	CCL19 - CCR7	CCL	Secreted Signaling	KEGG: hsa04060
2	actDC	actDC	CCL19	CCR7	0.149659	0	CCL19_CCR7	CCL19 - CCR7	CCL	Secreted Signaling	KEGG: hsa04060
3	actDC	CD4 Treg	CCL19	CCR7	0.0498059	0	CCL19_CCR7	CCL19 - CCR7	CCL	Secreted Signaling	KEGG: hsa04060
4	actDC	CD8 Tregs	CCL19	CCR7	0.0684973	0	CCL19_CCR7	CCL19 - CCR7	CCL	Secreted Signaling	KEGG: hsa04060
5	actDC	CM CD4 T	CCL19	CCR7	0.128899	0	CCL19_CCR7	CCL19 - CCR7	CCL	Secreted Signaling	KEGG: hsa04060
6	actDC	Exh CD8	CCL19	CCR7	0.115001	0	CCL19_CCR7	CCL19 - CCR7	CCL	Secreted Signaling	KEGG: hsa04060
7	actDC	FCRL4+ Memory B	CCL19	CCR7	0.0171514	0	CCL19_CCR7	CCL19 - CCR7	CCL	Secreted Signaling	KEGG: hsa04060
8	actDC	IFN-act CD8	CCL19	CCR7	0.114812	0	CCL19_CCR7	CCL19 - CCR7	CCL	Secreted Signaling	KEGG: hsa04060
9	actDC	Memory B	CCL19	CCR7	0.0122486	0	CCL19_CCR7	CCL19 - CCR7	CCL	Secreted Signaling	KEGG: hsa04060
10	actDC	Naive B	CCL19	CCR7	0.00385826	0	CCL19_CCR7	CCL19 - CCR7	CCL	Secreted Signaling	KEGG: hsa04060
11	actDC	Naive CD4	CCL19	CCR7	0.0593683	0	CCL19_CCR7	CCL19 - CCR7	CCL	Secreted Signaling	KEGG: hsa04060
12	actDC	Naive CD8	CCL19	CCR7	0.0498148	0	CCL19_CCR7	CCL19 - CCR7	CCL	Secreted Signaling	KEGG: hsa04060
13	actDC	TFH	CCL19	CCR7	0.00269356	0	CCL19_CCR7	CCL19 - CCR7	CCL	Secreted Signaling	KEGG: hsa04060
14	actDC	Transi CD4	CCL19	CCR7	0.105078	0	CCL19_CCR7	CCL19 - CCR7	CCL	Secreted Signaling	KEGG: hsa04060
15	ISG Mono	CD8 Tregs	CXCL9	CXCR3	0.00688545	0	CXCL9_CXCR3	CXCL9 - CXCR3	CXCL	Secreted Signaling	KEGG: hsa04060
16	ISG Mono	cDC1	CXCL9	CXCR3	0.0147006	0	CXCL9_CXCR3	CXCL9 - CXCR3	CXCL	Secreted Signaling	KEGG: hsa04060
17	ISG Mono	DC5	CXCL9	CXCR3	0.0155112	0	CXCL9_CXCR3	CXCL9 - CXCR3	CXCL	Secreted Signaling	KEGG: hsa04060
18	ISG Mono	EM CD8s	CXCL9	CXCR3	0.0175343	0	CXCL9_CXCR3	CXCL9 - CXCR3	CXCL	Secreted Signaling	KEGG: hsa04060
19	ISG Mono	IFN-act CD8	CXCL9	CXCR3	0.012545	0	CXCL9_CXCR3	CXCL9 - CXCR3	CXCL	Secreted Signaling	KEGG: hsa04060
20	ISG Mono	Naive CD8	CXCL9	CXCR3	0.0133032	0	CXCL9_CXCR3	CXCL9 - CXCR3	CXCL	Secreted Signaling	KEGG: hsa04060
21	ISG Mono	NK	CXCL9	CXCR3	0.0131309	0	CXCL9_CXCR3	CXCL9 - CXCR3	CXCL	Secreted Signaling	KEGG: hsa04060
22	ISG Mono	pDC	CXCL9	CXCR3	0.0683566	0	CXCL9_CXCR3	CXCL9 - CXCR3	CXCL	Secreted Signaling	KEGG: hsa04060
23	ISG Mono	CD8 Tregs	CXCL10	CXCR3	0.023122	0	CXCL10_CXCR3	CXCL10 - CXCR3	CXCL	Secreted Signaling	KEGG: hsa04060
24	ISG Mono	cDC1	CXCL10	CXCR3	0.0484668	0	CXCL10_CXCR3	CXCL10 - CXCR3	CXCL	Secreted Signaling	KEGG: hsa04060
25	ISG Mono	DC5	CXCL10	CXCR3	0.0510428	0	CXCL10_CXCR3	CXCL10 - CXCR3	CXCL	Secreted Signaling	KEGG: hsa04060
26	ISG Mono	EM CD8s	CXCL10	CXCR3	0.0574298	0	CXCL10_CXCR3	CXCL10 - CXCR3	CXCL	Secreted Signaling	KEGG: hsa04060
27	ISG Mono	IFN-act CD8	CXCL10	CXCR3	0.0415687	0	CXCL10_CXCR3	CXCL10 - CXCR3	CXCL	Secreted Signaling	KEGG: hsa04060
28	ISG Mono	Naive CD8	CXCL10	CXCR3	0.0440027	0	CXCL10_CXCR3	CXCL10 - CXCR3	CXCL	Secreted Signaling	KEGG: hsa04060
29	ISG Mono	NK	CXCL10	CXCR3	0.0434505	0	CXCL10_CXCR3	CXCL10 - CXCR3	CXCL	Secreted Signaling	KEGG: hsa04060
30	ISG Mono	pDC	CXCL10	CXCR3	0.200311	0	CXCL10_CXCR3	CXCL10 - CXCR3	CXCL	Secreted Signaling	KEGG: hsa04060
31	ISG Mono	CD8 Tregs	CXCL11	CXCR3	0.0116727	0	CXCL11_CXCR3	CXCL11 - CXCR3	CXCL	Secreted Signaling	KEGG: hsa04060
32	ISG Mono	cDC1	CXCL11	CXCR3	0.024786	0	CXCL11_CXCR3	CXCL11 - CXCR3	CXCL	Secreted Signaling	KEGG: hsa04060
33	ISG Mono	DC5	CXCL11	CXCR3	0.0261379	0	CXCL11_CXCR3	CXCL11 - CXCR3	CXCL	Secreted Signaling	KEGG: hsa04060
34	ISG Mono	EM CD8s	CXCL11	CXCR3	0.0295055	0	CXCL11_CXCR3	CXCL11 - CXCR3	CXCL	Secreted Signaling	KEGG: hsa04060
35	ISG Mono	IFN-act CD8	CXCL11	CXCR3	0.0211833	0	CXCL11_CXCR3	CXCL11 - CXCR3	CXCL	Secreted Signaling	KEGG: hsa04060
36	ISG Mono	Naive CD8	CXCL11	CXCR3	0.0224516	0	CXCL11_CXCR3	CXCL11 - CXCR3	CXCL	Secreted Signaling	KEGG: hsa04060
37	ISG Mono	NK	CXCL11	CXCR3	0.0221636	0	CXCL11_CXCR3	CXCL11 - CXCR3	CXCL	Secreted Signaling	KEGG: hsa04060
38	ISG Mono	pDC	CXCL11	CXCR3	0.111102	0	CXCL11_CXCR3	CXCL11 - CXCR3	CXCL	Secreted Signaling	KEGG: hsa04060
39	NK	cDC1	XCL1	XCR1	0.0278441	0	XCL1_XCR1	XCL1 - XCR1	XCR	Secreted Signaling	KEGG: hsa04060
40	TRM CD8s	cDC1	XCL1	XCR1	0.0330233	0	XCL1_XCR1	XCL1 - XCR1	XCR	Secreted Signaling	KEGG: hsa04060
41	EM CD8s	cDC1	XCL2	XCR1	0.00935472	0	XCL2_XCR1	XCL2 - XCR1	XCR	Secreted Signaling	KEGG: hsa04060
42	NK	cDC1	XCL2	XCR1	0.0368382	0	XCL2_XCR1	XCL2 - XCR1	XCR	Secreted Signaling	KEGG: hsa04060
43	TRM CD8s	cDC1	XCL2	XCR1	0.0321695	0	XCL2_XCR1	XCL2 - XCR1	XCR	Secreted Signaling	KEGG: hsa04060
44	MAFB+ moDC	MAFB+ moDC	IL1B	IL1R2	0.0361598	0	IL1B_IL1R2	IL1B - IL1R2	IL1	Secreted Signaling	KEGG: hsa04060
45	act Macro	MAFB+ moDC	IL1B	IL1R2	0.0371322	0	IL1B_IL1R2	IL1B - IL1R2	IL1	Secreted Signaling	KEGG: hsa04060
46	C1Q Macro	MAFB+ moDC	IL1B	IL1R2	0.0218072	0	IL1B_IL1R2	IL1B - IL1R2	IL1	Secreted Signaling	KEGG: hsa04060
47	CXCL Macro	MAFB+ moDC	IL1B	IL1R2	0.0270439	0	IL1B_IL1R2	IL1B - IL1R2	IL1	Secreted Signaling	KEGG: hsa04060
48	DC5	MAFB+ moDC	IL1B	IL1R2	0.0252787	0	IL1B_IL1R2	IL1B - IL1R2	IL1	Secreted Signaling	KEGG: hsa04060
49	ISG Mono	MAFB+ moDC	IL1B	IL1R2	0.0379947	0	IL1B_IL1R2	IL1B - IL1R2	IL1	Secreted Signaling	KEGG: hsa04060
50	Monocytes	MAFB+ moDC	IL1B	IL1R2	0.00890897	0	IL1B_IL1R2	IL1B - IL1R2	IL1	Secreted Signaling	KEGG: hsa04060
51	NLRP3 Macro	MAFB+ moDC	IL1B	IL1R2	0.0534491	0	IL1B_IL1R2	IL1B - IL1R2	IL1	Secreted Signaling	KEGG: hsa04060
52	Progenitors	MAFB+ moDC	IL1B	IL1R2	0.00692448	0	IL1B_IL1R2	IL1B - IL1R2	IL1	Secreted Signaling	KEGG: hsa04060
53	RUNX3- DC2	MAFB+ moDC	IL1B	IL1R2	0.0315974	0	IL1B_IL1R2	IL1B - IL1R2	IL1	Secreted Signaling	KEGG: hsa04060
54	RUNX3+ DC2	MAFB+ moDC	IL1B	IL1R2	0.0245092	0	IL1B_IL1R2	IL1B - IL1R2	IL1	Secreted Signaling	KEGG: hsa04060
55	MAFB+ moDC	act Macro	IL1B	IL1R2	0.0449294	0	IL1B_IL1R2	IL1B - IL1R2	IL1	Secreted Signaling	KEGG: hsa04060
56	act Macro	act Macro	IL1B	IL1R2	0.0461264	0	IL1B_IL1R2	IL1B - IL1R2	IL1	Secreted Signaling	KEGG: hsa04060
57	C1Q Macro	act Macro	IL1B	IL1R2	0.0271942	0	IL1B_IL1R2	IL1B - IL1R2	IL1	Secreted Signaling	KEGG: hsa04060
58	CXCL Macro	act Macro	IL1B	IL1R2	0.0336799	0	IL1B_IL1R2	IL1B - IL1R2	IL1	Secreted Signaling	KEGG: hsa04060
59	DC5	act Macro	IL1B	IL1R2	0.0314956	0	IL1B_IL1R2	IL1B - IL1R2	IL1	Secreted Signaling	KEGG: hsa04060
60	ISG Mono	act Macro	IL1B	IL1R2	0.0471875	0	IL1B_IL1R2	IL1B - IL1R2	IL1	Secreted Signaling	KEGG: hsa04060
61	Monocytes	act Macro	IL1B	IL1R2	0.011146	0	IL1B_IL1R2	IL1B - IL1R2	IL1	Secreted Signaling	KEGG: hsa04060
62	NLRP3 Macro	act Macro	IL1B	IL1R2	0.066124	0	IL1B_IL1R2	IL1B - IL1R2	IL1	Secreted Signaling	KEGG: hsa04060
63	Progenitors	act Macro	IL1B	IL1R2	0.00866759	0	IL1B_IL1R2	IL1B - IL1R2	IL1	Secreted Signaling	KEGG: hsa04060
64	RUNX3- DC2	act Macro	IL1B	IL1R2	0.0393056	0	IL1B_IL1R2	IL1B - IL1R2	IL1	Secreted Signaling	KEGG: hsa04060
65	RUNX3+ DC2	act Macro	IL1B	IL1R2	0.0305427	0	IL1B_IL1R2	IL1B - IL1R2	IL1	Secreted Signaling	KEGG: hsa04060
66	MAFB+ moDC	C1Q Macro	IL1B	IL1R2	0.0167948	0	IL1B_IL1R2	IL1B - IL1R2	IL1	Secreted Signaling	KEGG: hsa04060
67	act Macro	C1Q Macro	IL1B	IL1R2	0.0172558	0	IL1B_IL1R2	IL1B - IL1R2	IL1	Secreted Signaling	KEGG: hsa04060
68	C1Q Macro	C1Q Macro	IL1B	IL1R2	0.0100485	0	IL1B_IL1R2	IL1B - IL1R2	IL1	Secreted Signaling	KEGG: hsa04060
69	CXCL Macro	C1Q Macro	IL1B	IL1R2	0.0124975	0	IL1B_IL1R2	IL1B - IL1R2	IL1	Secreted Signaling	KEGG: hsa04060
70	DC5	C1Q Macro	IL1B	IL1R2	0.0116704	0	IL1B_IL1R2	IL1B - IL1R2	IL1	Secreted Signaling	KEGG: hsa04060
71	ISG Mono	C1Q Macro	IL1B	IL1R2	0.0176651	0	IL1B_IL1R2	IL1B - IL1R2	IL1	Secreted Signaling	KEGG: hsa04060
72	Monocytes	C1Q Macro	IL1B	IL1R2	0.00407615	0	IL1B_IL1R2	IL1B - IL1R2	IL1	Secreted Signaling	KEGG: hsa04060
73	NLRP3 Macro	C1Q Macro	IL1B	IL1R2	0.0250658	0	IL1B_IL1R2	IL1B - IL1R2	IL1	Secreted Signaling	KEGG: hsa04060
74	Progenitors	C1Q Macro	IL1B	IL1R2	0.00316474	0	IL1B_IL1R2	IL1B - IL1R2	IL1	Secreted Signaling	KEGG: hsa04060
75	RUNX3- DC2	C1Q Macro	IL1B	IL1R2	0.0146386	0	IL1B_IL1R2	IL1B - IL1R2	IL1	Secreted Signaling	KEGG: hsa04060
76	RUNX3+ DC2	C1Q Macro	IL1B	IL1R2	0.0113103	0	IL1B_IL1R2	IL1B - IL1R2	IL1	Secreted Signaling	KEGG: hsa04060
77	MAFB+ moDC	CD8 Tregs	IL1B	IL1R2	0.00829754	0	IL1B_IL1R2	IL1B - IL1R2	IL1	Secreted Signaling	KEGG: hsa04060
78	act Macro	CD8 Tregs	IL1B	IL1R2	0.0085273	0	IL1B_IL1R2	IL1B - IL1R2	IL1	Secreted Signaling	KEGG: hsa04060
79	C1Q Macro	CD8 Tregs	IL1B	IL1R2	0.0049473	0	IL1B_IL1R2	IL1B - IL1R2	IL1	Secreted Signaling	KEGG: hsa04060
80	CXCL Macro	CD8 Tregs	IL1B	IL1R2	0.00616083	0	IL1B_IL1R2	IL1B - IL1R2	IL1	Secreted Signaling	KEGG: hsa04060
81	DC5	CD8 Tregs	IL1B	IL1R2	0.00575064	0	IL1B_IL1R2	IL1B - IL1R2	IL1	Secreted Signaling	KEGG: hsa04060
82	ISG Mono	CD8 Tregs	IL1B	IL1R2	0.00873139	0	IL1B_IL1R2	IL1B - IL1R2	IL1	Secreted Signaling	KEGG: hsa04060
83	Monocytes	CD8 Tregs	IL1B	IL1R2	0.00200074	0.01	IL1B_IL1R2	IL1B - IL1R2	IL1	Secreted Signaling	KEGG: hsa04060
84	NLRP3 Macro	CD8 Tregs	IL1B	IL1R2	0.0124368	0	IL1B_IL1R2	IL1B - IL1R2	IL1	Secreted Signaling	KEGG: hsa04060
85	Progenitors	CD8 Tregs	IL1B	IL1R2	0.00155266	0	IL1B_IL1R2	IL1B - IL1R2	IL1	Secreted Signaling	KEGG: hsa04060
86	RUNX3- DC2	CD8 Tregs	IL1B	IL1R2	0.00722426	0	IL1B_IL1R2	IL1B - IL1R2	IL1	Secreted Signaling	KEGG: hsa04060
87	RUNX3+ DC2	CD8 Tregs	IL1B	IL1R2	0.00557218	0	IL1B_IL1R2	IL1B - IL1R2	IL1	Secreted Signaling	KEGG: hsa04060
88	MAFB+ moDC	CXCL Macro	IL1B	IL1R2	0.0425144	0	IL1B_IL1R2	IL1B - IL1R2	IL1	Secreted Signaling	KEGG: hsa04060
89	act Macro	CXCL Macro	IL1B	IL1R2	0.04365	0	IL1B_IL1R2	IL1B - IL1R2	IL1	Secreted Signaling	KEGG: hsa04060
90	C1Q Macro	CXCL Macro	IL1B	IL1R2	0.0257068	0	IL1B_IL1R2	IL1B - IL1R2	IL1	Secreted Signaling	KEGG: hsa04060
91	CXCL Macro	CXCL Macro	IL1B	IL1R2	0.0318495	0	IL1B_IL1R2	IL1B - IL1R2	IL1	Secreted Signaling	KEGG: hsa04060
92	DC5	CXCL Macro	IL1B	IL1R2	0.0297802	0	IL1B_IL1R2	IL1B - IL1R2	IL1	Secreted Signaling	KEGG: hsa04060
93	ISG Mono	CXCL Macro	IL1B	IL1R2	0.0446568	0	IL1B_IL1R2	IL1B - IL1R2	IL1	Secreted Signaling	KEGG: hsa04060
94	Monocytes	CXCL Macro	IL1B	IL1R2	0.0105269	0	IL1B_IL1R2	IL1B - IL1R2	IL1	Secreted Signaling	KEGG: hsa04060
95	NLRP3 Macro	CXCL Macro	IL1B	IL1R2	0.0626446	0	IL1B_IL1R2	IL1B - IL1R2	IL1	Secreted Signaling	KEGG: hsa04060
96	Progenitors	CXCL Macro	IL1B	IL1R2	0.008185	0	IL1B_IL1R2	IL1B - IL1R2	IL1	Secreted Signaling	KEGG: hsa04060
97	RUNX3- DC2	CXCL Macro	IL1B	IL1R2	0.0371812	0	IL1B_IL1R2	IL1B - IL1R2	IL1	Secreted Signaling	KEGG: hsa04060
98	RUNX3+ DC2	CXCL Macro	IL1B	IL1R2	0.0288777	0	IL1B_IL1R2	IL1B - IL1R2	IL1	Secreted Signaling	KEGG: hsa04060
99	MAFB+ moDC	DC5	IL1B	IL1R2	0.0149877	0	IL1B_IL1R2	IL1B - IL1R2	IL1	Secreted Signaling	KEGG: hsa04060
100	act Macro	DC5	IL1B	IL1R2	0.0153998	0	IL1B_IL1R2	IL1B - IL1R2	IL1	Secreted Signaling	KEGG: hsa04060
101	C1Q Macro	DC5	IL1B	IL1R2	0.00896062	0	IL1B_IL1R2	IL1B - IL1R2	IL1	Secreted Signaling	KEGG: hsa04060
102	CXCL Macro	DC5	IL1B	IL1R2	0.0111475	0	IL1B_IL1R2	IL1B - IL1R2	IL1	Secreted Signaling	KEGG: hsa04060
103	DC5	DC5	IL1B	IL1R2	0.0104088	0	IL1B_IL1R2	IL1B - IL1R2	IL1	Secreted Signaling	KEGG: hsa04060
104	ISG Mono	DC5	IL1B	IL1R2	0.0157658	0	IL1B_IL1R2	IL1B - IL1R2	IL1	Secreted Signaling	KEGG: hsa04060
105	Monocytes	DC5	IL1B	IL1R2	0.0036325	0	IL1B_IL1R2	IL1B - IL1R2	IL1	Secreted Signaling	KEGG: hsa04060
106	NLRP3 Macro	DC5	IL1B	IL1R2	0.022389	0	IL1B_IL1R2	IL1B - IL1R2	IL1	Secreted Signaling	KEGG: hsa04060
107	Progenitors	DC5	IL1B	IL1R2	0.00282001	0	IL1B_IL1R2	IL1B - IL1R2	IL1	Secreted Signaling	KEGG: hsa04060
108	RUNX3- DC2	DC5	IL1B	IL1R2	0.0130604	0	IL1B_IL1R2	IL1B - IL1R2	IL1	Secreted Signaling	KEGG: hsa04060
109	RUNX3+ DC2	DC5	IL1B	IL1R2	0.0100873	0	IL1B_IL1R2	IL1B - IL1R2	IL1	Secreted Signaling	KEGG: hsa04060
110	MAFB+ moDC	ISG Mono	IL1B	IL1R2	0.00973912	0	IL1B_IL1R2	IL1B - IL1R2	IL1	Secreted Signaling	KEGG: hsa04060
111	act Macro	ISG Mono	IL1B	IL1R2	0.0100084	0	IL1B_IL1R2	IL1B - IL1R2	IL1	Secreted Signaling	KEGG: hsa04060
112	C1Q Macro	ISG Mono	IL1B	IL1R2	0.00581024	0	IL1B_IL1R2	IL1B - IL1R2	IL1	Secreted Signaling	KEGG: hsa04060
113	CXCL Macro	ISG Mono	IL1B	IL1R2	0.00723389	0	IL1B_IL1R2	IL1B - IL1R2	IL1	Secreted Signaling	KEGG: hsa04060
114	DC5	ISG Mono	IL1B	IL1R2	0.00675275	0	IL1B_IL1R2	IL1B - IL1R2	IL1	Secreted Signaling	KEGG: hsa04060
115	ISG Mono	ISG Mono	IL1B	IL1R2	0.0102476	0	IL1B_IL1R2	IL1B - IL1R2	IL1	Secreted Signaling	KEGG: hsa04060
116	Monocytes	ISG Mono	IL1B	IL1R2	0.00235094	0.01	IL1B_IL1R2	IL1B - IL1R2	IL1	Secreted Signaling	KEGG: hsa04060
117	NLRP3 Macro	ISG Mono	IL1B	IL1R2	0.0145869	0	IL1B_IL1R2	IL1B - IL1R2	IL1	Secreted Signaling	KEGG: hsa04060
118	Progenitors	ISG Mono	IL1B	IL1R2	0.00182457	0	IL1B_IL1R2	IL1B - IL1R2	IL1	Secreted Signaling	KEGG: hsa04060
119	RUNX3- DC2	ISG Mono	IL1B	IL1R2	0.00848097	0	IL1B_IL1R2	IL1B - IL1R2	IL1	Secreted Signaling	KEGG: hsa04060
120	RUNX3+ DC2	ISG Mono	IL1B	IL1R2	0.0065434	0	IL1B_IL1R2	IL1B - IL1R2	IL1	Secreted Signaling	KEGG: hsa04060
121	MAFB+ moDC	Monocytes	IL1B	IL1R2	0.0300871	0	IL1B_IL1R2	IL1B - IL1R2	IL1	Secreted Signaling	KEGG: hsa04060
122	act Macro	Monocytes	IL1B	IL1R2	0.0309014	0	IL1B_IL1R2	IL1B - IL1R2	IL1	Secreted Signaling	KEGG: hsa04060
123	C1Q Macro	Monocytes	IL1B	IL1R2	0.0180996	0	IL1B_IL1R2	IL1B - IL1R2	IL1	Secreted Signaling	KEGG: hsa04060
124	CXCL Macro	Monocytes	IL1B	IL1R2	0.0224664	0	IL1B_IL1R2	IL1B - IL1R2	IL1	Secreted Signaling	KEGG: hsa04060
125	DC5	Monocytes	IL1B	IL1R2	0.0209936	0	IL1B_IL1R2	IL1B - IL1R2	IL1	Secreted Signaling	KEGG: hsa04060
126	ISG Mono	Monocytes	IL1B	IL1R2	0.0316239	0	IL1B_IL1R2	IL1B - IL1R2	IL1	Secreted Signaling	KEGG: hsa04060
127	Monocytes	Monocytes	IL1B	IL1R2	0.00737776	0	IL1B_IL1R2	IL1B - IL1R2	IL1	Secreted Signaling	KEGG: hsa04060
128	NLRP3 Macro	Monocytes	IL1B	IL1R2	0.0446072	0	IL1B_IL1R2	IL1B - IL1R2	IL1	Secreted Signaling	KEGG: hsa04060
129	Progenitors	Monocytes	IL1B	IL1R2	0.00573238	0	IL1B_IL1R2	IL1B - IL1R2	IL1	Secreted Signaling	KEGG: hsa04060
130	RUNX3- DC2	Monocytes	IL1B	IL1R2	0.02627	0	IL1B_IL1R2	IL1B - IL1R2	IL1	Secreted Signaling	KEGG: hsa04060
131	RUNX3+ DC2	Monocytes	IL1B	IL1R2	0.0203518	0	IL1B_IL1R2	IL1B - IL1R2	IL1	Secreted Signaling	KEGG: hsa04060
132	MAFB+ moDC	NLRP3 Macro	IL1B	IL1R2	0.00266814	0	IL1B_IL1R2	IL1B - IL1R2	IL1	Secreted Signaling	KEGG: hsa04060
133	act Macro	NLRP3 Macro	IL1B	IL1R2	0.00274245	0	IL1B_IL1R2	IL1B - IL1R2	IL1	Secreted Signaling	KEGG: hsa04060
134	C1Q Macro	NLRP3 Macro	IL1B	IL1R2	0.00158721	0	IL1B_IL1R2	IL1B - IL1R2	IL1	Secreted Signaling	KEGG: hsa04060
135	CXCL Macro	NLRP3 Macro	IL1B	IL1R2	0.00197817	0	IL1B_IL1R2	IL1B - IL1R2	IL1	Secreted Signaling	KEGG: hsa04060
136	DC5	NLRP3 Macro	IL1B	IL1R2	0.00184595	0	IL1B_IL1R2	IL1B - IL1R2	IL1	Secreted Signaling	KEGG: hsa04060
137	ISG Mono	NLRP3 Macro	IL1B	IL1R2	0.00280848	0	IL1B_IL1R2	IL1B - IL1R2	IL1	Secreted Signaling	KEGG: hsa04060
138	Monocytes	NLRP3 Macro	IL1B	IL1R2	0.000640595	0	IL1B_IL1R2	IL1B - IL1R2	IL1	Secreted Signaling	KEGG: hsa04060
139	NLRP3 Macro	NLRP3 Macro	IL1B	IL1R2	0.0040105	0	IL1B_IL1R2	IL1B - IL1R2	IL1	Secreted Signaling	KEGG: hsa04060
140	Progenitors	NLRP3 Macro	IL1B	IL1R2	0.000496978	0	IL1B_IL1R2	IL1B - IL1R2	IL1	Secreted Signaling	KEGG: hsa04060
141	RUNX3- DC2	NLRP3 Macro	IL1B	IL1R2	0.00232131	0	IL1B_IL1R2	IL1B - IL1R2	IL1	Secreted Signaling	KEGG: hsa04060
142	RUNX3+ DC2	NLRP3 Macro	IL1B	IL1R2	0.00178845	0	IL1B_IL1R2	IL1B - IL1R2	IL1	Secreted Signaling	KEGG: hsa04060
143	MAFB+ moDC	Progenitors	IL1B	IL1R2	0.00105895	0	IL1B_IL1R2	IL1B - IL1R2	IL1	Secreted Signaling	KEGG: hsa04060
144	act Macro	Progenitors	IL1B	IL1R2	0.00108849	0	IL1B_IL1R2	IL1B - IL1R2	IL1	Secreted Signaling	KEGG: hsa04060
145	C1Q Macro	Progenitors	IL1B	IL1R2	0.000629528	0	IL1B_IL1R2	IL1B - IL1R2	IL1	Secreted Signaling	KEGG: hsa04060
146	CXCL Macro	Progenitors	IL1B	IL1R2	0.00078478	0	IL1B_IL1R2	IL1B - IL1R2	IL1	Secreted Signaling	KEGG: hsa04060
147	DC5	Progenitors	IL1B	IL1R2	0.000732266	0	IL1B_IL1R2	IL1B - IL1R2	IL1	Secreted Signaling	KEGG: hsa04060
148	ISG Mono	Progenitors	IL1B	IL1R2	0.00111474	0	IL1B_IL1R2	IL1B - IL1R2	IL1	Secreted Signaling	KEGG: hsa04060
149	Monocytes	Progenitors	IL1B	IL1R2	0.000253931	0	IL1B_IL1R2	IL1B - IL1R2	IL1	Secreted Signaling	KEGG: hsa04060
150	NLRP3 Macro	Progenitors	IL1B	IL1R2	0.001593	0	IL1B_IL1R2	IL1B - IL1R2	IL1	Secreted Signaling	KEGG: hsa04060
151	Progenitors	Progenitors	IL1B	IL1R2	0.000196985	0	IL1B_IL1R2	IL1B - IL1R2	IL1	Secreted Signaling	KEGG: hsa04060
152	RUNX3- DC2	Progenitors	IL1B	IL1R2	0.000921102	0	IL1B_IL1R2	IL1B - IL1R2	IL1	Secreted Signaling	KEGG: hsa04060
153	RUNX3+ DC2	Progenitors	IL1B	IL1R2	0.000709431	0	IL1B_IL1R2	IL1B - IL1R2	IL1	Secreted Signaling	KEGG: hsa04060
154	MAFB+ moDC	RUNX3- DC2	IL1B	IL1R2	0.052293	0	IL1B_IL1R2	IL1B - IL1R2	IL1	Secreted Signaling	KEGG: hsa04060
155	act Macro	RUNX3- DC2	IL1B	IL1R2	0.0536751	0	IL1B_IL1R2	IL1B - IL1R2	IL1	Secreted Signaling	KEGG: hsa04060
156	C1Q Macro	RUNX3- DC2	IL1B	IL1R2	0.0317477	0	IL1B_IL1R2	IL1B - IL1R2	IL1	Secreted Signaling	KEGG: hsa04060
157	CXCL Macro	RUNX3- DC2	IL1B	IL1R2	0.0392756	0	IL1B_IL1R2	IL1B - IL1R2	IL1	Secreted Signaling	KEGG: hsa04060
158	DC5	RUNX3- DC2	IL1B	IL1R2	0.0367422	0	IL1B_IL1R2	IL1B - IL1R2	IL1	Secreted Signaling	KEGG: hsa04060
159	ISG Mono	RUNX3- DC2	IL1B	IL1R2	0.0548999	0	IL1B_IL1R2	IL1B - IL1R2	IL1	Secreted Signaling	KEGG: hsa04060
160	Monocytes	RUNX3- DC2	IL1B	IL1R2	0.0130484	0	IL1B_IL1R2	IL1B - IL1R2	IL1	Secreted Signaling	KEGG: hsa04060
161	NLRP3 Macro	RUNX3- DC2	IL1B	IL1R2	0.0766824	0	IL1B_IL1R2	IL1B - IL1R2	IL1	Secreted Signaling	KEGG: hsa04060
162	Progenitors	RUNX3- DC2	IL1B	IL1R2	0.0101513	0	IL1B_IL1R2	IL1B - IL1R2	IL1	Secreted Signaling	KEGG: hsa04060
163	RUNX3- DC2	RUNX3- DC2	IL1B	IL1R2	0.0457917	0	IL1B_IL1R2	IL1B - IL1R2	IL1	Secreted Signaling	KEGG: hsa04060
164	RUNX3+ DC2	RUNX3- DC2	IL1B	IL1R2	0.0356364	0	IL1B_IL1R2	IL1B - IL1R2	IL1	Secreted Signaling	KEGG: hsa04060
165	MAFB+ moDC	RUNX3+ DC2	IL1B	IL1R2	0.0397941	0	IL1B_IL1R2	IL1B - IL1R2	IL1	Secreted Signaling	KEGG: hsa04060
166	act Macro	RUNX3+ DC2	IL1B	IL1R2	0.0408601	0	IL1B_IL1R2	IL1B - IL1R2	IL1	Secreted Signaling	KEGG: hsa04060
167	C1Q Macro	RUNX3+ DC2	IL1B	IL1R2	0.0240349	0	IL1B_IL1R2	IL1B - IL1R2	IL1	Secreted Signaling	KEGG: hsa04060
168	CXCL Macro	RUNX3+ DC2	IL1B	IL1R2	0.0297903	0	IL1B_IL1R2	IL1B - IL1R2	IL1	Secreted Signaling	KEGG: hsa04060
169	DC5	RUNX3+ DC2	IL1B	IL1R2	0.0278509	0	IL1B_IL1R2	IL1B - IL1R2	IL1	Secreted Signaling	KEGG: hsa04060
170	ISG Mono	RUNX3+ DC2	IL1B	IL1R2	0.0418053	0	IL1B_IL1R2	IL1B - IL1R2	IL1	Secreted Signaling	KEGG: hsa04060
171	Monocytes	RUNX3+ DC2	IL1B	IL1R2	0.0098323	0	IL1B_IL1R2	IL1B - IL1R2	IL1	Secreted Signaling	KEGG: hsa04060
172	NLRP3 Macro	RUNX3+ DC2	IL1B	IL1R2	0.0587151	0	IL1B_IL1R2	IL1B - IL1R2	IL1	Secreted Signaling	KEGG: hsa04060
173	Progenitors	RUNX3+ DC2	IL1B	IL1R2	0.00764373	0	IL1B_IL1R2	IL1B - IL1R2	IL1	Secreted Signaling	KEGG: hsa04060
174	RUNX3- DC2	RUNX3+ DC2	IL1B	IL1R2	0.0347896	0	IL1B_IL1R2	IL1B - IL1R2	IL1	Secreted Signaling	KEGG: hsa04060
175	RUNX3+ DC2	RUNX3+ DC2	IL1B	IL1R2	0.0270053	0	IL1B_IL1R2	IL1B - IL1R2	IL1	Secreted Signaling	KEGG: hsa04060
176	EM CD8s	MAFB+ moDC	IFNG	IFNGR1_IFNGR2	0.00295601	0	IFNG_IFNGR1_IFNGR2	IFNG - (IFNGR1+IFNGR2)	IFN-II	Secreted Signaling	KEGG: hsa04060
177	NK	MAFB+ moDC	IFNG	IFNGR1_IFNGR2	0.00960646	0	IFNG_IFNGR1_IFNGR2	IFNG - (IFNGR1+IFNGR2)	IFN-II	Secreted Signaling	KEGG: hsa04060
178	EM CD8s	act Macro	IFNG	IFNGR1_IFNGR2	0.00284601	0	IFNG_IFNGR1_IFNGR2	IFNG - (IFNGR1+IFNGR2)	IFN-II	Secreted Signaling	KEGG: hsa04060
179	NK	act Macro	IFNG	IFNGR1_IFNGR2	0.00925129	0	IFNG_IFNGR1_IFNGR2	IFNG - (IFNGR1+IFNGR2)	IFN-II	Secreted Signaling	KEGG: hsa04060
180	EM CD8s	actDC	IFNG	IFNGR1_IFNGR2	0.00341175	0	IFNG_IFNGR1_IFNGR2	IFNG - (IFNGR1+IFNGR2)	IFN-II	Secreted Signaling	KEGG: hsa04060
181	NK	actDC	IFNG	IFNGR1_IFNGR2	0.0110761	0	IFNG_IFNGR1_IFNGR2	IFNG - (IFNGR1+IFNGR2)	IFN-II	Secreted Signaling	KEGG: hsa04060
182	EM CD8s	C1Q Macro	IFNG	IFNGR1_IFNGR2	0.00315638	0	IFNG_IFNGR1_IFNGR2	IFNG - (IFNGR1+IFNGR2)	IFN-II	Secreted Signaling	KEGG: hsa04060
183	NK	C1Q Macro	IFNG	IFNGR1_IFNGR2	0.010253	0	IFNG_IFNGR1_IFNGR2	IFNG - (IFNGR1+IFNGR2)	IFN-II	Secreted Signaling	KEGG: hsa04060
184	EM CD8s	cDC1	IFNG	IFNGR1_IFNGR2	0.00293103	0	IFNG_IFNGR1_IFNGR2	IFNG - (IFNGR1+IFNGR2)	IFN-II	Secreted Signaling	KEGG: hsa04060
185	NK	cDC1	IFNG	IFNGR1_IFNGR2	0.00952581	0	IFNG_IFNGR1_IFNGR2	IFNG - (IFNGR1+IFNGR2)	IFN-II	Secreted Signaling	KEGG: hsa04060
186	EM CD8s	CXCL Macro	IFNG	IFNGR1_IFNGR2	0.00169592	0	IFNG_IFNGR1_IFNGR2	IFNG - (IFNGR1+IFNGR2)	IFN-II	Secreted Signaling	KEGG: hsa04060
187	NK	CXCL Macro	IFNG	IFNGR1_IFNGR2	0.00552712	0	IFNG_IFNGR1_IFNGR2	IFNG - (IFNGR1+IFNGR2)	IFN-II	Secreted Signaling	KEGG: hsa04060
188	EM CD8s	DC5	IFNG	IFNGR1_IFNGR2	0.00287174	0	IFNG_IFNGR1_IFNGR2	IFNG - (IFNGR1+IFNGR2)	IFN-II	Secreted Signaling	KEGG: hsa04060
189	NK	DC5	IFNG	IFNGR1_IFNGR2	0.00933437	0	IFNG_IFNGR1_IFNGR2	IFNG - (IFNGR1+IFNGR2)	IFN-II	Secreted Signaling	KEGG: hsa04060
190	EM CD8s	FCRL4+ Memory B	IFNG	IFNGR1_IFNGR2	0.00111826	0	IFNG_IFNGR1_IFNGR2	IFNG - (IFNGR1+IFNGR2)	IFN-II	Secreted Signaling	KEGG: hsa04060
191	NK	FCRL4+ Memory B	IFNG	IFNGR1_IFNGR2	0.00364927	0	IFNG_IFNGR1_IFNGR2	IFNG - (IFNGR1+IFNGR2)	IFN-II	Secreted Signaling	KEGG: hsa04060
192	EM CD8s	ISG Mono	IFNG	IFNGR1_IFNGR2	0.00233452	0	IFNG_IFNGR1_IFNGR2	IFNG - (IFNGR1+IFNGR2)	IFN-II	Secreted Signaling	KEGG: hsa04060
193	NK	ISG Mono	IFNG	IFNGR1_IFNGR2	0.00759739	0	IFNG_IFNGR1_IFNGR2	IFNG - (IFNGR1+IFNGR2)	IFN-II	Secreted Signaling	KEGG: hsa04060
194	EM CD8s	Monocytes	IFNG	IFNGR1_IFNGR2	0.00257811	0	IFNG_IFNGR1_IFNGR2	IFNG - (IFNGR1+IFNGR2)	IFN-II	Secreted Signaling	KEGG: hsa04060
195	NK	Monocytes	IFNG	IFNGR1_IFNGR2	0.0083855	0	IFNG_IFNGR1_IFNGR2	IFNG - (IFNGR1+IFNGR2)	IFN-II	Secreted Signaling	KEGG: hsa04060
196	EM CD8s	Naive B	IFNG	IFNGR1_IFNGR2	0.00030433	0	IFNG_IFNGR1_IFNGR2	IFNG - (IFNGR1+IFNGR2)	IFN-II	Secreted Signaling	KEGG: hsa04060
197	NK	Naive B	IFNG	IFNGR1_IFNGR2	0.000994967	0	IFNG_IFNGR1_IFNGR2	IFNG - (IFNGR1+IFNGR2)	IFN-II	Secreted Signaling	KEGG: hsa04060
198	EM CD8s	NLRP3 Macro	IFNG	IFNGR1_IFNGR2	0.00250985	0	IFNG_IFNGR1_IFNGR2	IFNG - (IFNGR1+IFNGR2)	IFN-II	Secreted Signaling	KEGG: hsa04060
199	NK	NLRP3 Macro	IFNG	IFNGR1_IFNGR2	0.00816474	0	IFNG_IFNGR1_IFNGR2	IFNG - (IFNGR1+IFNGR2)	IFN-II	Secreted Signaling	KEGG: hsa04060
200	EM CD8s	Progenitors	IFNG	IFNGR1_IFNGR2	0.00196679	0	IFNG_IFNGR1_IFNGR2	IFNG - (IFNGR1+IFNGR2)	IFN-II	Secreted Signaling	KEGG: hsa04060
201	NK	Progenitors	IFNG	IFNGR1_IFNGR2	0.00640599	0	IFNG_IFNGR1_IFNGR2	IFNG - (IFNGR1+IFNGR2)	IFN-II	Secreted Signaling	KEGG: hsa04060
202	EM CD8s	RUNX3- DC2	IFNG	IFNGR1_IFNGR2	0.00243885	0	IFNG_IFNGR1_IFNGR2	IFNG - (IFNGR1+IFNGR2)	IFN-II	Secreted Signaling	KEGG: hsa04060
203	NK	RUNX3- DC2	IFNG	IFNGR1_IFNGR2	0.00793506	0	IFNG_IFNGR1_IFNGR2	IFNG - (IFNGR1+IFNGR2)	IFN-II	Secreted Signaling	KEGG: hsa04060
204	EM CD8s	RUNX3+ DC2	IFNG	IFNGR1_IFNGR2	0.0033266	0	IFNG_IFNGR1_IFNGR2	IFNG - (IFNGR1+IFNGR2)	IFN-II	Secreted Signaling	KEGG: hsa04060
205	NK	RUNX3+ DC2	IFNG	IFNGR1_IFNGR2	0.0108018	0	IFNG_IFNGR1_IFNGR2	IFNG - (IFNGR1+IFNGR2)	IFN-II	Secreted Signaling	KEGG: hsa04060
206	MAFB+ moDC	MAFB+ moDC	TNF	TNFRSF1B	0.0341812	0	TNF_TNFRSF1B	TNF - TNFRSF1B	TNF	Secreted Signaling	KEGG: hsa04060
207	CD8 Tregs	MAFB+ moDC	TNF	TNFRSF1B	0.00480848	0	TNF_TNFRSF1B	TNF - TNFRSF1B	TNF	Secreted Signaling	KEGG: hsa04060
208	DC5	MAFB+ moDC	TNF	TNFRSF1B	0.00644827	0	TNF_TNFRSF1B	TNF - TNFRSF1B	TNF	Secreted Signaling	KEGG: hsa04060
209	ISG Mono	MAFB+ moDC	TNF	TNFRSF1B	0.0265285	0	TNF_TNFRSF1B	TNF - TNFRSF1B	TNF	Secreted Signaling	KEGG: hsa04060
210	Monocytes	MAFB+ moDC	TNF	TNFRSF1B	0.00537287	0.02	TNF_TNFRSF1B	TNF - TNFRSF1B	TNF	Secreted Signaling	KEGG: hsa04060
211	NLRP3 Macro	MAFB+ moDC	TNF	TNFRSF1B	0.0298594	0	TNF_TNFRSF1B	TNF - TNFRSF1B	TNF	Secreted Signaling	KEGG: hsa04060
212	Progenitors	MAFB+ moDC	TNF	TNFRSF1B	0.00190161	0	TNF_TNFRSF1B	TNF - TNFRSF1B	TNF	Secreted Signaling	KEGG: hsa04060
213	MAFB+ moDC	act Macro	TNF	TNFRSF1B	0.0229593	0	TNF_TNFRSF1B	TNF - TNFRSF1B	TNF	Secreted Signaling	KEGG: hsa04060
214	CD8 Tregs	act Macro	TNF	TNFRSF1B	0.00319789	0	TNF_TNFRSF1B	TNF - TNFRSF1B	TNF	Secreted Signaling	KEGG: hsa04060
215	DC5	act Macro	TNF	TNFRSF1B	0.00429081	0	TNF_TNFRSF1B	TNF - TNFRSF1B	TNF	Secreted Signaling	KEGG: hsa04060
216	ISG Mono	act Macro	TNF	TNFRSF1B	0.0177728	0	TNF_TNFRSF1B	TNF - TNFRSF1B	TNF	Secreted Signaling	KEGG: hsa04060
217	Monocytes	act Macro	TNF	TNFRSF1B	0.00357392	0	TNF_TNFRSF1B	TNF - TNFRSF1B	TNF	Secreted Signaling	KEGG: hsa04060
218	NLRP3 Macro	act Macro	TNF	TNFRSF1B	0.020027	0	TNF_TNFRSF1B	TNF - TNFRSF1B	TNF	Secreted Signaling	KEGG: hsa04060
219	Progenitors	act Macro	TNF	TNFRSF1B	0.00126344	0	TNF_TNFRSF1B	TNF - TNFRSF1B	TNF	Secreted Signaling	KEGG: hsa04060
220	MAFB+ moDC	actDC	TNF	TNFRSF1B	0.0260973	0	TNF_TNFRSF1B	TNF - TNFRSF1B	TNF	Secreted Signaling	KEGG: hsa04060
221	CD8 Tregs	actDC	TNF	TNFRSF1B	0.00364505	0	TNF_TNFRSF1B	TNF - TNFRSF1B	TNF	Secreted Signaling	KEGG: hsa04060
222	DC5	actDC	TNF	TNFRSF1B	0.00489004	0	TNF_TNFRSF1B	TNF - TNFRSF1B	TNF	Secreted Signaling	KEGG: hsa04060
223	ISG Mono	actDC	TNF	TNFRSF1B	0.0202166	0	TNF_TNFRSF1B	TNF - TNFRSF1B	TNF	Secreted Signaling	KEGG: hsa04060
224	Monocytes	actDC	TNF	TNFRSF1B	0.00407344	0	TNF_TNFRSF1B	TNF - TNFRSF1B	TNF	Secreted Signaling	KEGG: hsa04060
225	NLRP3 Macro	actDC	TNF	TNFRSF1B	0.0227735	0	TNF_TNFRSF1B	TNF - TNFRSF1B	TNF	Secreted Signaling	KEGG: hsa04060
226	Progenitors	actDC	TNF	TNFRSF1B	0.00144049	0	TNF_TNFRSF1B	TNF - TNFRSF1B	TNF	Secreted Signaling	KEGG: hsa04060
227	MAFB+ moDC	C1Q Macro	TNF	TNFRSF1B	0.0130596	0	TNF_TNFRSF1B	TNF - TNFRSF1B	TNF	Secreted Signaling	KEGG: hsa04060
228	CD8 Tregs	C1Q Macro	TNF	TNFRSF1B	0.00180329	0	TNF_TNFRSF1B	TNF - TNFRSF1B	TNF	Secreted Signaling	KEGG: hsa04060
229	DC5	C1Q Macro	TNF	TNFRSF1B	0.00242074	0	TNF_TNFRSF1B	TNF - TNFRSF1B	TNF	Secreted Signaling	KEGG: hsa04060
230	ISG Mono	C1Q Macro	TNF	TNFRSF1B	0.0100864	0	TNF_TNFRSF1B	TNF - TNFRSF1B	TNF	Secreted Signaling	KEGG: hsa04060
231	Monocytes	C1Q Macro	TNF	TNFRSF1B	0.00201566	0	TNF_TNFRSF1B	TNF - TNFRSF1B	TNF	Secreted Signaling	KEGG: hsa04060
232	NLRP3 Macro	C1Q Macro	TNF	TNFRSF1B	0.0113769	0	TNF_TNFRSF1B	TNF - TNFRSF1B	TNF	Secreted Signaling	KEGG: hsa04060
233	Progenitors	C1Q Macro	TNF	TNFRSF1B	0.000711848	0	TNF_TNFRSF1B	TNF - TNFRSF1B	TNF	Secreted Signaling	KEGG: hsa04060
234	MAFB+ moDC	CD4 Treg	TNF	TNFRSF1B	0.0230932	0	TNF_TNFRSF1B	TNF - TNFRSF1B	TNF	Secreted Signaling	KEGG: hsa04060
235	CD8 Tregs	CD4 Treg	TNF	TNFRSF1B	0.00321692	0	TNF_TNFRSF1B	TNF - TNFRSF1B	TNF	Secreted Signaling	KEGG: hsa04060
236	DC5	CD4 Treg	TNF	TNFRSF1B	0.00431632	0	TNF_TNFRSF1B	TNF - TNFRSF1B	TNF	Secreted Signaling	KEGG: hsa04060
237	ISG Mono	CD4 Treg	TNF	TNFRSF1B	0.017877	0	TNF_TNFRSF1B	TNF - TNFRSF1B	TNF	Secreted Signaling	KEGG: hsa04060
238	Monocytes	CD4 Treg	TNF	TNFRSF1B	0.00359518	0	TNF_TNFRSF1B	TNF - TNFRSF1B	TNF	Secreted Signaling	KEGG: hsa04060
239	NLRP3 Macro	CD4 Treg	TNF	TNFRSF1B	0.0201441	0	TNF_TNFRSF1B	TNF - TNFRSF1B	TNF	Secreted Signaling	KEGG: hsa04060
240	Progenitors	CD4 Treg	TNF	TNFRSF1B	0.00127097	0	TNF_TNFRSF1B	TNF - TNFRSF1B	TNF	Secreted Signaling	KEGG: hsa04060
241	MAFB+ moDC	CD8 Tregs	TNF	TNFRSF1B	0.0267275	0	TNF_TNFRSF1B	TNF - TNFRSF1B	TNF	Secreted Signaling	KEGG: hsa04060
242	CD8 Tregs	CD8 Tregs	TNF	TNFRSF1B	0.00373515	0	TNF_TNFRSF1B	TNF - TNFRSF1B	TNF	Secreted Signaling	KEGG: hsa04060
243	DC5	CD8 Tregs	TNF	TNFRSF1B	0.00501076	0	TNF_TNFRSF1B	TNF - TNFRSF1B	TNF	Secreted Signaling	KEGG: hsa04060
244	ISG Mono	CD8 Tregs	TNF	TNFRSF1B	0.0207078	0	TNF_TNFRSF1B	TNF - TNFRSF1B	TNF	Secreted Signaling	KEGG: hsa04060
245	Monocytes	CD8 Tregs	TNF	TNFRSF1B	0.00417409	0.01	TNF_TNFRSF1B	TNF - TNFRSF1B	TNF	Secreted Signaling	KEGG: hsa04060
246	NLRP3 Macro	CD8 Tregs	TNF	TNFRSF1B	0.0233254	0	TNF_TNFRSF1B	TNF - TNFRSF1B	TNF	Secreted Signaling	KEGG: hsa04060
247	Progenitors	CD8 Tregs	TNF	TNFRSF1B	0.00147618	0	TNF_TNFRSF1B	TNF - TNFRSF1B	TNF	Secreted Signaling	KEGG: hsa04060
248	MAFB+ moDC	CXCL Macro	TNF	TNFRSF1B	0.0089372	0	TNF_TNFRSF1B	TNF - TNFRSF1B	TNF	Secreted Signaling	KEGG: hsa04060
249	CD8 Tregs	CXCL Macro	TNF	TNFRSF1B	0.00122963	0.01	TNF_TNFRSF1B	TNF - TNFRSF1B	TNF	Secreted Signaling	KEGG: hsa04060
250	DC5	CXCL Macro	TNF	TNFRSF1B	0.00165099	0	TNF_TNFRSF1B	TNF - TNFRSF1B	TNF	Secreted Signaling	KEGG: hsa04060
251	ISG Mono	CXCL Macro	TNF	TNFRSF1B	0.00689593	0	TNF_TNFRSF1B	TNF - TNFRSF1B	TNF	Secreted Signaling	KEGG: hsa04060
252	Monocytes	CXCL Macro	TNF	TNFRSF1B	0.00137454	0.01	TNF_TNFRSF1B	TNF - TNFRSF1B	TNF	Secreted Signaling	KEGG: hsa04060
253	NLRP3 Macro	CXCL Macro	TNF	TNFRSF1B	0.00778149	0	TNF_TNFRSF1B	TNF - TNFRSF1B	TNF	Secreted Signaling	KEGG: hsa04060
254	Progenitors	CXCL Macro	TNF	TNFRSF1B	0.000485229	0	TNF_TNFRSF1B	TNF - TNFRSF1B	TNF	Secreted Signaling	KEGG: hsa04060
255	MAFB+ moDC	Cycling CD8	TNF	TNFRSF1B	0.00681054	0	TNF_TNFRSF1B	TNF - TNFRSF1B	TNF	Secreted Signaling	KEGG: hsa04060
256	CD8 Tregs	Cycling CD8	TNF	TNFRSF1B	0.000935303	0.03	TNF_TNFRSF1B	TNF - TNFRSF1B	TNF	Secreted Signaling	KEGG: hsa04060
257	DC5	Cycling CD8	TNF	TNFRSF1B	0.00125593	0	TNF_TNFRSF1B	TNF - TNFRSF1B	TNF	Secreted Signaling	KEGG: hsa04060
258	ISG Mono	Cycling CD8	TNF	TNFRSF1B	0.00525243	0	TNF_TNFRSF1B	TNF - TNFRSF1B	TNF	Secreted Signaling	KEGG: hsa04060
259	Monocytes	Cycling CD8	TNF	TNFRSF1B	0.00104556	0.02	TNF_TNFRSF1B	TNF - TNFRSF1B	TNF	Secreted Signaling	KEGG: hsa04060
260	NLRP3 Macro	Cycling CD8	TNF	TNFRSF1B	0.00592819	0	TNF_TNFRSF1B	TNF - TNFRSF1B	TNF	Secreted Signaling	KEGG: hsa04060
261	Progenitors	Cycling CD8	TNF	TNFRSF1B	0.000369017	0	TNF_TNFRSF1B	TNF - TNFRSF1B	TNF	Secreted Signaling	KEGG: hsa04060
262	MAFB+ moDC	DC5	TNF	TNFRSF1B	0.00778758	0	TNF_TNFRSF1B	TNF - TNFRSF1B	TNF	Secreted Signaling	KEGG: hsa04060
263	CD8 Tregs	DC5	TNF	TNFRSF1B	0.00107039	0	TNF_TNFRSF1B	TNF - TNFRSF1B	TNF	Secreted Signaling	KEGG: hsa04060
264	DC5	DC5	TNF	TNFRSF1B	0.00143726	0	TNF_TNFRSF1B	TNF - TNFRSF1B	TNF	Secreted Signaling	KEGG: hsa04060
265	ISG Mono	DC5	TNF	TNFRSF1B	0.00600729	0	TNF_TNFRSF1B	TNF - TNFRSF1B	TNF	Secreted Signaling	KEGG: hsa04060
266	Monocytes	DC5	TNF	TNFRSF1B	0.00119655	0	TNF_TNFRSF1B	TNF - TNFRSF1B	TNF	Secreted Signaling	KEGG: hsa04060
267	NLRP3 Macro	DC5	TNF	TNFRSF1B	0.00677951	0	TNF_TNFRSF1B	TNF - TNFRSF1B	TNF	Secreted Signaling	KEGG: hsa04060
268	Progenitors	DC5	TNF	TNFRSF1B	0.000422349	0	TNF_TNFRSF1B	TNF - TNFRSF1B	TNF	Secreted Signaling	KEGG: hsa04060
269	MAFB+ moDC	Exh CD8	TNF	TNFRSF1B	0.00750385	0	TNF_TNFRSF1B	TNF - TNFRSF1B	TNF	Secreted Signaling	KEGG: hsa04060
270	CD8 Tregs	Exh CD8	TNF	TNFRSF1B	0.00103114	0	TNF_TNFRSF1B	TNF - TNFRSF1B	TNF	Secreted Signaling	KEGG: hsa04060
271	DC5	Exh CD8	TNF	TNFRSF1B	0.00138457	0	TNF_TNFRSF1B	TNF - TNFRSF1B	TNF	Secreted Signaling	KEGG: hsa04060
272	ISG Mono	Exh CD8	TNF	TNFRSF1B	0.00578805	0	TNF_TNFRSF1B	TNF - TNFRSF1B	TNF	Secreted Signaling	KEGG: hsa04060
273	Monocytes	Exh CD8	TNF	TNFRSF1B	0.00115268	0	TNF_TNFRSF1B	TNF - TNFRSF1B	TNF	Secreted Signaling	KEGG: hsa04060
274	NLRP3 Macro	Exh CD8	TNF	TNFRSF1B	0.00653228	0	TNF_TNFRSF1B	TNF - TNFRSF1B	TNF	Secreted Signaling	KEGG: hsa04060
275	Progenitors	Exh CD8	TNF	TNFRSF1B	0.000406851	0	TNF_TNFRSF1B	TNF - TNFRSF1B	TNF	Secreted Signaling	KEGG: hsa04060
276	MAFB+ moDC	FCRL4+ Memory B	TNF	TNFRSF1B	0.00345569	0	TNF_TNFRSF1B	TNF - TNFRSF1B	TNF	Secreted Signaling	KEGG: hsa04060
277	CD8 Tregs	FCRL4+ Memory B	TNF	TNFRSF1B	0.000473198	0	TNF_TNFRSF1B	TNF - TNFRSF1B	TNF	Secreted Signaling	KEGG: hsa04060
278	DC5	FCRL4+ Memory B	TNF	TNFRSF1B	0.000635512	0	TNF_TNFRSF1B	TNF - TNFRSF1B	TNF	Secreted Signaling	KEGG: hsa04060
279	ISG Mono	FCRL4+ Memory B	TNF	TNFRSF1B	0.00266304	0	TNF_TNFRSF1B	TNF - TNFRSF1B	TNF	Secreted Signaling	KEGG: hsa04060
280	Monocytes	FCRL4+ Memory B	TNF	TNFRSF1B	0.000529009	0	TNF_TNFRSF1B	TNF - TNFRSF1B	TNF	Secreted Signaling	KEGG: hsa04060
281	NLRP3 Macro	FCRL4+ Memory B	TNF	TNFRSF1B	0.00300667	0	TNF_TNFRSF1B	TNF - TNFRSF1B	TNF	Secreted Signaling	KEGG: hsa04060
282	Progenitors	FCRL4+ Memory B	TNF	TNFRSF1B	0.000186644	0	TNF_TNFRSF1B	TNF - TNFRSF1B	TNF	Secreted Signaling	KEGG: hsa04060
283	MAFB+ moDC	ISG Mono	TNF	TNFRSF1B	0.00951932	0	TNF_TNFRSF1B	TNF - TNFRSF1B	TNF	Secreted Signaling	KEGG: hsa04060
284	CD8 Tregs	ISG Mono	TNF	TNFRSF1B	0.00131039	0.01	TNF_TNFRSF1B	TNF - TNFRSF1B	TNF	Secreted Signaling	KEGG: hsa04060
285	DC5	ISG Mono	TNF	TNFRSF1B	0.00175937	0	TNF_TNFRSF1B	TNF - TNFRSF1B	TNF	Secreted Signaling	KEGG: hsa04060
286	ISG Mono	ISG Mono	TNF	TNFRSF1B	0.00734608	0	TNF_TNFRSF1B	TNF - TNFRSF1B	TNF	Secreted Signaling	KEGG: hsa04060
287	Monocytes	ISG Mono	TNF	TNFRSF1B	0.0014648	0	TNF_TNFRSF1B	TNF - TNFRSF1B	TNF	Secreted Signaling	KEGG: hsa04060
288	NLRP3 Macro	ISG Mono	TNF	TNFRSF1B	0.00828897	0	TNF_TNFRSF1B	TNF - TNFRSF1B	TNF	Secreted Signaling	KEGG: hsa04060
289	Progenitors	ISG Mono	TNF	TNFRSF1B	0.000517121	0	TNF_TNFRSF1B	TNF - TNFRSF1B	TNF	Secreted Signaling	KEGG: hsa04060
290	MAFB+ moDC	Monocytes	TNF	TNFRSF1B	0.0325629	0	TNF_TNFRSF1B	TNF - TNFRSF1B	TNF	Secreted Signaling	KEGG: hsa04060
291	CD8 Tregs	Monocytes	TNF	TNFRSF1B	0.00457423	0	TNF_TNFRSF1B	TNF - TNFRSF1B	TNF	Secreted Signaling	KEGG: hsa04060
292	DC5	Monocytes	TNF	TNFRSF1B	0.00613464	0	TNF_TNFRSF1B	TNF - TNFRSF1B	TNF	Secreted Signaling	KEGG: hsa04060
293	ISG Mono	Monocytes	TNF	TNFRSF1B	0.025263	0	TNF_TNFRSF1B	TNF - TNFRSF1B	TNF	Secreted Signaling	KEGG: hsa04060
294	Monocytes	Monocytes	TNF	TNFRSF1B	0.00511127	0	TNF_TNFRSF1B	TNF - TNFRSF1B	TNF	Secreted Signaling	KEGG: hsa04060
295	NLRP3 Macro	Monocytes	TNF	TNFRSF1B	0.0284397	0	TNF_TNFRSF1B	TNF - TNFRSF1B	TNF	Secreted Signaling	KEGG: hsa04060
296	Progenitors	Monocytes	TNF	TNFRSF1B	0.00180872	0	TNF_TNFRSF1B	TNF - TNFRSF1B	TNF	Secreted Signaling	KEGG: hsa04060
297	MAFB+ moDC	NLRP3 Macro	TNF	TNFRSF1B	0.037021	0	TNF_TNFRSF1B	TNF - TNFRSF1B	TNF	Secreted Signaling	KEGG: hsa04060
298	CD8 Tregs	NLRP3 Macro	TNF	TNFRSF1B	0.00522116	0	TNF_TNFRSF1B	TNF - TNFRSF1B	TNF	Secreted Signaling	KEGG: hsa04060
299	DC5	NLRP3 Macro	TNF	TNFRSF1B	0.0070007	0	TNF_TNFRSF1B	TNF - TNFRSF1B	TNF	Secreted Signaling	KEGG: hsa04060
300	ISG Mono	NLRP3 Macro	TNF	TNFRSF1B	0.0287514	0	TNF_TNFRSF1B	TNF - TNFRSF1B	TNF	Secreted Signaling	KEGG: hsa04060
301	Monocytes	NLRP3 Macro	TNF	TNFRSF1B	0.0058337	0	TNF_TNFRSF1B	TNF - TNFRSF1B	TNF	Secreted Signaling	KEGG: hsa04060
302	NLRP3 Macro	NLRP3 Macro	TNF	TNFRSF1B	0.0323522	0	TNF_TNFRSF1B	TNF - TNFRSF1B	TNF	Secreted Signaling	KEGG: hsa04060
303	Progenitors	NLRP3 Macro	TNF	TNFRSF1B	0.00206533	0	TNF_TNFRSF1B	TNF - TNFRSF1B	TNF	Secreted Signaling	KEGG: hsa04060
304	MAFB+ moDC	pDC	TNF	TNFRSF1B	0.0065689	0	TNF_TNFRSF1B	TNF - TNFRSF1B	TNF	Secreted Signaling	KEGG: hsa04060
305	CD8 Tregs	pDC	TNF	TNFRSF1B	0.00090193	0.01	TNF_TNFRSF1B	TNF - TNFRSF1B	TNF	Secreted Signaling	KEGG: hsa04060
306	DC5	pDC	TNF	TNFRSF1B	0.00121113	0	TNF_TNFRSF1B	TNF - TNFRSF1B	TNF	Secreted Signaling	KEGG: hsa04060
307	ISG Mono	pDC	TNF	TNFRSF1B	0.00506579	0	TNF_TNFRSF1B	TNF - TNFRSF1B	TNF	Secreted Signaling	KEGG: hsa04060
308	Monocytes	pDC	TNF	TNFRSF1B	0.00100826	0	TNF_TNFRSF1B	TNF - TNFRSF1B	TNF	Secreted Signaling	KEGG: hsa04060
309	NLRP3 Macro	pDC	TNF	TNFRSF1B	0.00571768	0	TNF_TNFRSF1B	TNF - TNFRSF1B	TNF	Secreted Signaling	KEGG: hsa04060
310	Progenitors	pDC	TNF	TNFRSF1B	0.000355842	0	TNF_TNFRSF1B	TNF - TNFRSF1B	TNF	Secreted Signaling	KEGG: hsa04060
311	MAFB+ moDC	RUNX3- DC2	TNF	TNFRSF1B	0.00842306	0	TNF_TNFRSF1B	TNF - TNFRSF1B	TNF	Secreted Signaling	KEGG: hsa04060
312	CD8 Tregs	RUNX3- DC2	TNF	TNFRSF1B	0.00115838	0	TNF_TNFRSF1B	TNF - TNFRSF1B	TNF	Secreted Signaling	KEGG: hsa04060
313	DC5	RUNX3- DC2	TNF	TNFRSF1B	0.00155535	0	TNF_TNFRSF1B	TNF - TNFRSF1B	TNF	Secreted Signaling	KEGG: hsa04060
314	ISG Mono	RUNX3- DC2	TNF	TNFRSF1B	0.00649845	0	TNF_TNFRSF1B	TNF - TNFRSF1B	TNF	Secreted Signaling	KEGG: hsa04060
315	Monocytes	RUNX3- DC2	TNF	TNFRSF1B	0.0012949	0	TNF_TNFRSF1B	TNF - TNFRSF1B	TNF	Secreted Signaling	KEGG: hsa04060
316	NLRP3 Macro	RUNX3- DC2	TNF	TNFRSF1B	0.00733335	0	TNF_TNFRSF1B	TNF - TNFRSF1B	TNF	Secreted Signaling	KEGG: hsa04060
317	Progenitors	RUNX3- DC2	TNF	TNFRSF1B	0.00045709	0	TNF_TNFRSF1B	TNF - TNFRSF1B	TNF	Secreted Signaling	KEGG: hsa04060
318	MAFB+ moDC	RUNX3+ DC2	TNF	TNFRSF1B	0.0114166	0	TNF_TNFRSF1B	TNF - TNFRSF1B	TNF	Secreted Signaling	KEGG: hsa04060
319	CD8 Tregs	RUNX3+ DC2	TNF	TNFRSF1B	0.00157415	0	TNF_TNFRSF1B	TNF - TNFRSF1B	TNF	Secreted Signaling	KEGG: hsa04060
320	DC5	RUNX3+ DC2	TNF	TNFRSF1B	0.00211332	0	TNF_TNFRSF1B	TNF - TNFRSF1B	TNF	Secreted Signaling	KEGG: hsa04060
321	ISG Mono	RUNX3+ DC2	TNF	TNFRSF1B	0.00881403	0	TNF_TNFRSF1B	TNF - TNFRSF1B	TNF	Secreted Signaling	KEGG: hsa04060
322	Monocytes	RUNX3+ DC2	TNF	TNFRSF1B	0.00175959	0	TNF_TNFRSF1B	TNF - TNFRSF1B	TNF	Secreted Signaling	KEGG: hsa04060
323	NLRP3 Macro	RUNX3+ DC2	TNF	TNFRSF1B	0.00994345	0	TNF_TNFRSF1B	TNF - TNFRSF1B	TNF	Secreted Signaling	KEGG: hsa04060
324	Progenitors	RUNX3+ DC2	TNF	TNFRSF1B	0.000621311	0	TNF_TNFRSF1B	TNF - TNFRSF1B	TNF	Secreted Signaling	KEGG: hsa04060
325	MAFB+ moDC	TFH	TNF	TNFRSF1B	0.00286793	0	TNF_TNFRSF1B	TNF - TNFRSF1B	TNF	Secreted Signaling	KEGG: hsa04060
326	CD8 Tregs	TFH	TNF	TNFRSF1B	0.000392514	0	TNF_TNFRSF1B	TNF - TNFRSF1B	TNF	Secreted Signaling	KEGG: hsa04060
327	DC5	TFH	TNF	TNFRSF1B	0.000527168	0	TNF_TNFRSF1B	TNF - TNFRSF1B	TNF	Secreted Signaling	KEGG: hsa04060
328	ISG Mono	TFH	TNF	TNFRSF1B	0.0022098	0	TNF_TNFRSF1B	TNF - TNFRSF1B	TNF	Secreted Signaling	KEGG: hsa04060
329	Monocytes	TFH	TNF	TNFRSF1B	0.000438813	0	TNF_TNFRSF1B	TNF - TNFRSF1B	TNF	Secreted Signaling	KEGG: hsa04060
330	NLRP3 Macro	TFH	TNF	TNFRSF1B	0.00249509	0	TNF_TNFRSF1B	TNF - TNFRSF1B	TNF	Secreted Signaling	KEGG: hsa04060
331	Progenitors	TFH	TNF	TNFRSF1B	0.000154813	0	TNF_TNFRSF1B	TNF - TNFRSF1B	TNF	Secreted Signaling	KEGG: hsa04060
332	MAFB+ moDC	ASC	TNFSF13B	TNFRSF17	0.0209421	0	TNFSF13B_TNFRSF17	TNFSF13B - TNFRSF17	BAFF	Secreted Signaling	KEGG: hsa04060
333	act Macro	ASC	TNFSF13B	TNFRSF17	0.0240115	0	TNFSF13B_TNFRSF17	TNFSF13B - TNFRSF17	BAFF	Secreted Signaling	KEGG: hsa04060
334	actDC	ASC	TNFSF13B	TNFRSF17	0.0141522	0	TNFSF13B_TNFRSF17	TNFSF13B - TNFRSF17	BAFF	Secreted Signaling	KEGG: hsa04060
335	C1Q Macro	ASC	TNFSF13B	TNFRSF17	0.0384669	0	TNFSF13B_TNFRSF17	TNFSF13B - TNFRSF17	BAFF	Secreted Signaling	KEGG: hsa04060
336	cDC1	ASC	TNFSF13B	TNFRSF17	0.0187076	0	TNFSF13B_TNFRSF17	TNFSF13B - TNFRSF17	BAFF	Secreted Signaling	KEGG: hsa04060
337	DC5	ASC	TNFSF13B	TNFRSF17	0.0368482	0	TNFSF13B_TNFRSF17	TNFSF13B - TNFRSF17	BAFF	Secreted Signaling	KEGG: hsa04060
338	ISG Mono	ASC	TNFSF13B	TNFRSF17	0.083868	0	TNFSF13B_TNFRSF17	TNFSF13B - TNFRSF17	BAFF	Secreted Signaling	KEGG: hsa04060
339	Monocytes	ASC	TNFSF13B	TNFRSF17	0.0314203	0	TNFSF13B_TNFRSF17	TNFSF13B - TNFRSF17	BAFF	Secreted Signaling	KEGG: hsa04060
340	NLRP3 Macro	ASC	TNFSF13B	TNFRSF17	0.050824	0	TNFSF13B_TNFRSF17	TNFSF13B - TNFRSF17	BAFF	Secreted Signaling	KEGG: hsa04060
341	pDC	ASC	TNFSF13B	TNFRSF17	0.0154461	0	TNFSF13B_TNFRSF17	TNFSF13B - TNFRSF17	BAFF	Secreted Signaling	KEGG: hsa04060
342	Progenitors	ASC	TNFSF13B	TNFRSF17	0.00359518	0	TNFSF13B_TNFRSF17	TNFSF13B - TNFRSF17	BAFF	Secreted Signaling	KEGG: hsa04060
343	RUNX3- DC2	ASC	TNFSF13B	TNFRSF17	0.0452584	0	TNFSF13B_TNFRSF17	TNFSF13B - TNFRSF17	BAFF	Secreted Signaling	KEGG: hsa04060
344	RUNX3+ DC2	ASC	TNFSF13B	TNFRSF17	0.0252656	0	TNFSF13B_TNFRSF17	TNFSF13B - TNFRSF17	BAFF	Secreted Signaling	KEGG: hsa04060
345	TRM CD8s	ASC	TNFSF13B	TNFRSF17	0.0184359	0	TNFSF13B_TNFRSF17	TNFSF13B - TNFRSF17	BAFF	Secreted Signaling	KEGG: hsa04060
346	MAFB+ moDC	Cycling	TNFSF13B	TNFRSF17	0.00801216	0	TNFSF13B_TNFRSF17	TNFSF13B - TNFRSF17	BAFF	Secreted Signaling	KEGG: hsa04060
347	act Macro	Cycling	TNFSF13B	TNFRSF17	0.00920427	0	TNFSF13B_TNFRSF17	TNFSF13B - TNFRSF17	BAFF	Secreted Signaling	KEGG: hsa04060
348	actDC	Cycling	TNFSF13B	TNFRSF17	0.00539136	0	TNFSF13B_TNFRSF17	TNFSF13B - TNFRSF17	BAFF	Secreted Signaling	KEGG: hsa04060
349	C1Q Macro	Cycling	TNFSF13B	TNFRSF17	0.0148814	0	TNFSF13B_TNFRSF17	TNFSF13B - TNFRSF17	BAFF	Secreted Signaling	KEGG: hsa04060
350	cDC1	Cycling	TNFSF13B	TNFRSF17	0.00714718	0	TNFSF13B_TNFRSF17	TNFSF13B - TNFRSF17	BAFF	Secreted Signaling	KEGG: hsa04060
351	DC5	Cycling	TNFSF13B	TNFRSF17	0.0142405	0	TNFSF13B_TNFRSF17	TNFSF13B - TNFRSF17	BAFF	Secreted Signaling	KEGG: hsa04060
352	ISG Mono	Cycling	TNFSF13B	TNFRSF17	0.0334126	0	TNFSF13B_TNFRSF17	TNFSF13B - TNFRSF17	BAFF	Secreted Signaling	KEGG: hsa04060
353	Monocytes	Cycling	TNFSF13B	TNFRSF17	0.0121009	0	TNFSF13B_TNFRSF17	TNFSF13B - TNFRSF17	BAFF	Secreted Signaling	KEGG: hsa04060
354	NLRP3 Macro	Cycling	TNFSF13B	TNFRSF17	0.019818	0	TNFSF13B_TNFRSF17	TNFSF13B - TNFRSF17	BAFF	Secreted Signaling	KEGG: hsa04060
355	pDC	Cycling	TNFSF13B	TNFRSF17	0.00588906	0	TNFSF13B_TNFRSF17	TNFSF13B - TNFRSF17	BAFF	Secreted Signaling	KEGG: hsa04060
356	Progenitors	Cycling	TNFSF13B	TNFRSF17	0.00136058	0	TNFSF13B_TNFRSF17	TNFSF13B - TNFRSF17	BAFF	Secreted Signaling	KEGG: hsa04060
357	RUNX3- DC2	Cycling	TNFSF13B	TNFRSF17	0.0175849	0	TNFSF13B_TNFRSF17	TNFSF13B - TNFRSF17	BAFF	Secreted Signaling	KEGG: hsa04060
358	RUNX3+ DC2	Cycling	TNFSF13B	TNFRSF17	0.0096927	0	TNFSF13B_TNFRSF17	TNFSF13B - TNFRSF17	BAFF	Secreted Signaling	KEGG: hsa04060
359	TRM CD8s	Cycling	TNFSF13B	TNFRSF17	0.00704218	0	TNFSF13B_TNFRSF17	TNFSF13B - TNFRSF17	BAFF	Secreted Signaling	KEGG: hsa04060
360	MAFB+ moDC	FCRL4+ Memory B	TNFSF13B	TNFRSF17	0.00145888	0	TNFSF13B_TNFRSF17	TNFSF13B - TNFRSF17	BAFF	Secreted Signaling	KEGG: hsa04060
361	act Macro	FCRL4+ Memory B	TNFSF13B	TNFRSF17	0.00167759	0	TNFSF13B_TNFRSF17	TNFSF13B - TNFRSF17	BAFF	Secreted Signaling	KEGG: hsa04060
362	actDC	FCRL4+ Memory B	TNFSF13B	TNFRSF17	0.000979558	0	TNFSF13B_TNFRSF17	TNFSF13B - TNFRSF17	BAFF	Secreted Signaling	KEGG: hsa04060
363	C1Q Macro	FCRL4+ Memory B	TNFSF13B	TNFRSF17	0.00272507	0	TNFSF13B_TNFRSF17	TNFSF13B - TNFRSF17	BAFF	Secreted Signaling	KEGG: hsa04060
364	cDC1	FCRL4+ Memory B	TNFSF13B	TNFRSF17	0.00130045	0	TNFSF13B_TNFRSF17	TNFSF13B - TNFRSF17	BAFF	Secreted Signaling	KEGG: hsa04060
365	DC5	FCRL4+ Memory B	TNFSF13B	TNFRSF17	0.00260633	0	TNFSF13B_TNFRSF17	TNFSF13B - TNFRSF17	BAFF	Secreted Signaling	KEGG: hsa04060
366	ISG Mono	FCRL4+ Memory B	TNFSF13B	TNFRSF17	0.006214	0	TNFSF13B_TNFRSF17	TNFSF13B - TNFRSF17	BAFF	Secreted Signaling	KEGG: hsa04060
367	Monocytes	FCRL4+ Memory B	TNFSF13B	TNFRSF17	0.00221083	0	TNFSF13B_TNFRSF17	TNFSF13B - TNFRSF17	BAFF	Secreted Signaling	KEGG: hsa04060
368	NLRP3 Macro	FCRL4+ Memory B	TNFSF13B	TNFRSF17	0.00364399	0	TNFSF13B_TNFRSF17	TNFSF13B - TNFRSF17	BAFF	Secreted Signaling	KEGG: hsa04060
369	pDC	FCRL4+ Memory B	TNFSF13B	TNFRSF17	0.00107042	0	TNFSF13B_TNFRSF17	TNFSF13B - TNFRSF17	BAFF	Secreted Signaling	KEGG: hsa04060
370	Progenitors	FCRL4+ Memory B	TNFSF13B	TNFRSF17	0.000246388	0	TNFSF13B_TNFRSF17	TNFSF13B - TNFRSF17	BAFF	Secreted Signaling	KEGG: hsa04060
371	RUNX3- DC2	FCRL4+ Memory B	TNFSF13B	TNFRSF17	0.00322738	0	TNFSF13B_TNFRSF17	TNFSF13B - TNFRSF17	BAFF	Secreted Signaling	KEGG: hsa04060
372	RUNX3+ DC2	FCRL4+ Memory B	TNFSF13B	TNFRSF17	0.00176732	0	TNFSF13B_TNFRSF17	TNFSF13B - TNFRSF17	BAFF	Secreted Signaling	KEGG: hsa04060
373	TRM CD8s	FCRL4+ Memory B	TNFSF13B	TNFRSF17	0.00128124	0	TNFSF13B_TNFRSF17	TNFSF13B - TNFRSF17	BAFF	Secreted Signaling	KEGG: hsa04060
374	MAFB+ moDC	GC B Cell	TNFSF13B	TNFRSF17	0.00822474	0	TNFSF13B_TNFRSF17	TNFSF13B - TNFRSF17	BAFF	Secreted Signaling	KEGG: hsa04060
375	act Macro	GC B Cell	TNFSF13B	TNFRSF17	0.00944818	0	TNFSF13B_TNFRSF17	TNFSF13B - TNFRSF17	BAFF	Secreted Signaling	KEGG: hsa04060
376	actDC	GC B Cell	TNFSF13B	TNFRSF17	0.00553479	0	TNFSF13B_TNFRSF17	TNFSF13B - TNFRSF17	BAFF	Secreted Signaling	KEGG: hsa04060
377	C1Q Macro	GC B Cell	TNFSF13B	TNFRSF17	0.0152734	0	TNFSF13B_TNFRSF17	TNFSF13B - TNFRSF17	BAFF	Secreted Signaling	KEGG: hsa04060
378	cDC1	GC B Cell	TNFSF13B	TNFRSF17	0.00733698	0	TNFSF13B_TNFRSF17	TNFSF13B - TNFRSF17	BAFF	Secreted Signaling	KEGG: hsa04060
379	DC5	GC B Cell	TNFSF13B	TNFRSF17	0.0146159	0	TNFSF13B_TNFRSF17	TNFSF13B - TNFRSF17	BAFF	Secreted Signaling	KEGG: hsa04060
380	ISG Mono	GC B Cell	TNFSF13B	TNFRSF17	0.0342758	0	TNFSF13B_TNFRSF17	TNFSF13B - TNFRSF17	BAFF	Secreted Signaling	KEGG: hsa04060
381	Monocytes	GC B Cell	TNFSF13B	TNFRSF17	0.0124206	0	TNFSF13B_TNFRSF17	TNFSF13B - TNFRSF17	BAFF	Secreted Signaling	KEGG: hsa04060
382	NLRP3 Macro	GC B Cell	TNFSF13B	TNFRSF17	0.0203374	0	TNFSF13B_TNFRSF17	TNFSF13B - TNFRSF17	BAFF	Secreted Signaling	KEGG: hsa04060
383	pDC	GC B Cell	TNFSF13B	TNFRSF17	0.00604566	0	TNFSF13B_TNFRSF17	TNFSF13B - TNFRSF17	BAFF	Secreted Signaling	KEGG: hsa04060
384	Progenitors	GC B Cell	TNFSF13B	TNFRSF17	0.00139693	0	TNFSF13B_TNFRSF17	TNFSF13B - TNFRSF17	BAFF	Secreted Signaling	KEGG: hsa04060
385	RUNX3- DC2	GC B Cell	TNFSF13B	TNFRSF17	0.0180468	0	TNFSF13B_TNFRSF17	TNFSF13B - TNFRSF17	BAFF	Secreted Signaling	KEGG: hsa04060
386	RUNX3+ DC2	GC B Cell	TNFSF13B	TNFRSF17	0.00994942	0	TNFSF13B_TNFRSF17	TNFSF13B - TNFRSF17	BAFF	Secreted Signaling	KEGG: hsa04060
387	TRM CD8s	GC B Cell	TNFSF13B	TNFRSF17	0.00722921	0	TNFSF13B_TNFRSF17	TNFSF13B - TNFRSF17	BAFF	Secreted Signaling	KEGG: hsa04060
388	MAFB+ moDC	ASC	TNFSF13B	TNFRSF13B	0.000722973	0.01	TNFSF13B_TNFRSF13B	TNFSF13B - TNFRSF13B	BAFF	Secreted Signaling	KEGG: hsa04060
389	act Macro	ASC	TNFSF13B	TNFRSF13B	0.000831451	0	TNFSF13B_TNFRSF13B	TNFSF13B - TNFRSF13B	BAFF	Secreted Signaling	KEGG: hsa04060
390	actDC	ASC	TNFSF13B	TNFRSF13B	0.00048532	0	TNFSF13B_TNFRSF13B	TNFSF13B - TNFRSF13B	BAFF	Secreted Signaling	KEGG: hsa04060
391	C1Q Macro	ASC	TNFSF13B	TNFRSF13B	0.00135132	0	TNFSF13B_TNFRSF13B	TNFSF13B - TNFRSF13B	BAFF	Secreted Signaling	KEGG: hsa04060
392	cDC1	ASC	TNFSF13B	TNFRSF13B	0.00064441	0	TNFSF13B_TNFRSF13B	TNFSF13B - TNFRSF13B	BAFF	Secreted Signaling	KEGG: hsa04060
393	DC5	ASC	TNFSF13B	TNFRSF13B	0.00129236	0	TNFSF13B_TNFRSF13B	TNFSF13B - TNFRSF13B	BAFF	Secreted Signaling	KEGG: hsa04060
394	ISG Mono	ASC	TNFSF13B	TNFRSF13B	0.00308687	0	TNFSF13B_TNFRSF13B	TNFSF13B - TNFRSF13B	BAFF	Secreted Signaling	KEGG: hsa04060
395	Monocytes	ASC	TNFSF13B	TNFRSF13B	0.00109603	0	TNFSF13B_TNFRSF13B	TNFSF13B - TNFRSF13B	BAFF	Secreted Signaling	KEGG: hsa04060
396	NLRP3 Macro	ASC	TNFSF13B	TNFRSF13B	0.00180784	0	TNFSF13B_TNFRSF13B	TNFSF13B - TNFRSF13B	BAFF	Secreted Signaling	KEGG: hsa04060
397	pDC	ASC	TNFSF13B	TNFRSF13B	0.000530363	0	TNFSF13B_TNFRSF13B	TNFSF13B - TNFRSF13B	BAFF	Secreted Signaling	KEGG: hsa04060
398	Progenitors	ASC	TNFSF13B	TNFRSF13B	0.000122027	0	TNFSF13B_TNFRSF13B	TNFSF13B - TNFRSF13B	BAFF	Secreted Signaling	KEGG: hsa04060
399	RUNX3- DC2	ASC	TNFSF13B	TNFRSF13B	0.00160082	0	TNFSF13B_TNFRSF13B	TNFSF13B - TNFRSF13B	BAFF	Secreted Signaling	KEGG: hsa04060
400	RUNX3+ DC2	ASC	TNFSF13B	TNFRSF13B	0.000875965	0	TNFSF13B_TNFRSF13B	TNFSF13B - TNFRSF13B	BAFF	Secreted Signaling	KEGG: hsa04060
401	TRM CD8s	ASC	TNFSF13B	TNFRSF13B	0.000634882	0	TNFSF13B_TNFRSF13B	TNFSF13B - TNFRSF13B	BAFF	Secreted Signaling	KEGG: hsa04060
402	MAFB+ moDC	FCRL4+ Memory B	TNFSF13B	TNFRSF13B	0.0327099	0	TNFSF13B_TNFRSF13B	TNFSF13B - TNFRSF13B	BAFF	Secreted Signaling	KEGG: hsa04060
403	act Macro	FCRL4+ Memory B	TNFSF13B	TNFRSF13B	0.037438	0	TNFSF13B_TNFRSF13B	TNFSF13B - TNFRSF13B	BAFF	Secreted Signaling	KEGG: hsa04060
404	actDC	FCRL4+ Memory B	TNFSF13B	TNFRSF13B	0.0221911	0	TNFSF13B_TNFRSF13B	TNFSF13B - TNFRSF13B	BAFF	Secreted Signaling	KEGG: hsa04060
405	C1Q Macro	FCRL4+ Memory B	TNFSF13B	TNFRSF13B	0.0594838	0	TNFSF13B_TNFRSF13B	TNFSF13B - TNFRSF13B	BAFF	Secreted Signaling	KEGG: hsa04060
406	cDC1	FCRL4+ Memory B	TNFSF13B	TNFRSF13B	0.0292572	0	TNFSF13B_TNFRSF13B	TNFSF13B - TNFRSF13B	BAFF	Secreted Signaling	KEGG: hsa04060
407	DC5	FCRL4+ Memory B	TNFSF13B	TNFRSF13B	0.0570332	0	TNFSF13B_TNFRSF13B	TNFSF13B - TNFRSF13B	BAFF	Secreted Signaling	KEGG: hsa04060
408	ISG Mono	FCRL4+ Memory B	TNFSF13B	TNFRSF13B	0.126429	0	TNFSF13B_TNFRSF13B	TNFSF13B - TNFRSF13B	BAFF	Secreted Signaling	KEGG: hsa04060
409	Monocytes	FCRL4+ Memory B	TNFSF13B	TNFRSF13B	0.0487825	0	TNFSF13B_TNFRSF13B	TNFSF13B - TNFRSF13B	BAFF	Secreted Signaling	KEGG: hsa04060
410	NLRP3 Macro	FCRL4+ Memory B	TNFSF13B	TNFRSF13B	0.0780444	0	TNFSF13B_TNFRSF13B	TNFSF13B - TNFRSF13B	BAFF	Secreted Signaling	KEGG: hsa04060
411	pDC	FCRL4+ Memory B	TNFSF13B	TNFRSF13B	0.0242019	0	TNFSF13B_TNFRSF13B	TNFSF13B - TNFRSF13B	BAFF	Secreted Signaling	KEGG: hsa04060
412	Progenitors	FCRL4+ Memory B	TNFSF13B	TNFRSF13B	0.00567185	0	TNFSF13B_TNFRSF13B	TNFSF13B - TNFRSF13B	BAFF	Secreted Signaling	KEGG: hsa04060
413	RUNX3- DC2	FCRL4+ Memory B	TNFSF13B	TNFRSF13B	0.069717	0	TNFSF13B_TNFRSF13B	TNFSF13B - TNFRSF13B	BAFF	Secreted Signaling	KEGG: hsa04060
414	RUNX3+ DC2	FCRL4+ Memory B	TNFSF13B	TNFRSF13B	0.0393651	0	TNFSF13B_TNFRSF13B	TNFSF13B - TNFRSF13B	BAFF	Secreted Signaling	KEGG: hsa04060
415	TRM CD8s	FCRL4+ Memory B	TNFSF13B	TNFRSF13B	0.0288368	0	TNFSF13B_TNFRSF13B	TNFSF13B - TNFRSF13B	BAFF	Secreted Signaling	KEGG: hsa04060
416	MAFB+ moDC	Memory B	TNFSF13B	TNFRSF13B	0.0137564	0	TNFSF13B_TNFRSF13B	TNFSF13B - TNFRSF13B	BAFF	Secreted Signaling	KEGG: hsa04060
417	act Macro	Memory B	TNFSF13B	TNFRSF13B	0.0157896	0	TNFSF13B_TNFRSF13B	TNFSF13B - TNFRSF13B	BAFF	Secreted Signaling	KEGG: hsa04060
418	actDC	Memory B	TNFSF13B	TNFRSF13B	0.00927421	0	TNFSF13B_TNFRSF13B	TNFSF13B - TNFRSF13B	BAFF	Secreted Signaling	KEGG: hsa04060
419	C1Q Macro	Memory B	TNFSF13B	TNFRSF13B	0.0254242	0	TNFSF13B_TNFRSF13B	TNFSF13B - TNFRSF13B	BAFF	Secreted Signaling	KEGG: hsa04060
420	cDC1	Memory B	TNFSF13B	TNFRSF13B	0.012279	0	TNFSF13B_TNFRSF13B	TNFSF13B - TNFRSF13B	BAFF	Secreted Signaling	KEGG: hsa04060
421	DC5	Memory B	TNFSF13B	TNFRSF13B	0.0243404	0	TNFSF13B_TNFRSF13B	TNFSF13B - TNFRSF13B	BAFF	Secreted Signaling	KEGG: hsa04060
422	ISG Mono	Memory B	TNFSF13B	TNFRSF13B	0.0563333	0	TNFSF13B_TNFRSF13B	TNFSF13B - TNFRSF13B	BAFF	Secreted Signaling	KEGG: hsa04060
423	Monocytes	Memory B	TNFSF13B	TNFRSF13B	0.0207153	0	TNFSF13B_TNFRSF13B	TNFSF13B - TNFRSF13B	BAFF	Secreted Signaling	KEGG: hsa04060
424	NLRP3 Macro	Memory B	TNFSF13B	TNFRSF13B	0.0337385	0	TNFSF13B_TNFRSF13B	TNFSF13B - TNFRSF13B	BAFF	Secreted Signaling	KEGG: hsa04060
425	pDC	Memory B	TNFSF13B	TNFRSF13B	0.0101267	0	TNFSF13B_TNFRSF13B	TNFSF13B - TNFRSF13B	BAFF	Secreted Signaling	KEGG: hsa04060
426	Progenitors	Memory B	TNFSF13B	TNFRSF13B	0.00234732	0	TNFSF13B_TNFRSF13B	TNFSF13B - TNFRSF13B	BAFF	Secreted Signaling	KEGG: hsa04060
427	RUNX3- DC2	Memory B	TNFSF13B	TNFRSF13B	0.0299848	0	TNFSF13B_TNFRSF13B	TNFSF13B - TNFRSF13B	BAFF	Secreted Signaling	KEGG: hsa04060
428	RUNX3+ DC2	Memory B	TNFSF13B	TNFRSF13B	0.0166216	0	TNFSF13B_TNFRSF13B	TNFSF13B - TNFRSF13B	BAFF	Secreted Signaling	KEGG: hsa04060
429	TRM CD8s	Memory B	TNFSF13B	TNFRSF13B	0.0120995	0	TNFSF13B_TNFRSF13B	TNFSF13B - TNFRSF13B	BAFF	Secreted Signaling	KEGG: hsa04060
430	MAFB+ moDC	MAFB+ moDC	ANXA1	FPR1	0.0511991	0	ANXA1_FPR1	ANXA1 - FPR1	ANNEXIN	Secreted Signaling	PMID: 23230437
431	act Macro	MAFB+ moDC	ANXA1	FPR1	0.0395803	0	ANXA1_FPR1	ANXA1 - FPR1	ANNEXIN	Secreted Signaling	PMID: 23230437
432	actDC	MAFB+ moDC	ANXA1	FPR1	0.00243272	0.01	ANXA1_FPR1	ANXA1 - FPR1	ANNEXIN	Secreted Signaling	PMID: 23230437
433	C1Q Macro	MAFB+ moDC	ANXA1	FPR1	0.0461211	0	ANXA1_FPR1	ANXA1 - FPR1	ANNEXIN	Secreted Signaling	PMID: 23230437
434	CD8 Tregs	MAFB+ moDC	ANXA1	FPR1	0.00776743	0	ANXA1_FPR1	ANXA1 - FPR1	ANNEXIN	Secreted Signaling	PMID: 23230437
435	CM CD4 T	MAFB+ moDC	ANXA1	FPR1	0.0197039	0	ANXA1_FPR1	ANXA1 - FPR1	ANNEXIN	Secreted Signaling	PMID: 23230437
436	CXCL Macro	MAFB+ moDC	ANXA1	FPR1	0.0528609	0	ANXA1_FPR1	ANXA1 - FPR1	ANNEXIN	Secreted Signaling	PMID: 23230437
437	DC5	MAFB+ moDC	ANXA1	FPR1	0.0285237	0	ANXA1_FPR1	ANXA1 - FPR1	ANNEXIN	Secreted Signaling	PMID: 23230437
438	EM CD8s	MAFB+ moDC	ANXA1	FPR1	0.0243045	0	ANXA1_FPR1	ANXA1 - FPR1	ANNEXIN	Secreted Signaling	PMID: 23230437
439	Exh CD8	MAFB+ moDC	ANXA1	FPR1	0.00232271	0.02	ANXA1_FPR1	ANXA1 - FPR1	ANNEXIN	Secreted Signaling	PMID: 23230437
440	IFN-act CD8	MAFB+ moDC	ANXA1	FPR1	0.0265635	0	ANXA1_FPR1	ANXA1 - FPR1	ANNEXIN	Secreted Signaling	PMID: 23230437
441	ISG Mono	MAFB+ moDC	ANXA1	FPR1	0.0547162	0	ANXA1_FPR1	ANXA1 - FPR1	ANNEXIN	Secreted Signaling	PMID: 23230437
442	Monocytes	MAFB+ moDC	ANXA1	FPR1	0.0473033	0	ANXA1_FPR1	ANXA1 - FPR1	ANNEXIN	Secreted Signaling	PMID: 23230437
443	Naive CD4	MAFB+ moDC	ANXA1	FPR1	0.0640445	0	ANXA1_FPR1	ANXA1 - FPR1	ANNEXIN	Secreted Signaling	PMID: 23230437
444	Naive CD8	MAFB+ moDC	ANXA1	FPR1	0.0384761	0	ANXA1_FPR1	ANXA1 - FPR1	ANNEXIN	Secreted Signaling	PMID: 23230437
445	NK	MAFB+ moDC	ANXA1	FPR1	0.0504943	0	ANXA1_FPR1	ANXA1 - FPR1	ANNEXIN	Secreted Signaling	PMID: 23230437
446	NLRP3 Macro	MAFB+ moDC	ANXA1	FPR1	0.0421899	0	ANXA1_FPR1	ANXA1 - FPR1	ANNEXIN	Secreted Signaling	PMID: 23230437
447	Progenitors	MAFB+ moDC	ANXA1	FPR1	0.0211425	0	ANXA1_FPR1	ANXA1 - FPR1	ANNEXIN	Secreted Signaling	PMID: 23230437
448	RUNX3- DC2	MAFB+ moDC	ANXA1	FPR1	0.0452833	0	ANXA1_FPR1	ANXA1 - FPR1	ANNEXIN	Secreted Signaling	PMID: 23230437
449	RUNX3+ DC2	MAFB+ moDC	ANXA1	FPR1	0.0469539	0	ANXA1_FPR1	ANXA1 - FPR1	ANNEXIN	Secreted Signaling	PMID: 23230437
450	Transi CD4	MAFB+ moDC	ANXA1	FPR1	0.0213551	0	ANXA1_FPR1	ANXA1 - FPR1	ANNEXIN	Secreted Signaling	PMID: 23230437
451	TRM CD8s	MAFB+ moDC	ANXA1	FPR1	0.0204786	0	ANXA1_FPR1	ANXA1 - FPR1	ANNEXIN	Secreted Signaling	PMID: 23230437
452	MAFB+ moDC	act Macro	ANXA1	FPR1	0.0493322	0	ANXA1_FPR1	ANXA1 - FPR1	ANNEXIN	Secreted Signaling	PMID: 23230437
453	act Macro	act Macro	ANXA1	FPR1	0.03812	0	ANXA1_FPR1	ANXA1 - FPR1	ANNEXIN	Secreted Signaling	PMID: 23230437
454	actDC	act Macro	ANXA1	FPR1	0.00233963	0	ANXA1_FPR1	ANXA1 - FPR1	ANNEXIN	Secreted Signaling	PMID: 23230437
455	C1Q Macro	act Macro	ANXA1	FPR1	0.0444307	0	ANXA1_FPR1	ANXA1 - FPR1	ANNEXIN	Secreted Signaling	PMID: 23230437
456	CD8 Tregs	act Macro	ANXA1	FPR1	0.00747172	0	ANXA1_FPR1	ANXA1 - FPR1	ANNEXIN	Secreted Signaling	PMID: 23230437
457	cDC1	act Macro	ANXA1	FPR1	0.00164828	0	ANXA1_FPR1	ANXA1 - FPR1	ANNEXIN	Secreted Signaling	PMID: 23230437
458	CM CD4 T	act Macro	ANXA1	FPR1	0.0189625	0	ANXA1_FPR1	ANXA1 - FPR1	ANNEXIN	Secreted Signaling	PMID: 23230437
459	CXCL Macro	act Macro	ANXA1	FPR1	0.0509366	0	ANXA1_FPR1	ANXA1 - FPR1	ANNEXIN	Secreted Signaling	PMID: 23230437
460	DC5	act Macro	ANXA1	FPR1	0.0274597	0	ANXA1_FPR1	ANXA1 - FPR1	ANNEXIN	Secreted Signaling	PMID: 23230437
461	EM CD8s	act Macro	ANXA1	FPR1	0.023394	0	ANXA1_FPR1	ANXA1 - FPR1	ANNEXIN	Secreted Signaling	PMID: 23230437
462	Exh CD8	act Macro	ANXA1	FPR1	0.00223382	0	ANXA1_FPR1	ANXA1 - FPR1	ANNEXIN	Secreted Signaling	PMID: 23230437
463	IFN-act CD8	act Macro	ANXA1	FPR1	0.0255707	0	ANXA1_FPR1	ANXA1 - FPR1	ANNEXIN	Secreted Signaling	PMID: 23230437
464	ISG Mono	act Macro	ANXA1	FPR1	0.0527281	0	ANXA1_FPR1	ANXA1 - FPR1	ANNEXIN	Secreted Signaling	PMID: 23230437
465	Monocytes	act Macro	ANXA1	FPR1	0.0455716	0	ANXA1_FPR1	ANXA1 - FPR1	ANNEXIN	Secreted Signaling	PMID: 23230437
466	Naive CD4	act Macro	ANXA1	FPR1	0.0617396	0	ANXA1_FPR1	ANXA1 - FPR1	ANNEXIN	Secreted Signaling	PMID: 23230437
467	Naive CD8	act Macro	ANXA1	FPR1	0.0370549	0	ANXA1_FPR1	ANXA1 - FPR1	ANNEXIN	Secreted Signaling	PMID: 23230437
468	NK	act Macro	ANXA1	FPR1	0.0486517	0	ANXA1_FPR1	ANXA1 - FPR1	ANNEXIN	Secreted Signaling	PMID: 23230437
469	NLRP3 Macro	act Macro	ANXA1	FPR1	0.0406374	0	ANXA1_FPR1	ANXA1 - FPR1	ANNEXIN	Secreted Signaling	PMID: 23230437
470	Progenitors	act Macro	ANXA1	FPR1	0.020348	0	ANXA1_FPR1	ANXA1 - FPR1	ANNEXIN	Secreted Signaling	PMID: 23230437
471	RUNX3- DC2	act Macro	ANXA1	FPR1	0.0436222	0	ANXA1_FPR1	ANXA1 - FPR1	ANNEXIN	Secreted Signaling	PMID: 23230437
472	RUNX3+ DC2	act Macro	ANXA1	FPR1	0.0452343	0	ANXA1_FPR1	ANXA1 - FPR1	ANNEXIN	Secreted Signaling	PMID: 23230437
473	Transi CD4	act Macro	ANXA1	FPR1	0.0205528	0	ANXA1_FPR1	ANXA1 - FPR1	ANNEXIN	Secreted Signaling	PMID: 23230437
474	TRM CD8s	act Macro	ANXA1	FPR1	0.0197086	0	ANXA1_FPR1	ANXA1 - FPR1	ANNEXIN	Secreted Signaling	PMID: 23230437
475	MAFB+ moDC	C1Q Macro	ANXA1	FPR1	0.0234951	0	ANXA1_FPR1	ANXA1 - FPR1	ANNEXIN	Secreted Signaling	PMID: 23230437
476	act Macro	C1Q Macro	ANXA1	FPR1	0.0180437	0	ANXA1_FPR1	ANXA1 - FPR1	ANNEXIN	Secreted Signaling	PMID: 23230437
477	actDC	C1Q Macro	ANXA1	FPR1	0.00108616	0	ANXA1_FPR1	ANXA1 - FPR1	ANNEXIN	Secreted Signaling	PMID: 23230437
478	C1Q Macro	C1Q Macro	ANXA1	FPR1	0.0211037	0	ANXA1_FPR1	ANXA1 - FPR1	ANNEXIN	Secreted Signaling	PMID: 23230437
479	CD8 Tregs	C1Q Macro	ANXA1	FPR1	0.00347829	0	ANXA1_FPR1	ANXA1 - FPR1	ANNEXIN	Secreted Signaling	PMID: 23230437
480	cDC1	C1Q Macro	ANXA1	FPR1	0.000764923	0	ANXA1_FPR1	ANXA1 - FPR1	ANNEXIN	Secreted Signaling	PMID: 23230437
481	CM CD4 T	C1Q Macro	ANXA1	FPR1	0.00888251	0	ANXA1_FPR1	ANXA1 - FPR1	ANNEXIN	Secreted Signaling	PMID: 23230437
482	CXCL Macro	C1Q Macro	ANXA1	FPR1	0.0242807	0	ANXA1_FPR1	ANXA1 - FPR1	ANNEXIN	Secreted Signaling	PMID: 23230437
483	DC5	C1Q Macro	ANXA1	FPR1	0.0129223	0	ANXA1_FPR1	ANXA1 - FPR1	ANNEXIN	Secreted Signaling	PMID: 23230437
484	EM CD8s	C1Q Macro	ANXA1	FPR1	0.0109848	0	ANXA1_FPR1	ANXA1 - FPR1	ANNEXIN	Secreted Signaling	PMID: 23230437
485	Exh CD8	C1Q Macro	ANXA1	FPR1	0.00103698	0	ANXA1_FPR1	ANXA1 - FPR1	ANNEXIN	Secreted Signaling	PMID: 23230437
486	IFN-act CD8	C1Q Macro	ANXA1	FPR1	0.012021	0	ANXA1_FPR1	ANXA1 - FPR1	ANNEXIN	Secreted Signaling	PMID: 23230437
487	ISG Mono	C1Q Macro	ANXA1	FPR1	0.0251596	0	ANXA1_FPR1	ANXA1 - FPR1	ANNEXIN	Secreted Signaling	PMID: 23230437
488	Monocytes	C1Q Macro	ANXA1	FPR1	0.0216592	0	ANXA1_FPR1	ANXA1 - FPR1	ANNEXIN	Secreted Signaling	PMID: 23230437
489	Naive CD4	C1Q Macro	ANXA1	FPR1	0.0296067	0	ANXA1_FPR1	ANXA1 - FPR1	ANNEXIN	Secreted Signaling	PMID: 23230437
490	Naive CD8	C1Q Macro	ANXA1	FPR1	0.0175293	0	ANXA1_FPR1	ANXA1 - FPR1	ANNEXIN	Secreted Signaling	PMID: 23230437
491	NK	C1Q Macro	ANXA1	FPR1	0.0231623	0	ANXA1_FPR1	ANXA1 - FPR1	ANNEXIN	Secreted Signaling	PMID: 23230437
492	NLRP3 Macro	C1Q Macro	ANXA1	FPR1	0.0192618	0	ANXA1_FPR1	ANXA1 - FPR1	ANNEXIN	Secreted Signaling	PMID: 23230437
493	Progenitors	C1Q Macro	ANXA1	FPR1	0.00953871	0	ANXA1_FPR1	ANXA1 - FPR1	ANNEXIN	Secreted Signaling	PMID: 23230437
494	RUNX3- DC2	C1Q Macro	ANXA1	FPR1	0.0207105	0	ANXA1_FPR1	ANXA1 - FPR1	ANNEXIN	Secreted Signaling	PMID: 23230437
495	RUNX3+ DC2	C1Q Macro	ANXA1	FPR1	0.0214949	0	ANXA1_FPR1	ANXA1 - FPR1	ANNEXIN	Secreted Signaling	PMID: 23230437
496	Transi CD4	C1Q Macro	ANXA1	FPR1	0.00963578	0	ANXA1_FPR1	ANXA1 - FPR1	ANNEXIN	Secreted Signaling	PMID: 23230437
497	TRM CD8s	C1Q Macro	ANXA1	FPR1	0.00923575	0	ANXA1_FPR1	ANXA1 - FPR1	ANNEXIN	Secreted Signaling	PMID: 23230437
498	MAFB+ moDC	CXCL Macro	ANXA1	FPR1	0.0193901	0	ANXA1_FPR1	ANXA1 - FPR1	ANNEXIN	Secreted Signaling	PMID: 23230437
499	act Macro	CXCL Macro	ANXA1	FPR1	0.0148766	0	ANXA1_FPR1	ANXA1 - FPR1	ANNEXIN	Secreted Signaling	PMID: 23230437
500	actDC	CXCL Macro	ANXA1	FPR1	0.000892811	0.03	ANXA1_FPR1	ANXA1 - FPR1	ANNEXIN	Secreted Signaling	PMID: 23230437
501	C1Q Macro	CXCL Macro	ANXA1	FPR1	0.0174091	0	ANXA1_FPR1	ANXA1 - FPR1	ANNEXIN	Secreted Signaling	PMID: 23230437
502	CD8 Tregs	CXCL Macro	ANXA1	FPR1	0.00286033	0.02	ANXA1_FPR1	ANXA1 - FPR1	ANNEXIN	Secreted Signaling	PMID: 23230437
503	CM CD4 T	CXCL Macro	ANXA1	FPR1	0.00731147	0	ANXA1_FPR1	ANXA1 - FPR1	ANNEXIN	Secreted Signaling	PMID: 23230437
504	CXCL Macro	CXCL Macro	ANXA1	FPR1	0.0200413	0	ANXA1_FPR1	ANXA1 - FPR1	ANNEXIN	Secreted Signaling	PMID: 23230437
505	DC5	CXCL Macro	ANXA1	FPR1	0.0106444	0	ANXA1_FPR1	ANXA1 - FPR1	ANNEXIN	Secreted Signaling	PMID: 23230437
506	EM CD8s	CXCL Macro	ANXA1	FPR1	0.00904528	0	ANXA1_FPR1	ANXA1 - FPR1	ANNEXIN	Secreted Signaling	PMID: 23230437
507	IFN-act CD8	CXCL Macro	ANXA1	FPR1	0.00990042	0	ANXA1_FPR1	ANXA1 - FPR1	ANNEXIN	Secreted Signaling	PMID: 23230437
508	ISG Mono	CXCL Macro	ANXA1	FPR1	0.0207699	0	ANXA1_FPR1	ANXA1 - FPR1	ANNEXIN	Secreted Signaling	PMID: 23230437
509	Monocytes	CXCL Macro	ANXA1	FPR1	0.0178691	0	ANXA1_FPR1	ANXA1 - FPR1	ANNEXIN	Secreted Signaling	PMID: 23230437
510	Naive CD4	CXCL Macro	ANXA1	FPR1	0.0244607	0	ANXA1_FPR1	ANXA1 - FPR1	ANNEXIN	Secreted Signaling	PMID: 23230437
511	Naive CD8	CXCL Macro	ANXA1	FPR1	0.0144512	0	ANXA1_FPR1	ANXA1 - FPR1	ANNEXIN	Secreted Signaling	PMID: 23230437
512	NK	CXCL Macro	ANXA1	FPR1	0.0191143	0	ANXA1_FPR1	ANXA1 - FPR1	ANNEXIN	Secreted Signaling	PMID: 23230437
513	NLRP3 Macro	CXCL Macro	ANXA1	FPR1	0.0158844	0	ANXA1_FPR1	ANXA1 - FPR1	ANNEXIN	Secreted Signaling	PMID: 23230437
514	Progenitors	CXCL Macro	ANXA1	FPR1	0.00785253	0	ANXA1_FPR1	ANXA1 - FPR1	ANNEXIN	Secreted Signaling	PMID: 23230437
515	RUNX3- DC2	CXCL Macro	ANXA1	FPR1	0.0170835	0	ANXA1_FPR1	ANXA1 - FPR1	ANNEXIN	Secreted Signaling	PMID: 23230437
516	RUNX3+ DC2	CXCL Macro	ANXA1	FPR1	0.0177331	0	ANXA1_FPR1	ANXA1 - FPR1	ANNEXIN	Secreted Signaling	PMID: 23230437
517	Transi CD4	CXCL Macro	ANXA1	FPR1	0.00793258	0	ANXA1_FPR1	ANXA1 - FPR1	ANNEXIN	Secreted Signaling	PMID: 23230437
518	TRM CD8s	CXCL Macro	ANXA1	FPR1	0.00760271	0	ANXA1_FPR1	ANXA1 - FPR1	ANNEXIN	Secreted Signaling	PMID: 23230437
519	MAFB+ moDC	ISG Mono	ANXA1	FPR1	0.0374722	0	ANXA1_FPR1	ANXA1 - FPR1	ANNEXIN	Secreted Signaling	PMID: 23230437
520	act Macro	ISG Mono	ANXA1	FPR1	0.0288736	0	ANXA1_FPR1	ANXA1 - FPR1	ANNEXIN	Secreted Signaling	PMID: 23230437
521	actDC	ISG Mono	ANXA1	FPR1	0.00175629	0	ANXA1_FPR1	ANXA1 - FPR1	ANNEXIN	Secreted Signaling	PMID: 23230437
522	C1Q Macro	ISG Mono	ANXA1	FPR1	0.0337073	0	ANXA1_FPR1	ANXA1 - FPR1	ANNEXIN	Secreted Signaling	PMID: 23230437
523	CD8 Tregs	ISG Mono	ANXA1	FPR1	0.00561598	0	ANXA1_FPR1	ANXA1 - FPR1	ANNEXIN	Secreted Signaling	PMID: 23230437
524	cDC1	ISG Mono	ANXA1	FPR1	0.0012371	0	ANXA1_FPR1	ANXA1 - FPR1	ANNEXIN	Secreted Signaling	PMID: 23230437
525	CM CD4 T	ISG Mono	ANXA1	FPR1	0.0142939	0	ANXA1_FPR1	ANXA1 - FPR1	ANNEXIN	Secreted Signaling	PMID: 23230437
526	CXCL Macro	ISG Mono	ANXA1	FPR1	0.0387066	0	ANXA1_FPR1	ANXA1 - FPR1	ANNEXIN	Secreted Signaling	PMID: 23230437
527	DC5	ISG Mono	ANXA1	FPR1	0.0207433	0	ANXA1_FPR1	ANXA1 - FPR1	ANNEXIN	Secreted Signaling	PMID: 23230437
528	EM CD8s	ISG Mono	ANXA1	FPR1	0.017654	0	ANXA1_FPR1	ANXA1 - FPR1	ANNEXIN	Secreted Signaling	PMID: 23230437
529	Exh CD8	ISG Mono	ANXA1	FPR1	0.00167681	0	ANXA1_FPR1	ANXA1 - FPR1	ANNEXIN	Secreted Signaling	PMID: 23230437
530	IFN-act CD8	ISG Mono	ANXA1	FPR1	0.0193072	0	ANXA1_FPR1	ANXA1 - FPR1	ANNEXIN	Secreted Signaling	PMID: 23230437
531	ISG Mono	ISG Mono	ANXA1	FPR1	0.0400861	0	ANXA1_FPR1	ANXA1 - FPR1	ANNEXIN	Secreted Signaling	PMID: 23230437
532	Monocytes	ISG Mono	ANXA1	FPR1	0.0345828	0	ANXA1_FPR1	ANXA1 - FPR1	ANNEXIN	Secreted Signaling	PMID: 23230437
533	Naive CD4	ISG Mono	ANXA1	FPR1	0.0470443	0	ANXA1_FPR1	ANXA1 - FPR1	ANNEXIN	Secreted Signaling	PMID: 23230437
534	Naive CD8	ISG Mono	ANXA1	FPR1	0.0280594	0	ANXA1_FPR1	ANXA1 - FPR1	ANNEXIN	Secreted Signaling	PMID: 23230437
535	NK	ISG Mono	ANXA1	FPR1	0.0369489	0	ANXA1_FPR1	ANXA1 - FPR1	ANNEXIN	Secreted Signaling	PMID: 23230437
536	NLRP3 Macro	ISG Mono	ANXA1	FPR1	0.0308	0	ANXA1_FPR1	ANXA1 - FPR1	ANNEXIN	Secreted Signaling	PMID: 23230437
537	Progenitors	ISG Mono	ANXA1	FPR1	0.0153437	0	ANXA1_FPR1	ANXA1 - FPR1	ANNEXIN	Secreted Signaling	PMID: 23230437
538	RUNX3- DC2	ISG Mono	ANXA1	FPR1	0.0330871	0	ANXA1_FPR1	ANXA1 - FPR1	ANNEXIN	Secreted Signaling	PMID: 23230437
539	RUNX3+ DC2	ISG Mono	ANXA1	FPR1	0.0343239	0	ANXA1_FPR1	ANXA1 - FPR1	ANNEXIN	Secreted Signaling	PMID: 23230437
540	Transi CD4	ISG Mono	ANXA1	FPR1	0.0154989	0	ANXA1_FPR1	ANXA1 - FPR1	ANNEXIN	Secreted Signaling	PMID: 23230437
541	TRM CD8s	ISG Mono	ANXA1	FPR1	0.0148591	0	ANXA1_FPR1	ANXA1 - FPR1	ANNEXIN	Secreted Signaling	PMID: 23230437
542	MAFB+ moDC	Monocytes	ANXA1	FPR1	0.0169002	0	ANXA1_FPR1	ANXA1 - FPR1	ANNEXIN	Secreted Signaling	PMID: 23230437
543	act Macro	Monocytes	ANXA1	FPR1	0.0129586	0	ANXA1_FPR1	ANXA1 - FPR1	ANNEXIN	Secreted Signaling	PMID: 23230437
544	actDC	Monocytes	ANXA1	FPR1	0.000776282	0.03	ANXA1_FPR1	ANXA1 - FPR1	ANNEXIN	Secreted Signaling	PMID: 23230437
545	C1Q Macro	Monocytes	ANXA1	FPR1	0.0151696	0	ANXA1_FPR1	ANXA1 - FPR1	ANNEXIN	Secreted Signaling	PMID: 23230437
546	CD8 Tregs	Monocytes	ANXA1	FPR1	0.00248765	0.01	ANXA1_FPR1	ANXA1 - FPR1	ANNEXIN	Secreted Signaling	PMID: 23230437
547	cDC1	Monocytes	ANXA1	FPR1	0.000546643	0.04	ANXA1_FPR1	ANXA1 - FPR1	ANNEXIN	Secreted Signaling	PMID: 23230437
548	CM CD4 T	Monocytes	ANXA1	FPR1	0.00636253	0	ANXA1_FPR1	ANXA1 - FPR1	ANNEXIN	Secreted Signaling	PMID: 23230437
549	CXCL Macro	Monocytes	ANXA1	FPR1	0.0174692	0	ANXA1_FPR1	ANXA1 - FPR1	ANNEXIN	Secreted Signaling	PMID: 23230437
550	DC5	Monocytes	ANXA1	FPR1	0.00926695	0	ANXA1_FPR1	ANXA1 - FPR1	ANNEXIN	Secreted Signaling	PMID: 23230437
551	EM CD8s	Monocytes	ANXA1	FPR1	0.00787309	0	ANXA1_FPR1	ANXA1 - FPR1	ANNEXIN	Secreted Signaling	PMID: 23230437
552	Exh CD8	Monocytes	ANXA1	FPR1	0.000741121	0.03	ANXA1_FPR1	ANXA1 - FPR1	ANNEXIN	Secreted Signaling	PMID: 23230437
553	IFN-act CD8	Monocytes	ANXA1	FPR1	0.00861837	0	ANXA1_FPR1	ANXA1 - FPR1	ANNEXIN	Secreted Signaling	PMID: 23230437
554	ISG Mono	Monocytes	ANXA1	FPR1	0.0181061	0	ANXA1_FPR1	ANXA1 - FPR1	ANNEXIN	Secreted Signaling	PMID: 23230437
555	Monocytes	Monocytes	ANXA1	FPR1	0.0155714	0	ANXA1_FPR1	ANXA1 - FPR1	ANNEXIN	Secreted Signaling	PMID: 23230437
556	Naive CD4	Monocytes	ANXA1	FPR1	0.0213338	0	ANXA1_FPR1	ANXA1 - FPR1	ANNEXIN	Secreted Signaling	PMID: 23230437
557	Naive CD8	Monocytes	ANXA1	FPR1	0.0125874	0	ANXA1_FPR1	ANXA1 - FPR1	ANNEXIN	Secreted Signaling	PMID: 23230437
558	NK	Monocytes	ANXA1	FPR1	0.0166592	0	ANXA1_FPR1	ANXA1 - FPR1	ANNEXIN	Secreted Signaling	PMID: 23230437
559	NLRP3 Macro	Monocytes	ANXA1	FPR1	0.0138383	0	ANXA1_FPR1	ANXA1 - FPR1	ANNEXIN	Secreted Signaling	PMID: 23230437
560	Progenitors	Monocytes	ANXA1	FPR1	0.00683384	0	ANXA1_FPR1	ANXA1 - FPR1	ANNEXIN	Secreted Signaling	PMID: 23230437
561	RUNX3- DC2	Monocytes	ANXA1	FPR1	0.0148853	0	ANXA1_FPR1	ANXA1 - FPR1	ANNEXIN	Secreted Signaling	PMID: 23230437
562	RUNX3+ DC2	Monocytes	ANXA1	FPR1	0.0154526	0	ANXA1_FPR1	ANXA1 - FPR1	ANNEXIN	Secreted Signaling	PMID: 23230437
563	Transi CD4	Monocytes	ANXA1	FPR1	0.00690358	0	ANXA1_FPR1	ANXA1 - FPR1	ANNEXIN	Secreted Signaling	PMID: 23230437
564	TRM CD8s	Monocytes	ANXA1	FPR1	0.00661622	0	ANXA1_FPR1	ANXA1 - FPR1	ANNEXIN	Secreted Signaling	PMID: 23230437
565	MAFB+ moDC	NLRP3 Macro	ANXA1	FPR1	0.0642042	0	ANXA1_FPR1	ANXA1 - FPR1	ANNEXIN	Secreted Signaling	PMID: 23230437
566	act Macro	NLRP3 Macro	ANXA1	FPR1	0.049789	0	ANXA1_FPR1	ANXA1 - FPR1	ANNEXIN	Secreted Signaling	PMID: 23230437
567	actDC	NLRP3 Macro	ANXA1	FPR1	0.00309102	0	ANXA1_FPR1	ANXA1 - FPR1	ANNEXIN	Secreted Signaling	PMID: 23230437
568	C1Q Macro	NLRP3 Macro	ANXA1	FPR1	0.0579151	0	ANXA1_FPR1	ANXA1 - FPR1	ANNEXIN	Secreted Signaling	PMID: 23230437
569	CD8 Tregs	NLRP3 Macro	ANXA1	FPR1	0.00985503	0	ANXA1_FPR1	ANXA1 - FPR1	ANNEXIN	Secreted Signaling	PMID: 23230437
570	cDC1	NLRP3 Macro	ANXA1	FPR1	0.00217812	0	ANXA1_FPR1	ANXA1 - FPR1	ANNEXIN	Secreted Signaling	PMID: 23230437
571	CM CD4 T	NLRP3 Macro	ANXA1	FPR1	0.024919	0	ANXA1_FPR1	ANXA1 - FPR1	ANNEXIN	Secreted Signaling	PMID: 23230437
572	CXCL Macro	NLRP3 Macro	ANXA1	FPR1	0.0662587	0	ANXA1_FPR1	ANXA1 - FPR1	ANNEXIN	Secreted Signaling	PMID: 23230437
573	DC5	NLRP3 Macro	ANXA1	FPR1	0.0359875	0	ANXA1_FPR1	ANXA1 - FPR1	ANNEXIN	Secreted Signaling	PMID: 23230437
574	EM CD8s	NLRP3 Macro	ANXA1	FPR1	0.0306991	0	ANXA1_FPR1	ANXA1 - FPR1	ANNEXIN	Secreted Signaling	PMID: 23230437
575	Exh CD8	NLRP3 Macro	ANXA1	FPR1	0.00295132	0	ANXA1_FPR1	ANXA1 - FPR1	ANNEXIN	Secreted Signaling	PMID: 23230437
576	IFN-act CD8	NLRP3 Macro	ANXA1	FPR1	0.0335321	0	ANXA1_FPR1	ANXA1 - FPR1	ANNEXIN	Secreted Signaling	PMID: 23230437
577	ISG Mono	NLRP3 Macro	ANXA1	FPR1	0.0685502	0	ANXA1_FPR1	ANXA1 - FPR1	ANNEXIN	Secreted Signaling	PMID: 23230437
578	Monocytes	NLRP3 Macro	ANXA1	FPR1	0.0593808	0	ANXA1_FPR1	ANXA1 - FPR1	ANNEXIN	Secreted Signaling	PMID: 23230437
579	Naive CD4	NLRP3 Macro	ANXA1	FPR1	0.0800372	0	ANXA1_FPR1	ANXA1 - FPR1	ANNEXIN	Secreted Signaling	PMID: 23230437
580	Naive CD8	NLRP3 Macro	ANXA1	FPR1	0.0484143	0	ANXA1_FPR1	ANXA1 - FPR1	ANNEXIN	Secreted Signaling	PMID: 23230437
581	NK	NLRP3 Macro	ANXA1	FPR1	0.0633323	0	ANXA1_FPR1	ANXA1 - FPR1	ANNEXIN	Secreted Signaling	PMID: 23230437
582	NLRP3 Macro	NLRP3 Macro	ANXA1	FPR1	0.0530345	0	ANXA1_FPR1	ANXA1 - FPR1	ANNEXIN	Secreted Signaling	PMID: 23230437
583	Progenitors	NLRP3 Macro	ANXA1	FPR1	0.026728	0	ANXA1_FPR1	ANXA1 - FPR1	ANNEXIN	Secreted Signaling	PMID: 23230437
584	RUNX3- DC2	NLRP3 Macro	ANXA1	FPR1	0.0568759	0	ANXA1_FPR1	ANXA1 - FPR1	ANNEXIN	Secreted Signaling	PMID: 23230437
585	RUNX3+ DC2	NLRP3 Macro	ANXA1	FPR1	0.0589477	0	ANXA1_FPR1	ANXA1 - FPR1	ANNEXIN	Secreted Signaling	PMID: 23230437
586	Transi CD4	NLRP3 Macro	ANXA1	FPR1	0.0269952	0	ANXA1_FPR1	ANXA1 - FPR1	ANNEXIN	Secreted Signaling	PMID: 23230437
587	TRM CD8s	NLRP3 Macro	ANXA1	FPR1	0.0258933	0	ANXA1_FPR1	ANXA1 - FPR1	ANNEXIN	Secreted Signaling	PMID: 23230437
588	MAFB+ moDC	RUNX3- DC2	ANXA1	FPR1	0.00995345	0	ANXA1_FPR1	ANXA1 - FPR1	ANNEXIN	Secreted Signaling	PMID: 23230437
589	act Macro	RUNX3- DC2	ANXA1	FPR1	0.0076195	0	ANXA1_FPR1	ANXA1 - FPR1	ANNEXIN	Secreted Signaling	PMID: 23230437
590	actDC	RUNX3- DC2	ANXA1	FPR1	0.000454134	0	ANXA1_FPR1	ANXA1 - FPR1	ANNEXIN	Secreted Signaling	PMID: 23230437
591	C1Q Macro	RUNX3- DC2	ANXA1	FPR1	0.00892777	0	ANXA1_FPR1	ANXA1 - FPR1	ANNEXIN	Secreted Signaling	PMID: 23230437
592	CD8 Tregs	RUNX3- DC2	ANXA1	FPR1	0.00145634	0	ANXA1_FPR1	ANXA1 - FPR1	ANNEXIN	Secreted Signaling	PMID: 23230437
593	cDC1	RUNX3- DC2	ANXA1	FPR1	0.000319762	0	ANXA1_FPR1	ANXA1 - FPR1	ANNEXIN	Secreted Signaling	PMID: 23230437
594	CM CD4 T	RUNX3- DC2	ANXA1	FPR1	0.00373081	0	ANXA1_FPR1	ANXA1 - FPR1	ANNEXIN	Secreted Signaling	PMID: 23230437
595	CXCL Macro	RUNX3- DC2	ANXA1	FPR1	0.010291	0	ANXA1_FPR1	ANXA1 - FPR1	ANNEXIN	Secreted Signaling	PMID: 23230437
596	DC5	RUNX3- DC2	ANXA1	FPR1	0.00544045	0	ANXA1_FPR1	ANXA1 - FPR1	ANNEXIN	Secreted Signaling	PMID: 23230437
597	EM CD8s	RUNX3- DC2	ANXA1	FPR1	0.00461946	0	ANXA1_FPR1	ANXA1 - FPR1	ANNEXIN	Secreted Signaling	PMID: 23230437
598	Exh CD8	RUNX3- DC2	ANXA1	FPR1	0.000433558	0	ANXA1_FPR1	ANXA1 - FPR1	ANNEXIN	Secreted Signaling	PMID: 23230437
599	IFN-act CD8	RUNX3- DC2	ANXA1	FPR1	0.00505832	0	ANXA1_FPR1	ANXA1 - FPR1	ANNEXIN	Secreted Signaling	PMID: 23230437
600	ISG Mono	RUNX3- DC2	ANXA1	FPR1	0.0106691	0	ANXA1_FPR1	ANXA1 - FPR1	ANNEXIN	Secreted Signaling	PMID: 23230437
601	Monocytes	RUNX3- DC2	ANXA1	FPR1	0.00916576	0	ANXA1_FPR1	ANXA1 - FPR1	ANNEXIN	Secreted Signaling	PMID: 23230437
602	Naive CD4	RUNX3- DC2	ANXA1	FPR1	0.012588	0	ANXA1_FPR1	ANXA1 - FPR1	ANNEXIN	Secreted Signaling	PMID: 23230437
603	Naive CD8	RUNX3- DC2	ANXA1	FPR1	0.00740006	0	ANXA1_FPR1	ANXA1 - FPR1	ANNEXIN	Secreted Signaling	PMID: 23230437
604	NK	RUNX3- DC2	ANXA1	FPR1	0.00981055	0	ANXA1_FPR1	ANXA1 - FPR1	ANNEXIN	Secreted Signaling	PMID: 23230437
605	NLRP3 Macro	RUNX3- DC2	ANXA1	FPR1	0.00813974	0	ANXA1_FPR1	ANXA1 - FPR1	ANNEXIN	Secreted Signaling	PMID: 23230437
606	Progenitors	RUNX3- DC2	ANXA1	FPR1	0.00400796	0	ANXA1_FPR1	ANXA1 - FPR1	ANNEXIN	Secreted Signaling	PMID: 23230437
607	RUNX3- DC2	RUNX3- DC2	ANXA1	FPR1	0.00875939	0	ANXA1_FPR1	ANXA1 - FPR1	ANNEXIN	Secreted Signaling	PMID: 23230437
608	RUNX3+ DC2	RUNX3- DC2	ANXA1	FPR1	0.00909536	0	ANXA1_FPR1	ANXA1 - FPR1	ANNEXIN	Secreted Signaling	PMID: 23230437
609	Transi CD4	RUNX3- DC2	ANXA1	FPR1	0.00404897	0	ANXA1_FPR1	ANXA1 - FPR1	ANNEXIN	Secreted Signaling	PMID: 23230437
610	TRM CD8s	RUNX3- DC2	ANXA1	FPR1	0.00387997	0	ANXA1_FPR1	ANXA1 - FPR1	ANNEXIN	Secreted Signaling	PMID: 23230437
611	MAFB+ moDC	RUNX3+ DC2	ANXA1	FPR1	0.036035	0	ANXA1_FPR1	ANXA1 - FPR1	ANNEXIN	Secreted Signaling	PMID: 23230437
612	act Macro	RUNX3+ DC2	ANXA1	FPR1	0.0277568	0	ANXA1_FPR1	ANXA1 - FPR1	ANNEXIN	Secreted Signaling	PMID: 23230437
613	actDC	RUNX3+ DC2	ANXA1	FPR1	0.00168653	0	ANXA1_FPR1	ANXA1 - FPR1	ANNEXIN	Secreted Signaling	PMID: 23230437
614	C1Q Macro	RUNX3+ DC2	ANXA1	FPR1	0.0324097	0	ANXA1_FPR1	ANXA1 - FPR1	ANNEXIN	Secreted Signaling	PMID: 23230437
615	CD8 Tregs	RUNX3+ DC2	ANXA1	FPR1	0.00539376	0	ANXA1_FPR1	ANXA1 - FPR1	ANNEXIN	Secreted Signaling	PMID: 23230437
616	cDC1	RUNX3+ DC2	ANXA1	FPR1	0.00118794	0	ANXA1_FPR1	ANXA1 - FPR1	ANNEXIN	Secreted Signaling	PMID: 23230437
617	CM CD4 T	RUNX3+ DC2	ANXA1	FPR1	0.013733	0	ANXA1_FPR1	ANXA1 - FPR1	ANNEXIN	Secreted Signaling	PMID: 23230437
618	CXCL Macro	RUNX3+ DC2	ANXA1	FPR1	0.0372239	0	ANXA1_FPR1	ANXA1 - FPR1	ANNEXIN	Secreted Signaling	PMID: 23230437
619	DC5	RUNX3+ DC2	ANXA1	FPR1	0.0199345	0	ANXA1_FPR1	ANXA1 - FPR1	ANNEXIN	Secreted Signaling	PMID: 23230437
620	EM CD8s	RUNX3+ DC2	ANXA1	FPR1	0.0169636	0	ANXA1_FPR1	ANXA1 - FPR1	ANNEXIN	Secreted Signaling	PMID: 23230437
621	Exh CD8	RUNX3+ DC2	ANXA1	FPR1	0.00161021	0	ANXA1_FPR1	ANXA1 - FPR1	ANNEXIN	Secreted Signaling	PMID: 23230437
622	IFN-act CD8	RUNX3+ DC2	ANXA1	FPR1	0.0185533	0	ANXA1_FPR1	ANXA1 - FPR1	ANNEXIN	Secreted Signaling	PMID: 23230437
623	ISG Mono	RUNX3+ DC2	ANXA1	FPR1	0.0385528	0	ANXA1_FPR1	ANXA1 - FPR1	ANNEXIN	Secreted Signaling	PMID: 23230437
624	Monocytes	RUNX3+ DC2	ANXA1	FPR1	0.0332527	0	ANXA1_FPR1	ANXA1 - FPR1	ANNEXIN	Secreted Signaling	PMID: 23230437
625	Naive CD4	RUNX3+ DC2	ANXA1	FPR1	0.0452574	0	ANXA1_FPR1	ANXA1 - FPR1	ANNEXIN	Secreted Signaling	PMID: 23230437
626	Naive CD8	RUNX3+ DC2	ANXA1	FPR1	0.0269731	0	ANXA1_FPR1	ANXA1 - FPR1	ANNEXIN	Secreted Signaling	PMID: 23230437
627	NK	RUNX3+ DC2	ANXA1	FPR1	0.0355311	0	ANXA1_FPR1	ANXA1 - FPR1	ANNEXIN	Secreted Signaling	PMID: 23230437
628	NLRP3 Macro	RUNX3+ DC2	ANXA1	FPR1	0.0296109	0	ANXA1_FPR1	ANXA1 - FPR1	ANNEXIN	Secreted Signaling	PMID: 23230437
629	Progenitors	RUNX3+ DC2	ANXA1	FPR1	0.0147422	0	ANXA1_FPR1	ANXA1 - FPR1	ANNEXIN	Secreted Signaling	PMID: 23230437
630	RUNX3- DC2	RUNX3+ DC2	ANXA1	FPR1	0.0318126	0	ANXA1_FPR1	ANXA1 - FPR1	ANNEXIN	Secreted Signaling	PMID: 23230437
631	RUNX3+ DC2	RUNX3+ DC2	ANXA1	FPR1	0.0330034	0	ANXA1_FPR1	ANXA1 - FPR1	ANNEXIN	Secreted Signaling	PMID: 23230437
632	Transi CD4	RUNX3+ DC2	ANXA1	FPR1	0.0148914	0	ANXA1_FPR1	ANXA1 - FPR1	ANNEXIN	Secreted Signaling	PMID: 23230437
633	TRM CD8s	RUNX3+ DC2	ANXA1	FPR1	0.0142764	0	ANXA1_FPR1	ANXA1 - FPR1	ANNEXIN	Secreted Signaling	PMID: 23230437
634	MAFB+ moDC	MAFB+ moDC	GAS6	AXL	0.00662307	0	GAS6_AXL	GAS6 - AXL	GAS	Secreted Signaling	PMID: 27801848
635	act Macro	MAFB+ moDC	GAS6	AXL	0.000393179	0	GAS6_AXL	GAS6 - AXL	GAS	Secreted Signaling	PMID: 27801848
636	C1Q Macro	MAFB+ moDC	GAS6	AXL	0.00167138	0	GAS6_AXL	GAS6 - AXL	GAS	Secreted Signaling	PMID: 27801848
637	CXCL Macro	MAFB+ moDC	GAS6	AXL	0.00868539	0	GAS6_AXL	GAS6 - AXL	GAS	Secreted Signaling	PMID: 27801848
638	DC5	MAFB+ moDC	GAS6	AXL	0.0255568	0	GAS6_AXL	GAS6 - AXL	GAS	Secreted Signaling	PMID: 27801848
639	ISG Mono	MAFB+ moDC	GAS6	AXL	0.0212598	0	GAS6_AXL	GAS6 - AXL	GAS	Secreted Signaling	PMID: 27801848
640	pDC	MAFB+ moDC	GAS6	AXL	0.0415736	0	GAS6_AXL	GAS6 - AXL	GAS	Secreted Signaling	PMID: 27801848
641	RUNX3- DC2	MAFB+ moDC	GAS6	AXL	0.00467695	0	GAS6_AXL	GAS6 - AXL	GAS	Secreted Signaling	PMID: 27801848
642	RUNX3+ DC2	MAFB+ moDC	GAS6	AXL	0.00253794	0	GAS6_AXL	GAS6 - AXL	GAS	Secreted Signaling	PMID: 27801848
643	MAFB+ moDC	act Macro	GAS6	AXL	0.00280986	0	GAS6_AXL	GAS6 - AXL	GAS	Secreted Signaling	PMID: 27801848
644	act Macro	act Macro	GAS6	AXL	0.000166207	0	GAS6_AXL	GAS6 - AXL	GAS	Secreted Signaling	PMID: 27801848
645	C1Q Macro	act Macro	GAS6	AXL	0.000707058	0	GAS6_AXL	GAS6 - AXL	GAS	Secreted Signaling	PMID: 27801848
646	CXCL Macro	act Macro	GAS6	AXL	0.00368922	0	GAS6_AXL	GAS6 - AXL	GAS	Secreted Signaling	PMID: 27801848
647	DC5	act Macro	GAS6	AXL	0.0109628	0	GAS6_AXL	GAS6 - AXL	GAS	Secreted Signaling	PMID: 27801848
648	ISG Mono	act Macro	GAS6	AXL	0.00909672	0	GAS6_AXL	GAS6 - AXL	GAS	Secreted Signaling	PMID: 27801848
649	pDC	act Macro	GAS6	AXL	0.0180024	0	GAS6_AXL	GAS6 - AXL	GAS	Secreted Signaling	PMID: 27801848
650	RUNX3- DC2	act Macro	GAS6	AXL	0.00198198	0	GAS6_AXL	GAS6 - AXL	GAS	Secreted Signaling	PMID: 27801848
651	RUNX3+ DC2	act Macro	GAS6	AXL	0.00107419	0	GAS6_AXL	GAS6 - AXL	GAS	Secreted Signaling	PMID: 27801848
652	MAFB+ moDC	C1Q Macro	GAS6	AXL	0.00456922	0	GAS6_AXL	GAS6 - AXL	GAS	Secreted Signaling	PMID: 27801848
653	act Macro	C1Q Macro	GAS6	AXL	0.000270726	0	GAS6_AXL	GAS6 - AXL	GAS	Secreted Signaling	PMID: 27801848
654	C1Q Macro	C1Q Macro	GAS6	AXL	0.0011513	0	GAS6_AXL	GAS6 - AXL	GAS	Secreted Signaling	PMID: 27801848
655	CXCL Macro	C1Q Macro	GAS6	AXL	0.00599587	0	GAS6_AXL	GAS6 - AXL	GAS	Secreted Signaling	PMID: 27801848
656	DC5	C1Q Macro	GAS6	AXL	0.0177363	0	GAS6_AXL	GAS6 - AXL	GAS	Secreted Signaling	PMID: 27801848
657	ISG Mono	C1Q Macro	GAS6	AXL	0.0147344	0	GAS6_AXL	GAS6 - AXL	GAS	Secreted Signaling	PMID: 27801848
658	pDC	C1Q Macro	GAS6	AXL	0.0289978	0	GAS6_AXL	GAS6 - AXL	GAS	Secreted Signaling	PMID: 27801848
659	RUNX3- DC2	C1Q Macro	GAS6	AXL	0.00322465	0	GAS6_AXL	GAS6 - AXL	GAS	Secreted Signaling	PMID: 27801848
660	RUNX3+ DC2	C1Q Macro	GAS6	AXL	0.00174868	0	GAS6_AXL	GAS6 - AXL	GAS	Secreted Signaling	PMID: 27801848
661	MAFB+ moDC	cDC1	GAS6	AXL	0.000252819	0	GAS6_AXL	GAS6 - AXL	GAS	Secreted Signaling	PMID: 27801848
662	act Macro	cDC1	GAS6	AXL	1.49186e-05	0	GAS6_AXL	GAS6 - AXL	GAS	Secreted Signaling	PMID: 27801848
663	C1Q Macro	cDC1	GAS6	AXL	6.34962e-05	0	GAS6_AXL	GAS6 - AXL	GAS	Secreted Signaling	PMID: 27801848
664	CXCL Macro	cDC1	GAS6	AXL	0.000332206	0	GAS6_AXL	GAS6 - AXL	GAS	Secreted Signaling	PMID: 27801848
665	DC5	cDC1	GAS6	AXL	0.000993783	0	GAS6_AXL	GAS6 - AXL	GAS	Secreted Signaling	PMID: 27801848
666	ISG Mono	cDC1	GAS6	AXL	0.000823206	0	GAS6_AXL	GAS6 - AXL	GAS	Secreted Signaling	PMID: 27801848
667	pDC	cDC1	GAS6	AXL	0.00164255	0	GAS6_AXL	GAS6 - AXL	GAS	Secreted Signaling	PMID: 27801848
668	RUNX3- DC2	cDC1	GAS6	AXL	0.000178195	0	GAS6_AXL	GAS6 - AXL	GAS	Secreted Signaling	PMID: 27801848
669	RUNX3+ DC2	cDC1	GAS6	AXL	9.64978e-05	0	GAS6_AXL	GAS6 - AXL	GAS	Secreted Signaling	PMID: 27801848
670	MAFB+ moDC	CXCL Macro	GAS6	AXL	0.00208912	0	GAS6_AXL	GAS6 - AXL	GAS	Secreted Signaling	PMID: 27801848
671	act Macro	CXCL Macro	GAS6	AXL	0.000123491	0	GAS6_AXL	GAS6 - AXL	GAS	Secreted Signaling	PMID: 27801848
672	C1Q Macro	CXCL Macro	GAS6	AXL	0.000525411	0	GAS6_AXL	GAS6 - AXL	GAS	Secreted Signaling	PMID: 27801848
673	CXCL Macro	CXCL Macro	GAS6	AXL	0.00274354	0	GAS6_AXL	GAS6 - AXL	GAS	Secreted Signaling	PMID: 27801848
674	DC5	CXCL Macro	GAS6	AXL	0.00816796	0	GAS6_AXL	GAS6 - AXL	GAS	Secreted Signaling	PMID: 27801848
675	ISG Mono	CXCL Macro	GAS6	AXL	0.00677434	0	GAS6_AXL	GAS6 - AXL	GAS	Secreted Signaling	PMID: 27801848
676	pDC	CXCL Macro	GAS6	AXL	0.0134372	0	GAS6_AXL	GAS6 - AXL	GAS	Secreted Signaling	PMID: 27801848
677	RUNX3- DC2	CXCL Macro	GAS6	AXL	0.00147328	0	GAS6_AXL	GAS6 - AXL	GAS	Secreted Signaling	PMID: 27801848
678	RUNX3+ DC2	CXCL Macro	GAS6	AXL	0.000798298	0	GAS6_AXL	GAS6 - AXL	GAS	Secreted Signaling	PMID: 27801848
679	MAFB+ moDC	DC5	GAS6	AXL	0.0040284	0	GAS6_AXL	GAS6 - AXL	GAS	Secreted Signaling	PMID: 27801848
680	act Macro	DC5	GAS6	AXL	0.00023856	0	GAS6_AXL	GAS6 - AXL	GAS	Secreted Signaling	PMID: 27801848
681	C1Q Macro	DC5	GAS6	AXL	0.00101461	0	GAS6_AXL	GAS6 - AXL	GAS	Secreted Signaling	PMID: 27801848
682	CXCL Macro	DC5	GAS6	AXL	0.00528708	0	GAS6_AXL	GAS6 - AXL	GAS	Secreted Signaling	PMID: 27801848
683	DC5	DC5	GAS6	AXL	0.0156615	0	GAS6_AXL	GAS6 - AXL	GAS	Secreted Signaling	PMID: 27801848
684	ISG Mono	DC5	GAS6	AXL	0.0130061	0	GAS6_AXL	GAS6 - AXL	GAS	Secreted Signaling	PMID: 27801848
685	pDC	DC5	GAS6	AXL	0.02564	0	GAS6_AXL	GAS6 - AXL	GAS	Secreted Signaling	PMID: 27801848
686	RUNX3- DC2	DC5	GAS6	AXL	0.00284252	0	GAS6_AXL	GAS6 - AXL	GAS	Secreted Signaling	PMID: 27801848
687	RUNX3+ DC2	DC5	GAS6	AXL	0.00154119	0	GAS6_AXL	GAS6 - AXL	GAS	Secreted Signaling	PMID: 27801848
688	MAFB+ moDC	ISG Mono	GAS6	AXL	0.00250867	0	GAS6_AXL	GAS6 - AXL	GAS	Secreted Signaling	PMID: 27801848
689	act Macro	ISG Mono	GAS6	AXL	0.00014835	0	GAS6_AXL	GAS6 - AXL	GAS	Secreted Signaling	PMID: 27801848
690	C1Q Macro	ISG Mono	GAS6	AXL	0.000631127	0	GAS6_AXL	GAS6 - AXL	GAS	Secreted Signaling	PMID: 27801848
691	CXCL Macro	ISG Mono	GAS6	AXL	0.00329408	0	GAS6_AXL	GAS6 - AXL	GAS	Secreted Signaling	PMID: 27801848
692	DC5	ISG Mono	GAS6	AXL	0.00979633	0	GAS6_AXL	GAS6 - AXL	GAS	Secreted Signaling	PMID: 27801848
693	ISG Mono	ISG Mono	GAS6	AXL	0.00812715	0	GAS6_AXL	GAS6 - AXL	GAS	Secreted Signaling	PMID: 27801848
694	pDC	ISG Mono	GAS6	AXL	0.016099	0	GAS6_AXL	GAS6 - AXL	GAS	Secreted Signaling	PMID: 27801848
695	RUNX3- DC2	ISG Mono	GAS6	AXL	0.00176937	0	GAS6_AXL	GAS6 - AXL	GAS	Secreted Signaling	PMID: 27801848
696	RUNX3+ DC2	ISG Mono	GAS6	AXL	0.000958867	0	GAS6_AXL	GAS6 - AXL	GAS	Secreted Signaling	PMID: 27801848
697	MAFB+ moDC	Progenitors	GAS6	AXL	0.000401349	0	GAS6_AXL	GAS6 - AXL	GAS	Secreted Signaling	PMID: 27801848
698	act Macro	Progenitors	GAS6	AXL	2.36866e-05	0	GAS6_AXL	GAS6 - AXL	GAS	Secreted Signaling	PMID: 27801848
699	C1Q Macro	Progenitors	GAS6	AXL	0.000100811	0	GAS6_AXL	GAS6 - AXL	GAS	Secreted Signaling	PMID: 27801848
700	CXCL Macro	Progenitors	GAS6	AXL	0.000527351	0	GAS6_AXL	GAS6 - AXL	GAS	Secreted Signaling	PMID: 27801848
701	DC5	Progenitors	GAS6	AXL	0.00157694	0	GAS6_AXL	GAS6 - AXL	GAS	Secreted Signaling	PMID: 27801848
702	ISG Mono	Progenitors	GAS6	AXL	0.0013064	0	GAS6_AXL	GAS6 - AXL	GAS	Secreted Signaling	PMID: 27801848
703	pDC	Progenitors	GAS6	AXL	0.00260541	0	GAS6_AXL	GAS6 - AXL	GAS	Secreted Signaling	PMID: 27801848
704	RUNX3- DC2	Progenitors	GAS6	AXL	0.000282896	0	GAS6_AXL	GAS6 - AXL	GAS	Secreted Signaling	PMID: 27801848
705	RUNX3+ DC2	Progenitors	GAS6	AXL	0.000153204	0	GAS6_AXL	GAS6 - AXL	GAS	Secreted Signaling	PMID: 27801848
706	MAFB+ moDC	RUNX3- DC2	GAS6	AXL	0.000718906	0	GAS6_AXL	GAS6 - AXL	GAS	Secreted Signaling	PMID: 27801848
707	act Macro	RUNX3- DC2	GAS6	AXL	4.24406e-05	0	GAS6_AXL	GAS6 - AXL	GAS	Secreted Signaling	PMID: 27801848
708	C1Q Macro	RUNX3- DC2	GAS6	AXL	0.000180618	0	GAS6_AXL	GAS6 - AXL	GAS	Secreted Signaling	PMID: 27801848
709	CXCL Macro	RUNX3- DC2	GAS6	AXL	0.00094451	0	GAS6_AXL	GAS6 - AXL	GAS	Secreted Signaling	PMID: 27801848
710	DC5	RUNX3- DC2	GAS6	AXL	0.00282202	0	GAS6_AXL	GAS6 - AXL	GAS	Secreted Signaling	PMID: 27801848
711	ISG Mono	RUNX3- DC2	GAS6	AXL	0.00233838	0	GAS6_AXL	GAS6 - AXL	GAS	Secreted Signaling	PMID: 27801848
712	pDC	RUNX3- DC2	GAS6	AXL	0.00465875	0	GAS6_AXL	GAS6 - AXL	GAS	Secreted Signaling	PMID: 27801848
713	RUNX3- DC2	RUNX3- DC2	GAS6	AXL	0.000506778	0	GAS6_AXL	GAS6 - AXL	GAS	Secreted Signaling	PMID: 27801848
714	RUNX3+ DC2	RUNX3- DC2	GAS6	AXL	0.000274477	0	GAS6_AXL	GAS6 - AXL	GAS	Secreted Signaling	PMID: 27801848
715	MAFB+ moDC	RUNX3+ DC2	GAS6	AXL	0.0069524	0	GAS6_AXL	GAS6 - AXL	GAS	Secreted Signaling	PMID: 27801848
716	act Macro	RUNX3+ DC2	GAS6	AXL	0.000412859	0	GAS6_AXL	GAS6 - AXL	GAS	Secreted Signaling	PMID: 27801848
717	C1Q Macro	RUNX3+ DC2	GAS6	AXL	0.00175492	0	GAS6_AXL	GAS6 - AXL	GAS	Secreted Signaling	PMID: 27801848
718	CXCL Macro	RUNX3+ DC2	GAS6	AXL	0.00911633	0	GAS6_AXL	GAS6 - AXL	GAS	Secreted Signaling	PMID: 27801848
719	DC5	RUNX3+ DC2	GAS6	AXL	0.0268022	0	GAS6_AXL	GAS6 - AXL	GAS	Secreted Signaling	PMID: 27801848
720	ISG Mono	RUNX3+ DC2	GAS6	AXL	0.0223006	0	GAS6_AXL	GAS6 - AXL	GAS	Secreted Signaling	PMID: 27801848
721	pDC	RUNX3+ DC2	GAS6	AXL	0.0435646	0	GAS6_AXL	GAS6 - AXL	GAS	Secreted Signaling	PMID: 27801848
722	RUNX3- DC2	RUNX3+ DC2	GAS6	AXL	0.00490999	0	GAS6_AXL	GAS6 - AXL	GAS	Secreted Signaling	PMID: 27801848
723	RUNX3+ DC2	RUNX3+ DC2	GAS6	AXL	0.00266469	0	GAS6_AXL	GAS6 - AXL	GAS	Secreted Signaling	PMID: 27801848
724	ASC	ASC	CADM1	CADM1	8.9863e-05	0	CADM1_CADM1	CADM1 - CADM1	CADM	Cell-Cell Contact	PMID: 24503895
725	cDC1	ASC	CADM1	CADM1	0.00260851	0	CADM1_CADM1	CADM1 - CADM1	CADM	Cell-Cell Contact	PMID: 24503895
726	ASC	cDC1	CADM1	CADM1	0.00260851	0	CADM1_CADM1	CADM1 - CADM1	CADM	Cell-Cell Contact	PMID: 24503895
727	cDC1	cDC1	CADM1	CADM1	0.0707256	0	CADM1_CADM1	CADM1 - CADM1	CADM	Cell-Cell Contact	PMID: 24503895
728	FCRL4+ Memory B	MAFB+ moDC	FCER2	ITGAX_ITGB2	0.00214106	0	FCER2A_ITGAX_ITGB2	FCER2A - (ITGAX+ITGB2)	CD23	Cell-Cell Contact	PMID: 7621072
729	GC B Cell	MAFB+ moDC	FCER2	ITGAX_ITGB2	0.00269776	0	FCER2A_ITGAX_ITGB2	FCER2A - (ITGAX+ITGB2)	CD23	Cell-Cell Contact	PMID: 7621072
730	Memory B	MAFB+ moDC	FCER2	ITGAX_ITGB2	0.00724514	0	FCER2A_ITGAX_ITGB2	FCER2A - (ITGAX+ITGB2)	CD23	Cell-Cell Contact	PMID: 7621072
731	Naive B	MAFB+ moDC	FCER2	ITGAX_ITGB2	0.0815868	0	FCER2A_ITGAX_ITGB2	FCER2A - (ITGAX+ITGB2)	CD23	Cell-Cell Contact	PMID: 7621072
732	FCRL4+ Memory B	act Macro	FCER2	ITGAX_ITGB2	0.0021878	0	FCER2A_ITGAX_ITGB2	FCER2A - (ITGAX+ITGB2)	CD23	Cell-Cell Contact	PMID: 7621072
733	GC B Cell	act Macro	FCER2	ITGAX_ITGB2	0.00275662	0	FCER2A_ITGAX_ITGB2	FCER2A - (ITGAX+ITGB2)	CD23	Cell-Cell Contact	PMID: 7621072
734	Memory B	act Macro	FCER2	ITGAX_ITGB2	0.0074025	0	FCER2A_ITGAX_ITGB2	FCER2A - (ITGAX+ITGB2)	CD23	Cell-Cell Contact	PMID: 7621072
735	Naive B	act Macro	FCER2	ITGAX_ITGB2	0.0832234	0	FCER2A_ITGAX_ITGB2	FCER2A - (ITGAX+ITGB2)	CD23	Cell-Cell Contact	PMID: 7621072
736	FCRL4+ Memory B	actDC	FCER2	ITGAX_ITGB2	0.000437576	0	FCER2A_ITGAX_ITGB2	FCER2A - (ITGAX+ITGB2)	CD23	Cell-Cell Contact	PMID: 7621072
737	GC B Cell	actDC	FCER2	ITGAX_ITGB2	0.000551596	0	FCER2A_ITGAX_ITGB2	FCER2A - (ITGAX+ITGB2)	CD23	Cell-Cell Contact	PMID: 7621072
738	Memory B	actDC	FCER2	ITGAX_ITGB2	0.00148677	0	FCER2A_ITGAX_ITGB2	FCER2A - (ITGAX+ITGB2)	CD23	Cell-Cell Contact	PMID: 7621072
739	Naive B	actDC	FCER2	ITGAX_ITGB2	0.0178019	0	FCER2A_ITGAX_ITGB2	FCER2A - (ITGAX+ITGB2)	CD23	Cell-Cell Contact	PMID: 7621072
740	FCRL4+ Memory B	C1Q Macro	FCER2	ITGAX_ITGB2	0.00215742	0	FCER2A_ITGAX_ITGB2	FCER2A - (ITGAX+ITGB2)	CD23	Cell-Cell Contact	PMID: 7621072
741	GC B Cell	C1Q Macro	FCER2	ITGAX_ITGB2	0.00271836	0	FCER2A_ITGAX_ITGB2	FCER2A - (ITGAX+ITGB2)	CD23	Cell-Cell Contact	PMID: 7621072
742	Memory B	C1Q Macro	FCER2	ITGAX_ITGB2	0.00730022	0	FCER2A_ITGAX_ITGB2	FCER2A - (ITGAX+ITGB2)	CD23	Cell-Cell Contact	PMID: 7621072
743	Naive B	C1Q Macro	FCER2	ITGAX_ITGB2	0.0821603	0	FCER2A_ITGAX_ITGB2	FCER2A - (ITGAX+ITGB2)	CD23	Cell-Cell Contact	PMID: 7621072
744	FCRL4+ Memory B	cDC1	FCER2	ITGAX_ITGB2	0.00170561	0	FCER2A_ITGAX_ITGB2	FCER2A - (ITGAX+ITGB2)	CD23	Cell-Cell Contact	PMID: 7621072
745	GC B Cell	cDC1	FCER2	ITGAX_ITGB2	0.00214933	0	FCER2A_ITGAX_ITGB2	FCER2A - (ITGAX+ITGB2)	CD23	Cell-Cell Contact	PMID: 7621072
746	Memory B	cDC1	FCER2	ITGAX_ITGB2	0.00577763	0	FCER2A_ITGAX_ITGB2	FCER2A - (ITGAX+ITGB2)	CD23	Cell-Cell Contact	PMID: 7621072
747	Naive B	cDC1	FCER2	ITGAX_ITGB2	0.0660633	0	FCER2A_ITGAX_ITGB2	FCER2A - (ITGAX+ITGB2)	CD23	Cell-Cell Contact	PMID: 7621072
748	FCRL4+ Memory B	CXCL Macro	FCER2	ITGAX_ITGB2	0.00191428	0.02	FCER2A_ITGAX_ITGB2	FCER2A - (ITGAX+ITGB2)	CD23	Cell-Cell Contact	PMID: 7621072
749	GC B Cell	CXCL Macro	FCER2	ITGAX_ITGB2	0.00241216	0	FCER2A_ITGAX_ITGB2	FCER2A - (ITGAX+ITGB2)	CD23	Cell-Cell Contact	PMID: 7621072
750	Memory B	CXCL Macro	FCER2	ITGAX_ITGB2	0.00648127	0	FCER2A_ITGAX_ITGB2	FCER2A - (ITGAX+ITGB2)	CD23	Cell-Cell Contact	PMID: 7621072
751	Naive B	CXCL Macro	FCER2	ITGAX_ITGB2	0.0735657	0	FCER2A_ITGAX_ITGB2	FCER2A - (ITGAX+ITGB2)	CD23	Cell-Cell Contact	PMID: 7621072
752	FCRL4+ Memory B	DC5	FCER2	ITGAX_ITGB2	0.00168552	0	FCER2A_ITGAX_ITGB2	FCER2A - (ITGAX+ITGB2)	CD23	Cell-Cell Contact	PMID: 7621072
753	GC B Cell	DC5	FCER2	ITGAX_ITGB2	0.00212403	0	FCER2A_ITGAX_ITGB2	FCER2A - (ITGAX+ITGB2)	CD23	Cell-Cell Contact	PMID: 7621072
754	Memory B	DC5	FCER2	ITGAX_ITGB2	0.00570987	0	FCER2A_ITGAX_ITGB2	FCER2A - (ITGAX+ITGB2)	CD23	Cell-Cell Contact	PMID: 7621072
755	Naive B	DC5	FCER2	ITGAX_ITGB2	0.0653351	0	FCER2A_ITGAX_ITGB2	FCER2A - (ITGAX+ITGB2)	CD23	Cell-Cell Contact	PMID: 7621072
756	FCRL4+ Memory B	ISG Mono	FCER2	ITGAX_ITGB2	0.00177464	0	FCER2A_ITGAX_ITGB2	FCER2A - (ITGAX+ITGB2)	CD23	Cell-Cell Contact	PMID: 7621072
757	GC B Cell	ISG Mono	FCER2	ITGAX_ITGB2	0.00223628	0	FCER2A_ITGAX_ITGB2	FCER2A - (ITGAX+ITGB2)	CD23	Cell-Cell Contact	PMID: 7621072
758	Memory B	ISG Mono	FCER2	ITGAX_ITGB2	0.00601048	0	FCER2A_ITGAX_ITGB2	FCER2A - (ITGAX+ITGB2)	CD23	Cell-Cell Contact	PMID: 7621072
759	Naive B	ISG Mono	FCER2	ITGAX_ITGB2	0.0685583	0	FCER2A_ITGAX_ITGB2	FCER2A - (ITGAX+ITGB2)	CD23	Cell-Cell Contact	PMID: 7621072
760	FCRL4+ Memory B	Monocytes	FCER2	ITGAX_ITGB2	0.00205133	0.01	FCER2A_ITGAX_ITGB2	FCER2A - (ITGAX+ITGB2)	CD23	Cell-Cell Contact	PMID: 7621072
761	GC B Cell	Monocytes	FCER2	ITGAX_ITGB2	0.00258476	0	FCER2A_ITGAX_ITGB2	FCER2A - (ITGAX+ITGB2)	CD23	Cell-Cell Contact	PMID: 7621072
762	Memory B	Monocytes	FCER2	ITGAX_ITGB2	0.00694301	0	FCER2A_ITGAX_ITGB2	FCER2A - (ITGAX+ITGB2)	CD23	Cell-Cell Contact	PMID: 7621072
763	Naive B	Monocytes	FCER2	ITGAX_ITGB2	0.0784294	0	FCER2A_ITGAX_ITGB2	FCER2A - (ITGAX+ITGB2)	CD23	Cell-Cell Contact	PMID: 7621072
764	FCRL4+ Memory B	NLRP3 Macro	FCER2	ITGAX_ITGB2	0.00262867	0	FCER2A_ITGAX_ITGB2	FCER2A - (ITGAX+ITGB2)	CD23	Cell-Cell Contact	PMID: 7621072
765	GC B Cell	NLRP3 Macro	FCER2	ITGAX_ITGB2	0.00331174	0	FCER2A_ITGAX_ITGB2	FCER2A - (ITGAX+ITGB2)	CD23	Cell-Cell Contact	PMID: 7621072
766	Memory B	NLRP3 Macro	FCER2	ITGAX_ITGB2	0.00888483	0	FCER2A_ITGAX_ITGB2	FCER2A - (ITGAX+ITGB2)	CD23	Cell-Cell Contact	PMID: 7621072
767	Naive B	NLRP3 Macro	FCER2	ITGAX_ITGB2	0.0983838	0	FCER2A_ITGAX_ITGB2	FCER2A - (ITGAX+ITGB2)	CD23	Cell-Cell Contact	PMID: 7621072
768	FCRL4+ Memory B	Progenitors	FCER2	ITGAX_ITGB2	0.00101523	0	FCER2A_ITGAX_ITGB2	FCER2A - (ITGAX+ITGB2)	CD23	Cell-Cell Contact	PMID: 7621072
769	GC B Cell	Progenitors	FCER2	ITGAX_ITGB2	0.00127958	0	FCER2A_ITGAX_ITGB2	FCER2A - (ITGAX+ITGB2)	CD23	Cell-Cell Contact	PMID: 7621072
770	Memory B	Progenitors	FCER2	ITGAX_ITGB2	0.00344471	0	FCER2A_ITGAX_ITGB2	FCER2A - (ITGAX+ITGB2)	CD23	Cell-Cell Contact	PMID: 7621072
771	Naive B	Progenitors	FCER2	ITGAX_ITGB2	0.0403766	0	FCER2A_ITGAX_ITGB2	FCER2A - (ITGAX+ITGB2)	CD23	Cell-Cell Contact	PMID: 7621072
772	FCRL4+ Memory B	RUNX3- DC2	FCER2	ITGAX_ITGB2	0.00238265	0	FCER2A_ITGAX_ITGB2	FCER2A - (ITGAX+ITGB2)	CD23	Cell-Cell Contact	PMID: 7621072
773	GC B Cell	RUNX3- DC2	FCER2	ITGAX_ITGB2	0.00300199	0	FCER2A_ITGAX_ITGB2	FCER2A - (ITGAX+ITGB2)	CD23	Cell-Cell Contact	PMID: 7621072
774	Memory B	RUNX3- DC2	FCER2	ITGAX_ITGB2	0.00805804	0	FCER2A_ITGAX_ITGB2	FCER2A - (ITGAX+ITGB2)	CD23	Cell-Cell Contact	PMID: 7621072
775	Naive B	RUNX3- DC2	FCER2	ITGAX_ITGB2	0.0899847	0	FCER2A_ITGAX_ITGB2	FCER2A - (ITGAX+ITGB2)	CD23	Cell-Cell Contact	PMID: 7621072
776	FCRL4+ Memory B	RUNX3+ DC2	FCER2	ITGAX_ITGB2	0.00209724	0	FCER2A_ITGAX_ITGB2	FCER2A - (ITGAX+ITGB2)	CD23	Cell-Cell Contact	PMID: 7621072
777	GC B Cell	RUNX3+ DC2	FCER2	ITGAX_ITGB2	0.00264258	0	FCER2A_ITGAX_ITGB2	FCER2A - (ITGAX+ITGB2)	CD23	Cell-Cell Contact	PMID: 7621072
778	Memory B	RUNX3+ DC2	FCER2	ITGAX_ITGB2	0.00709761	0	FCER2A_ITGAX_ITGB2	FCER2A - (ITGAX+ITGB2)	CD23	Cell-Cell Contact	PMID: 7621072
779	Naive B	RUNX3+ DC2	FCER2	ITGAX_ITGB2	0.0800475	0	FCER2A_ITGAX_ITGB2	FCER2A - (ITGAX+ITGB2)	CD23	Cell-Cell Contact	PMID: 7621072
780	CD4 Treg	MAFB+ moDC	CD40LG	CD40	0.00126007	0	CD40LG_CD40	CD40LG - CD40	CD40	Cell-Cell Contact	KEGG: hsa04514
781	CD8 Tregs	MAFB+ moDC	CD40LG	CD40	0.00992893	0.02	CD40LG_CD40	CD40LG - CD40	CD40	Cell-Cell Contact	KEGG: hsa04514
782	CM CD4 T	MAFB+ moDC	CD40LG	CD40	0.00657307	0	CD40LG_CD40	CD40LG - CD40	CD40	Cell-Cell Contact	KEGG: hsa04514
783	Exh CD8	MAFB+ moDC	CD40LG	CD40	0.00132329	0.04	CD40LG_CD40	CD40LG - CD40	CD40	Cell-Cell Contact	KEGG: hsa04514
784	Naive CD4	MAFB+ moDC	CD40LG	CD40	0.0140634	0	CD40LG_CD40	CD40LG - CD40	CD40	Cell-Cell Contact	KEGG: hsa04514
785	TFH	MAFB+ moDC	CD40LG	CD40	0.0221063	0	CD40LG_CD40	CD40LG - CD40	CD40	Cell-Cell Contact	KEGG: hsa04514
786	Transi CD4	MAFB+ moDC	CD40LG	CD40	0.0140064	0	CD40LG_CD40	CD40LG - CD40	CD40	Cell-Cell Contact	KEGG: hsa04514
787	CD4 Treg	act Macro	CD40LG	CD40	0.00189613	0	CD40LG_CD40	CD40LG - CD40	CD40	Cell-Cell Contact	KEGG: hsa04514
788	CD8 Tregs	act Macro	CD40LG	CD40	0.0148757	0	CD40LG_CD40	CD40LG - CD40	CD40	Cell-Cell Contact	KEGG: hsa04514
789	CM CD4 T	act Macro	CD40LG	CD40	0.00986458	0	CD40LG_CD40	CD40LG - CD40	CD40	Cell-Cell Contact	KEGG: hsa04514
790	Exh CD8	act Macro	CD40LG	CD40	0.0019912	0.01	CD40LG_CD40	CD40LG - CD40	CD40	Cell-Cell Contact	KEGG: hsa04514
791	IFN-act CD8	act Macro	CD40LG	CD40	0.00951682	0.03	CD40LG_CD40	CD40LG - CD40	CD40	Cell-Cell Contact	KEGG: hsa04514
792	Naive CD4	act Macro	CD40LG	CD40	0.0210263	0	CD40LG_CD40	CD40LG - CD40	CD40	Cell-Cell Contact	KEGG: hsa04514
793	TFH	act Macro	CD40LG	CD40	0.0329184	0	CD40LG_CD40	CD40LG - CD40	CD40	Cell-Cell Contact	KEGG: hsa04514
794	Transi CD4	act Macro	CD40LG	CD40	0.0209417	0	CD40LG_CD40	CD40LG - CD40	CD40	Cell-Cell Contact	KEGG: hsa04514
795	CD4 Treg	actDC	CD40LG	CD40	0.00392796	0	CD40LG_CD40	CD40LG - CD40	CD40	Cell-Cell Contact	KEGG: hsa04514
796	CD8 Tregs	actDC	CD40LG	CD40	0.0303926	0	CD40LG_CD40	CD40LG - CD40	CD40	Cell-Cell Contact	KEGG: hsa04514
797	CM CD4 T	actDC	CD40LG	CD40	0.0202618	0	CD40LG_CD40	CD40LG - CD40	CD40	Cell-Cell Contact	KEGG: hsa04514
798	Cycling CD8	actDC	CD40LG	CD40	0.00447182	0	CD40LG_CD40	CD40LG - CD40	CD40	Cell-Cell Contact	KEGG: hsa04514
799	Exh CD8	actDC	CD40LG	CD40	0.00412448	0	CD40LG_CD40	CD40LG - CD40	CD40	Cell-Cell Contact	KEGG: hsa04514
800	IFN-act CD8	actDC	CD40LG	CD40	0.0195547	0	CD40LG_CD40	CD40LG - CD40	CD40	Cell-Cell Contact	KEGG: hsa04514
801	Naive CD4	actDC	CD40LG	CD40	0.0426808	0	CD40LG_CD40	CD40LG - CD40	CD40	Cell-Cell Contact	KEGG: hsa04514
802	TFH	actDC	CD40LG	CD40	0.0659946	0	CD40LG_CD40	CD40LG - CD40	CD40	Cell-Cell Contact	KEGG: hsa04514
803	Transi CD4	actDC	CD40LG	CD40	0.0425128	0	CD40LG_CD40	CD40LG - CD40	CD40	Cell-Cell Contact	KEGG: hsa04514
804	CD4 Treg	ASC	CD40LG	CD40	5.92396e-05	0	CD40LG_CD40	CD40LG - CD40	CD40	Cell-Cell Contact	KEGG: hsa04514
805	CM CD4 T	ASC	CD40LG	CD40	0.000310595	0	CD40LG_CD40	CD40LG - CD40	CD40	Cell-Cell Contact	KEGG: hsa04514
806	Naive CD4	ASC	CD40LG	CD40	0.000669339	0	CD40LG_CD40	CD40LG - CD40	CD40	Cell-Cell Contact	KEGG: hsa04514
807	TFH	ASC	CD40LG	CD40	0.00106038	0	CD40LG_CD40	CD40LG - CD40	CD40	Cell-Cell Contact	KEGG: hsa04514
808	Transi CD4	ASC	CD40LG	CD40	0.00066659	0	CD40LG_CD40	CD40LG - CD40	CD40	Cell-Cell Contact	KEGG: hsa04514
809	CD4 Treg	C1Q Macro	CD40LG	CD40	0.000395386	0	CD40LG_CD40	CD40LG - CD40	CD40	Cell-Cell Contact	KEGG: hsa04514
810	CM CD4 T	C1Q Macro	CD40LG	CD40	0.00207007	0	CD40LG_CD40	CD40LG - CD40	CD40	Cell-Cell Contact	KEGG: hsa04514
811	Exh CD8	C1Q Macro	CD40LG	CD40	0.000415241	0.04	CD40LG_CD40	CD40LG - CD40	CD40	Cell-Cell Contact	KEGG: hsa04514
812	Naive CD4	C1Q Macro	CD40LG	CD40	0.00445199	0	CD40LG_CD40	CD40LG - CD40	CD40	Cell-Cell Contact	KEGG: hsa04514
813	TFH	C1Q Macro	CD40LG	CD40	0.00703734	0	CD40LG_CD40	CD40LG - CD40	CD40	Cell-Cell Contact	KEGG: hsa04514
814	Transi CD4	C1Q Macro	CD40LG	CD40	0.00443377	0	CD40LG_CD40	CD40LG - CD40	CD40	Cell-Cell Contact	KEGG: hsa04514
815	CD4 Treg	cDC1	CD40LG	CD40	0.00139696	0	CD40LG_CD40	CD40LG - CD40	CD40	Cell-Cell Contact	KEGG: hsa04514
816	CD8 Tregs	cDC1	CD40LG	CD40	0.0109972	0	CD40LG_CD40	CD40LG - CD40	CD40	Cell-Cell Contact	KEGG: hsa04514
817	CM CD4 T	cDC1	CD40LG	CD40	0.00728296	0	CD40LG_CD40	CD40LG - CD40	CD40	Cell-Cell Contact	KEGG: hsa04514
818	Exh CD8	cDC1	CD40LG	CD40	0.00146704	0.02	CD40LG_CD40	CD40LG - CD40	CD40	Cell-Cell Contact	KEGG: hsa04514
819	IFN-act CD8	cDC1	CD40LG	CD40	0.00702557	0.04	CD40LG_CD40	CD40LG - CD40	CD40	Cell-Cell Contact	KEGG: hsa04514
820	Naive CD4	cDC1	CD40LG	CD40	0.0155695	0	CD40LG_CD40	CD40LG - CD40	CD40	Cell-Cell Contact	KEGG: hsa04514
821	TFH	cDC1	CD40LG	CD40	0.0244524	0	CD40LG_CD40	CD40LG - CD40	CD40	Cell-Cell Contact	KEGG: hsa04514
822	Transi CD4	cDC1	CD40LG	CD40	0.0155065	0	CD40LG_CD40	CD40LG - CD40	CD40	Cell-Cell Contact	KEGG: hsa04514
823	CD4 Treg	CXCL Macro	CD40LG	CD40	0.0006195	0	CD40LG_CD40	CD40LG - CD40	CD40	Cell-Cell Contact	KEGG: hsa04514
824	CM CD4 T	CXCL Macro	CD40LG	CD40	0.00324035	0	CD40LG_CD40	CD40LG - CD40	CD40	Cell-Cell Contact	KEGG: hsa04514
825	Naive CD4	CXCL Macro	CD40LG	CD40	0.00695947	0	CD40LG_CD40	CD40LG - CD40	CD40	Cell-Cell Contact	KEGG: hsa04514
826	TFH	CXCL Macro	CD40LG	CD40	0.0109849	0	CD40LG_CD40	CD40LG - CD40	CD40	Cell-Cell Contact	KEGG: hsa04514
827	Transi CD4	CXCL Macro	CD40LG	CD40	0.00693107	0	CD40LG_CD40	CD40LG - CD40	CD40	Cell-Cell Contact	KEGG: hsa04514
828	CD4 Treg	Cycling	CD40LG	CD40	0.00243423	0	CD40LG_CD40	CD40LG - CD40	CD40	Cell-Cell Contact	KEGG: hsa04514
829	CD8 Tregs	Cycling	CD40LG	CD40	0.0190271	0	CD40LG_CD40	CD40LG - CD40	CD40	Cell-Cell Contact	KEGG: hsa04514
830	CM CD4 T	Cycling	CD40LG	CD40	0.0126354	0	CD40LG_CD40	CD40LG - CD40	CD40	Cell-Cell Contact	KEGG: hsa04514
831	Cycling CD8	Cycling	CD40LG	CD40	0.00277185	0.04	CD40LG_CD40	CD40LG - CD40	CD40	Cell-Cell Contact	KEGG: hsa04514
832	Exh CD8	Cycling	CD40LG	CD40	0.00255621	0.01	CD40LG_CD40	CD40LG - CD40	CD40	Cell-Cell Contact	KEGG: hsa04514
833	IFN-act CD8	Cycling	CD40LG	CD40	0.0121912	0.01	CD40LG_CD40	CD40LG - CD40	CD40	Cell-Cell Contact	KEGG: hsa04514
834	Naive CD4	Cycling	CD40LG	CD40	0.0268473	0	CD40LG_CD40	CD40LG - CD40	CD40	Cell-Cell Contact	KEGG: hsa04514
835	TFH	Cycling	CD40LG	CD40	0.0418907	0	CD40LG_CD40	CD40LG - CD40	CD40	Cell-Cell Contact	KEGG: hsa04514
836	Transi CD4	Cycling	CD40LG	CD40	0.0267399	0	CD40LG_CD40	CD40LG - CD40	CD40	Cell-Cell Contact	KEGG: hsa04514
837	CD4 Treg	DC5	CD40LG	CD40	0.0020479	0	CD40LG_CD40	CD40LG - CD40	CD40	Cell-Cell Contact	KEGG: hsa04514
838	CD8 Tregs	DC5	CD40LG	CD40	0.0160497	0	CD40LG_CD40	CD40LG - CD40	CD40	Cell-Cell Contact	KEGG: hsa04514
839	CM CD4 T	DC5	CD40LG	CD40	0.0106473	0	CD40LG_CD40	CD40LG - CD40	CD40	Cell-Cell Contact	KEGG: hsa04514
840	Cycling CD8	DC5	CD40LG	CD40	0.00233206	0.04	CD40LG_CD40	CD40LG - CD40	CD40	Cell-Cell Contact	KEGG: hsa04514
841	Exh CD8	DC5	CD40LG	CD40	0.00215056	0.01	CD40LG_CD40	CD40LG - CD40	CD40	Cell-Cell Contact	KEGG: hsa04514
842	IFN-act CD8	DC5	CD40LG	CD40	0.0102723	0.02	CD40LG_CD40	CD40LG - CD40	CD40	Cell-Cell Contact	KEGG: hsa04514
843	Naive CD4	DC5	CD40LG	CD40	0.0226745	0	CD40LG_CD40	CD40LG - CD40	CD40	Cell-Cell Contact	KEGG: hsa04514
844	TFH	DC5	CD40LG	CD40	0.0354649	0	CD40LG_CD40	CD40LG - CD40	CD40	Cell-Cell Contact	KEGG: hsa04514
845	Transi CD4	DC5	CD40LG	CD40	0.0225834	0	CD40LG_CD40	CD40LG - CD40	CD40	Cell-Cell Contact	KEGG: hsa04514
846	CD4 Treg	FCRL4+ Memory B	CD40LG	CD40	0.00206807	0	CD40LG_CD40	CD40LG - CD40	CD40	Cell-Cell Contact	KEGG: hsa04514
847	CD8 Tregs	FCRL4+ Memory B	CD40LG	CD40	0.0162055	0	CD40LG_CD40	CD40LG - CD40	CD40	Cell-Cell Contact	KEGG: hsa04514
848	CM CD4 T	FCRL4+ Memory B	CD40LG	CD40	0.0107513	0	CD40LG_CD40	CD40LG - CD40	CD40	Cell-Cell Contact	KEGG: hsa04514
849	Exh CD8	FCRL4+ Memory B	CD40LG	CD40	0.00217174	0.01	CD40LG_CD40	CD40LG - CD40	CD40	Cell-Cell Contact	KEGG: hsa04514
850	IFN-act CD8	FCRL4+ Memory B	CD40LG	CD40	0.0103726	0.01	CD40LG_CD40	CD40LG - CD40	CD40	Cell-Cell Contact	KEGG: hsa04514
851	Naive CD4	FCRL4+ Memory B	CD40LG	CD40	0.0228931	0	CD40LG_CD40	CD40LG - CD40	CD40	Cell-Cell Contact	KEGG: hsa04514
852	TFH	FCRL4+ Memory B	CD40LG	CD40	0.0358024	0	CD40LG_CD40	CD40LG - CD40	CD40	Cell-Cell Contact	KEGG: hsa04514
853	Transi CD4	FCRL4+ Memory B	CD40LG	CD40	0.0228012	0	CD40LG_CD40	CD40LG - CD40	CD40	Cell-Cell Contact	KEGG: hsa04514
854	CD4 Treg	GC B Cell	CD40LG	CD40	0.00539163	0	CD40LG_CD40	CD40LG - CD40	CD40	Cell-Cell Contact	KEGG: hsa04514
855	CD8 Tregs	GC B Cell	CD40LG	CD40	0.0413087	0	CD40LG_CD40	CD40LG - CD40	CD40	Cell-Cell Contact	KEGG: hsa04514
856	CM CD4 T	GC B Cell	CD40LG	CD40	0.027643	0	CD40LG_CD40	CD40LG - CD40	CD40	Cell-Cell Contact	KEGG: hsa04514
857	Cycling CD8	GC B Cell	CD40LG	CD40	0.00613691	0	CD40LG_CD40	CD40LG - CD40	CD40	Cell-Cell Contact	KEGG: hsa04514
858	Exh CD8	GC B Cell	CD40LG	CD40	0.00566097	0	CD40LG_CD40	CD40LG - CD40	CD40	Cell-Cell Contact	KEGG: hsa04514
859	IFN-act CD8	GC B Cell	CD40LG	CD40	0.0266854	0	CD40LG_CD40	CD40LG - CD40	CD40	Cell-Cell Contact	KEGG: hsa04514
860	Naive CD4	GC B Cell	CD40LG	CD40	0.0577477	0	CD40LG_CD40	CD40LG - CD40	CD40	Cell-Cell Contact	KEGG: hsa04514
861	TFH	GC B Cell	CD40LG	CD40	0.0885305	0	CD40LG_CD40	CD40LG - CD40	CD40	Cell-Cell Contact	KEGG: hsa04514
862	Transi CD4	GC B Cell	CD40LG	CD40	0.057524	0	CD40LG_CD40	CD40LG - CD40	CD40	Cell-Cell Contact	KEGG: hsa04514
863	CD4 Treg	ISG Mono	CD40LG	CD40	0.00120989	0	CD40LG_CD40	CD40LG - CD40	CD40	Cell-Cell Contact	KEGG: hsa04514
864	CD8 Tregs	ISG Mono	CD40LG	CD40	0.00953681	0.01	CD40LG_CD40	CD40LG - CD40	CD40	Cell-Cell Contact	KEGG: hsa04514
865	CM CD4 T	ISG Mono	CD40LG	CD40	0.00631264	0	CD40LG_CD40	CD40LG - CD40	CD40	Cell-Cell Contact	KEGG: hsa04514
866	Exh CD8	ISG Mono	CD40LG	CD40	0.00127059	0.01	CD40LG_CD40	CD40LG - CD40	CD40	Cell-Cell Contact	KEGG: hsa04514
867	Naive CD4	ISG Mono	CD40LG	CD40	0.0135102	0	CD40LG_CD40	CD40LG - CD40	CD40	Cell-Cell Contact	KEGG: hsa04514
868	TFH	ISG Mono	CD40LG	CD40	0.0212436	0	CD40LG_CD40	CD40LG - CD40	CD40	Cell-Cell Contact	KEGG: hsa04514
869	Transi CD4	ISG Mono	CD40LG	CD40	0.0134554	0	CD40LG_CD40	CD40LG - CD40	CD40	Cell-Cell Contact	KEGG: hsa04514
870	CD4 Treg	Memory B	CD40LG	CD40	0.00163579	0	CD40LG_CD40	CD40LG - CD40	CD40	Cell-Cell Contact	KEGG: hsa04514
871	CD8 Tregs	Memory B	CD40LG	CD40	0.0128562	0	CD40LG_CD40	CD40LG - CD40	CD40	Cell-Cell Contact	KEGG: hsa04514
872	CM CD4 T	Memory B	CD40LG	CD40	0.00851947	0	CD40LG_CD40	CD40LG - CD40	CD40	Cell-Cell Contact	KEGG: hsa04514
873	Exh CD8	Memory B	CD40LG	CD40	0.00171782	0.01	CD40LG_CD40	CD40LG - CD40	CD40	Cell-Cell Contact	KEGG: hsa04514
874	IFN-act CD8	Memory B	CD40LG	CD40	0.00821875	0.02	CD40LG_CD40	CD40LG - CD40	CD40	Cell-Cell Contact	KEGG: hsa04514
875	Naive CD4	Memory B	CD40LG	CD40	0.0181872	0	CD40LG_CD40	CD40LG - CD40	CD40	Cell-Cell Contact	KEGG: hsa04514
876	TFH	Memory B	CD40LG	CD40	0.0285203	0	CD40LG_CD40	CD40LG - CD40	CD40	Cell-Cell Contact	KEGG: hsa04514
877	Transi CD4	Memory B	CD40LG	CD40	0.0181138	0	CD40LG_CD40	CD40LG - CD40	CD40	Cell-Cell Contact	KEGG: hsa04514
878	CD4 Treg	Monocytes	CD40LG	CD40	0.00150573	0	CD40LG_CD40	CD40LG - CD40	CD40	Cell-Cell Contact	KEGG: hsa04514
879	CD8 Tregs	Monocytes	CD40LG	CD40	0.0118446	0.01	CD40LG_CD40	CD40LG - CD40	CD40	Cell-Cell Contact	KEGG: hsa04514
880	CM CD4 T	Monocytes	CD40LG	CD40	0.00784642	0	CD40LG_CD40	CD40LG - CD40	CD40	Cell-Cell Contact	KEGG: hsa04514
881	Exh CD8	Monocytes	CD40LG	CD40	0.00158126	0.02	CD40LG_CD40	CD40LG - CD40	CD40	Cell-Cell Contact	KEGG: hsa04514
882	Naive CD4	Monocytes	CD40LG	CD40	0.0167633	0	CD40LG_CD40	CD40LG - CD40	CD40	Cell-Cell Contact	KEGG: hsa04514
883	TFH	Monocytes	CD40LG	CD40	0.026309	0	CD40LG_CD40	CD40LG - CD40	CD40	Cell-Cell Contact	KEGG: hsa04514
884	Transi CD4	Monocytes	CD40LG	CD40	0.0166955	0	CD40LG_CD40	CD40LG - CD40	CD40	Cell-Cell Contact	KEGG: hsa04514
885	CD4 Treg	Naive B	CD40LG	CD40	0.00219361	0	CD40LG_CD40	CD40LG - CD40	CD40	Cell-Cell Contact	KEGG: hsa04514
886	CD8 Tregs	Naive B	CD40LG	CD40	0.0171745	0	CD40LG_CD40	CD40LG - CD40	CD40	Cell-Cell Contact	KEGG: hsa04514
887	CM CD4 T	Naive B	CD40LG	CD40	0.0113979	0	CD40LG_CD40	CD40LG - CD40	CD40	Cell-Cell Contact	KEGG: hsa04514
888	Cycling CD8	Naive B	CD40LG	CD40	0.00249794	0.04	CD40LG_CD40	CD40LG - CD40	CD40	Cell-Cell Contact	KEGG: hsa04514
889	Exh CD8	Naive B	CD40LG	CD40	0.00230356	0.01	CD40LG_CD40	CD40LG - CD40	CD40	Cell-Cell Contact	KEGG: hsa04514
890	IFN-act CD8	Naive B	CD40LG	CD40	0.0109967	0.01	CD40LG_CD40	CD40LG - CD40	CD40	Cell-Cell Contact	KEGG: hsa04514
891	Naive CD4	Naive B	CD40LG	CD40	0.0242521	0	CD40LG_CD40	CD40LG - CD40	CD40	Cell-Cell Contact	KEGG: hsa04514
892	TFH	Naive B	CD40LG	CD40	0.037898	0	CD40LG_CD40	CD40LG - CD40	CD40	Cell-Cell Contact	KEGG: hsa04514
893	Transi CD4	Naive B	CD40LG	CD40	0.0241549	0	CD40LG_CD40	CD40LG - CD40	CD40	Cell-Cell Contact	KEGG: hsa04514
894	CD4 Treg	NLRP3 Macro	CD40LG	CD40	0.00028436	0	CD40LG_CD40	CD40LG - CD40	CD40	Cell-Cell Contact	KEGG: hsa04514
895	CM CD4 T	NLRP3 Macro	CD40LG	CD40	0.00148949	0	CD40LG_CD40	CD40LG - CD40	CD40	Cell-Cell Contact	KEGG: hsa04514
896	Naive CD4	NLRP3 Macro	CD40LG	CD40	0.00320551	0	CD40LG_CD40	CD40LG - CD40	CD40	Cell-Cell Contact	KEGG: hsa04514
897	TFH	NLRP3 Macro	CD40LG	CD40	0.00507069	0	CD40LG_CD40	CD40LG - CD40	CD40	Cell-Cell Contact	KEGG: hsa04514
898	Transi CD4	NLRP3 Macro	CD40LG	CD40	0.00319238	0	CD40LG_CD40	CD40LG - CD40	CD40	Cell-Cell Contact	KEGG: hsa04514
899	CD4 Treg	Progenitors	CD40LG	CD40	0.000772897	0	CD40LG_CD40	CD40LG - CD40	CD40	Cell-Cell Contact	KEGG: hsa04514
900	CD8 Tregs	Progenitors	CD40LG	CD40	0.00611069	0.01	CD40LG_CD40	CD40LG - CD40	CD40	Cell-Cell Contact	KEGG: hsa04514
901	CM CD4 T	Progenitors	CD40LG	CD40	0.00404009	0	CD40LG_CD40	CD40LG - CD40	CD40	Cell-Cell Contact	KEGG: hsa04514
902	Exh CD8	Progenitors	CD40LG	CD40	0.000811695	0.02	CD40LG_CD40	CD40LG - CD40	CD40	Cell-Cell Contact	KEGG: hsa04514
903	Naive CD4	Progenitors	CD40LG	CD40	0.00866912	0	CD40LG_CD40	CD40LG - CD40	CD40	Cell-Cell Contact	KEGG: hsa04514
904	TFH	Progenitors	CD40LG	CD40	0.0136698	0	CD40LG_CD40	CD40LG - CD40	CD40	Cell-Cell Contact	KEGG: hsa04514
905	Transi CD4	Progenitors	CD40LG	CD40	0.0086338	0	CD40LG_CD40	CD40LG - CD40	CD40	Cell-Cell Contact	KEGG: hsa04514
906	CD4 Treg	RUNX3- DC2	CD40LG	CD40	0.000452072	0	CD40LG_CD40	CD40LG - CD40	CD40	Cell-Cell Contact	KEGG: hsa04514
907	CD8 Tregs	RUNX3- DC2	CD40LG	CD40	0.00358212	0.02	CD40LG_CD40	CD40LG - CD40	CD40	Cell-Cell Contact	KEGG: hsa04514
908	CM CD4 T	RUNX3- DC2	CD40LG	CD40	0.00236628	0	CD40LG_CD40	CD40LG - CD40	CD40	Cell-Cell Contact	KEGG: hsa04514
909	Naive CD4	RUNX3- DC2	CD40LG	CD40	0.00508731	0	CD40LG_CD40	CD40LG - CD40	CD40	Cell-Cell Contact	KEGG: hsa04514
910	TFH	RUNX3- DC2	CD40LG	CD40	0.00803862	0	CD40LG_CD40	CD40LG - CD40	CD40	Cell-Cell Contact	KEGG: hsa04514
911	Transi CD4	RUNX3- DC2	CD40LG	CD40	0.00506651	0	CD40LG_CD40	CD40LG - CD40	CD40	Cell-Cell Contact	KEGG: hsa04514
912	CD4 Treg	RUNX3+ DC2	CD40LG	CD40	0.000835345	0	CD40LG_CD40	CD40LG - CD40	CD40	Cell-Cell Contact	KEGG: hsa04514
913	CD8 Tregs	RUNX3+ DC2	CD40LG	CD40	0.00660157	0.01	CD40LG_CD40	CD40LG - CD40	CD40	Cell-Cell Contact	KEGG: hsa04514
914	CM CD4 T	RUNX3+ DC2	CD40LG	CD40	0.00436536	0	CD40LG_CD40	CD40LG - CD40	CD40	Cell-Cell Contact	KEGG: hsa04514
915	Exh CD8	RUNX3+ DC2	CD40LG	CD40	0.000877275	0.02	CD40LG_CD40	CD40LG - CD40	CD40	Cell-Cell Contact	KEGG: hsa04514
916	Naive CD4	RUNX3+ DC2	CD40LG	CD40	0.00936358	0	CD40LG_CD40	CD40LG - CD40	CD40	Cell-Cell Contact	KEGG: hsa04514
917	TFH	RUNX3+ DC2	CD40LG	CD40	0.0147589	0	CD40LG_CD40	CD40LG - CD40	CD40	Cell-Cell Contact	KEGG: hsa04514
918	Transi CD4	RUNX3+ DC2	CD40LG	CD40	0.00932546	0	CD40LG_CD40	CD40LG - CD40	CD40	Cell-Cell Contact	KEGG: hsa04514
919	MAFB+ moDC	CD4 Treg	CD86	CTLA4	0.0174507	0	CD86_CTLA4	CD86 - CTLA4	CD86	Cell-Cell Contact	PMID: 23954143
920	act Macro	CD4 Treg	CD86	CTLA4	0.0251396	0	CD86_CTLA4	CD86 - CTLA4	CD86	Cell-Cell Contact	PMID: 23954143
921	actDC	CD4 Treg	CD86	CTLA4	0.0167076	0	CD86_CTLA4	CD86 - CTLA4	CD86	Cell-Cell Contact	PMID: 23954143
922	C1Q Macro	CD4 Treg	CD86	CTLA4	0.0171921	0	CD86_CTLA4	CD86 - CTLA4	CD86	Cell-Cell Contact	PMID: 23954143
923	cDC1	CD4 Treg	CD86	CTLA4	0.0157741	0	CD86_CTLA4	CD86 - CTLA4	CD86	Cell-Cell Contact	PMID: 23954143
924	CXCL Macro	CD4 Treg	CD86	CTLA4	0.0130449	0	CD86_CTLA4	CD86 - CTLA4	CD86	Cell-Cell Contact	PMID: 23954143
925	Cycling	CD4 Treg	CD86	CTLA4	0.000225325	0	CD86_CTLA4	CD86 - CTLA4	CD86	Cell-Cell Contact	PMID: 23954143
926	DC5	CD4 Treg	CD86	CTLA4	0.0165438	0	CD86_CTLA4	CD86 - CTLA4	CD86	Cell-Cell Contact	PMID: 23954143
927	FCRL4+ Memory B	CD4 Treg	CD86	CTLA4	0.0083807	0	CD86_CTLA4	CD86 - CTLA4	CD86	Cell-Cell Contact	PMID: 23954143
928	GC B Cell	CD4 Treg	CD86	CTLA4	0.00401966	0	CD86_CTLA4	CD86 - CTLA4	CD86	Cell-Cell Contact	PMID: 23954143
929	ISG Mono	CD4 Treg	CD86	CTLA4	0.0180559	0	CD86_CTLA4	CD86 - CTLA4	CD86	Cell-Cell Contact	PMID: 23954143
930	Memory B	CD4 Treg	CD86	CTLA4	9.07722e-05	0	CD86_CTLA4	CD86 - CTLA4	CD86	Cell-Cell Contact	PMID: 23954143
931	Monocytes	CD4 Treg	CD86	CTLA4	0.0120458	0	CD86_CTLA4	CD86 - CTLA4	CD86	Cell-Cell Contact	PMID: 23954143
932	NLRP3 Macro	CD4 Treg	CD86	CTLA4	0.0115226	0	CD86_CTLA4	CD86 - CTLA4	CD86	Cell-Cell Contact	PMID: 23954143
933	Progenitors	CD4 Treg	CD86	CTLA4	0.00328918	0	CD86_CTLA4	CD86 - CTLA4	CD86	Cell-Cell Contact	PMID: 23954143
934	RUNX3- DC2	CD4 Treg	CD86	CTLA4	0.0170482	0	CD86_CTLA4	CD86 - CTLA4	CD86	Cell-Cell Contact	PMID: 23954143
935	RUNX3+ DC2	CD4 Treg	CD86	CTLA4	0.0216459	0	CD86_CTLA4	CD86 - CTLA4	CD86	Cell-Cell Contact	PMID: 23954143
936	MAFB+ moDC	CD8 Tregs	CD86	CTLA4	0.0363839	0	CD86_CTLA4	CD86 - CTLA4	CD86	Cell-Cell Contact	PMID: 23954143
937	act Macro	CD8 Tregs	CD86	CTLA4	0.0519736	0	CD86_CTLA4	CD86 - CTLA4	CD86	Cell-Cell Contact	PMID: 23954143
938	actDC	CD8 Tregs	CD86	CTLA4	0.0348632	0	CD86_CTLA4	CD86 - CTLA4	CD86	Cell-Cell Contact	PMID: 23954143
939	C1Q Macro	CD8 Tregs	CD86	CTLA4	0.035855	0	CD86_CTLA4	CD86 - CTLA4	CD86	Cell-Cell Contact	PMID: 23954143
940	cDC1	CD8 Tregs	CD86	CTLA4	0.0329492	0	CD86_CTLA4	CD86 - CTLA4	CD86	Cell-Cell Contact	PMID: 23954143
941	CXCL Macro	CD8 Tregs	CD86	CTLA4	0.0273309	0	CD86_CTLA4	CD86 - CTLA4	CD86	Cell-Cell Contact	PMID: 23954143
942	Cycling	CD8 Tregs	CD86	CTLA4	0.000478902	0.01	CD86_CTLA4	CD86 - CTLA4	CD86	Cell-Cell Contact	PMID: 23954143
943	DC5	CD8 Tregs	CD86	CTLA4	0.0345276	0	CD86_CTLA4	CD86 - CTLA4	CD86	Cell-Cell Contact	PMID: 23954143
944	FCRL4+ Memory B	CD8 Tregs	CD86	CTLA4	0.0176502	0	CD86_CTLA4	CD86 - CTLA4	CD86	Cell-Cell Contact	PMID: 23954143
945	GC B Cell	CD8 Tregs	CD86	CTLA4	0.00850698	0	CD86_CTLA4	CD86 - CTLA4	CD86	Cell-Cell Contact	PMID: 23954143
946	ISG Mono	CD8 Tregs	CD86	CTLA4	0.0376207	0	CD86_CTLA4	CD86 - CTLA4	CD86	Cell-Cell Contact	PMID: 23954143
947	Memory B	CD8 Tregs	CD86	CTLA4	0.000192955	0.01	CD86_CTLA4	CD86 - CTLA4	CD86	Cell-Cell Contact	PMID: 23954143
948	Monocytes	CD8 Tregs	CD86	CTLA4	0.0252657	0	CD86_CTLA4	CD86 - CTLA4	CD86	Cell-Cell Contact	PMID: 23954143
949	NLRP3 Macro	CD8 Tregs	CD86	CTLA4	0.0241825	0	CD86_CTLA4	CD86 - CTLA4	CD86	Cell-Cell Contact	PMID: 23954143
950	Progenitors	CD8 Tregs	CD86	CTLA4	0.00696675	0	CD86_CTLA4	CD86 - CTLA4	CD86	Cell-Cell Contact	PMID: 23954143
951	RUNX3- DC2	CD8 Tregs	CD86	CTLA4	0.0355606	0	CD86_CTLA4	CD86 - CTLA4	CD86	Cell-Cell Contact	PMID: 23954143
952	RUNX3+ DC2	CD8 Tregs	CD86	CTLA4	0.0449225	0	CD86_CTLA4	CD86 - CTLA4	CD86	Cell-Cell Contact	PMID: 23954143
953	MAFB+ moDC	Exh CD8	CD86	CTLA4	0.0232186	0	CD86_CTLA4	CD86 - CTLA4	CD86	Cell-Cell Contact	PMID: 23954143
954	act Macro	Exh CD8	CD86	CTLA4	0.0333626	0	CD86_CTLA4	CD86 - CTLA4	CD86	Cell-Cell Contact	PMID: 23954143
955	actDC	Exh CD8	CD86	CTLA4	0.0222355	0	CD86_CTLA4	CD86 - CTLA4	CD86	Cell-Cell Contact	PMID: 23954143
956	C1Q Macro	Exh CD8	CD86	CTLA4	0.0228766	0	CD86_CTLA4	CD86 - CTLA4	CD86	Cell-Cell Contact	PMID: 23954143
957	cDC1	Exh CD8	CD86	CTLA4	0.0209997	0	CD86_CTLA4	CD86 - CTLA4	CD86	Cell-Cell Contact	PMID: 23954143
958	CXCL Macro	Exh CD8	CD86	CTLA4	0.0173823	0	CD86_CTLA4	CD86 - CTLA4	CD86	Cell-Cell Contact	PMID: 23954143
959	Cycling	Exh CD8	CD86	CTLA4	0.000301549	0	CD86_CTLA4	CD86 - CTLA4	CD86	Cell-Cell Contact	PMID: 23954143
960	DC5	Exh CD8	CD86	CTLA4	0.0220187	0	CD86_CTLA4	CD86 - CTLA4	CD86	Cell-Cell Contact	PMID: 23954143
961	FCRL4+ Memory B	Exh CD8	CD86	CTLA4	0.0111849	0	CD86_CTLA4	CD86 - CTLA4	CD86	Cell-Cell Contact	PMID: 23954143
962	GC B Cell	Exh CD8	CD86	CTLA4	0.00537254	0	CD86_CTLA4	CD86 - CTLA4	CD86	Cell-Cell Contact	PMID: 23954143
963	ISG Mono	Exh CD8	CD86	CTLA4	0.024019	0	CD86_CTLA4	CD86 - CTLA4	CD86	Cell-Cell Contact	PMID: 23954143
964	Memory B	Exh CD8	CD86	CTLA4	0.000121484	0	CD86_CTLA4	CD86 - CTLA4	CD86	Cell-Cell Contact	PMID: 23954143
965	Monocytes	Exh CD8	CD86	CTLA4	0.0160564	0	CD86_CTLA4	CD86 - CTLA4	CD86	Cell-Cell Contact	PMID: 23954143
966	NLRP3 Macro	Exh CD8	CD86	CTLA4	0.0153618	0	CD86_CTLA4	CD86 - CTLA4	CD86	Cell-Cell Contact	PMID: 23954143
967	Progenitors	Exh CD8	CD86	CTLA4	0.0043973	0	CD86_CTLA4	CD86 - CTLA4	CD86	Cell-Cell Contact	PMID: 23954143
968	RUNX3- DC2	Exh CD8	CD86	CTLA4	0.0226862	0	CD86_CTLA4	CD86 - CTLA4	CD86	Cell-Cell Contact	PMID: 23954143
969	RUNX3+ DC2	Exh CD8	CD86	CTLA4	0.0287598	0	CD86_CTLA4	CD86 - CTLA4	CD86	Cell-Cell Contact	PMID: 23954143
970	MAFB+ moDC	TFH	CD86	CTLA4	0.00400617	0	CD86_CTLA4	CD86 - CTLA4	CD86	Cell-Cell Contact	PMID: 23954143
971	act Macro	TFH	CD86	CTLA4	0.00580632	0	CD86_CTLA4	CD86 - CTLA4	CD86	Cell-Cell Contact	PMID: 23954143
972	actDC	TFH	CD86	CTLA4	0.00383335	0	CD86_CTLA4	CD86 - CTLA4	CD86	Cell-Cell Contact	PMID: 23954143
973	C1Q Macro	TFH	CD86	CTLA4	0.00394601	0	CD86_CTLA4	CD86 - CTLA4	CD86	Cell-Cell Contact	PMID: 23954143
974	cDC1	TFH	CD86	CTLA4	0.00361652	0	CD86_CTLA4	CD86 - CTLA4	CD86	Cell-Cell Contact	PMID: 23954143
975	CXCL Macro	TFH	CD86	CTLA4	0.00298441	0	CD86_CTLA4	CD86 - CTLA4	CD86	Cell-Cell Contact	PMID: 23954143
976	Cycling	TFH	CD86	CTLA4	5.10388e-05	0	CD86_CTLA4	CD86 - CTLA4	CD86	Cell-Cell Contact	PMID: 23954143
977	DC5	TFH	CD86	CTLA4	0.00379528	0	CD86_CTLA4	CD86 - CTLA4	CD86	Cell-Cell Contact	PMID: 23954143
978	FCRL4+ Memory B	TFH	CD86	CTLA4	0.00191038	0	CD86_CTLA4	CD86 - CTLA4	CD86	Cell-Cell Contact	PMID: 23954143
979	GC B Cell	TFH	CD86	CTLA4	0.000913181	0	CD86_CTLA4	CD86 - CTLA4	CD86	Cell-Cell Contact	PMID: 23954143
980	ISG Mono	TFH	CD86	CTLA4	0.00414709	0	CD86_CTLA4	CD86 - CTLA4	CD86	Cell-Cell Contact	PMID: 23954143
981	Memory B	TFH	CD86	CTLA4	2.05588e-05	0	CD86_CTLA4	CD86 - CTLA4	CD86	Cell-Cell Contact	PMID: 23954143
982	Monocytes	TFH	CD86	CTLA4	0.00275369	0	CD86_CTLA4	CD86 - CTLA4	CD86	Cell-Cell Contact	PMID: 23954143
983	NLRP3 Macro	TFH	CD86	CTLA4	0.00263303	0	CD86_CTLA4	CD86 - CTLA4	CD86	Cell-Cell Contact	PMID: 23954143
984	Progenitors	TFH	CD86	CTLA4	0.000746809	0	CD86_CTLA4	CD86 - CTLA4	CD86	Cell-Cell Contact	PMID: 23954143
985	RUNX3- DC2	TFH	CD86	CTLA4	0.00391254	0	CD86_CTLA4	CD86 - CTLA4	CD86	Cell-Cell Contact	PMID: 23954143
986	RUNX3+ DC2	TFH	CD86	CTLA4	0.00498566	0	CD86_CTLA4	CD86 - CTLA4	CD86	Cell-Cell Contact	PMID: 23954143
987	MAFB+ moDC	CD4 Treg	CLEC2B	KLRB1	0.0284453	0	CLEC2B_KLRB1	CLEC2B - KLRB1	CLEC	Cell-Cell Contact	PMID: 24223577
988	act Macro	CD4 Treg	CLEC2B	KLRB1	0.0346874	0	CLEC2B_KLRB1	CLEC2B - KLRB1	CLEC	Cell-Cell Contact	PMID: 24223577
989	C1Q Macro	CD4 Treg	CLEC2B	KLRB1	0.058162	0	CLEC2B_KLRB1	CLEC2B - KLRB1	CLEC	Cell-Cell Contact	PMID: 24223577
990	CD4 Treg	CD4 Treg	CLEC2B	KLRB1	0.022535	0	CLEC2B_KLRB1	CLEC2B - KLRB1	CLEC	Cell-Cell Contact	PMID: 24223577
991	CD8 Tregs	CD4 Treg	CLEC2B	KLRB1	0.0507464	0	CLEC2B_KLRB1	CLEC2B - KLRB1	CLEC	Cell-Cell Contact	PMID: 24223577
992	cDC1	CD4 Treg	CLEC2B	KLRB1	0.0939982	0	CLEC2B_KLRB1	CLEC2B - KLRB1	CLEC	Cell-Cell Contact	PMID: 24223577
993	CXCL Macro	CD4 Treg	CLEC2B	KLRB1	0.0428124	0	CLEC2B_KLRB1	CLEC2B - KLRB1	CLEC	Cell-Cell Contact	PMID: 24223577
994	Cycling CD8	CD4 Treg	CLEC2B	KLRB1	0.00879583	0	CLEC2B_KLRB1	CLEC2B - KLRB1	CLEC	Cell-Cell Contact	PMID: 24223577
995	DC5	CD4 Treg	CLEC2B	KLRB1	0.0480506	0	CLEC2B_KLRB1	CLEC2B - KLRB1	CLEC	Cell-Cell Contact	PMID: 24223577
996	EM CD8s	CD4 Treg	CLEC2B	KLRB1	0.0800789	0	CLEC2B_KLRB1	CLEC2B - KLRB1	CLEC	Cell-Cell Contact	PMID: 24223577
997	Exh CD8	CD4 Treg	CLEC2B	KLRB1	0.0131302	0	CLEC2B_KLRB1	CLEC2B - KLRB1	CLEC	Cell-Cell Contact	PMID: 24223577
998	IFN-act CD8	CD4 Treg	CLEC2B	KLRB1	0.0492062	0	CLEC2B_KLRB1	CLEC2B - KLRB1	CLEC	Cell-Cell Contact	PMID: 24223577
999	ISG Mono	CD4 Treg	CLEC2B	KLRB1	0.0821383	0	CLEC2B_KLRB1	CLEC2B - KLRB1	CLEC	Cell-Cell Contact	PMID: 24223577
1000	Monocytes	CD4 Treg	CLEC2B	KLRB1	0.07497	0	CLEC2B_KLRB1	CLEC2B - KLRB1	CLEC	Cell-Cell Contact	PMID: 24223577
1001	Naive B	CD4 Treg	CLEC2B	KLRB1	0.000643484	0	CLEC2B_KLRB1	CLEC2B - KLRB1	CLEC	Cell-Cell Contact	PMID: 24223577
1002	Naive CD4	CD4 Treg	CLEC2B	KLRB1	0.0174017	0	CLEC2B_KLRB1	CLEC2B - KLRB1	CLEC	Cell-Cell Contact	PMID: 24223577
1003	Naive CD8	CD4 Treg	CLEC2B	KLRB1	0.0302632	0	CLEC2B_KLRB1	CLEC2B - KLRB1	CLEC	Cell-Cell Contact	PMID: 24223577
1004	NK	CD4 Treg	CLEC2B	KLRB1	0.0604922	0	CLEC2B_KLRB1	CLEC2B - KLRB1	CLEC	Cell-Cell Contact	PMID: 24223577
1005	NLRP3 Macro	CD4 Treg	CLEC2B	KLRB1	0.0426502	0	CLEC2B_KLRB1	CLEC2B - KLRB1	CLEC	Cell-Cell Contact	PMID: 24223577
1006	pDC	CD4 Treg	CLEC2B	KLRB1	0.0147444	0	CLEC2B_KLRB1	CLEC2B - KLRB1	CLEC	Cell-Cell Contact	PMID: 24223577
1007	Progenitors	CD4 Treg	CLEC2B	KLRB1	0.025542	0	CLEC2B_KLRB1	CLEC2B - KLRB1	CLEC	Cell-Cell Contact	PMID: 24223577
1008	RUNX3- DC2	CD4 Treg	CLEC2B	KLRB1	0.0709833	0	CLEC2B_KLRB1	CLEC2B - KLRB1	CLEC	Cell-Cell Contact	PMID: 24223577
1009	RUNX3+ DC2	CD4 Treg	CLEC2B	KLRB1	0.057556	0	CLEC2B_KLRB1	CLEC2B - KLRB1	CLEC	Cell-Cell Contact	PMID: 24223577
1010	TFH	CD4 Treg	CLEC2B	KLRB1	0.0114993	0	CLEC2B_KLRB1	CLEC2B - KLRB1	CLEC	Cell-Cell Contact	PMID: 24223577
1011	Transi CD4	CD4 Treg	CLEC2B	KLRB1	0.0102642	0	CLEC2B_KLRB1	CLEC2B - KLRB1	CLEC	Cell-Cell Contact	PMID: 24223577
1012	TRM CD8s	CD4 Treg	CLEC2B	KLRB1	0.0373552	0	CLEC2B_KLRB1	CLEC2B - KLRB1	CLEC	Cell-Cell Contact	PMID: 24223577
1013	MAFB+ moDC	CD8 Tregs	CLEC2B	KLRB1	0.0218713	0.02	CLEC2B_KLRB1	CLEC2B - KLRB1	CLEC	Cell-Cell Contact	PMID: 24223577
1014	act Macro	CD8 Tregs	CLEC2B	KLRB1	0.0267106	0	CLEC2B_KLRB1	CLEC2B - KLRB1	CLEC	Cell-Cell Contact	PMID: 24223577
1015	C1Q Macro	CD8 Tregs	CLEC2B	KLRB1	0.0450386	0	CLEC2B_KLRB1	CLEC2B - KLRB1	CLEC	Cell-Cell Contact	PMID: 24223577
1016	CD4 Treg	CD8 Tregs	CLEC2B	KLRB1	0.0173026	0	CLEC2B_KLRB1	CLEC2B - KLRB1	CLEC	Cell-Cell Contact	PMID: 24223577
1017	CD8 Tregs	CD8 Tregs	CLEC2B	KLRB1	0.0392266	0	CLEC2B_KLRB1	CLEC2B - KLRB1	CLEC	Cell-Cell Contact	PMID: 24223577
1018	cDC1	CD8 Tregs	CLEC2B	KLRB1	0.0734193	0	CLEC2B_KLRB1	CLEC2B - KLRB1	CLEC	Cell-Cell Contact	PMID: 24223577
1019	CXCL Macro	CD8 Tregs	CLEC2B	KLRB1	0.033031	0	CLEC2B_KLRB1	CLEC2B - KLRB1	CLEC	Cell-Cell Contact	PMID: 24223577
1020	DC5	CD8 Tregs	CLEC2B	KLRB1	0.0371188	0	CLEC2B_KLRB1	CLEC2B - KLRB1	CLEC	Cell-Cell Contact	PMID: 24223577
1021	EM CD8s	CD8 Tregs	CLEC2B	KLRB1	0.0623377	0	CLEC2B_KLRB1	CLEC2B - KLRB1	CLEC	Cell-Cell Contact	PMID: 24223577
1022	Exh CD8	CD8 Tregs	CLEC2B	KLRB1	0.010059	0	CLEC2B_KLRB1	CLEC2B - KLRB1	CLEC	Cell-Cell Contact	PMID: 24223577
1023	IFN-act CD8	CD8 Tregs	CLEC2B	KLRB1	0.038022	0	CLEC2B_KLRB1	CLEC2B - KLRB1	CLEC	Cell-Cell Contact	PMID: 24223577
1024	ISG Mono	CD8 Tregs	CLEC2B	KLRB1	0.0639725	0	CLEC2B_KLRB1	CLEC2B - KLRB1	CLEC	Cell-Cell Contact	PMID: 24223577
1025	Monocytes	CD8 Tregs	CLEC2B	KLRB1	0.0582889	0	CLEC2B_KLRB1	CLEC2B - KLRB1	CLEC	Cell-Cell Contact	PMID: 24223577
1026	Naive CD4	CD8 Tregs	CLEC2B	KLRB1	0.013345	0	CLEC2B_KLRB1	CLEC2B - KLRB1	CLEC	Cell-Cell Contact	PMID: 24223577
1027	Naive CD8	CD8 Tregs	CLEC2B	KLRB1	0.0232792	0	CLEC2B_KLRB1	CLEC2B - KLRB1	CLEC	Cell-Cell Contact	PMID: 24223577
1028	NK	CD8 Tregs	CLEC2B	KLRB1	0.0468692	0	CLEC2B_KLRB1	CLEC2B - KLRB1	CLEC	Cell-Cell Contact	PMID: 24223577
1029	NLRP3 Macro	CD8 Tregs	CLEC2B	KLRB1	0.0329046	0	CLEC2B_KLRB1	CLEC2B - KLRB1	CLEC	Cell-Cell Contact	PMID: 24223577
1030	pDC	CD8 Tregs	CLEC2B	KLRB1	0.0113	0.02	CLEC2B_KLRB1	CLEC2B - KLRB1	CLEC	Cell-Cell Contact	PMID: 24223577
1031	Progenitors	CD8 Tregs	CLEC2B	KLRB1	0.0196254	0	CLEC2B_KLRB1	CLEC2B - KLRB1	CLEC	Cell-Cell Contact	PMID: 24223577
1032	RUNX3- DC2	CD8 Tregs	CLEC2B	KLRB1	0.0551364	0	CLEC2B_KLRB1	CLEC2B - KLRB1	CLEC	Cell-Cell Contact	PMID: 24223577
1033	RUNX3+ DC2	CD8 Tregs	CLEC2B	KLRB1	0.0445629	0	CLEC2B_KLRB1	CLEC2B - KLRB1	CLEC	Cell-Cell Contact	PMID: 24223577
1034	TFH	CD8 Tregs	CLEC2B	KLRB1	0.00880623	0	CLEC2B_KLRB1	CLEC2B - KLRB1	CLEC	Cell-Cell Contact	PMID: 24223577
1035	Transi CD4	CD8 Tregs	CLEC2B	KLRB1	0.00785807	0	CLEC2B_KLRB1	CLEC2B - KLRB1	CLEC	Cell-Cell Contact	PMID: 24223577
1036	TRM CD8s	CD8 Tregs	CLEC2B	KLRB1	0.0287831	0	CLEC2B_KLRB1	CLEC2B - KLRB1	CLEC	Cell-Cell Contact	PMID: 24223577
1037	MAFB+ moDC	CM CD4 T	CLEC2B	KLRB1	9.52997e-05	0	CLEC2B_KLRB1	CLEC2B - KLRB1	CLEC	Cell-Cell Contact	PMID: 24223577
1038	act Macro	CM CD4 T	CLEC2B	KLRB1	0.000116962	0	CLEC2B_KLRB1	CLEC2B - KLRB1	CLEC	Cell-Cell Contact	PMID: 24223577
1039	C1Q Macro	CM CD4 T	CLEC2B	KLRB1	0.000200986	0	CLEC2B_KLRB1	CLEC2B - KLRB1	CLEC	Cell-Cell Contact	PMID: 24223577
1040	CD4 Treg	CM CD4 T	CLEC2B	KLRB1	7.50436e-05	0	CLEC2B_KLRB1	CLEC2B - KLRB1	CLEC	Cell-Cell Contact	PMID: 24223577
1041	CD8 Tregs	CM CD4 T	CLEC2B	KLRB1	0.000173995	0	CLEC2B_KLRB1	CLEC2B - KLRB1	CLEC	Cell-Cell Contact	PMID: 24223577
1042	cDC1	CM CD4 T	CLEC2B	KLRB1	0.000337625	0	CLEC2B_KLRB1	CLEC2B - KLRB1	CLEC	Cell-Cell Contact	PMID: 24223577
1043	CXCL Macro	CM CD4 T	CLEC2B	KLRB1	0.000145579	0	CLEC2B_KLRB1	CLEC2B - KLRB1	CLEC	Cell-Cell Contact	PMID: 24223577
1044	Cycling CD8	CM CD4 T	CLEC2B	KLRB1	2.88863e-05	0	CLEC2B_KLRB1	CLEC2B - KLRB1	CLEC	Cell-Cell Contact	PMID: 24223577
1045	DC5	CM CD4 T	CLEC2B	KLRB1	0.000164287	0	CLEC2B_KLRB1	CLEC2B - KLRB1	CLEC	Cell-Cell Contact	PMID: 24223577
1046	EM CD8s	CM CD4 T	CLEC2B	KLRB1	0.000283292	0	CLEC2B_KLRB1	CLEC2B - KLRB1	CLEC	Cell-Cell Contact	PMID: 24223577
1047	Exh CD8	CM CD4 T	CLEC2B	KLRB1	4.33093e-05	0	CLEC2B_KLRB1	CLEC2B - KLRB1	CLEC	Cell-Cell Contact	PMID: 24223577
1048	IFN-act CD8	CM CD4 T	CLEC2B	KLRB1	0.000168442	0	CLEC2B_KLRB1	CLEC2B - KLRB1	CLEC	Cell-Cell Contact	PMID: 24223577
1049	ISG Mono	CM CD4 T	CLEC2B	KLRB1	0.000291227	0	CLEC2B_KLRB1	CLEC2B - KLRB1	CLEC	Cell-Cell Contact	PMID: 24223577
1050	Monocytes	CM CD4 T	CLEC2B	KLRB1	0.000263759	0	CLEC2B_KLRB1	CLEC2B - KLRB1	CLEC	Cell-Cell Contact	PMID: 24223577
1051	Naive B	CM CD4 T	CLEC2B	KLRB1	2.09608e-06	0	CLEC2B_KLRB1	CLEC2B - KLRB1	CLEC	Cell-Cell Contact	PMID: 24223577
1052	Naive CD4	CM CD4 T	CLEC2B	KLRB1	5.76475e-05	0	CLEC2B_KLRB1	CLEC2B - KLRB1	CLEC	Cell-Cell Contact	PMID: 24223577
1053	Naive CD8	CM CD4 T	CLEC2B	KLRB1	0.00010158	0	CLEC2B_KLRB1	CLEC2B - KLRB1	CLEC	Cell-Cell Contact	PMID: 24223577
1054	NK	CM CD4 T	CLEC2B	KLRB1	0.000209555	0	CLEC2B_KLRB1	CLEC2B - KLRB1	CLEC	Cell-Cell Contact	PMID: 24223577
1055	NLRP3 Macro	CM CD4 T	CLEC2B	KLRB1	0.000145003	0	CLEC2B_KLRB1	CLEC2B - KLRB1	CLEC	Cell-Cell Contact	PMID: 24223577
1056	pDC	CM CD4 T	CLEC2B	KLRB1	4.87134e-05	0	CLEC2B_KLRB1	CLEC2B - KLRB1	CLEC	Cell-Cell Contact	PMID: 24223577
1057	Progenitors	CM CD4 T	CLEC2B	KLRB1	8.53187e-05	0	CLEC2B_KLRB1	CLEC2B - KLRB1	CLEC	Cell-Cell Contact	PMID: 24223577
1058	RUNX3- DC2	CM CD4 T	CLEC2B	KLRB1	0.000248665	0	CLEC2B_KLRB1	CLEC2B - KLRB1	CLEC	Cell-Cell Contact	PMID: 24223577
1059	RUNX3+ DC2	CM CD4 T	CLEC2B	KLRB1	0.000198765	0	CLEC2B_KLRB1	CLEC2B - KLRB1	CLEC	Cell-Cell Contact	PMID: 24223577
1060	TFH	CM CD4 T	CLEC2B	KLRB1	3.78677e-05	0	CLEC2B_KLRB1	CLEC2B - KLRB1	CLEC	Cell-Cell Contact	PMID: 24223577
1061	Transi CD4	CM CD4 T	CLEC2B	KLRB1	3.37584e-05	0	CLEC2B_KLRB1	CLEC2B - KLRB1	CLEC	Cell-Cell Contact	PMID: 24223577
1062	TRM CD8s	CM CD4 T	CLEC2B	KLRB1	0.000126305	0	CLEC2B_KLRB1	CLEC2B - KLRB1	CLEC	Cell-Cell Contact	PMID: 24223577
1063	MAFB+ moDC	Cycling CD8	CLEC2B	KLRB1	0.00587602	0.01	CLEC2B_KLRB1	CLEC2B - KLRB1	CLEC	Cell-Cell Contact	PMID: 24223577
1064	act Macro	Cycling CD8	CLEC2B	KLRB1	0.0072022	0	CLEC2B_KLRB1	CLEC2B - KLRB1	CLEC	Cell-Cell Contact	PMID: 24223577
1065	C1Q Macro	Cycling CD8	CLEC2B	KLRB1	0.0123135	0	CLEC2B_KLRB1	CLEC2B - KLRB1	CLEC	Cell-Cell Contact	PMID: 24223577
1066	CD4 Treg	Cycling CD8	CLEC2B	KLRB1	0.00463275	0	CLEC2B_KLRB1	CLEC2B - KLRB1	CLEC	Cell-Cell Contact	PMID: 24223577
1067	CD8 Tregs	Cycling CD8	CLEC2B	KLRB1	0.0106773	0.01	CLEC2B_KLRB1	CLEC2B - KLRB1	CLEC	Cell-Cell Contact	PMID: 24223577
1068	cDC1	Cycling CD8	CLEC2B	KLRB1	0.0205158	0	CLEC2B_KLRB1	CLEC2B - KLRB1	CLEC	Cell-Cell Contact	PMID: 24223577
1069	CXCL Macro	Cycling CD8	CLEC2B	KLRB1	0.00894888	0.03	CLEC2B_KLRB1	CLEC2B - KLRB1	CLEC	Cell-Cell Contact	PMID: 24223577
1070	DC5	Cycling CD8	CLEC2B	KLRB1	0.0100874	0.01	CLEC2B_KLRB1	CLEC2B - KLRB1	CLEC	Cell-Cell Contact	PMID: 24223577
1071	EM CD8s	Cycling CD8	CLEC2B	KLRB1	0.0172704	0	CLEC2B_KLRB1	CLEC2B - KLRB1	CLEC	Cell-Cell Contact	PMID: 24223577
1072	Exh CD8	Cycling CD8	CLEC2B	KLRB1	0.00267883	0.03	CLEC2B_KLRB1	CLEC2B - KLRB1	CLEC	Cell-Cell Contact	PMID: 24223577
1073	IFN-act CD8	Cycling CD8	CLEC2B	KLRB1	0.01034	0	CLEC2B_KLRB1	CLEC2B - KLRB1	CLEC	Cell-Cell Contact	PMID: 24223577
1074	ISG Mono	Cycling CD8	CLEC2B	KLRB1	0.0177457	0	CLEC2B_KLRB1	CLEC2B - KLRB1	CLEC	Cell-Cell Contact	PMID: 24223577
1075	Monocytes	Cycling CD8	CLEC2B	KLRB1	0.0160984	0	CLEC2B_KLRB1	CLEC2B - KLRB1	CLEC	Cell-Cell Contact	PMID: 24223577
1076	Naive CD4	Cycling CD8	CLEC2B	KLRB1	0.00356258	0.02	CLEC2B_KLRB1	CLEC2B - KLRB1	CLEC	Cell-Cell Contact	PMID: 24223577
1077	Naive CD8	Cycling CD8	CLEC2B	KLRB1	0.00626085	0.01	CLEC2B_KLRB1	CLEC2B - KLRB1	CLEC	Cell-Cell Contact	PMID: 24223577
1078	NK	Cycling CD8	CLEC2B	KLRB1	0.0128319	0	CLEC2B_KLRB1	CLEC2B - KLRB1	CLEC	Cell-Cell Contact	PMID: 24223577
1079	NLRP3 Macro	Cycling CD8	CLEC2B	KLRB1	0.00891378	0	CLEC2B_KLRB1	CLEC2B - KLRB1	CLEC	Cell-Cell Contact	PMID: 24223577
1080	Progenitors	Cycling CD8	CLEC2B	KLRB1	0.00526379	0.01	CLEC2B_KLRB1	CLEC2B - KLRB1	CLEC	Cell-Cell Contact	PMID: 24223577
1081	RUNX3- DC2	Cycling CD8	CLEC2B	KLRB1	0.0151909	0	CLEC2B_KLRB1	CLEC2B - KLRB1	CLEC	Cell-Cell Contact	PMID: 24223577
1082	RUNX3+ DC2	Cycling CD8	CLEC2B	KLRB1	0.012179	0	CLEC2B_KLRB1	CLEC2B - KLRB1	CLEC	Cell-Cell Contact	PMID: 24223577
1083	TFH	Cycling CD8	CLEC2B	KLRB1	0.00234302	0.01	CLEC2B_KLRB1	CLEC2B - KLRB1	CLEC	Cell-Cell Contact	PMID: 24223577
1084	Transi CD4	Cycling CD8	CLEC2B	KLRB1	0.00208928	0.02	CLEC2B_KLRB1	CLEC2B - KLRB1	CLEC	Cell-Cell Contact	PMID: 24223577
1085	TRM CD8s	Cycling CD8	CLEC2B	KLRB1	0.00777313	0.01	CLEC2B_KLRB1	CLEC2B - KLRB1	CLEC	Cell-Cell Contact	PMID: 24223577
1086	MAFB+ moDC	Exh CD8	CLEC2B	KLRB1	0.0049742	0.01	CLEC2B_KLRB1	CLEC2B - KLRB1	CLEC	Cell-Cell Contact	PMID: 24223577
1087	act Macro	Exh CD8	CLEC2B	KLRB1	0.0060981	0	CLEC2B_KLRB1	CLEC2B - KLRB1	CLEC	Cell-Cell Contact	PMID: 24223577
1088	C1Q Macro	Exh CD8	CLEC2B	KLRB1	0.0104341	0	CLEC2B_KLRB1	CLEC2B - KLRB1	CLEC	Cell-Cell Contact	PMID: 24223577
1089	CD4 Treg	Exh CD8	CLEC2B	KLRB1	0.00392099	0	CLEC2B_KLRB1	CLEC2B - KLRB1	CLEC	Cell-Cell Contact	PMID: 24223577
1090	CD8 Tregs	Exh CD8	CLEC2B	KLRB1	0.0090453	0	CLEC2B_KLRB1	CLEC2B - KLRB1	CLEC	Cell-Cell Contact	PMID: 24223577
1091	cDC1	Exh CD8	CLEC2B	KLRB1	0.0174065	0	CLEC2B_KLRB1	CLEC2B - KLRB1	CLEC	Cell-Cell Contact	PMID: 24223577
1092	CXCL Macro	Exh CD8	CLEC2B	KLRB1	0.00757906	0	CLEC2B_KLRB1	CLEC2B - KLRB1	CLEC	Cell-Cell Contact	PMID: 24223577
1093	DC5	Exh CD8	CLEC2B	KLRB1	0.00854484	0	CLEC2B_KLRB1	CLEC2B - KLRB1	CLEC	Cell-Cell Contact	PMID: 24223577
1094	EM CD8s	Exh CD8	CLEC2B	KLRB1	0.0146456	0	CLEC2B_KLRB1	CLEC2B - KLRB1	CLEC	Cell-Cell Contact	PMID: 24223577
1095	Exh CD8	Exh CD8	CLEC2B	KLRB1	0.00226658	0.01	CLEC2B_KLRB1	CLEC2B - KLRB1	CLEC	Cell-Cell Contact	PMID: 24223577
1096	IFN-act CD8	Exh CD8	CLEC2B	KLRB1	0.00875909	0	CLEC2B_KLRB1	CLEC2B - KLRB1	CLEC	Cell-Cell Contact	PMID: 24223577
1097	ISG Mono	Exh CD8	CLEC2B	KLRB1	0.0150497	0	CLEC2B_KLRB1	CLEC2B - KLRB1	CLEC	Cell-Cell Contact	PMID: 24223577
1098	Monocytes	Exh CD8	CLEC2B	KLRB1	0.0136493	0	CLEC2B_KLRB1	CLEC2B - KLRB1	CLEC	Cell-Cell Contact	PMID: 24223577
1099	Naive CD4	Exh CD8	CLEC2B	KLRB1	0.00301474	0.01	CLEC2B_KLRB1	CLEC2B - KLRB1	CLEC	Cell-Cell Contact	PMID: 24223577
1100	Naive CD8	Exh CD8	CLEC2B	KLRB1	0.00530029	0	CLEC2B_KLRB1	CLEC2B - KLRB1	CLEC	Cell-Cell Contact	PMID: 24223577
1101	NK	Exh CD8	CLEC2B	KLRB1	0.0108742	0	CLEC2B_KLRB1	CLEC2B - KLRB1	CLEC	Cell-Cell Contact	PMID: 24223577
1102	NLRP3 Macro	Exh CD8	CLEC2B	KLRB1	0.00754928	0	CLEC2B_KLRB1	CLEC2B - KLRB1	CLEC	Cell-Cell Contact	PMID: 24223577
1103	pDC	Exh CD8	CLEC2B	KLRB1	0.00254869	0	CLEC2B_KLRB1	CLEC2B - KLRB1	CLEC	Cell-Cell Contact	PMID: 24223577
1104	Progenitors	Exh CD8	CLEC2B	KLRB1	0.00445552	0	CLEC2B_KLRB1	CLEC2B - KLRB1	CLEC	Cell-Cell Contact	PMID: 24223577
1105	RUNX3- DC2	Exh CD8	CLEC2B	KLRB1	0.012878	0	CLEC2B_KLRB1	CLEC2B - KLRB1	CLEC	Cell-Cell Contact	PMID: 24223577
1106	RUNX3+ DC2	Exh CD8	CLEC2B	KLRB1	0.0103199	0	CLEC2B_KLRB1	CLEC2B - KLRB1	CLEC	Cell-Cell Contact	PMID: 24223577
1107	TFH	Exh CD8	CLEC2B	KLRB1	0.00198235	0.01	CLEC2B_KLRB1	CLEC2B - KLRB1	CLEC	Cell-Cell Contact	PMID: 24223577
1108	Transi CD4	Exh CD8	CLEC2B	KLRB1	0.0017676	0.01	CLEC2B_KLRB1	CLEC2B - KLRB1	CLEC	Cell-Cell Contact	PMID: 24223577
1109	TRM CD8s	Exh CD8	CLEC2B	KLRB1	0.00658209	0	CLEC2B_KLRB1	CLEC2B - KLRB1	CLEC	Cell-Cell Contact	PMID: 24223577
1110	MAFB+ moDC	Naive CD4	CLEC2B	KLRB1	0.0278387	0	CLEC2B_KLRB1	CLEC2B - KLRB1	CLEC	Cell-Cell Contact	PMID: 24223577
1111	act Macro	Naive CD4	CLEC2B	KLRB1	0.0339524	0	CLEC2B_KLRB1	CLEC2B - KLRB1	CLEC	Cell-Cell Contact	PMID: 24223577
1112	C1Q Macro	Naive CD4	CLEC2B	KLRB1	0.0569588	0	CLEC2B_KLRB1	CLEC2B - KLRB1	CLEC	Cell-Cell Contact	PMID: 24223577
1113	CD4 Treg	Naive CD4	CLEC2B	KLRB1	0.0220516	0	CLEC2B_KLRB1	CLEC2B - KLRB1	CLEC	Cell-Cell Contact	PMID: 24223577
1114	CD8 Tregs	Naive CD4	CLEC2B	KLRB1	0.0496885	0	CLEC2B_KLRB1	CLEC2B - KLRB1	CLEC	Cell-Cell Contact	PMID: 24223577
1115	cDC1	Naive CD4	CLEC2B	KLRB1	0.0921262	0	CLEC2B_KLRB1	CLEC2B - KLRB1	CLEC	Cell-Cell Contact	PMID: 24223577
1116	CXCL Macro	Naive CD4	CLEC2B	KLRB1	0.0419127	0	CLEC2B_KLRB1	CLEC2B - KLRB1	CLEC	Cell-Cell Contact	PMID: 24223577
1117	Cycling CD8	Naive CD4	CLEC2B	KLRB1	0.00860454	0	CLEC2B_KLRB1	CLEC2B - KLRB1	CLEC	Cell-Cell Contact	PMID: 24223577
1118	DC5	Naive CD4	CLEC2B	KLRB1	0.0470461	0	CLEC2B_KLRB1	CLEC2B - KLRB1	CLEC	Cell-Cell Contact	PMID: 24223577
1119	EM CD8s	Naive CD4	CLEC2B	KLRB1	0.0784601	0	CLEC2B_KLRB1	CLEC2B - KLRB1	CLEC	Cell-Cell Contact	PMID: 24223577
1120	Exh CD8	Naive CD4	CLEC2B	KLRB1	0.0128458	0	CLEC2B_KLRB1	CLEC2B - KLRB1	CLEC	Cell-Cell Contact	PMID: 24223577
1121	IFN-act CD8	Naive CD4	CLEC2B	KLRB1	0.0481788	0	CLEC2B_KLRB1	CLEC2B - KLRB1	CLEC	Cell-Cell Contact	PMID: 24223577
1122	ISG Mono	Naive CD4	CLEC2B	KLRB1	0.0804815	0	CLEC2B_KLRB1	CLEC2B - KLRB1	CLEC	Cell-Cell Contact	PMID: 24223577
1123	Monocytes	Naive CD4	CLEC2B	KLRB1	0.0734462	0	CLEC2B_KLRB1	CLEC2B - KLRB1	CLEC	Cell-Cell Contact	PMID: 24223577
1124	Naive B	Naive CD4	CLEC2B	KLRB1	0.000629378	0	CLEC2B_KLRB1	CLEC2B - KLRB1	CLEC	Cell-Cell Contact	PMID: 24223577
1125	Naive CD4	Naive CD4	CLEC2B	KLRB1	0.0170265	0	CLEC2B_KLRB1	CLEC2B - KLRB1	CLEC	Cell-Cell Contact	PMID: 24223577
1126	Naive CD8	Naive CD4	CLEC2B	KLRB1	0.029619	0	CLEC2B_KLRB1	CLEC2B - KLRB1	CLEC	Cell-Cell Contact	PMID: 24223577
1127	NK	Naive CD4	CLEC2B	KLRB1	0.0592438	0	CLEC2B_KLRB1	CLEC2B - KLRB1	CLEC	Cell-Cell Contact	PMID: 24223577
1128	NLRP3 Macro	Naive CD4	CLEC2B	KLRB1	0.0417537	0	CLEC2B_KLRB1	CLEC2B - KLRB1	CLEC	Cell-Cell Contact	PMID: 24223577
1129	pDC	Naive CD4	CLEC2B	KLRB1	0.0144257	0	CLEC2B_KLRB1	CLEC2B - KLRB1	CLEC	Cell-Cell Contact	PMID: 24223577
1130	Progenitors	Naive CD4	CLEC2B	KLRB1	0.0249957	0	CLEC2B_KLRB1	CLEC2B - KLRB1	CLEC	Cell-Cell Contact	PMID: 24223577
1131	RUNX3- DC2	Naive CD4	CLEC2B	KLRB1	0.0695345	0	CLEC2B_KLRB1	CLEC2B - KLRB1	CLEC	Cell-Cell Contact	PMID: 24223577
1132	RUNX3+ DC2	Naive CD4	CLEC2B	KLRB1	0.0563646	0	CLEC2B_KLRB1	CLEC2B - KLRB1	CLEC	Cell-Cell Contact	PMID: 24223577
1133	TFH	Naive CD4	CLEC2B	KLRB1	0.0112499	0	CLEC2B_KLRB1	CLEC2B - KLRB1	CLEC	Cell-Cell Contact	PMID: 24223577
1134	Transi CD4	Naive CD4	CLEC2B	KLRB1	0.0100413	0	CLEC2B_KLRB1	CLEC2B - KLRB1	CLEC	Cell-Cell Contact	PMID: 24223577
1135	TRM CD8s	Naive CD4	CLEC2B	KLRB1	0.0365658	0	CLEC2B_KLRB1	CLEC2B - KLRB1	CLEC	Cell-Cell Contact	PMID: 24223577
1136	MAFB+ moDC	NK	CLEC2B	KLRB1	0.0191838	0	CLEC2B_KLRB1	CLEC2B - KLRB1	CLEC	Cell-Cell Contact	PMID: 24223577
1137	act Macro	NK	CLEC2B	KLRB1	0.0234426	0	CLEC2B_KLRB1	CLEC2B - KLRB1	CLEC	Cell-Cell Contact	PMID: 24223577
1138	C1Q Macro	NK	CLEC2B	KLRB1	0.0396196	0	CLEC2B_KLRB1	CLEC2B - KLRB1	CLEC	Cell-Cell Contact	PMID: 24223577
1139	CD4 Treg	NK	CLEC2B	KLRB1	0.0151678	0	CLEC2B_KLRB1	CLEC2B - KLRB1	CLEC	Cell-Cell Contact	PMID: 24223577
1140	CD8 Tregs	NK	CLEC2B	KLRB1	0.0344816	0	CLEC2B_KLRB1	CLEC2B - KLRB1	CLEC	Cell-Cell Contact	PMID: 24223577
1141	cDC1	NK	CLEC2B	KLRB1	0.0648174	0	CLEC2B_KLRB1	CLEC2B - KLRB1	CLEC	Cell-Cell Contact	PMID: 24223577
1142	CXCL Macro	NK	CLEC2B	KLRB1	0.0290129	0	CLEC2B_KLRB1	CLEC2B - KLRB1	CLEC	Cell-Cell Contact	PMID: 24223577
1143	Cycling CD8	NK	CLEC2B	KLRB1	0.0058932	0	CLEC2B_KLRB1	CLEC2B - KLRB1	CLEC	Cell-Cell Contact	PMID: 24223577
1144	DC5	NK	CLEC2B	KLRB1	0.0326202	0	CLEC2B_KLRB1	CLEC2B - KLRB1	CLEC	Cell-Cell Contact	PMID: 24223577
1145	EM CD8s	NK	CLEC2B	KLRB1	0.0549571	0	CLEC2B_KLRB1	CLEC2B - KLRB1	CLEC	Cell-Cell Contact	PMID: 24223577
1146	Exh CD8	NK	CLEC2B	KLRB1	0.00880991	0	CLEC2B_KLRB1	CLEC2B - KLRB1	CLEC	Cell-Cell Contact	PMID: 24223577
1147	IFN-act CD8	NK	CLEC2B	KLRB1	0.0334177	0	CLEC2B_KLRB1	CLEC2B - KLRB1	CLEC	Cell-Cell Contact	PMID: 24223577
1148	ISG Mono	NK	CLEC2B	KLRB1	0.05641	0	CLEC2B_KLRB1	CLEC2B - KLRB1	CLEC	Cell-Cell Contact	PMID: 24223577
1149	Monocytes	NK	CLEC2B	KLRB1	0.0513614	0	CLEC2B_KLRB1	CLEC2B - KLRB1	CLEC	Cell-Cell Contact	PMID: 24223577
1150	Naive B	NK	CLEC2B	KLRB1	0.000429967	0	CLEC2B_KLRB1	CLEC2B - KLRB1	CLEC	Cell-Cell Contact	PMID: 24223577
1151	Naive CD4	NK	CLEC2B	KLRB1	0.0116926	0	CLEC2B_KLRB1	CLEC2B - KLRB1	CLEC	Cell-Cell Contact	PMID: 24223577
1152	Naive CD8	NK	CLEC2B	KLRB1	0.0204223	0	CLEC2B_KLRB1	CLEC2B - KLRB1	CLEC	Cell-Cell Contact	PMID: 24223577
1153	NK	NK	CLEC2B	KLRB1	0.0412395	0	CLEC2B_KLRB1	CLEC2B - KLRB1	CLEC	Cell-Cell Contact	PMID: 24223577
1154	NLRP3 Macro	NK	CLEC2B	KLRB1	0.0289014	0	CLEC2B_KLRB1	CLEC2B - KLRB1	CLEC	Cell-Cell Contact	PMID: 24223577
1155	pDC	NK	CLEC2B	KLRB1	0.00989836	0	CLEC2B_KLRB1	CLEC2B - KLRB1	CLEC	Cell-Cell Contact	PMID: 24223577
1156	Progenitors	NK	CLEC2B	KLRB1	0.017209	0	CLEC2B_KLRB1	CLEC2B - KLRB1	CLEC	Cell-Cell Contact	PMID: 24223577
1157	RUNX3- DC2	NK	CLEC2B	KLRB1	0.0485642	0	CLEC2B_KLRB1	CLEC2B - KLRB1	CLEC	Cell-Cell Contact	PMID: 24223577
1158	RUNX3+ DC2	NK	CLEC2B	KLRB1	0.0391988	0	CLEC2B_KLRB1	CLEC2B - KLRB1	CLEC	Cell-Cell Contact	PMID: 24223577
1159	TFH	NK	CLEC2B	KLRB1	0.00771147	0	CLEC2B_KLRB1	CLEC2B - KLRB1	CLEC	Cell-Cell Contact	PMID: 24223577
1160	Transi CD4	NK	CLEC2B	KLRB1	0.00688037	0	CLEC2B_KLRB1	CLEC2B - KLRB1	CLEC	Cell-Cell Contact	PMID: 24223577
1161	TRM CD8s	NK	CLEC2B	KLRB1	0.0252682	0	CLEC2B_KLRB1	CLEC2B - KLRB1	CLEC	Cell-Cell Contact	PMID: 24223577
1162	MAFB+ moDC	TFH	CLEC2B	KLRB1	0.0187311	0	CLEC2B_KLRB1	CLEC2B - KLRB1	CLEC	Cell-Cell Contact	PMID: 24223577
1163	act Macro	TFH	CLEC2B	KLRB1	0.0228917	0	CLEC2B_KLRB1	CLEC2B - KLRB1	CLEC	Cell-Cell Contact	PMID: 24223577
1164	C1Q Macro	TFH	CLEC2B	KLRB1	0.0387036	0	CLEC2B_KLRB1	CLEC2B - KLRB1	CLEC	Cell-Cell Contact	PMID: 24223577
1165	CD4 Treg	TFH	CLEC2B	KLRB1	0.0148084	0	CLEC2B_KLRB1	CLEC2B - KLRB1	CLEC	Cell-Cell Contact	PMID: 24223577
1166	CD8 Tregs	TFH	CLEC2B	KLRB1	0.0336802	0	CLEC2B_KLRB1	CLEC2B - KLRB1	CLEC	Cell-Cell Contact	PMID: 24223577
1167	cDC1	TFH	CLEC2B	KLRB1	0.0633572	0	CLEC2B_KLRB1	CLEC2B - KLRB1	CLEC	Cell-Cell Contact	PMID: 24223577
1168	CXCL Macro	TFH	CLEC2B	KLRB1	0.0283349	0	CLEC2B_KLRB1	CLEC2B - KLRB1	CLEC	Cell-Cell Contact	PMID: 24223577
1169	Cycling CD8	TFH	CLEC2B	KLRB1	0.00575227	0	CLEC2B_KLRB1	CLEC2B - KLRB1	CLEC	Cell-Cell Contact	PMID: 24223577
1170	DC5	TFH	CLEC2B	KLRB1	0.0318606	0	CLEC2B_KLRB1	CLEC2B - KLRB1	CLEC	Cell-Cell Contact	PMID: 24223577
1171	EM CD8s	TFH	CLEC2B	KLRB1	0.0537063	0	CLEC2B_KLRB1	CLEC2B - KLRB1	CLEC	Cell-Cell Contact	PMID: 24223577
1172	Exh CD8	TFH	CLEC2B	KLRB1	0.00859984	0	CLEC2B_KLRB1	CLEC2B - KLRB1	CLEC	Cell-Cell Contact	PMID: 24223577
1173	IFN-act CD8	TFH	CLEC2B	KLRB1	0.0326402	0	CLEC2B_KLRB1	CLEC2B - KLRB1	CLEC	Cell-Cell Contact	PMID: 24223577
1174	ISG Mono	TFH	CLEC2B	KLRB1	0.0551281	0	CLEC2B_KLRB1	CLEC2B - KLRB1	CLEC	Cell-Cell Contact	PMID: 24223577
1175	Monocytes	TFH	CLEC2B	KLRB1	0.0501881	0	CLEC2B_KLRB1	CLEC2B - KLRB1	CLEC	Cell-Cell Contact	PMID: 24223577
1176	Naive B	TFH	CLEC2B	KLRB1	0.00041963	0	CLEC2B_KLRB1	CLEC2B - KLRB1	CLEC	Cell-Cell Contact	PMID: 24223577
1177	Naive CD4	TFH	CLEC2B	KLRB1	0.0114146	0	CLEC2B_KLRB1	CLEC2B - KLRB1	CLEC	Cell-Cell Contact	PMID: 24223577
1178	Naive CD8	TFH	CLEC2B	KLRB1	0.0199409	0	CLEC2B_KLRB1	CLEC2B - KLRB1	CLEC	Cell-Cell Contact	PMID: 24223577
1179	NK	TFH	CLEC2B	KLRB1	0.0402876	0	CLEC2B_KLRB1	CLEC2B - KLRB1	CLEC	Cell-Cell Contact	PMID: 24223577
1180	NLRP3 Macro	TFH	CLEC2B	KLRB1	0.0282259	0	CLEC2B_KLRB1	CLEC2B - KLRB1	CLEC	Cell-Cell Contact	PMID: 24223577
1181	pDC	TFH	CLEC2B	KLRB1	0.0096626	0	CLEC2B_KLRB1	CLEC2B - KLRB1	CLEC	Cell-Cell Contact	PMID: 24223577
1182	Progenitors	TFH	CLEC2B	KLRB1	0.0168021	0	CLEC2B_KLRB1	CLEC2B - KLRB1	CLEC	Cell-Cell Contact	PMID: 24223577
1183	RUNX3- DC2	TFH	CLEC2B	KLRB1	0.0474516	0	CLEC2B_KLRB1	CLEC2B - KLRB1	CLEC	Cell-Cell Contact	PMID: 24223577
1184	RUNX3+ DC2	TFH	CLEC2B	KLRB1	0.0382921	0	CLEC2B_KLRB1	CLEC2B - KLRB1	CLEC	Cell-Cell Contact	PMID: 24223577
1185	TFH	TFH	CLEC2B	KLRB1	0.0075274	0	CLEC2B_KLRB1	CLEC2B - KLRB1	CLEC	Cell-Cell Contact	PMID: 24223577
1186	Transi CD4	TFH	CLEC2B	KLRB1	0.006716	0	CLEC2B_KLRB1	CLEC2B - KLRB1	CLEC	Cell-Cell Contact	PMID: 24223577
1187	TRM CD8s	TFH	CLEC2B	KLRB1	0.0246755	0	CLEC2B_KLRB1	CLEC2B - KLRB1	CLEC	Cell-Cell Contact	PMID: 24223577
1188	MAFB+ moDC	Transi CD4	CLEC2B	KLRB1	0.0156612	0	CLEC2B_KLRB1	CLEC2B - KLRB1	CLEC	Cell-Cell Contact	PMID: 24223577
1189	act Macro	Transi CD4	CLEC2B	KLRB1	0.0191533	0	CLEC2B_KLRB1	CLEC2B - KLRB1	CLEC	Cell-Cell Contact	PMID: 24223577
1190	C1Q Macro	Transi CD4	CLEC2B	KLRB1	0.0324688	0	CLEC2B_KLRB1	CLEC2B - KLRB1	CLEC	Cell-Cell Contact	PMID: 24223577
1191	CD4 Treg	Transi CD4	CLEC2B	KLRB1	0.0123733	0	CLEC2B_KLRB1	CLEC2B - KLRB1	CLEC	Cell-Cell Contact	PMID: 24223577
1192	CD8 Tregs	Transi CD4	CLEC2B	KLRB1	0.0282308	0	CLEC2B_KLRB1	CLEC2B - KLRB1	CLEC	Cell-Cell Contact	PMID: 24223577
1193	cDC1	Transi CD4	CLEC2B	KLRB1	0.0533713	0	CLEC2B_KLRB1	CLEC2B - KLRB1	CLEC	Cell-Cell Contact	PMID: 24223577
1194	CXCL Macro	Transi CD4	CLEC2B	KLRB1	0.0237291	0	CLEC2B_KLRB1	CLEC2B - KLRB1	CLEC	Cell-Cell Contact	PMID: 24223577
1195	Cycling CD8	Transi CD4	CLEC2B	KLRB1	0.00479913	0	CLEC2B_KLRB1	CLEC2B - KLRB1	CLEC	Cell-Cell Contact	PMID: 24223577
1196	DC5	Transi CD4	CLEC2B	KLRB1	0.0266975	0	CLEC2B_KLRB1	CLEC2B - KLRB1	CLEC	Cell-Cell Contact	PMID: 24223577
1197	EM CD8s	Transi CD4	CLEC2B	KLRB1	0.0451681	0	CLEC2B_KLRB1	CLEC2B - KLRB1	CLEC	Cell-Cell Contact	PMID: 24223577
1198	Exh CD8	Transi CD4	CLEC2B	KLRB1	0.00717826	0	CLEC2B_KLRB1	CLEC2B - KLRB1	CLEC	Cell-Cell Contact	PMID: 24223577
1199	IFN-act CD8	Transi CD4	CLEC2B	KLRB1	0.0273543	0	CLEC2B_KLRB1	CLEC2B - KLRB1	CLEC	Cell-Cell Contact	PMID: 24223577
1200	ISG Mono	Transi CD4	CLEC2B	KLRB1	0.046375	0	CLEC2B_KLRB1	CLEC2B - KLRB1	CLEC	Cell-Cell Contact	PMID: 24223577
1201	Monocytes	Transi CD4	CLEC2B	KLRB1	0.0421843	0	CLEC2B_KLRB1	CLEC2B - KLRB1	CLEC	Cell-Cell Contact	PMID: 24223577
1202	Naive B	Transi CD4	CLEC2B	KLRB1	0.000349787	0	CLEC2B_KLRB1	CLEC2B - KLRB1	CLEC	Cell-Cell Contact	PMID: 24223577
1203	Naive CD4	Transi CD4	CLEC2B	KLRB1	0.0095322	0	CLEC2B_KLRB1	CLEC2B - KLRB1	CLEC	Cell-Cell Contact	PMID: 24223577
1204	Naive CD8	Transi CD4	CLEC2B	KLRB1	0.0166761	0	CLEC2B_KLRB1	CLEC2B - KLRB1	CLEC	Cell-Cell Contact	PMID: 24223577
1205	NK	Transi CD4	CLEC2B	KLRB1	0.0338065	0	CLEC2B_KLRB1	CLEC2B - KLRB1	CLEC	Cell-Cell Contact	PMID: 24223577
1206	NLRP3 Macro	Transi CD4	CLEC2B	KLRB1	0.0236374	0	CLEC2B_KLRB1	CLEC2B - KLRB1	CLEC	Cell-Cell Contact	PMID: 24223577
1207	pDC	Transi CD4	CLEC2B	KLRB1	0.00806677	0	CLEC2B_KLRB1	CLEC2B - KLRB1	CLEC	Cell-Cell Contact	PMID: 24223577
1208	Progenitors	Transi CD4	CLEC2B	KLRB1	0.0140439	0	CLEC2B_KLRB1	CLEC2B - KLRB1	CLEC	Cell-Cell Contact	PMID: 24223577
1209	RUNX3- DC2	Transi CD4	CLEC2B	KLRB1	0.039866	0	CLEC2B_KLRB1	CLEC2B - KLRB1	CLEC	Cell-Cell Contact	PMID: 24223577
1210	RUNX3+ DC2	Transi CD4	CLEC2B	KLRB1	0.0321213	0	CLEC2B_KLRB1	CLEC2B - KLRB1	CLEC	Cell-Cell Contact	PMID: 24223577
1211	TFH	Transi CD4	CLEC2B	KLRB1	0.00628197	0	CLEC2B_KLRB1	CLEC2B - KLRB1	CLEC	Cell-Cell Contact	PMID: 24223577
1212	Transi CD4	Transi CD4	CLEC2B	KLRB1	0.00560406	0	CLEC2B_KLRB1	CLEC2B - KLRB1	CLEC	Cell-Cell Contact	PMID: 24223577
1213	TRM CD8s	Transi CD4	CLEC2B	KLRB1	0.0206519	0	CLEC2B_KLRB1	CLEC2B - KLRB1	CLEC	Cell-Cell Contact	PMID: 24223577
1214	MAFB+ moDC	TRM CD8s	CLEC2B	KLRB1	0.056576	0	CLEC2B_KLRB1	CLEC2B - KLRB1	CLEC	Cell-Cell Contact	PMID: 24223577
1215	act Macro	TRM CD8s	CLEC2B	KLRB1	0.0685558	0	CLEC2B_KLRB1	CLEC2B - KLRB1	CLEC	Cell-Cell Contact	PMID: 24223577
1216	C1Q Macro	TRM CD8s	CLEC2B	KLRB1	0.112284	0	CLEC2B_KLRB1	CLEC2B - KLRB1	CLEC	Cell-Cell Contact	PMID: 24223577
1217	CD4 Treg	TRM CD8s	CLEC2B	KLRB1	0.0450921	0	CLEC2B_KLRB1	CLEC2B - KLRB1	CLEC	Cell-Cell Contact	PMID: 24223577
1218	CD8 Tregs	TRM CD8s	CLEC2B	KLRB1	0.0986913	0	CLEC2B_KLRB1	CLEC2B - KLRB1	CLEC	Cell-Cell Contact	PMID: 24223577
1219	cDC1	TRM CD8s	CLEC2B	KLRB1	0.175262	0	CLEC2B_KLRB1	CLEC2B - KLRB1	CLEC	Cell-Cell Contact	PMID: 24223577
1220	CXCL Macro	TRM CD8s	CLEC2B	KLRB1	0.0839242	0	CLEC2B_KLRB1	CLEC2B - KLRB1	CLEC	Cell-Cell Contact	PMID: 24223577
1221	Cycling CD8	TRM CD8s	CLEC2B	KLRB1	0.0178514	0	CLEC2B_KLRB1	CLEC2B - KLRB1	CLEC	Cell-Cell Contact	PMID: 24223577
1222	DC5	TRM CD8s	CLEC2B	KLRB1	0.0936999	0	CLEC2B_KLRB1	CLEC2B - KLRB1	CLEC	Cell-Cell Contact	PMID: 24223577
1223	EM CD8s	TRM CD8s	CLEC2B	KLRB1	0.151319	0	CLEC2B_KLRB1	CLEC2B - KLRB1	CLEC	Cell-Cell Contact	PMID: 24223577
1224	Exh CD8	TRM CD8s	CLEC2B	KLRB1	0.0265287	0	CLEC2B_KLRB1	CLEC2B - KLRB1	CLEC	Cell-Cell Contact	PMID: 24223577
1225	IFN-act CD8	TRM CD8s	CLEC2B	KLRB1	0.0958429	0	CLEC2B_KLRB1	CLEC2B - KLRB1	CLEC	Cell-Cell Contact	PMID: 24223577
1226	ISG Mono	TRM CD8s	CLEC2B	KLRB1	0.154902	0	CLEC2B_KLRB1	CLEC2B - KLRB1	CLEC	Cell-Cell Contact	PMID: 24223577
1227	Monocytes	TRM CD8s	CLEC2B	KLRB1	0.142369	0	CLEC2B_KLRB1	CLEC2B - KLRB1	CLEC	Cell-Cell Contact	PMID: 24223577
1228	Naive B	TRM CD8s	CLEC2B	KLRB1	0.00131713	0	CLEC2B_KLRB1	CLEC2B - KLRB1	CLEC	Cell-Cell Contact	PMID: 24223577
1229	Naive CD4	TRM CD8s	CLEC2B	KLRB1	0.0350044	0	CLEC2B_KLRB1	CLEC2B - KLRB1	CLEC	Cell-Cell Contact	PMID: 24223577
1230	Naive CD8	TRM CD8s	CLEC2B	KLRB1	0.0600806	0	CLEC2B_KLRB1	CLEC2B - KLRB1	CLEC	Cell-Cell Contact	PMID: 24223577
1231	NK	TRM CD8s	CLEC2B	KLRB1	0.116515	0	CLEC2B_KLRB1	CLEC2B - KLRB1	CLEC	Cell-Cell Contact	PMID: 24223577
1232	NLRP3 Macro	TRM CD8s	CLEC2B	KLRB1	0.0836198	0	CLEC2B_KLRB1	CLEC2B - KLRB1	CLEC	Cell-Cell Contact	PMID: 24223577
1233	pDC	TRM CD8s	CLEC2B	KLRB1	0.0297406	0	CLEC2B_KLRB1	CLEC2B - KLRB1	CLEC	Cell-Cell Contact	PMID: 24223577
1234	Progenitors	TRM CD8s	CLEC2B	KLRB1	0.0509521	0	CLEC2B_KLRB1	CLEC2B - KLRB1	CLEC	Cell-Cell Contact	PMID: 24223577
1235	RUNX3- DC2	TRM CD8s	CLEC2B	KLRB1	0.135322	0	CLEC2B_KLRB1	CLEC2B - KLRB1	CLEC	Cell-Cell Contact	PMID: 24223577
1236	RUNX3+ DC2	TRM CD8s	CLEC2B	KLRB1	0.111181	0	CLEC2B_KLRB1	CLEC2B - KLRB1	CLEC	Cell-Cell Contact	PMID: 24223577
1237	TFH	TRM CD8s	CLEC2B	KLRB1	0.0232729	0	CLEC2B_KLRB1	CLEC2B - KLRB1	CLEC	Cell-Cell Contact	PMID: 24223577
1238	Transi CD4	TRM CD8s	CLEC2B	KLRB1	0.0207998	0	CLEC2B_KLRB1	CLEC2B - KLRB1	CLEC	Cell-Cell Contact	PMID: 24223577
1239	TRM CD8s	TRM CD8s	CLEC2B	KLRB1	0.0736296	0	CLEC2B_KLRB1	CLEC2B - KLRB1	CLEC	Cell-Cell Contact	PMID: 24223577
1240	MAFB+ moDC	MAFB+ moDC	ICAM1	ITGAX_ITGB2	0.046345	0	ICAM1_ITGAX_ITGB2	ICAM1 - (ITGAX+ITGB2)	ICAM	Cell-Cell Contact	PMID: 16252253
1241	act Macro	MAFB+ moDC	ICAM1	ITGAX_ITGB2	0.028514	0	ICAM1_ITGAX_ITGB2	ICAM1 - (ITGAX+ITGB2)	ICAM	Cell-Cell Contact	PMID: 16252253
1242	actDC	MAFB+ moDC	ICAM1	ITGAX_ITGB2	0.0137482	0	ICAM1_ITGAX_ITGB2	ICAM1 - (ITGAX+ITGB2)	ICAM	Cell-Cell Contact	PMID: 16252253
1243	C1Q Macro	MAFB+ moDC	ICAM1	ITGAX_ITGB2	0.0149606	0	ICAM1_ITGAX_ITGB2	ICAM1 - (ITGAX+ITGB2)	ICAM	Cell-Cell Contact	PMID: 16252253
1244	cDC1	MAFB+ moDC	ICAM1	ITGAX_ITGB2	0.0131675	0	ICAM1_ITGAX_ITGB2	ICAM1 - (ITGAX+ITGB2)	ICAM	Cell-Cell Contact	PMID: 16252253
1245	CXCL Macro	MAFB+ moDC	ICAM1	ITGAX_ITGB2	0.0137275	0	ICAM1_ITGAX_ITGB2	ICAM1 - (ITGAX+ITGB2)	ICAM	Cell-Cell Contact	PMID: 16252253
1246	ISG Mono	MAFB+ moDC	ICAM1	ITGAX_ITGB2	0.0220525	0	ICAM1_ITGAX_ITGB2	ICAM1 - (ITGAX+ITGB2)	ICAM	Cell-Cell Contact	PMID: 16252253
1247	Monocytes	MAFB+ moDC	ICAM1	ITGAX_ITGB2	0.0178158	0	ICAM1_ITGAX_ITGB2	ICAM1 - (ITGAX+ITGB2)	ICAM	Cell-Cell Contact	PMID: 16252253
1248	NLRP3 Macro	MAFB+ moDC	ICAM1	ITGAX_ITGB2	0.0417739	0	ICAM1_ITGAX_ITGB2	ICAM1 - (ITGAX+ITGB2)	ICAM	Cell-Cell Contact	PMID: 16252253
1249	Progenitors	MAFB+ moDC	ICAM1	ITGAX_ITGB2	0.0107704	0	ICAM1_ITGAX_ITGB2	ICAM1 - (ITGAX+ITGB2)	ICAM	Cell-Cell Contact	PMID: 16252253
1250	RUNX3- DC2	MAFB+ moDC	ICAM1	ITGAX_ITGB2	0.0101653	0	ICAM1_ITGAX_ITGB2	ICAM1 - (ITGAX+ITGB2)	ICAM	Cell-Cell Contact	PMID: 16252253
1251	RUNX3+ DC2	MAFB+ moDC	ICAM1	ITGAX_ITGB2	0.0102912	0	ICAM1_ITGAX_ITGB2	ICAM1 - (ITGAX+ITGB2)	ICAM	Cell-Cell Contact	PMID: 16252253
1252	MAFB+ moDC	act Macro	ICAM1	ITGAX_ITGB2	0.0473111	0	ICAM1_ITGAX_ITGB2	ICAM1 - (ITGAX+ITGB2)	ICAM	Cell-Cell Contact	PMID: 16252253
1253	act Macro	act Macro	ICAM1	ITGAX_ITGB2	0.0291198	0	ICAM1_ITGAX_ITGB2	ICAM1 - (ITGAX+ITGB2)	ICAM	Cell-Cell Contact	PMID: 16252253
1254	actDC	act Macro	ICAM1	ITGAX_ITGB2	0.0140448	0	ICAM1_ITGAX_ITGB2	ICAM1 - (ITGAX+ITGB2)	ICAM	Cell-Cell Contact	PMID: 16252253
1255	C1Q Macro	act Macro	ICAM1	ITGAX_ITGB2	0.015283	0	ICAM1_ITGAX_ITGB2	ICAM1 - (ITGAX+ITGB2)	ICAM	Cell-Cell Contact	PMID: 16252253
1256	cDC1	act Macro	ICAM1	ITGAX_ITGB2	0.0134517	0	ICAM1_ITGAX_ITGB2	ICAM1 - (ITGAX+ITGB2)	ICAM	Cell-Cell Contact	PMID: 16252253
1257	CXCL Macro	act Macro	ICAM1	ITGAX_ITGB2	0.0140236	0	ICAM1_ITGAX_ITGB2	ICAM1 - (ITGAX+ITGB2)	ICAM	Cell-Cell Contact	PMID: 16252253
1258	ISG Mono	act Macro	ICAM1	ITGAX_ITGB2	0.0225241	0	ICAM1_ITGAX_ITGB2	ICAM1 - (ITGAX+ITGB2)	ICAM	Cell-Cell Contact	PMID: 16252253
1259	Monocytes	act Macro	ICAM1	ITGAX_ITGB2	0.0181985	0	ICAM1_ITGAX_ITGB2	ICAM1 - (ITGAX+ITGB2)	ICAM	Cell-Cell Contact	PMID: 16252253
1260	NLRP3 Macro	act Macro	ICAM1	ITGAX_ITGB2	0.042649	0	ICAM1_ITGAX_ITGB2	ICAM1 - (ITGAX+ITGB2)	ICAM	Cell-Cell Contact	PMID: 16252253
1261	Progenitors	act Macro	ICAM1	ITGAX_ITGB2	0.0110035	0	ICAM1_ITGAX_ITGB2	ICAM1 - (ITGAX+ITGB2)	ICAM	Cell-Cell Contact	PMID: 16252253
1262	RUNX3- DC2	act Macro	ICAM1	ITGAX_ITGB2	0.0103854	0	ICAM1_ITGAX_ITGB2	ICAM1 - (ITGAX+ITGB2)	ICAM	Cell-Cell Contact	PMID: 16252253
1263	RUNX3+ DC2	act Macro	ICAM1	ITGAX_ITGB2	0.010514	0	ICAM1_ITGAX_ITGB2	ICAM1 - (ITGAX+ITGB2)	ICAM	Cell-Cell Contact	PMID: 16252253
1264	MAFB+ moDC	actDC	ICAM1	ITGAX_ITGB2	0.00981774	0	ICAM1_ITGAX_ITGB2	ICAM1 - (ITGAX+ITGB2)	ICAM	Cell-Cell Contact	PMID: 16252253
1265	act Macro	actDC	ICAM1	ITGAX_ITGB2	0.0059527	0	ICAM1_ITGAX_ITGB2	ICAM1 - (ITGAX+ITGB2)	ICAM	Cell-Cell Contact	PMID: 16252253
1266	actDC	actDC	ICAM1	ITGAX_ITGB2	0.00283603	0	ICAM1_ITGAX_ITGB2	ICAM1 - (ITGAX+ITGB2)	ICAM	Cell-Cell Contact	PMID: 16252253
1267	C1Q Macro	actDC	ICAM1	ITGAX_ITGB2	0.00308913	0	ICAM1_ITGAX_ITGB2	ICAM1 - (ITGAX+ITGB2)	ICAM	Cell-Cell Contact	PMID: 16252253
1268	cDC1	actDC	ICAM1	ITGAX_ITGB2	0.00271496	0	ICAM1_ITGAX_ITGB2	ICAM1 - (ITGAX+ITGB2)	ICAM	Cell-Cell Contact	PMID: 16252253
1269	CXCL Macro	actDC	ICAM1	ITGAX_ITGB2	0.0028317	0	ICAM1_ITGAX_ITGB2	ICAM1 - (ITGAX+ITGB2)	ICAM	Cell-Cell Contact	PMID: 16252253
1270	ISG Mono	actDC	ICAM1	ITGAX_ITGB2	0.00457965	0	ICAM1_ITGAX_ITGB2	ICAM1 - (ITGAX+ITGB2)	ICAM	Cell-Cell Contact	PMID: 16252253
1271	Monocytes	actDC	ICAM1	ITGAX_ITGB2	0.00368716	0	ICAM1_ITGAX_ITGB2	ICAM1 - (ITGAX+ITGB2)	ICAM	Cell-Cell Contact	PMID: 16252253
1272	NLRP3 Macro	actDC	ICAM1	ITGAX_ITGB2	0.00881609	0	ICAM1_ITGAX_ITGB2	ICAM1 - (ITGAX+ITGB2)	ICAM	Cell-Cell Contact	PMID: 16252253
1273	Progenitors	actDC	ICAM1	ITGAX_ITGB2	0.00221645	0	ICAM1_ITGAX_ITGB2	ICAM1 - (ITGAX+ITGB2)	ICAM	Cell-Cell Contact	PMID: 16252253
1274	RUNX3- DC2	actDC	ICAM1	ITGAX_ITGB2	0.00209089	0	ICAM1_ITGAX_ITGB2	ICAM1 - (ITGAX+ITGB2)	ICAM	Cell-Cell Contact	PMID: 16252253
1275	RUNX3+ DC2	actDC	ICAM1	ITGAX_ITGB2	0.00211701	0	ICAM1_ITGAX_ITGB2	ICAM1 - (ITGAX+ITGB2)	ICAM	Cell-Cell Contact	PMID: 16252253
1276	MAFB+ moDC	C1Q Macro	ICAM1	ITGAX_ITGB2	0.0466834	0	ICAM1_ITGAX_ITGB2	ICAM1 - (ITGAX+ITGB2)	ICAM	Cell-Cell Contact	PMID: 16252253
1277	act Macro	C1Q Macro	ICAM1	ITGAX_ITGB2	0.0287261	0	ICAM1_ITGAX_ITGB2	ICAM1 - (ITGAX+ITGB2)	ICAM	Cell-Cell Contact	PMID: 16252253
1278	actDC	C1Q Macro	ICAM1	ITGAX_ITGB2	0.0138521	0	ICAM1_ITGAX_ITGB2	ICAM1 - (ITGAX+ITGB2)	ICAM	Cell-Cell Contact	PMID: 16252253
1279	C1Q Macro	C1Q Macro	ICAM1	ITGAX_ITGB2	0.0150735	0	ICAM1_ITGAX_ITGB2	ICAM1 - (ITGAX+ITGB2)	ICAM	Cell-Cell Contact	PMID: 16252253
1280	cDC1	C1Q Macro	ICAM1	ITGAX_ITGB2	0.013267	0	ICAM1_ITGAX_ITGB2	ICAM1 - (ITGAX+ITGB2)	ICAM	Cell-Cell Contact	PMID: 16252253
1281	CXCL Macro	C1Q Macro	ICAM1	ITGAX_ITGB2	0.0138312	0	ICAM1_ITGAX_ITGB2	ICAM1 - (ITGAX+ITGB2)	ICAM	Cell-Cell Contact	PMID: 16252253
1282	ISG Mono	C1Q Macro	ICAM1	ITGAX_ITGB2	0.0222176	0	ICAM1_ITGAX_ITGB2	ICAM1 - (ITGAX+ITGB2)	ICAM	Cell-Cell Contact	PMID: 16252253
1283	Monocytes	C1Q Macro	ICAM1	ITGAX_ITGB2	0.0179498	0	ICAM1_ITGAX_ITGB2	ICAM1 - (ITGAX+ITGB2)	ICAM	Cell-Cell Contact	PMID: 16252253
1284	NLRP3 Macro	C1Q Macro	ICAM1	ITGAX_ITGB2	0.0420804	0	ICAM1_ITGAX_ITGB2	ICAM1 - (ITGAX+ITGB2)	ICAM	Cell-Cell Contact	PMID: 16252253
1285	Progenitors	C1Q Macro	ICAM1	ITGAX_ITGB2	0.010852	0	ICAM1_ITGAX_ITGB2	ICAM1 - (ITGAX+ITGB2)	ICAM	Cell-Cell Contact	PMID: 16252253
1286	RUNX3- DC2	C1Q Macro	ICAM1	ITGAX_ITGB2	0.0102423	0	ICAM1_ITGAX_ITGB2	ICAM1 - (ITGAX+ITGB2)	ICAM	Cell-Cell Contact	PMID: 16252253
1287	RUNX3+ DC2	C1Q Macro	ICAM1	ITGAX_ITGB2	0.0103692	0	ICAM1_ITGAX_ITGB2	ICAM1 - (ITGAX+ITGB2)	ICAM	Cell-Cell Contact	PMID: 16252253
1288	MAFB+ moDC	cDC1	ICAM1	ITGAX_ITGB2	0.037255	0	ICAM1_ITGAX_ITGB2	ICAM1 - (ITGAX+ITGB2)	ICAM	Cell-Cell Contact	PMID: 16252253
1289	act Macro	cDC1	ICAM1	ITGAX_ITGB2	0.0228376	0	ICAM1_ITGAX_ITGB2	ICAM1 - (ITGAX+ITGB2)	ICAM	Cell-Cell Contact	PMID: 16252253
1290	actDC	cDC1	ICAM1	ITGAX_ITGB2	0.0109781	0	ICAM1_ITGAX_ITGB2	ICAM1 - (ITGAX+ITGB2)	ICAM	Cell-Cell Contact	PMID: 16252253
1291	C1Q Macro	cDC1	ICAM1	ITGAX_ITGB2	0.0119491	0	ICAM1_ITGAX_ITGB2	ICAM1 - (ITGAX+ITGB2)	ICAM	Cell-Cell Contact	PMID: 16252253
1292	cDC1	cDC1	ICAM1	ITGAX_ITGB2	0.0105131	0	ICAM1_ITGAX_ITGB2	ICAM1 - (ITGAX+ITGB2)	ICAM	Cell-Cell Contact	PMID: 16252253
1293	CXCL Macro	cDC1	ICAM1	ITGAX_ITGB2	0.0109615	0	ICAM1_ITGAX_ITGB2	ICAM1 - (ITGAX+ITGB2)	ICAM	Cell-Cell Contact	PMID: 16252253
1294	ISG Mono	cDC1	ICAM1	ITGAX_ITGB2	0.017639	0	ICAM1_ITGAX_ITGB2	ICAM1 - (ITGAX+ITGB2)	ICAM	Cell-Cell Contact	PMID: 16252253
1295	Monocytes	cDC1	ICAM1	ITGAX_ITGB2	0.0142379	0	ICAM1_ITGAX_ITGB2	ICAM1 - (ITGAX+ITGB2)	ICAM	Cell-Cell Contact	PMID: 16252253
1296	NLRP3 Macro	cDC1	ICAM1	ITGAX_ITGB2	0.0335489	0	ICAM1_ITGAX_ITGB2	ICAM1 - (ITGAX+ITGB2)	ICAM	Cell-Cell Contact	PMID: 16252253
1297	Progenitors	cDC1	ICAM1	ITGAX_ITGB2	0.00859506	0	ICAM1_ITGAX_ITGB2	ICAM1 - (ITGAX+ITGB2)	ICAM	Cell-Cell Contact	PMID: 16252253
1298	RUNX3- DC2	cDC1	ICAM1	ITGAX_ITGB2	0.00811112	0	ICAM1_ITGAX_ITGB2	ICAM1 - (ITGAX+ITGB2)	ICAM	Cell-Cell Contact	PMID: 16252253
1299	RUNX3+ DC2	cDC1	ICAM1	ITGAX_ITGB2	0.00821182	0	ICAM1_ITGAX_ITGB2	ICAM1 - (ITGAX+ITGB2)	ICAM	Cell-Cell Contact	PMID: 16252253
1300	MAFB+ moDC	CXCL Macro	ICAM1	ITGAX_ITGB2	0.0416316	0	ICAM1_ITGAX_ITGB2	ICAM1 - (ITGAX+ITGB2)	ICAM	Cell-Cell Contact	PMID: 16252253
1301	act Macro	CXCL Macro	ICAM1	ITGAX_ITGB2	0.0255655	0	ICAM1_ITGAX_ITGB2	ICAM1 - (ITGAX+ITGB2)	ICAM	Cell-Cell Contact	PMID: 16252253
1302	actDC	CXCL Macro	ICAM1	ITGAX_ITGB2	0.0123072	0	ICAM1_ITGAX_ITGB2	ICAM1 - (ITGAX+ITGB2)	ICAM	Cell-Cell Contact	PMID: 16252253
1303	C1Q Macro	CXCL Macro	ICAM1	ITGAX_ITGB2	0.0133943	0	ICAM1_ITGAX_ITGB2	ICAM1 - (ITGAX+ITGB2)	ICAM	Cell-Cell Contact	PMID: 16252253
1304	cDC1	CXCL Macro	ICAM1	ITGAX_ITGB2	0.0117866	0	ICAM1_ITGAX_ITGB2	ICAM1 - (ITGAX+ITGB2)	ICAM	Cell-Cell Contact	PMID: 16252253
1305	CXCL Macro	CXCL Macro	ICAM1	ITGAX_ITGB2	0.0122886	0.01	ICAM1_ITGAX_ITGB2	ICAM1 - (ITGAX+ITGB2)	ICAM	Cell-Cell Contact	PMID: 16252253
1306	ISG Mono	CXCL Macro	ICAM1	ITGAX_ITGB2	0.0197585	0	ICAM1_ITGAX_ITGB2	ICAM1 - (ITGAX+ITGB2)	ICAM	Cell-Cell Contact	PMID: 16252253
1307	Monocytes	CXCL Macro	ICAM1	ITGAX_ITGB2	0.0159553	0	ICAM1_ITGAX_ITGB2	ICAM1 - (ITGAX+ITGB2)	ICAM	Cell-Cell Contact	PMID: 16252253
1308	NLRP3 Macro	CXCL Macro	ICAM1	ITGAX_ITGB2	0.0375071	0	ICAM1_ITGAX_ITGB2	ICAM1 - (ITGAX+ITGB2)	ICAM	Cell-Cell Contact	PMID: 16252253
1309	Progenitors	CXCL Macro	ICAM1	ITGAX_ITGB2	0.0096385	0	ICAM1_ITGAX_ITGB2	ICAM1 - (ITGAX+ITGB2)	ICAM	Cell-Cell Contact	PMID: 16252253
1310	RUNX3- DC2	CXCL Macro	ICAM1	ITGAX_ITGB2	0.00909635	0	ICAM1_ITGAX_ITGB2	ICAM1 - (ITGAX+ITGB2)	ICAM	Cell-Cell Contact	PMID: 16252253
1311	RUNX3+ DC2	CXCL Macro	ICAM1	ITGAX_ITGB2	0.00920916	0	ICAM1_ITGAX_ITGB2	ICAM1 - (ITGAX+ITGB2)	ICAM	Cell-Cell Contact	PMID: 16252253
1312	MAFB+ moDC	DC5	ICAM1	ITGAX_ITGB2	0.0368318	0	ICAM1_ITGAX_ITGB2	ICAM1 - (ITGAX+ITGB2)	ICAM	Cell-Cell Contact	PMID: 16252253
1313	act Macro	DC5	ICAM1	ITGAX_ITGB2	0.0225743	0	ICAM1_ITGAX_ITGB2	ICAM1 - (ITGAX+ITGB2)	ICAM	Cell-Cell Contact	PMID: 16252253
1314	actDC	DC5	ICAM1	ITGAX_ITGB2	0.01085	0	ICAM1_ITGAX_ITGB2	ICAM1 - (ITGAX+ITGB2)	ICAM	Cell-Cell Contact	PMID: 16252253
1315	C1Q Macro	DC5	ICAM1	ITGAX_ITGB2	0.0118099	0	ICAM1_ITGAX_ITGB2	ICAM1 - (ITGAX+ITGB2)	ICAM	Cell-Cell Contact	PMID: 16252253
1316	cDC1	DC5	ICAM1	ITGAX_ITGB2	0.0103904	0	ICAM1_ITGAX_ITGB2	ICAM1 - (ITGAX+ITGB2)	ICAM	Cell-Cell Contact	PMID: 16252253
1317	CXCL Macro	DC5	ICAM1	ITGAX_ITGB2	0.0108336	0	ICAM1_ITGAX_ITGB2	ICAM1 - (ITGAX+ITGB2)	ICAM	Cell-Cell Contact	PMID: 16252253
1318	ISG Mono	DC5	ICAM1	ITGAX_ITGB2	0.0174346	0	ICAM1_ITGAX_ITGB2	ICAM1 - (ITGAX+ITGB2)	ICAM	Cell-Cell Contact	PMID: 16252253
1319	Monocytes	DC5	ICAM1	ITGAX_ITGB2	0.0140723	0	ICAM1_ITGAX_ITGB2	ICAM1 - (ITGAX+ITGB2)	ICAM	Cell-Cell Contact	PMID: 16252253
1320	NLRP3 Macro	DC5	ICAM1	ITGAX_ITGB2	0.0331664	0	ICAM1_ITGAX_ITGB2	ICAM1 - (ITGAX+ITGB2)	ICAM	Cell-Cell Contact	PMID: 16252253
1321	Progenitors	DC5	ICAM1	ITGAX_ITGB2	0.00849455	0	ICAM1_ITGAX_ITGB2	ICAM1 - (ITGAX+ITGB2)	ICAM	Cell-Cell Contact	PMID: 16252253
1322	RUNX3- DC2	DC5	ICAM1	ITGAX_ITGB2	0.00801622	0	ICAM1_ITGAX_ITGB2	ICAM1 - (ITGAX+ITGB2)	ICAM	Cell-Cell Contact	PMID: 16252253
1323	RUNX3+ DC2	DC5	ICAM1	ITGAX_ITGB2	0.00811575	0	ICAM1_ITGAX_ITGB2	ICAM1 - (ITGAX+ITGB2)	ICAM	Cell-Cell Contact	PMID: 16252253
1324	MAFB+ moDC	ISG Mono	ICAM1	ITGAX_ITGB2	0.0387071	0	ICAM1_ITGAX_ITGB2	ICAM1 - (ITGAX+ITGB2)	ICAM	Cell-Cell Contact	PMID: 16252253
1325	act Macro	ISG Mono	ICAM1	ITGAX_ITGB2	0.0237416	0	ICAM1_ITGAX_ITGB2	ICAM1 - (ITGAX+ITGB2)	ICAM	Cell-Cell Contact	PMID: 16252253
1326	actDC	ISG Mono	ICAM1	ITGAX_ITGB2	0.0114181	0	ICAM1_ITGAX_ITGB2	ICAM1 - (ITGAX+ITGB2)	ICAM	Cell-Cell Contact	PMID: 16252253
1327	C1Q Macro	ISG Mono	ICAM1	ITGAX_ITGB2	0.0124276	0	ICAM1_ITGAX_ITGB2	ICAM1 - (ITGAX+ITGB2)	ICAM	Cell-Cell Contact	PMID: 16252253
1328	cDC1	ISG Mono	ICAM1	ITGAX_ITGB2	0.0109347	0	ICAM1_ITGAX_ITGB2	ICAM1 - (ITGAX+ITGB2)	ICAM	Cell-Cell Contact	PMID: 16252253
1329	CXCL Macro	ISG Mono	ICAM1	ITGAX_ITGB2	0.0114008	0	ICAM1_ITGAX_ITGB2	ICAM1 - (ITGAX+ITGB2)	ICAM	Cell-Cell Contact	PMID: 16252253
1330	ISG Mono	ISG Mono	ICAM1	ITGAX_ITGB2	0.0183411	0	ICAM1_ITGAX_ITGB2	ICAM1 - (ITGAX+ITGB2)	ICAM	Cell-Cell Contact	PMID: 16252253
1331	Monocytes	ISG Mono	ICAM1	ITGAX_ITGB2	0.0148066	0	ICAM1_ITGAX_ITGB2	ICAM1 - (ITGAX+ITGB2)	ICAM	Cell-Cell Contact	PMID: 16252253
1332	NLRP3 Macro	ISG Mono	ICAM1	ITGAX_ITGB2	0.0348618	0	ICAM1_ITGAX_ITGB2	ICAM1 - (ITGAX+ITGB2)	ICAM	Cell-Cell Contact	PMID: 16252253
1333	Progenitors	ISG Mono	ICAM1	ITGAX_ITGB2	0.00894045	0	ICAM1_ITGAX_ITGB2	ICAM1 - (ITGAX+ITGB2)	ICAM	Cell-Cell Contact	PMID: 16252253
1334	RUNX3- DC2	ISG Mono	ICAM1	ITGAX_ITGB2	0.00843722	0	ICAM1_ITGAX_ITGB2	ICAM1 - (ITGAX+ITGB2)	ICAM	Cell-Cell Contact	PMID: 16252253
1335	RUNX3+ DC2	ISG Mono	ICAM1	ITGAX_ITGB2	0.00854193	0	ICAM1_ITGAX_ITGB2	ICAM1 - (ITGAX+ITGB2)	ICAM	Cell-Cell Contact	PMID: 16252253
1336	MAFB+ moDC	Monocytes	ICAM1	ITGAX_ITGB2	0.0444854	0	ICAM1_ITGAX_ITGB2	ICAM1 - (ITGAX+ITGB2)	ICAM	Cell-Cell Contact	PMID: 16252253
1337	act Macro	Monocytes	ICAM1	ITGAX_ITGB2	0.0273494	0	ICAM1_ITGAX_ITGB2	ICAM1 - (ITGAX+ITGB2)	ICAM	Cell-Cell Contact	PMID: 16252253
1338	actDC	Monocytes	ICAM1	ITGAX_ITGB2	0.0131785	0	ICAM1_ITGAX_ITGB2	ICAM1 - (ITGAX+ITGB2)	ICAM	Cell-Cell Contact	PMID: 16252253
1339	C1Q Macro	Monocytes	ICAM1	ITGAX_ITGB2	0.0143414	0	ICAM1_ITGAX_ITGB2	ICAM1 - (ITGAX+ITGB2)	ICAM	Cell-Cell Contact	PMID: 16252253
1340	cDC1	Monocytes	ICAM1	ITGAX_ITGB2	0.0126215	0	ICAM1_ITGAX_ITGB2	ICAM1 - (ITGAX+ITGB2)	ICAM	Cell-Cell Contact	PMID: 16252253
1341	CXCL Macro	Monocytes	ICAM1	ITGAX_ITGB2	0.0131586	0	ICAM1_ITGAX_ITGB2	ICAM1 - (ITGAX+ITGB2)	ICAM	Cell-Cell Contact	PMID: 16252253
1342	ISG Mono	Monocytes	ICAM1	ITGAX_ITGB2	0.021146	0	ICAM1_ITGAX_ITGB2	ICAM1 - (ITGAX+ITGB2)	ICAM	Cell-Cell Contact	PMID: 16252253
1343	Monocytes	Monocytes	ICAM1	ITGAX_ITGB2	0.0170804	0	ICAM1_ITGAX_ITGB2	ICAM1 - (ITGAX+ITGB2)	ICAM	Cell-Cell Contact	PMID: 16252253
1344	NLRP3 Macro	Monocytes	ICAM1	ITGAX_ITGB2	0.04009	0	ICAM1_ITGAX_ITGB2	ICAM1 - (ITGAX+ITGB2)	ICAM	Cell-Cell Contact	PMID: 16252253
1345	Progenitors	Monocytes	ICAM1	ITGAX_ITGB2	0.0103228	0	ICAM1_ITGAX_ITGB2	ICAM1 - (ITGAX+ITGB2)	ICAM	Cell-Cell Contact	PMID: 16252253
1346	RUNX3- DC2	Monocytes	ICAM1	ITGAX_ITGB2	0.00974256	0	ICAM1_ITGAX_ITGB2	ICAM1 - (ITGAX+ITGB2)	ICAM	Cell-Cell Contact	PMID: 16252253
1347	RUNX3+ DC2	Monocytes	ICAM1	ITGAX_ITGB2	0.00986331	0	ICAM1_ITGAX_ITGB2	ICAM1 - (ITGAX+ITGB2)	ICAM	Cell-Cell Contact	PMID: 16252253
1348	MAFB+ moDC	NLRP3 Macro	ICAM1	ITGAX_ITGB2	0.0563316	0	ICAM1_ITGAX_ITGB2	ICAM1 - (ITGAX+ITGB2)	ICAM	Cell-Cell Contact	PMID: 16252253
1349	act Macro	NLRP3 Macro	ICAM1	ITGAX_ITGB2	0.0347985	0	ICAM1_ITGAX_ITGB2	ICAM1 - (ITGAX+ITGB2)	ICAM	Cell-Cell Contact	PMID: 16252253
1350	actDC	NLRP3 Macro	ICAM1	ITGAX_ITGB2	0.0168347	0	ICAM1_ITGAX_ITGB2	ICAM1 - (ITGAX+ITGB2)	ICAM	Cell-Cell Contact	PMID: 16252253
1351	C1Q Macro	NLRP3 Macro	ICAM1	ITGAX_ITGB2	0.0183142	0	ICAM1_ITGAX_ITGB2	ICAM1 - (ITGAX+ITGB2)	ICAM	Cell-Cell Contact	PMID: 16252253
1352	cDC1	NLRP3 Macro	ICAM1	ITGAX_ITGB2	0.0161257	0	ICAM1_ITGAX_ITGB2	ICAM1 - (ITGAX+ITGB2)	ICAM	Cell-Cell Contact	PMID: 16252253
1353	CXCL Macro	NLRP3 Macro	ICAM1	ITGAX_ITGB2	0.0168094	0	ICAM1_ITGAX_ITGB2	ICAM1 - (ITGAX+ITGB2)	ICAM	Cell-Cell Contact	PMID: 16252253
1354	ISG Mono	NLRP3 Macro	ICAM1	ITGAX_ITGB2	0.0269523	0	ICAM1_ITGAX_ITGB2	ICAM1 - (ITGAX+ITGB2)	ICAM	Cell-Cell Contact	PMID: 16252253
1355	Monocytes	NLRP3 Macro	ICAM1	ITGAX_ITGB2	0.0217952	0	ICAM1_ITGAX_ITGB2	ICAM1 - (ITGAX+ITGB2)	ICAM	Cell-Cell Contact	PMID: 16252253
1356	NLRP3 Macro	NLRP3 Macro	ICAM1	ITGAX_ITGB2	0.050828	0	ICAM1_ITGAX_ITGB2	ICAM1 - (ITGAX+ITGB2)	ICAM	Cell-Cell Contact	PMID: 16252253
1357	Progenitors	NLRP3 Macro	ICAM1	ITGAX_ITGB2	0.0131974	0	ICAM1_ITGAX_ITGB2	ICAM1 - (ITGAX+ITGB2)	ICAM	Cell-Cell Contact	PMID: 16252253
1358	RUNX3- DC2	NLRP3 Macro	ICAM1	ITGAX_ITGB2	0.0124576	0	ICAM1_ITGAX_ITGB2	ICAM1 - (ITGAX+ITGB2)	ICAM	Cell-Cell Contact	PMID: 16252253
1359	RUNX3+ DC2	NLRP3 Macro	ICAM1	ITGAX_ITGB2	0.0126115	0	ICAM1_ITGAX_ITGB2	ICAM1 - (ITGAX+ITGB2)	ICAM	Cell-Cell Contact	PMID: 16252253
1360	MAFB+ moDC	Progenitors	ICAM1	ITGAX_ITGB2	0.0224997	0	ICAM1_ITGAX_ITGB2	ICAM1 - (ITGAX+ITGB2)	ICAM	Cell-Cell Contact	PMID: 16252253
1361	act Macro	Progenitors	ICAM1	ITGAX_ITGB2	0.0137111	0	ICAM1_ITGAX_ITGB2	ICAM1 - (ITGAX+ITGB2)	ICAM	Cell-Cell Contact	PMID: 16252253
1362	actDC	Progenitors	ICAM1	ITGAX_ITGB2	0.00655916	0	ICAM1_ITGAX_ITGB2	ICAM1 - (ITGAX+ITGB2)	ICAM	Cell-Cell Contact	PMID: 16252253
1363	C1Q Macro	Progenitors	ICAM1	ITGAX_ITGB2	0.00714217	0	ICAM1_ITGAX_ITGB2	ICAM1 - (ITGAX+ITGB2)	ICAM	Cell-Cell Contact	PMID: 16252253
1364	cDC1	Progenitors	ICAM1	ITGAX_ITGB2	0.00628016	0	ICAM1_ITGAX_ITGB2	ICAM1 - (ITGAX+ITGB2)	ICAM	Cell-Cell Contact	PMID: 16252253
1365	CXCL Macro	Progenitors	ICAM1	ITGAX_ITGB2	0.00654918	0	ICAM1_ITGAX_ITGB2	ICAM1 - (ITGAX+ITGB2)	ICAM	Cell-Cell Contact	PMID: 16252253
1366	ISG Mono	Progenitors	ICAM1	ITGAX_ITGB2	0.0105676	0	ICAM1_ITGAX_ITGB2	ICAM1 - (ITGAX+ITGB2)	ICAM	Cell-Cell Contact	PMID: 16252253
1367	Monocytes	Progenitors	ICAM1	ITGAX_ITGB2	0.00851811	0	ICAM1_ITGAX_ITGB2	ICAM1 - (ITGAX+ITGB2)	ICAM	Cell-Cell Contact	PMID: 16252253
1368	NLRP3 Macro	Progenitors	ICAM1	ITGAX_ITGB2	0.0202306	0	ICAM1_ITGAX_ITGB2	ICAM1 - (ITGAX+ITGB2)	ICAM	Cell-Cell Contact	PMID: 16252253
1369	Progenitors	Progenitors	ICAM1	ITGAX_ITGB2	0.00513038	0	ICAM1_ITGAX_ITGB2	ICAM1 - (ITGAX+ITGB2)	ICAM	Cell-Cell Contact	PMID: 16252253
1370	RUNX3- DC2	Progenitors	ICAM1	ITGAX_ITGB2	0.00484057	0	ICAM1_ITGAX_ITGB2	ICAM1 - (ITGAX+ITGB2)	ICAM	Cell-Cell Contact	PMID: 16252253
1371	RUNX3+ DC2	Progenitors	ICAM1	ITGAX_ITGB2	0.00490086	0	ICAM1_ITGAX_ITGB2	ICAM1 - (ITGAX+ITGB2)	ICAM	Cell-Cell Contact	PMID: 16252253
1372	MAFB+ moDC	RUNX3- DC2	ICAM1	ITGAX_ITGB2	0.0513181	0	ICAM1_ITGAX_ITGB2	ICAM1 - (ITGAX+ITGB2)	ICAM	Cell-Cell Contact	PMID: 16252253
1373	act Macro	RUNX3- DC2	ICAM1	ITGAX_ITGB2	0.0316372	0	ICAM1_ITGAX_ITGB2	ICAM1 - (ITGAX+ITGB2)	ICAM	Cell-Cell Contact	PMID: 16252253
1374	actDC	RUNX3- DC2	ICAM1	ITGAX_ITGB2	0.0152795	0	ICAM1_ITGAX_ITGB2	ICAM1 - (ITGAX+ITGB2)	ICAM	Cell-Cell Contact	PMID: 16252253
1375	C1Q Macro	RUNX3- DC2	ICAM1	ITGAX_ITGB2	0.0166247	0	ICAM1_ITGAX_ITGB2	ICAM1 - (ITGAX+ITGB2)	ICAM	Cell-Cell Contact	PMID: 16252253
1376	cDC1	RUNX3- DC2	ICAM1	ITGAX_ITGB2	0.0146351	0	ICAM1_ITGAX_ITGB2	ICAM1 - (ITGAX+ITGB2)	ICAM	Cell-Cell Contact	PMID: 16252253
1377	CXCL Macro	RUNX3- DC2	ICAM1	ITGAX_ITGB2	0.0152565	0	ICAM1_ITGAX_ITGB2	ICAM1 - (ITGAX+ITGB2)	ICAM	Cell-Cell Contact	PMID: 16252253
1378	ISG Mono	RUNX3- DC2	ICAM1	ITGAX_ITGB2	0.0244857	0	ICAM1_ITGAX_ITGB2	ICAM1 - (ITGAX+ITGB2)	ICAM	Cell-Cell Contact	PMID: 16252253
1379	Monocytes	RUNX3- DC2	ICAM1	ITGAX_ITGB2	0.019791	0	ICAM1_ITGAX_ITGB2	ICAM1 - (ITGAX+ITGB2)	ICAM	Cell-Cell Contact	PMID: 16252253
1380	NLRP3 Macro	RUNX3- DC2	ICAM1	ITGAX_ITGB2	0.0462803	0	ICAM1_ITGAX_ITGB2	ICAM1 - (ITGAX+ITGB2)	ICAM	Cell-Cell Contact	PMID: 16252253
1381	Progenitors	RUNX3- DC2	ICAM1	ITGAX_ITGB2	0.0119741	0	ICAM1_ITGAX_ITGB2	ICAM1 - (ITGAX+ITGB2)	ICAM	Cell-Cell Contact	PMID: 16252253
1382	RUNX3- DC2	RUNX3- DC2	ICAM1	ITGAX_ITGB2	0.0113021	0	ICAM1_ITGAX_ITGB2	ICAM1 - (ITGAX+ITGB2)	ICAM	Cell-Cell Contact	PMID: 16252253
1383	RUNX3+ DC2	RUNX3- DC2	ICAM1	ITGAX_ITGB2	0.0114419	0	ICAM1_ITGAX_ITGB2	ICAM1 - (ITGAX+ITGB2)	ICAM	Cell-Cell Contact	PMID: 16252253
1384	MAFB+ moDC	RUNX3+ DC2	ICAM1	ITGAX_ITGB2	0.0454378	0	ICAM1_ITGAX_ITGB2	ICAM1 - (ITGAX+ITGB2)	ICAM	Cell-Cell Contact	PMID: 16252253
1385	act Macro	RUNX3+ DC2	ICAM1	ITGAX_ITGB2	0.0279456	0	ICAM1_ITGAX_ITGB2	ICAM1 - (ITGAX+ITGB2)	ICAM	Cell-Cell Contact	PMID: 16252253
1386	actDC	RUNX3+ DC2	ICAM1	ITGAX_ITGB2	0.0134701	0	ICAM1_ITGAX_ITGB2	ICAM1 - (ITGAX+ITGB2)	ICAM	Cell-Cell Contact	PMID: 16252253
1387	C1Q Macro	RUNX3+ DC2	ICAM1	ITGAX_ITGB2	0.0146583	0	ICAM1_ITGAX_ITGB2	ICAM1 - (ITGAX+ITGB2)	ICAM	Cell-Cell Contact	PMID: 16252253
1388	cDC1	RUNX3+ DC2	ICAM1	ITGAX_ITGB2	0.0129009	0	ICAM1_ITGAX_ITGB2	ICAM1 - (ITGAX+ITGB2)	ICAM	Cell-Cell Contact	PMID: 16252253
1389	CXCL Macro	RUNX3+ DC2	ICAM1	ITGAX_ITGB2	0.0134497	0	ICAM1_ITGAX_ITGB2	ICAM1 - (ITGAX+ITGB2)	ICAM	Cell-Cell Contact	PMID: 16252253
1390	ISG Mono	RUNX3+ DC2	ICAM1	ITGAX_ITGB2	0.02161	0	ICAM1_ITGAX_ITGB2	ICAM1 - (ITGAX+ITGB2)	ICAM	Cell-Cell Contact	PMID: 16252253
1391	Monocytes	RUNX3+ DC2	ICAM1	ITGAX_ITGB2	0.0174568	0	ICAM1_ITGAX_ITGB2	ICAM1 - (ITGAX+ITGB2)	ICAM	Cell-Cell Contact	PMID: 16252253
1392	NLRP3 Macro	RUNX3+ DC2	ICAM1	ITGAX_ITGB2	0.0409523	0	ICAM1_ITGAX_ITGB2	ICAM1 - (ITGAX+ITGB2)	ICAM	Cell-Cell Contact	PMID: 16252253
1393	Progenitors	RUNX3+ DC2	ICAM1	ITGAX_ITGB2	0.0105519	0	ICAM1_ITGAX_ITGB2	ICAM1 - (ITGAX+ITGB2)	ICAM	Cell-Cell Contact	PMID: 16252253
1394	RUNX3- DC2	RUNX3+ DC2	ICAM1	ITGAX_ITGB2	0.00995888	0	ICAM1_ITGAX_ITGB2	ICAM1 - (ITGAX+ITGB2)	ICAM	Cell-Cell Contact	PMID: 16252253
1395	RUNX3+ DC2	RUNX3+ DC2	ICAM1	ITGAX_ITGB2	0.0100823	0	ICAM1_ITGAX_ITGB2	ICAM1 - (ITGAX+ITGB2)	ICAM	Cell-Cell Contact	PMID: 16252253
1396	MAFB+ moDC	CD4 Treg	NECTIN2	TIGIT	0.0355843	0	NECTIN2_TIGIT	NECTIN2 - TIGIT	NECTIN	Cell-Cell Contact	KEGG: hsa04514
1397	act Macro	CD4 Treg	NECTIN2	TIGIT	0.0176249	0	NECTIN2_TIGIT	NECTIN2 - TIGIT	NECTIN	Cell-Cell Contact	KEGG: hsa04514
1398	actDC	CD4 Treg	NECTIN2	TIGIT	0.0146525	0	NECTIN2_TIGIT	NECTIN2 - TIGIT	NECTIN	Cell-Cell Contact	KEGG: hsa04514
1399	C1Q Macro	CD4 Treg	NECTIN2	TIGIT	0.00993955	0	NECTIN2_TIGIT	NECTIN2 - TIGIT	NECTIN	Cell-Cell Contact	KEGG: hsa04514
1400	CXCL Macro	CD4 Treg	NECTIN2	TIGIT	0.00972817	0	NECTIN2_TIGIT	NECTIN2 - TIGIT	NECTIN	Cell-Cell Contact	KEGG: hsa04514
1401	ISG Mono	CD4 Treg	NECTIN2	TIGIT	0.00493119	0	NECTIN2_TIGIT	NECTIN2 - TIGIT	NECTIN	Cell-Cell Contact	KEGG: hsa04514
1402	RUNX3+ DC2	CD4 Treg	NECTIN2	TIGIT	0.00891093	0	NECTIN2_TIGIT	NECTIN2 - TIGIT	NECTIN	Cell-Cell Contact	KEGG: hsa04514
1403	MAFB+ moDC	CD8 Tregs	NECTIN2	TIGIT	0.0353417	0	NECTIN2_TIGIT	NECTIN2 - TIGIT	NECTIN	Cell-Cell Contact	KEGG: hsa04514
1404	act Macro	CD8 Tregs	NECTIN2	TIGIT	0.0175025	0	NECTIN2_TIGIT	NECTIN2 - TIGIT	NECTIN	Cell-Cell Contact	KEGG: hsa04514
1405	actDC	CD8 Tregs	NECTIN2	TIGIT	0.0145505	0	NECTIN2_TIGIT	NECTIN2 - TIGIT	NECTIN	Cell-Cell Contact	KEGG: hsa04514
1406	C1Q Macro	CD8 Tregs	NECTIN2	TIGIT	0.00986999	0	NECTIN2_TIGIT	NECTIN2 - TIGIT	NECTIN	Cell-Cell Contact	KEGG: hsa04514
1407	CXCL Macro	CD8 Tregs	NECTIN2	TIGIT	0.00966007	0	NECTIN2_TIGIT	NECTIN2 - TIGIT	NECTIN	Cell-Cell Contact	KEGG: hsa04514
1408	ISG Mono	CD8 Tregs	NECTIN2	TIGIT	0.0048965	0	NECTIN2_TIGIT	NECTIN2 - TIGIT	NECTIN	Cell-Cell Contact	KEGG: hsa04514
1409	RUNX3+ DC2	CD8 Tregs	NECTIN2	TIGIT	0.0088485	0	NECTIN2_TIGIT	NECTIN2 - TIGIT	NECTIN	Cell-Cell Contact	KEGG: hsa04514
1410	MAFB+ moDC	Cycling CD8	NECTIN2	TIGIT	0.033421	0	NECTIN2_TIGIT	NECTIN2 - TIGIT	NECTIN	Cell-Cell Contact	KEGG: hsa04514
1411	act Macro	Cycling CD8	NECTIN2	TIGIT	0.0165347	0	NECTIN2_TIGIT	NECTIN2 - TIGIT	NECTIN	Cell-Cell Contact	KEGG: hsa04514
1412	actDC	Cycling CD8	NECTIN2	TIGIT	0.0137436	0	NECTIN2_TIGIT	NECTIN2 - TIGIT	NECTIN	Cell-Cell Contact	KEGG: hsa04514
1413	C1Q Macro	Cycling CD8	NECTIN2	TIGIT	0.00932022	0	NECTIN2_TIGIT	NECTIN2 - TIGIT	NECTIN	Cell-Cell Contact	KEGG: hsa04514
1414	CXCL Macro	Cycling CD8	NECTIN2	TIGIT	0.00912189	0	NECTIN2_TIGIT	NECTIN2 - TIGIT	NECTIN	Cell-Cell Contact	KEGG: hsa04514
1415	ISG Mono	Cycling CD8	NECTIN2	TIGIT	0.00462247	0	NECTIN2_TIGIT	NECTIN2 - TIGIT	NECTIN	Cell-Cell Contact	KEGG: hsa04514
1416	RUNX3+ DC2	Cycling CD8	NECTIN2	TIGIT	0.00835515	0	NECTIN2_TIGIT	NECTIN2 - TIGIT	NECTIN	Cell-Cell Contact	KEGG: hsa04514
1417	MAFB+ moDC	EM CD8s	NECTIN2	TIGIT	0.0282899	0	NECTIN2_TIGIT	NECTIN2 - TIGIT	NECTIN	Cell-Cell Contact	KEGG: hsa04514
1418	act Macro	EM CD8s	NECTIN2	TIGIT	0.0139587	0	NECTIN2_TIGIT	NECTIN2 - TIGIT	NECTIN	Cell-Cell Contact	KEGG: hsa04514
1419	actDC	EM CD8s	NECTIN2	TIGIT	0.0115973	0	NECTIN2_TIGIT	NECTIN2 - TIGIT	NECTIN	Cell-Cell Contact	KEGG: hsa04514
1420	C1Q Macro	EM CD8s	NECTIN2	TIGIT	0.0078592	0	NECTIN2_TIGIT	NECTIN2 - TIGIT	NECTIN	Cell-Cell Contact	KEGG: hsa04514
1421	CXCL Macro	EM CD8s	NECTIN2	TIGIT	0.00769172	0	NECTIN2_TIGIT	NECTIN2 - TIGIT	NECTIN	Cell-Cell Contact	KEGG: hsa04514
1422	ISG Mono	EM CD8s	NECTIN2	TIGIT	0.00389496	0	NECTIN2_TIGIT	NECTIN2 - TIGIT	NECTIN	Cell-Cell Contact	KEGG: hsa04514
1423	RUNX3+ DC2	EM CD8s	NECTIN2	TIGIT	0.00704434	0	NECTIN2_TIGIT	NECTIN2 - TIGIT	NECTIN	Cell-Cell Contact	KEGG: hsa04514
1424	MAFB+ moDC	Exh CD8	NECTIN2	TIGIT	0.0280961	0	NECTIN2_TIGIT	NECTIN2 - TIGIT	NECTIN	Cell-Cell Contact	KEGG: hsa04514
1425	act Macro	Exh CD8	NECTIN2	TIGIT	0.0138617	0	NECTIN2_TIGIT	NECTIN2 - TIGIT	NECTIN	Cell-Cell Contact	KEGG: hsa04514
1426	actDC	Exh CD8	NECTIN2	TIGIT	0.0115165	0	NECTIN2_TIGIT	NECTIN2 - TIGIT	NECTIN	Cell-Cell Contact	KEGG: hsa04514
1427	C1Q Macro	Exh CD8	NECTIN2	TIGIT	0.00780424	0	NECTIN2_TIGIT	NECTIN2 - TIGIT	NECTIN	Cell-Cell Contact	KEGG: hsa04514
1428	CXCL Macro	Exh CD8	NECTIN2	TIGIT	0.00763792	0	NECTIN2_TIGIT	NECTIN2 - TIGIT	NECTIN	Cell-Cell Contact	KEGG: hsa04514
1429	ISG Mono	Exh CD8	NECTIN2	TIGIT	0.00386762	0	NECTIN2_TIGIT	NECTIN2 - TIGIT	NECTIN	Cell-Cell Contact	KEGG: hsa04514
1430	RUNX3+ DC2	Exh CD8	NECTIN2	TIGIT	0.00699504	0	NECTIN2_TIGIT	NECTIN2 - TIGIT	NECTIN	Cell-Cell Contact	KEGG: hsa04514
1431	MAFB+ moDC	Naive CD8	NECTIN2	TIGIT	0.0181127	0	NECTIN2_TIGIT	NECTIN2 - TIGIT	NECTIN	Cell-Cell Contact	KEGG: hsa04514
1432	act Macro	Naive CD8	NECTIN2	TIGIT	0.00888991	0	NECTIN2_TIGIT	NECTIN2 - TIGIT	NECTIN	Cell-Cell Contact	KEGG: hsa04514
1433	actDC	Naive CD8	NECTIN2	TIGIT	0.0073796	0	NECTIN2_TIGIT	NECTIN2 - TIGIT	NECTIN	Cell-Cell Contact	KEGG: hsa04514
1434	C1Q Macro	Naive CD8	NECTIN2	TIGIT	0.0049941	0	NECTIN2_TIGIT	NECTIN2 - TIGIT	NECTIN	Cell-Cell Contact	KEGG: hsa04514
1435	CXCL Macro	Naive CD8	NECTIN2	TIGIT	0.00488737	0	NECTIN2_TIGIT	NECTIN2 - TIGIT	NECTIN	Cell-Cell Contact	KEGG: hsa04514
1436	ISG Mono	Naive CD8	NECTIN2	TIGIT	0.00247144	0	NECTIN2_TIGIT	NECTIN2 - TIGIT	NECTIN	Cell-Cell Contact	KEGG: hsa04514
1437	RUNX3+ DC2	Naive CD8	NECTIN2	TIGIT	0.00447496	0	NECTIN2_TIGIT	NECTIN2 - TIGIT	NECTIN	Cell-Cell Contact	KEGG: hsa04514
1438	MAFB+ moDC	NK	NECTIN2	TIGIT	0.00665855	0	NECTIN2_TIGIT	NECTIN2 - TIGIT	NECTIN	Cell-Cell Contact	KEGG: hsa04514
1439	act Macro	NK	NECTIN2	TIGIT	0.0032488	0	NECTIN2_TIGIT	NECTIN2 - TIGIT	NECTIN	Cell-Cell Contact	KEGG: hsa04514
1440	actDC	NK	NECTIN2	TIGIT	0.00269425	0	NECTIN2_TIGIT	NECTIN2 - TIGIT	NECTIN	Cell-Cell Contact	KEGG: hsa04514
1441	C1Q Macro	NK	NECTIN2	TIGIT	0.00182054	0	NECTIN2_TIGIT	NECTIN2 - TIGIT	NECTIN	Cell-Cell Contact	KEGG: hsa04514
1442	CXCL Macro	NK	NECTIN2	TIGIT	0.00178151	0	NECTIN2_TIGIT	NECTIN2 - TIGIT	NECTIN	Cell-Cell Contact	KEGG: hsa04514
1443	ISG Mono	NK	NECTIN2	TIGIT	0.000899485	0	NECTIN2_TIGIT	NECTIN2 - TIGIT	NECTIN	Cell-Cell Contact	KEGG: hsa04514
1444	RUNX3+ DC2	NK	NECTIN2	TIGIT	0.00163075	0	NECTIN2_TIGIT	NECTIN2 - TIGIT	NECTIN	Cell-Cell Contact	KEGG: hsa04514
1445	MAFB+ moDC	TFH	NECTIN2	TIGIT	0.0670968	0	NECTIN2_TIGIT	NECTIN2 - TIGIT	NECTIN	Cell-Cell Contact	KEGG: hsa04514
1446	act Macro	TFH	NECTIN2	TIGIT	0.0337902	0	NECTIN2_TIGIT	NECTIN2 - TIGIT	NECTIN	Cell-Cell Contact	KEGG: hsa04514
1447	actDC	TFH	NECTIN2	TIGIT	0.0281698	0	NECTIN2_TIGIT	NECTIN2 - TIGIT	NECTIN	Cell-Cell Contact	KEGG: hsa04514
1448	C1Q Macro	TFH	NECTIN2	TIGIT	0.0191937	0	NECTIN2_TIGIT	NECTIN2 - TIGIT	NECTIN	Cell-Cell Contact	KEGG: hsa04514
1449	CXCL Macro	TFH	NECTIN2	TIGIT	0.0187893	0	NECTIN2_TIGIT	NECTIN2 - TIGIT	NECTIN	Cell-Cell Contact	KEGG: hsa04514
1450	ISG Mono	TFH	NECTIN2	TIGIT	0.0095674	0	NECTIN2_TIGIT	NECTIN2 - TIGIT	NECTIN	Cell-Cell Contact	KEGG: hsa04514
1451	RUNX3+ DC2	TFH	NECTIN2	TIGIT	0.0172241	0	NECTIN2_TIGIT	NECTIN2 - TIGIT	NECTIN	Cell-Cell Contact	KEGG: hsa04514
1452	CD4 Treg	MAFB+ moDC	TIGIT	NECTIN2	0.0355843	0	TIGIT_NECTIN2	TIGIT - NECTIN2	TIGIT	Cell-Cell Contact	PMID: 1313846; PMID:24987108
1453	CD8 Tregs	MAFB+ moDC	TIGIT	NECTIN2	0.0353417	0	TIGIT_NECTIN2	TIGIT - NECTIN2	TIGIT	Cell-Cell Contact	PMID: 1313846; PMID:24987108
1454	Cycling CD8	MAFB+ moDC	TIGIT	NECTIN2	0.033421	0	TIGIT_NECTIN2	TIGIT - NECTIN2	TIGIT	Cell-Cell Contact	PMID: 1313846; PMID:24987108
1455	EM CD8s	MAFB+ moDC	TIGIT	NECTIN2	0.0282899	0	TIGIT_NECTIN2	TIGIT - NECTIN2	TIGIT	Cell-Cell Contact	PMID: 1313846; PMID:24987108
1456	Exh CD8	MAFB+ moDC	TIGIT	NECTIN2	0.0280961	0	TIGIT_NECTIN2	TIGIT - NECTIN2	TIGIT	Cell-Cell Contact	PMID: 1313846; PMID:24987108
1457	Naive CD8	MAFB+ moDC	TIGIT	NECTIN2	0.0181127	0	TIGIT_NECTIN2	TIGIT - NECTIN2	TIGIT	Cell-Cell Contact	PMID: 1313846; PMID:24987108
1458	NK	MAFB+ moDC	TIGIT	NECTIN2	0.00665855	0	TIGIT_NECTIN2	TIGIT - NECTIN2	TIGIT	Cell-Cell Contact	PMID: 1313846; PMID:24987108
1459	TFH	MAFB+ moDC	TIGIT	NECTIN2	0.0670968	0	TIGIT_NECTIN2	TIGIT - NECTIN2	TIGIT	Cell-Cell Contact	PMID: 1313846; PMID:24987108
1460	CD4 Treg	act Macro	TIGIT	NECTIN2	0.0176249	0	TIGIT_NECTIN2	TIGIT - NECTIN2	TIGIT	Cell-Cell Contact	PMID: 1313846; PMID:24987108
1461	CD8 Tregs	act Macro	TIGIT	NECTIN2	0.0175025	0	TIGIT_NECTIN2	TIGIT - NECTIN2	TIGIT	Cell-Cell Contact	PMID: 1313846; PMID:24987108
1462	Cycling CD8	act Macro	TIGIT	NECTIN2	0.0165347	0	TIGIT_NECTIN2	TIGIT - NECTIN2	TIGIT	Cell-Cell Contact	PMID: 1313846; PMID:24987108
1463	EM CD8s	act Macro	TIGIT	NECTIN2	0.0139587	0	TIGIT_NECTIN2	TIGIT - NECTIN2	TIGIT	Cell-Cell Contact	PMID: 1313846; PMID:24987108
1464	Exh CD8	act Macro	TIGIT	NECTIN2	0.0138617	0	TIGIT_NECTIN2	TIGIT - NECTIN2	TIGIT	Cell-Cell Contact	PMID: 1313846; PMID:24987108
1465	Naive CD8	act Macro	TIGIT	NECTIN2	0.00888991	0	TIGIT_NECTIN2	TIGIT - NECTIN2	TIGIT	Cell-Cell Contact	PMID: 1313846; PMID:24987108
1466	NK	act Macro	TIGIT	NECTIN2	0.0032488	0	TIGIT_NECTIN2	TIGIT - NECTIN2	TIGIT	Cell-Cell Contact	PMID: 1313846; PMID:24987108
1467	TFH	act Macro	TIGIT	NECTIN2	0.0337902	0	TIGIT_NECTIN2	TIGIT - NECTIN2	TIGIT	Cell-Cell Contact	PMID: 1313846; PMID:24987108
1468	CD4 Treg	actDC	TIGIT	NECTIN2	0.0146525	0	TIGIT_NECTIN2	TIGIT - NECTIN2	TIGIT	Cell-Cell Contact	PMID: 1313846; PMID:24987108
1469	CD8 Tregs	actDC	TIGIT	NECTIN2	0.0145505	0	TIGIT_NECTIN2	TIGIT - NECTIN2	TIGIT	Cell-Cell Contact	PMID: 1313846; PMID:24987108
1470	Cycling CD8	actDC	TIGIT	NECTIN2	0.0137436	0	TIGIT_NECTIN2	TIGIT - NECTIN2	TIGIT	Cell-Cell Contact	PMID: 1313846; PMID:24987108
1471	EM CD8s	actDC	TIGIT	NECTIN2	0.0115973	0	TIGIT_NECTIN2	TIGIT - NECTIN2	TIGIT	Cell-Cell Contact	PMID: 1313846; PMID:24987108
1472	Exh CD8	actDC	TIGIT	NECTIN2	0.0115165	0	TIGIT_NECTIN2	TIGIT - NECTIN2	TIGIT	Cell-Cell Contact	PMID: 1313846; PMID:24987108
1473	Naive CD8	actDC	TIGIT	NECTIN2	0.0073796	0	TIGIT_NECTIN2	TIGIT - NECTIN2	TIGIT	Cell-Cell Contact	PMID: 1313846; PMID:24987108
1474	NK	actDC	TIGIT	NECTIN2	0.00269425	0	TIGIT_NECTIN2	TIGIT - NECTIN2	TIGIT	Cell-Cell Contact	PMID: 1313846; PMID:24987108
1475	TFH	actDC	TIGIT	NECTIN2	0.0281698	0	TIGIT_NECTIN2	TIGIT - NECTIN2	TIGIT	Cell-Cell Contact	PMID: 1313846; PMID:24987108
1476	CD4 Treg	C1Q Macro	TIGIT	NECTIN2	0.00993955	0	TIGIT_NECTIN2	TIGIT - NECTIN2	TIGIT	Cell-Cell Contact	PMID: 1313846; PMID:24987108
1477	CD8 Tregs	C1Q Macro	TIGIT	NECTIN2	0.00986999	0	TIGIT_NECTIN2	TIGIT - NECTIN2	TIGIT	Cell-Cell Contact	PMID: 1313846; PMID:24987108
1478	Cycling CD8	C1Q Macro	TIGIT	NECTIN2	0.00932022	0	TIGIT_NECTIN2	TIGIT - NECTIN2	TIGIT	Cell-Cell Contact	PMID: 1313846; PMID:24987108
1479	EM CD8s	C1Q Macro	TIGIT	NECTIN2	0.0078592	0	TIGIT_NECTIN2	TIGIT - NECTIN2	TIGIT	Cell-Cell Contact	PMID: 1313846; PMID:24987108
1480	Exh CD8	C1Q Macro	TIGIT	NECTIN2	0.00780424	0	TIGIT_NECTIN2	TIGIT - NECTIN2	TIGIT	Cell-Cell Contact	PMID: 1313846; PMID:24987108
1481	Naive CD8	C1Q Macro	TIGIT	NECTIN2	0.0049941	0	TIGIT_NECTIN2	TIGIT - NECTIN2	TIGIT	Cell-Cell Contact	PMID: 1313846; PMID:24987108
1482	NK	C1Q Macro	TIGIT	NECTIN2	0.00182054	0	TIGIT_NECTIN2	TIGIT - NECTIN2	TIGIT	Cell-Cell Contact	PMID: 1313846; PMID:24987108
1483	TFH	C1Q Macro	TIGIT	NECTIN2	0.0191937	0	TIGIT_NECTIN2	TIGIT - NECTIN2	TIGIT	Cell-Cell Contact	PMID: 1313846; PMID:24987108
1484	CD4 Treg	CXCL Macro	TIGIT	NECTIN2	0.00972817	0	TIGIT_NECTIN2	TIGIT - NECTIN2	TIGIT	Cell-Cell Contact	PMID: 1313846; PMID:24987108
1485	CD8 Tregs	CXCL Macro	TIGIT	NECTIN2	0.00966007	0	TIGIT_NECTIN2	TIGIT - NECTIN2	TIGIT	Cell-Cell Contact	PMID: 1313846; PMID:24987108
1486	Cycling CD8	CXCL Macro	TIGIT	NECTIN2	0.00912189	0	TIGIT_NECTIN2	TIGIT - NECTIN2	TIGIT	Cell-Cell Contact	PMID: 1313846; PMID:24987108
1487	EM CD8s	CXCL Macro	TIGIT	NECTIN2	0.00769172	0	TIGIT_NECTIN2	TIGIT - NECTIN2	TIGIT	Cell-Cell Contact	PMID: 1313846; PMID:24987108
1488	Exh CD8	CXCL Macro	TIGIT	NECTIN2	0.00763792	0	TIGIT_NECTIN2	TIGIT - NECTIN2	TIGIT	Cell-Cell Contact	PMID: 1313846; PMID:24987108
1489	Naive CD8	CXCL Macro	TIGIT	NECTIN2	0.00488737	0	TIGIT_NECTIN2	TIGIT - NECTIN2	TIGIT	Cell-Cell Contact	PMID: 1313846; PMID:24987108
1490	NK	CXCL Macro	TIGIT	NECTIN2	0.00178151	0	TIGIT_NECTIN2	TIGIT - NECTIN2	TIGIT	Cell-Cell Contact	PMID: 1313846; PMID:24987108
1491	TFH	CXCL Macro	TIGIT	NECTIN2	0.0187893	0	TIGIT_NECTIN2	TIGIT - NECTIN2	TIGIT	Cell-Cell Contact	PMID: 1313846; PMID:24987108
1492	CD4 Treg	ISG Mono	TIGIT	NECTIN2	0.00493119	0	TIGIT_NECTIN2	TIGIT - NECTIN2	TIGIT	Cell-Cell Contact	PMID: 1313846; PMID:24987108
1493	CD8 Tregs	ISG Mono	TIGIT	NECTIN2	0.0048965	0	TIGIT_NECTIN2	TIGIT - NECTIN2	TIGIT	Cell-Cell Contact	PMID: 1313846; PMID:24987108
1494	Cycling CD8	ISG Mono	TIGIT	NECTIN2	0.00462247	0	TIGIT_NECTIN2	TIGIT - NECTIN2	TIGIT	Cell-Cell Contact	PMID: 1313846; PMID:24987108
1495	EM CD8s	ISG Mono	TIGIT	NECTIN2	0.00389496	0	TIGIT_NECTIN2	TIGIT - NECTIN2	TIGIT	Cell-Cell Contact	PMID: 1313846; PMID:24987108
1496	Exh CD8	ISG Mono	TIGIT	NECTIN2	0.00386762	0	TIGIT_NECTIN2	TIGIT - NECTIN2	TIGIT	Cell-Cell Contact	PMID: 1313846; PMID:24987108
1497	Naive CD8	ISG Mono	TIGIT	NECTIN2	0.00247144	0	TIGIT_NECTIN2	TIGIT - NECTIN2	TIGIT	Cell-Cell Contact	PMID: 1313846; PMID:24987108
1498	NK	ISG Mono	TIGIT	NECTIN2	0.000899485	0	TIGIT_NECTIN2	TIGIT - NECTIN2	TIGIT	Cell-Cell Contact	PMID: 1313846; PMID:24987108
1499	TFH	ISG Mono	TIGIT	NECTIN2	0.0095674	0	TIGIT_NECTIN2	TIGIT - NECTIN2	TIGIT	Cell-Cell Contact	PMID: 1313846; PMID:24987108
1500	CD4 Treg	RUNX3+ DC2	TIGIT	NECTIN2	0.00891093	0	TIGIT_NECTIN2	TIGIT - NECTIN2	TIGIT	Cell-Cell Contact	PMID: 1313846; PMID:24987108
1501	CD8 Tregs	RUNX3+ DC2	TIGIT	NECTIN2	0.0088485	0	TIGIT_NECTIN2	TIGIT - NECTIN2	TIGIT	Cell-Cell Contact	PMID: 1313846; PMID:24987108
1502	Cycling CD8	RUNX3+ DC2	TIGIT	NECTIN2	0.00835515	0	TIGIT_NECTIN2	TIGIT - NECTIN2	TIGIT	Cell-Cell Contact	PMID: 1313846; PMID:24987108
1503	EM CD8s	RUNX3+ DC2	TIGIT	NECTIN2	0.00704434	0	TIGIT_NECTIN2	TIGIT - NECTIN2	TIGIT	Cell-Cell Contact	PMID: 1313846; PMID:24987108
1504	Exh CD8	RUNX3+ DC2	TIGIT	NECTIN2	0.00699504	0	TIGIT_NECTIN2	TIGIT - NECTIN2	TIGIT	Cell-Cell Contact	PMID: 1313846; PMID:24987108
1505	Naive CD8	RUNX3+ DC2	TIGIT	NECTIN2	0.00447496	0	TIGIT_NECTIN2	TIGIT - NECTIN2	TIGIT	Cell-Cell Contact	PMID: 1313846; PMID:24987108
1506	NK	RUNX3+ DC2	TIGIT	NECTIN2	0.00163075	0	TIGIT_NECTIN2	TIGIT - NECTIN2	TIGIT	Cell-Cell Contact	PMID: 1313846; PMID:24987108
1507	TFH	RUNX3+ DC2	TIGIT	NECTIN2	0.0172241	0	TIGIT_NECTIN2	TIGIT - NECTIN2	TIGIT	Cell-Cell Contact	PMID: 1313846; PMID:24987108

## Sheet: RL pairs enriched in HT
	source	target	ligand	receptor	prob	pval	interaction_name	interaction_name_2	pathway_name	annotation	evidence
1	MAFB+ LC	act Macro	VEGFA	FLT1	0.0118502	0	VEGFA_VEGFR1	VEGFA - VEGFR1	VEGF	Secreted Signaling	KEGG: hsa04370; PMID: 16633338
2	act Macro	act Macro	VEGFA	FLT1	0.034856	0	VEGFA_VEGFR1	VEGFA - VEGFR1	VEGF	Secreted Signaling	KEGG: hsa04370; PMID: 16633338
3	actDC	act Macro	VEGFA	FLT1	0.00318608	0	VEGFA_VEGFR1	VEGFA - VEGFR1	VEGF	Secreted Signaling	KEGG: hsa04370; PMID: 16633338
4	C1Q Macro	act Macro	VEGFA	FLT1	0.0249727	0	VEGFA_VEGFR1	VEGFA - VEGFR1	VEGF	Secreted Signaling	KEGG: hsa04370; PMID: 16633338
5	CXCL Macro	act Macro	VEGFA	FLT1	0.0258983	0	VEGFA_VEGFR1	VEGFA - VEGFR1	VEGF	Secreted Signaling	KEGG: hsa04370; PMID: 16633338
6	ISG Mono	act Macro	VEGFA	FLT1	0.0170435	0	VEGFA_VEGFR1	VEGFA - VEGFR1	VEGF	Secreted Signaling	KEGG: hsa04370; PMID: 16633338
7	Monocytes	act Macro	VEGFA	FLT1	0.00342527	0	VEGFA_VEGFR1	VEGFA - VEGFR1	VEGF	Secreted Signaling	KEGG: hsa04370; PMID: 16633338
8	NLRP3 Macro	act Macro	VEGFA	FLT1	0.0396838	0	VEGFA_VEGFR1	VEGFA - VEGFR1	VEGF	Secreted Signaling	KEGG: hsa04370; PMID: 16633338
9	RUNX3- DC2	act Macro	VEGFA	FLT1	0.00219225	0	VEGFA_VEGFR1	VEGFA - VEGFR1	VEGF	Secreted Signaling	KEGG: hsa04370; PMID: 16633338
10	RUNX3+ DC2	act Macro	VEGFA	FLT1	0.0158454	0	VEGFA_VEGFR1	VEGFA - VEGFR1	VEGF	Secreted Signaling	KEGG: hsa04370; PMID: 16633338
11	MAFB+ LC	CXCL Macro	VEGFA	FLT1	0.0173992	0	VEGFA_VEGFR1	VEGFA - VEGFR1	VEGF	Secreted Signaling	KEGG: hsa04370; PMID: 16633338
12	act Macro	CXCL Macro	VEGFA	FLT1	0.0506258	0	VEGFA_VEGFR1	VEGFA - VEGFR1	VEGF	Secreted Signaling	KEGG: hsa04370; PMID: 16633338
13	actDC	CXCL Macro	VEGFA	FLT1	0.00469728	0	VEGFA_VEGFR1	VEGFA - VEGFR1	VEGF	Secreted Signaling	KEGG: hsa04370; PMID: 16633338
14	C1Q Macro	CXCL Macro	VEGFA	FLT1	0.0364399	0	VEGFA_VEGFR1	VEGFA - VEGFR1	VEGF	Secreted Signaling	KEGG: hsa04370; PMID: 16633338
15	CXCL Macro	CXCL Macro	VEGFA	FLT1	0.037774	0	VEGFA_VEGFR1	VEGFA - VEGFR1	VEGF	Secreted Signaling	KEGG: hsa04370; PMID: 16633338
16	ISG Mono	CXCL Macro	VEGFA	FLT1	0.0249628	0	VEGFA_VEGFR1	VEGFA - VEGFR1	VEGF	Secreted Signaling	KEGG: hsa04370; PMID: 16633338
17	Monocytes	CXCL Macro	VEGFA	FLT1	0.00504935	0	VEGFA_VEGFR1	VEGFA - VEGFR1	VEGF	Secreted Signaling	KEGG: hsa04370; PMID: 16633338
18	NLRP3 Macro	CXCL Macro	VEGFA	FLT1	0.0575077	0	VEGFA_VEGFR1	VEGFA - VEGFR1	VEGF	Secreted Signaling	KEGG: hsa04370; PMID: 16633338
19	RUNX3- DC2	CXCL Macro	VEGFA	FLT1	0.0032336	0	VEGFA_VEGFR1	VEGFA - VEGFR1	VEGF	Secreted Signaling	KEGG: hsa04370; PMID: 16633338
20	RUNX3+ DC2	CXCL Macro	VEGFA	FLT1	0.0232212	0	VEGFA_VEGFR1	VEGFA - VEGFR1	VEGF	Secreted Signaling	KEGG: hsa04370; PMID: 16633338
21	MAFB+ LC	NLRP3 Macro	VEGFA	FLT1	0.00631996	0	VEGFA_VEGFR1	VEGFA - VEGFR1	VEGF	Secreted Signaling	KEGG: hsa04370; PMID: 16633338
22	act Macro	NLRP3 Macro	VEGFA	FLT1	0.0187936	0	VEGFA_VEGFR1	VEGFA - VEGFR1	VEGF	Secreted Signaling	KEGG: hsa04370; PMID: 16633338
23	actDC	NLRP3 Macro	VEGFA	FLT1	0.00169228	0	VEGFA_VEGFR1	VEGFA - VEGFR1	VEGF	Secreted Signaling	KEGG: hsa04370; PMID: 16633338
24	C1Q Macro	NLRP3 Macro	VEGFA	FLT1	0.0134015	0	VEGFA_VEGFR1	VEGFA - VEGFR1	VEGF	Secreted Signaling	KEGG: hsa04370; PMID: 16633338
25	CXCL Macro	NLRP3 Macro	VEGFA	FLT1	0.0139043	0	VEGFA_VEGFR1	VEGFA - VEGFR1	VEGF	Secreted Signaling	KEGG: hsa04370; PMID: 16633338
26	ISG Mono	NLRP3 Macro	VEGFA	FLT1	0.00911198	0	VEGFA_VEGFR1	VEGFA - VEGFR1	VEGF	Secreted Signaling	KEGG: hsa04370; PMID: 16633338
27	Monocytes	NLRP3 Macro	VEGFA	FLT1	0.00181953	0	VEGFA_VEGFR1	VEGFA - VEGFR1	VEGF	Secreted Signaling	KEGG: hsa04370; PMID: 16633338
28	NLRP3 Macro	NLRP3 Macro	VEGFA	FLT1	0.0214461	0	VEGFA_VEGFR1	VEGFA - VEGFR1	VEGF	Secreted Signaling	KEGG: hsa04370; PMID: 16633338
29	RUNX3- DC2	NLRP3 Macro	VEGFA	FLT1	0.00116386	0	VEGFA_VEGFR1	VEGFA - VEGFR1	VEGF	Secreted Signaling	KEGG: hsa04370; PMID: 16633338
30	RUNX3+ DC2	NLRP3 Macro	VEGFA	FLT1	0.00846663	0	VEGFA_VEGFR1	VEGFA - VEGFR1	VEGF	Secreted Signaling	KEGG: hsa04370; PMID: 16633338
31	act Macro	MAFB+ LC	CCL20	CCR6	0.00505416	0	CCL20_CCR6	CCL20 - CCR6	CCL	Secreted Signaling	KEGG: hsa04060
32	C1Q Macro	MAFB+ LC	CCL20	CCR6	0.000763466	0	CCL20_CCR6	CCL20 - CCR6	CCL	Secreted Signaling	KEGG: hsa04060
33	CD4 Treg	MAFB+ LC	CCL20	CCR6	4.96936e-05	0	CCL20_CCR6	CCL20 - CCR6	CCL	Secreted Signaling	KEGG: hsa04060
34	CD8 Tregs	MAFB+ LC	CCL20	CCR6	0.000439832	0	CCL20_CCR6	CCL20 - CCR6	CCL	Secreted Signaling	KEGG: hsa04060
35	CXCL Macro	MAFB+ LC	CCL20	CCR6	0.00892957	0	CCL20_CCR6	CCL20 - CCR6	CCL	Secreted Signaling	KEGG: hsa04060
36	Exh CD8	MAFB+ LC	CCL20	CCR6	3.04091e-05	0	CCL20_CCR6	CCL20 - CCR6	CCL	Secreted Signaling	KEGG: hsa04060
37	Naive CD4	MAFB+ LC	CCL20	CCR6	9.89053e-05	0	CCL20_CCR6	CCL20 - CCR6	CCL	Secreted Signaling	KEGG: hsa04060
38	NLRP3 Macro	MAFB+ LC	CCL20	CCR6	0.00458627	0	CCL20_CCR6	CCL20 - CCR6	CCL	Secreted Signaling	KEGG: hsa04060
39	TRM CD8s	MAFB+ LC	CCL20	CCR6	0.00063222	0	CCL20_CCR6	CCL20 - CCR6	CCL	Secreted Signaling	KEGG: hsa04060
40	act Macro	ASC	CCL20	CCR6	0.00797762	0	CCL20_CCR6	CCL20 - CCR6	CCL	Secreted Signaling	KEGG: hsa04060
41	C1Q Macro	ASC	CCL20	CCR6	0.00120809	0	CCL20_CCR6	CCL20 - CCR6	CCL	Secreted Signaling	KEGG: hsa04060
42	CD4 Treg	ASC	CCL20	CCR6	7.86667e-05	0.01	CCL20_CCR6	CCL20 - CCR6	CCL	Secreted Signaling	KEGG: hsa04060
43	CD8 Tregs	ASC	CCL20	CCR6	0.00069611	0	CCL20_CCR6	CCL20 - CCR6	CCL	Secreted Signaling	KEGG: hsa04060
44	CXCL Macro	ASC	CCL20	CCR6	0.014063	0	CCL20_CCR6	CCL20 - CCR6	CCL	Secreted Signaling	KEGG: hsa04060
45	Exh CD8	ASC	CCL20	CCR6	4.81391e-05	0.04	CCL20_CCR6	CCL20 - CCR6	CCL	Secreted Signaling	KEGG: hsa04060
46	Naive CD4	ASC	CCL20	CCR6	0.000156566	0.01	CCL20_CCR6	CCL20 - CCR6	CCL	Secreted Signaling	KEGG: hsa04060
47	NLRP3 Macro	ASC	CCL20	CCR6	0.00724106	0	CCL20_CCR6	CCL20 - CCR6	CCL	Secreted Signaling	KEGG: hsa04060
48	TRM CD8s	ASC	CCL20	CCR6	0.00100049	0	CCL20_CCR6	CCL20 - CCR6	CCL	Secreted Signaling	KEGG: hsa04060
49	act Macro	CD4 Treg	CCL20	CCR6	0.0096792	0	CCL20_CCR6	CCL20 - CCR6	CCL	Secreted Signaling	KEGG: hsa04060
50	C1Q Macro	CD4 Treg	CCL20	CCR6	0.0014679	0	CCL20_CCR6	CCL20 - CCR6	CCL	Secreted Signaling	KEGG: hsa04060
51	CD4 Treg	CD4 Treg	CCL20	CCR6	9.56081e-05	0	CCL20_CCR6	CCL20 - CCR6	CCL	Secreted Signaling	KEGG: hsa04060
52	CD8 Tregs	CD4 Treg	CCL20	CCR6	0.00084591	0	CCL20_CCR6	CCL20 - CCR6	CCL	Secreted Signaling	KEGG: hsa04060
53	CXCL Macro	CD4 Treg	CCL20	CCR6	0.0170402	0	CCL20_CCR6	CCL20 - CCR6	CCL	Secreted Signaling	KEGG: hsa04060
54	Exh CD8	CD4 Treg	CCL20	CCR6	5.85067e-05	0	CCL20_CCR6	CCL20 - CCR6	CCL	Secreted Signaling	KEGG: hsa04060
55	Naive CD4	CD4 Treg	CCL20	CCR6	0.00019028	0	CCL20_CCR6	CCL20 - CCR6	CCL	Secreted Signaling	KEGG: hsa04060
56	NLRP3 Macro	CD4 Treg	CCL20	CCR6	0.00878693	0	CCL20_CCR6	CCL20 - CCR6	CCL	Secreted Signaling	KEGG: hsa04060
57	TRM CD8s	CD4 Treg	CCL20	CCR6	0.00121571	0	CCL20_CCR6	CCL20 - CCR6	CCL	Secreted Signaling	KEGG: hsa04060
58	act Macro	CD8 Tregs	CCL20	CCR6	0.0122882	0	CCL20_CCR6	CCL20 - CCR6	CCL	Secreted Signaling	KEGG: hsa04060
59	C1Q Macro	CD8 Tregs	CCL20	CCR6	0.00186774	0	CCL20_CCR6	CCL20 - CCR6	CCL	Secreted Signaling	KEGG: hsa04060
60	CD4 Treg	CD8 Tregs	CCL20	CCR6	0.000121696	0	CCL20_CCR6	CCL20 - CCR6	CCL	Secreted Signaling	KEGG: hsa04060
61	CD8 Tregs	CD8 Tregs	CCL20	CCR6	0.00107651	0	CCL20_CCR6	CCL20 - CCR6	CCL	Secreted Signaling	KEGG: hsa04060
62	CXCL Macro	CD8 Tregs	CCL20	CCR6	0.0215901	0	CCL20_CCR6	CCL20 - CCR6	CCL	Secreted Signaling	KEGG: hsa04060
63	Exh CD8	CD8 Tregs	CCL20	CCR6	7.44719e-05	0	CCL20_CCR6	CCL20 - CCR6	CCL	Secreted Signaling	KEGG: hsa04060
64	Naive CD4	CD8 Tregs	CCL20	CCR6	0.000242195	0	CCL20_CCR6	CCL20 - CCR6	CCL	Secreted Signaling	KEGG: hsa04060
65	NLRP3 Macro	CD8 Tregs	CCL20	CCR6	0.0111581	0	CCL20_CCR6	CCL20 - CCR6	CCL	Secreted Signaling	KEGG: hsa04060
66	TRM CD8s	CD8 Tregs	CCL20	CCR6	0.00154696	0	CCL20_CCR6	CCL20 - CCR6	CCL	Secreted Signaling	KEGG: hsa04060
67	act Macro	FCRL4+ Memory B	CCL20	CCR6	0.0741414	0	CCL20_CCR6	CCL20 - CCR6	CCL	Secreted Signaling	KEGG: hsa04060
68	C1Q Macro	FCRL4+ Memory B	CCL20	CCR6	0.0119011	0	CCL20_CCR6	CCL20 - CCR6	CCL	Secreted Signaling	KEGG: hsa04060
69	CD4 Treg	FCRL4+ Memory B	CCL20	CCR6	0.000782796	0	CCL20_CCR6	CCL20 - CCR6	CCL	Secreted Signaling	KEGG: hsa04060
70	CD8 Tregs	FCRL4+ Memory B	CCL20	CCR6	0.00688878	0	CCL20_CCR6	CCL20 - CCR6	CCL	Secreted Signaling	KEGG: hsa04060
71	CXCL Macro	FCRL4+ Memory B	CCL20	CCR6	0.124369	0	CCL20_CCR6	CCL20 - CCR6	CCL	Secreted Signaling	KEGG: hsa04060
72	Exh CD8	FCRL4+ Memory B	CCL20	CCR6	0.000479154	0	CCL20_CCR6	CCL20 - CCR6	CCL	Secreted Signaling	KEGG: hsa04060
73	Naive CD4	FCRL4+ Memory B	CCL20	CCR6	0.00155687	0	CCL20_CCR6	CCL20 - CCR6	CCL	Secreted Signaling	KEGG: hsa04060
74	NLRP3 Macro	FCRL4+ Memory B	CCL20	CCR6	0.067713	0	CCL20_CCR6	CCL20 - CCR6	CCL	Secreted Signaling	KEGG: hsa04060
75	TRM CD8s	FCRL4+ Memory B	CCL20	CCR6	0.00987415	0	CCL20_CCR6	CCL20 - CCR6	CCL	Secreted Signaling	KEGG: hsa04060
76	act Macro	Memory B	CCL20	CCR6	0.00596397	0	CCL20_CCR6	CCL20 - CCR6	CCL	Secreted Signaling	KEGG: hsa04060
77	C1Q Macro	Memory B	CCL20	CCR6	0.0009016	0	CCL20_CCR6	CCL20 - CCR6	CCL	Secreted Signaling	KEGG: hsa04060
78	CD4 Treg	Memory B	CCL20	CCR6	5.86923e-05	0	CCL20_CCR6	CCL20 - CCR6	CCL	Secreted Signaling	KEGG: hsa04060
79	CD8 Tregs	Memory B	CCL20	CCR6	0.000519441	0	CCL20_CCR6	CCL20 - CCR6	CCL	Secreted Signaling	KEGG: hsa04060
80	CXCL Macro	Memory B	CCL20	CCR6	0.0105296	0	CCL20_CCR6	CCL20 - CCR6	CCL	Secreted Signaling	KEGG: hsa04060
81	Exh CD8	Memory B	CCL20	CCR6	3.59158e-05	0	CCL20_CCR6	CCL20 - CCR6	CCL	Secreted Signaling	KEGG: hsa04060
82	Naive CD4	Memory B	CCL20	CCR6	0.000116814	0	CCL20_CCR6	CCL20 - CCR6	CCL	Secreted Signaling	KEGG: hsa04060
83	NLRP3 Macro	Memory B	CCL20	CCR6	0.00541232	0	CCL20_CCR6	CCL20 - CCR6	CCL	Secreted Signaling	KEGG: hsa04060
84	TRM CD8s	Memory B	CCL20	CCR6	0.000746625	0	CCL20_CCR6	CCL20 - CCR6	CCL	Secreted Signaling	KEGG: hsa04060
85	act Macro	Naive B	CCL20	CCR6	0.0330195	0	CCL20_CCR6	CCL20 - CCR6	CCL	Secreted Signaling	KEGG: hsa04060
86	C1Q Macro	Naive B	CCL20	CCR6	0.00510975	0	CCL20_CCR6	CCL20 - CCR6	CCL	Secreted Signaling	KEGG: hsa04060
87	CD4 Treg	Naive B	CCL20	CCR6	0.000333949	0	CCL20_CCR6	CCL20 - CCR6	CCL	Secreted Signaling	KEGG: hsa04060
88	CD8 Tregs	Naive B	CCL20	CCR6	0.00294916	0	CCL20_CCR6	CCL20 - CCR6	CCL	Secreted Signaling	KEGG: hsa04060
89	CXCL Macro	Naive B	CCL20	CCR6	0.0571073	0	CCL20_CCR6	CCL20 - CCR6	CCL	Secreted Signaling	KEGG: hsa04060
90	Exh CD8	Naive B	CCL20	CCR6	0.000204377	0	CCL20_CCR6	CCL20 - CCR6	CCL	Secreted Signaling	KEGG: hsa04060
91	Naive CD4	Naive B	CCL20	CCR6	0.000664472	0	CCL20_CCR6	CCL20 - CCR6	CCL	Secreted Signaling	KEGG: hsa04060
92	NLRP3 Macro	Naive B	CCL20	CCR6	0.0300409	0	CCL20_CCR6	CCL20 - CCR6	CCL	Secreted Signaling	KEGG: hsa04060
93	TRM CD8s	Naive B	CCL20	CCR6	0.00423451	0	CCL20_CCR6	CCL20 - CCR6	CCL	Secreted Signaling	KEGG: hsa04060
94	act Macro	Naive CD4	CCL20	CCR6	0.00228869	0	CCL20_CCR6	CCL20 - CCR6	CCL	Secreted Signaling	KEGG: hsa04060
95	C1Q Macro	Naive CD4	CCL20	CCR6	0.000344909	0	CCL20_CCR6	CCL20 - CCR6	CCL	Secreted Signaling	KEGG: hsa04060
96	CD4 Treg	Naive CD4	CCL20	CCR6	2.24412e-05	0	CCL20_CCR6	CCL20 - CCR6	CCL	Secreted Signaling	KEGG: hsa04060
97	CD8 Tregs	Naive CD4	CCL20	CCR6	0.000198666	0	CCL20_CCR6	CCL20 - CCR6	CCL	Secreted Signaling	KEGG: hsa04060
98	CXCL Macro	Naive CD4	CCL20	CCR6	0.00405225	0	CCL20_CCR6	CCL20 - CCR6	CCL	Secreted Signaling	KEGG: hsa04060
99	Exh CD8	Naive CD4	CCL20	CCR6	1.37323e-05	0	CCL20_CCR6	CCL20 - CCR6	CCL	Secreted Signaling	KEGG: hsa04060
100	Naive CD4	Naive CD4	CCL20	CCR6	4.46659e-05	0	CCL20_CCR6	CCL20 - CCR6	CCL	Secreted Signaling	KEGG: hsa04060
101	NLRP3 Macro	Naive CD4	CCL20	CCR6	0.00207628	0	CCL20_CCR6	CCL20 - CCR6	CCL	Secreted Signaling	KEGG: hsa04060
102	TRM CD8s	Naive CD4	CCL20	CCR6	0.000285596	0	CCL20_CCR6	CCL20 - CCR6	CCL	Secreted Signaling	KEGG: hsa04060
103	actDC	act Macro	CCL19	CCR7	0.0176206	0	CCL19_CCR7	CCL19 - CCR7	CCL	Secreted Signaling	KEGG: hsa04060
104	actDC	actDC	CCL19	CCR7	0.201801	0	CCL19_CCR7	CCL19 - CCR7	CCL	Secreted Signaling	KEGG: hsa04060
105	actDC	CD8 Tregs	CCL19	CCR7	0.00218297	0	CCL19_CCR7	CCL19 - CCR7	CCL	Secreted Signaling	KEGG: hsa04060
106	actDC	CM CD4 T	CCL19	CCR7	0.0880716	0	CCL19_CCR7	CCL19 - CCR7	CCL	Secreted Signaling	KEGG: hsa04060
107	actDC	FCRL4+ Memory B	CCL19	CCR7	0.00760125	0	CCL19_CCR7	CCL19 - CCR7	CCL	Secreted Signaling	KEGG: hsa04060
108	actDC	Memory B	CCL19	CCR7	0.00451769	0	CCL19_CCR7	CCL19 - CCR7	CCL	Secreted Signaling	KEGG: hsa04060
109	actDC	Naive CD4	CCL19	CCR7	0.00120216	0	CCL19_CCR7	CCL19 - CCR7	CCL	Secreted Signaling	KEGG: hsa04060
110	actDC	Transi CD4	CCL19	CCR7	0.0392903	0	CCL19_CCR7	CCL19 - CCR7	CCL	Secreted Signaling	KEGG: hsa04060
111	actDC	CD4 Treg	CXCL9	CXCR3	0.00320906	0	CXCL9_CXCR3	CXCL9 - CXCR3	CXCL	Secreted Signaling	KEGG: hsa04060
112	C1Q Macro	CD4 Treg	CXCL9	CXCR3	0.000646649	0	CXCL9_CXCR3	CXCL9 - CXCR3	CXCL	Secreted Signaling	KEGG: hsa04060
113	cDC1	CD4 Treg	CXCL9	CXCR3	0.013422	0	CXCL9_CXCR3	CXCL9 - CXCR3	CXCL	Secreted Signaling	KEGG: hsa04060
114	ISG Mono	CD4 Treg	CXCL9	CXCR3	0.0138067	0	CXCL9_CXCR3	CXCL9 - CXCR3	CXCL	Secreted Signaling	KEGG: hsa04060
115	Progenitors	CD4 Treg	CXCL9	CXCR3	0.00653271	0	CXCL9_CXCR3	CXCL9 - CXCR3	CXCL	Secreted Signaling	KEGG: hsa04060
116	RUNX3+ DC2	CD4 Treg	CXCL9	CXCR3	0.00142041	0	CXCL9_CXCR3	CXCL9 - CXCR3	CXCL	Secreted Signaling	KEGG: hsa04060
117	actDC	CD8 Tregs	CXCL9	CXCR3	0.00438722	0	CXCL9_CXCR3	CXCL9 - CXCR3	CXCL	Secreted Signaling	KEGG: hsa04060
118	C1Q Macro	CD8 Tregs	CXCL9	CXCR3	0.000884892	0	CXCL9_CXCR3	CXCL9 - CXCR3	CXCL	Secreted Signaling	KEGG: hsa04060
119	cDC1	CD8 Tregs	CXCL9	CXCR3	0.018281	0	CXCL9_CXCR3	CXCL9 - CXCR3	CXCL	Secreted Signaling	KEGG: hsa04060
120	ISG Mono	CD8 Tregs	CXCL9	CXCR3	0.0188023	0	CXCL9_CXCR3	CXCL9 - CXCR3	CXCL	Secreted Signaling	KEGG: hsa04060
121	Progenitors	CD8 Tregs	CXCL9	CXCR3	0.00892018	0	CXCL9_CXCR3	CXCL9 - CXCR3	CXCL	Secreted Signaling	KEGG: hsa04060
122	RUNX3+ DC2	CD8 Tregs	CXCL9	CXCR3	0.00194318	0	CXCL9_CXCR3	CXCL9 - CXCR3	CXCL	Secreted Signaling	KEGG: hsa04060
123	actDC	cDC1	CXCL9	CXCR3	0.000935083	0	CXCL9_CXCR3	CXCL9 - CXCR3	CXCL	Secreted Signaling	KEGG: hsa04060
124	C1Q Macro	cDC1	CXCL9	CXCR3	0.000188083	0	CXCL9_CXCR3	CXCL9 - CXCR3	CXCL	Secreted Signaling	KEGG: hsa04060
125	cDC1	cDC1	CXCL9	CXCR3	0.00393962	0	CXCL9_CXCR3	CXCL9 - CXCR3	CXCL	Secreted Signaling	KEGG: hsa04060
126	ISG Mono	cDC1	CXCL9	CXCR3	0.00405366	0	CXCL9_CXCR3	CXCL9 - CXCR3	CXCL	Secreted Signaling	KEGG: hsa04060
127	Progenitors	cDC1	CXCL9	CXCR3	0.00190806	0	CXCL9_CXCR3	CXCL9 - CXCR3	CXCL	Secreted Signaling	KEGG: hsa04060
128	RUNX3+ DC2	cDC1	CXCL9	CXCR3	0.000413366	0	CXCL9_CXCR3	CXCL9 - CXCR3	CXCL	Secreted Signaling	KEGG: hsa04060
129	actDC	Cycling	CXCL9	CXCR3	0.00289342	0	CXCL9_CXCR3	CXCL9 - CXCR3	CXCL	Secreted Signaling	KEGG: hsa04060
130	C1Q Macro	Cycling	CXCL9	CXCR3	0.000582898	0	CXCL9_CXCR3	CXCL9 - CXCR3	CXCL	Secreted Signaling	KEGG: hsa04060
131	cDC1	Cycling	CXCL9	CXCR3	0.0121141	0	CXCL9_CXCR3	CXCL9 - CXCR3	CXCL	Secreted Signaling	KEGG: hsa04060
132	ISG Mono	Cycling	CXCL9	CXCR3	0.0124618	0	CXCL9_CXCR3	CXCL9 - CXCR3	CXCL	Secreted Signaling	KEGG: hsa04060
133	Progenitors	Cycling	CXCL9	CXCR3	0.0058921	0	CXCL9_CXCR3	CXCL9 - CXCR3	CXCL	Secreted Signaling	KEGG: hsa04060
134	RUNX3+ DC2	Cycling	CXCL9	CXCR3	0.00128048	0	CXCL9_CXCR3	CXCL9 - CXCR3	CXCL	Secreted Signaling	KEGG: hsa04060
135	actDC	Cycling CD8	CXCL9	CXCR3	0.00452298	0	CXCL9_CXCR3	CXCL9 - CXCR3	CXCL	Secreted Signaling	KEGG: hsa04060
136	C1Q Macro	Cycling CD8	CXCL9	CXCR3	0.000912372	0	CXCL9_CXCR3	CXCL9 - CXCR3	CXCL	Secreted Signaling	KEGG: hsa04060
137	cDC1	Cycling CD8	CXCL9	CXCR3	0.0188385	0	CXCL9_CXCR3	CXCL9 - CXCR3	CXCL	Secreted Signaling	KEGG: hsa04060
138	ISG Mono	Cycling CD8	CXCL9	CXCR3	0.0193754	0	CXCL9_CXCR3	CXCL9 - CXCR3	CXCL	Secreted Signaling	KEGG: hsa04060
139	Progenitors	Cycling CD8	CXCL9	CXCR3	0.0091949	0	CXCL9_CXCR3	CXCL9 - CXCR3	CXCL	Secreted Signaling	KEGG: hsa04060
140	RUNX3+ DC2	Cycling CD8	CXCL9	CXCR3	0.00200346	0	CXCL9_CXCR3	CXCL9 - CXCR3	CXCL	Secreted Signaling	KEGG: hsa04060
141	actDC	DC5	CXCL9	CXCR3	0.000636569	0	CXCL9_CXCR3	CXCL9 - CXCR3	CXCL	Secreted Signaling	KEGG: hsa04060
142	C1Q Macro	DC5	CXCL9	CXCR3	0.000128009	0	CXCL9_CXCR3	CXCL9 - CXCR3	CXCL	Secreted Signaling	KEGG: hsa04060
143	cDC1	DC5	CXCL9	CXCR3	0.00268452	0	CXCL9_CXCR3	CXCL9 - CXCR3	CXCL	Secreted Signaling	KEGG: hsa04060
144	ISG Mono	DC5	CXCL9	CXCR3	0.00276233	0	CXCL9_CXCR3	CXCL9 - CXCR3	CXCL	Secreted Signaling	KEGG: hsa04060
145	Progenitors	DC5	CXCL9	CXCR3	0.00129934	0	CXCL9_CXCR3	CXCL9 - CXCR3	CXCL	Secreted Signaling	KEGG: hsa04060
146	RUNX3+ DC2	DC5	CXCL9	CXCR3	0.000281357	0	CXCL9_CXCR3	CXCL9 - CXCR3	CXCL	Secreted Signaling	KEGG: hsa04060
147	actDC	EM CD8s	CXCL9	CXCR3	0.0034413	0	CXCL9_CXCR3	CXCL9 - CXCR3	CXCL	Secreted Signaling	KEGG: hsa04060
148	C1Q Macro	EM CD8s	CXCL9	CXCR3	0.000693576	0	CXCL9_CXCR3	CXCL9 - CXCR3	CXCL	Secreted Signaling	KEGG: hsa04060
149	cDC1	EM CD8s	CXCL9	CXCR3	0.0143827	0	CXCL9_CXCR3	CXCL9 - CXCR3	CXCL	Secreted Signaling	KEGG: hsa04060
150	ISG Mono	EM CD8s	CXCL9	CXCR3	0.0147946	0	CXCL9_CXCR3	CXCL9 - CXCR3	CXCL	Secreted Signaling	KEGG: hsa04060
151	Progenitors	EM CD8s	CXCL9	CXCR3	0.00700379	0	CXCL9_CXCR3	CXCL9 - CXCR3	CXCL	Secreted Signaling	KEGG: hsa04060
152	RUNX3+ DC2	EM CD8s	CXCL9	CXCR3	0.00152341	0	CXCL9_CXCR3	CXCL9 - CXCR3	CXCL	Secreted Signaling	KEGG: hsa04060
153	actDC	Exh CD8	CXCL9	CXCR3	0.00169482	0	CXCL9_CXCR3	CXCL9 - CXCR3	CXCL	Secreted Signaling	KEGG: hsa04060
154	C1Q Macro	Exh CD8	CXCL9	CXCR3	0.000341105	0	CXCL9_CXCR3	CXCL9 - CXCR3	CXCL	Secreted Signaling	KEGG: hsa04060
155	cDC1	Exh CD8	CXCL9	CXCR3	0.0071231	0	CXCL9_CXCR3	CXCL9 - CXCR3	CXCL	Secreted Signaling	KEGG: hsa04060
156	ISG Mono	Exh CD8	CXCL9	CXCR3	0.00732862	0	CXCL9_CXCR3	CXCL9 - CXCR3	CXCL	Secreted Signaling	KEGG: hsa04060
157	Progenitors	Exh CD8	CXCL9	CXCR3	0.0034556	0	CXCL9_CXCR3	CXCL9 - CXCR3	CXCL	Secreted Signaling	KEGG: hsa04060
158	RUNX3+ DC2	Exh CD8	CXCL9	CXCR3	0.000749538	0	CXCL9_CXCR3	CXCL9 - CXCR3	CXCL	Secreted Signaling	KEGG: hsa04060
159	actDC	IFN-act CD8	CXCL9	CXCR3	0.000557633	0	CXCL9_CXCR3	CXCL9 - CXCR3	CXCL	Secreted Signaling	KEGG: hsa04060
160	C1Q Macro	IFN-act CD8	CXCL9	CXCR3	0.000112129	0	CXCL9_CXCR3	CXCL9 - CXCR3	CXCL	Secreted Signaling	KEGG: hsa04060
161	cDC1	IFN-act CD8	CXCL9	CXCR3	0.00235223	0	CXCL9_CXCR3	CXCL9 - CXCR3	CXCL	Secreted Signaling	KEGG: hsa04060
162	ISG Mono	IFN-act CD8	CXCL9	CXCR3	0.00242044	0	CXCL9_CXCR3	CXCL9 - CXCR3	CXCL	Secreted Signaling	KEGG: hsa04060
163	Progenitors	IFN-act CD8	CXCL9	CXCR3	0.00113831	0	CXCL9_CXCR3	CXCL9 - CXCR3	CXCL	Secreted Signaling	KEGG: hsa04060
164	RUNX3+ DC2	IFN-act CD8	CXCL9	CXCR3	0.000246457	0	CXCL9_CXCR3	CXCL9 - CXCR3	CXCL	Secreted Signaling	KEGG: hsa04060
165	actDC	Naive CD4	CXCL9	CXCR3	0.000538781	0	CXCL9_CXCR3	CXCL9 - CXCR3	CXCL	Secreted Signaling	KEGG: hsa04060
166	C1Q Macro	Naive CD4	CXCL9	CXCR3	0.000108336	0	CXCL9_CXCR3	CXCL9 - CXCR3	CXCL	Secreted Signaling	KEGG: hsa04060
167	cDC1	Naive CD4	CXCL9	CXCR3	0.00227285	0	CXCL9_CXCR3	CXCL9 - CXCR3	CXCL	Secreted Signaling	KEGG: hsa04060
168	ISG Mono	Naive CD4	CXCL9	CXCR3	0.00233876	0	CXCL9_CXCR3	CXCL9 - CXCR3	CXCL	Secreted Signaling	KEGG: hsa04060
169	Progenitors	Naive CD4	CXCL9	CXCR3	0.00109985	0	CXCL9_CXCR3	CXCL9 - CXCR3	CXCL	Secreted Signaling	KEGG: hsa04060
170	RUNX3+ DC2	Naive CD4	CXCL9	CXCR3	0.000238123	0	CXCL9_CXCR3	CXCL9 - CXCR3	CXCL	Secreted Signaling	KEGG: hsa04060
171	actDC	Naive CD8	CXCL9	CXCR3	0.00468095	0	CXCL9_CXCR3	CXCL9 - CXCR3	CXCL	Secreted Signaling	KEGG: hsa04060
172	C1Q Macro	Naive CD8	CXCL9	CXCR3	0.000944358	0	CXCL9_CXCR3	CXCL9 - CXCR3	CXCL	Secreted Signaling	KEGG: hsa04060
173	cDC1	Naive CD8	CXCL9	CXCR3	0.0194867	0	CXCL9_CXCR3	CXCL9 - CXCR3	CXCL	Secreted Signaling	KEGG: hsa04060
174	ISG Mono	Naive CD8	CXCL9	CXCR3	0.0200417	0	CXCL9_CXCR3	CXCL9 - CXCR3	CXCL	Secreted Signaling	KEGG: hsa04060
175	Progenitors	Naive CD8	CXCL9	CXCR3	0.00951448	0	CXCL9_CXCR3	CXCL9 - CXCR3	CXCL	Secreted Signaling	KEGG: hsa04060
176	RUNX3+ DC2	Naive CD8	CXCL9	CXCR3	0.00207362	0	CXCL9_CXCR3	CXCL9 - CXCR3	CXCL	Secreted Signaling	KEGG: hsa04060
177	actDC	NK	CXCL9	CXCR3	0.00258674	0	CXCL9_CXCR3	CXCL9 - CXCR3	CXCL	Secreted Signaling	KEGG: hsa04060
178	C1Q Macro	NK	CXCL9	CXCR3	0.000520987	0	CXCL9_CXCR3	CXCL9 - CXCR3	CXCL	Secreted Signaling	KEGG: hsa04060
179	cDC1	NK	CXCL9	CXCR3	0.0108407	0	CXCL9_CXCR3	CXCL9 - CXCR3	CXCL	Secreted Signaling	KEGG: hsa04060
180	ISG Mono	NK	CXCL9	CXCR3	0.0111522	0	CXCL9_CXCR3	CXCL9 - CXCR3	CXCL	Secreted Signaling	KEGG: hsa04060
181	Progenitors	NK	CXCL9	CXCR3	0.00526925	0	CXCL9_CXCR3	CXCL9 - CXCR3	CXCL	Secreted Signaling	KEGG: hsa04060
182	RUNX3+ DC2	NK	CXCL9	CXCR3	0.00114456	0	CXCL9_CXCR3	CXCL9 - CXCR3	CXCL	Secreted Signaling	KEGG: hsa04060
183	actDC	pDC	CXCL9	CXCR3	0.0112616	0	CXCL9_CXCR3	CXCL9 - CXCR3	CXCL	Secreted Signaling	KEGG: hsa04060
184	C1Q Macro	pDC	CXCL9	CXCR3	0.00228404	0	CXCL9_CXCR3	CXCL9 - CXCR3	CXCL	Secreted Signaling	KEGG: hsa04060
185	cDC1	pDC	CXCL9	CXCR3	0.0459216	0	CXCL9_CXCR3	CXCL9 - CXCR3	CXCL	Secreted Signaling	KEGG: hsa04060
186	ISG Mono	pDC	CXCL9	CXCR3	0.0471933	0	CXCL9_CXCR3	CXCL9 - CXCR3	CXCL	Secreted Signaling	KEGG: hsa04060
187	Progenitors	pDC	CXCL9	CXCR3	0.0227352	0	CXCL9_CXCR3	CXCL9 - CXCR3	CXCL	Secreted Signaling	KEGG: hsa04060
188	RUNX3+ DC2	pDC	CXCL9	CXCR3	0.00500724	0	CXCL9_CXCR3	CXCL9 - CXCR3	CXCL	Secreted Signaling	KEGG: hsa04060
189	actDC	Progenitors	CXCL9	CXCR3	0.000543639	0	CXCL9_CXCR3	CXCL9 - CXCR3	CXCL	Secreted Signaling	KEGG: hsa04060
190	C1Q Macro	Progenitors	CXCL9	CXCR3	0.000109314	0	CXCL9_CXCR3	CXCL9 - CXCR3	CXCL	Secreted Signaling	KEGG: hsa04060
191	cDC1	Progenitors	CXCL9	CXCR3	0.00229331	0	CXCL9_CXCR3	CXCL9 - CXCR3	CXCL	Secreted Signaling	KEGG: hsa04060
192	ISG Mono	Progenitors	CXCL9	CXCR3	0.00235981	0	CXCL9_CXCR3	CXCL9 - CXCR3	CXCL	Secreted Signaling	KEGG: hsa04060
193	Progenitors	Progenitors	CXCL9	CXCR3	0.00110976	0	CXCL9_CXCR3	CXCL9 - CXCR3	CXCL	Secreted Signaling	KEGG: hsa04060
194	RUNX3+ DC2	Progenitors	CXCL9	CXCR3	0.000240271	0	CXCL9_CXCR3	CXCL9 - CXCR3	CXCL	Secreted Signaling	KEGG: hsa04060
195	actDC	TFH	CXCL9	CXCR3	0.00178607	0	CXCL9_CXCR3	CXCL9 - CXCR3	CXCL	Secreted Signaling	KEGG: hsa04060
196	C1Q Macro	TFH	CXCL9	CXCR3	0.000359496	0	CXCL9_CXCR3	CXCL9 - CXCR3	CXCL	Secreted Signaling	KEGG: hsa04060
197	cDC1	TFH	CXCL9	CXCR3	0.0075044	0	CXCL9_CXCR3	CXCL9 - CXCR3	CXCL	Secreted Signaling	KEGG: hsa04060
198	ISG Mono	TFH	CXCL9	CXCR3	0.00772084	0	CXCL9_CXCR3	CXCL9 - CXCR3	CXCL	Secreted Signaling	KEGG: hsa04060
199	Progenitors	TFH	CXCL9	CXCR3	0.0036413	0	CXCL9_CXCR3	CXCL9 - CXCR3	CXCL	Secreted Signaling	KEGG: hsa04060
200	RUNX3+ DC2	TFH	CXCL9	CXCR3	0.000789933	0	CXCL9_CXCR3	CXCL9 - CXCR3	CXCL	Secreted Signaling	KEGG: hsa04060
201	actDC	TRM CD8s	CXCL9	CXCR3	0.000223616	0	CXCL9_CXCR3	CXCL9 - CXCR3	CXCL	Secreted Signaling	KEGG: hsa04060
202	C1Q Macro	TRM CD8s	CXCL9	CXCR3	4.49527e-05	0	CXCL9_CXCR3	CXCL9 - CXCR3	CXCL	Secreted Signaling	KEGG: hsa04060
203	cDC1	TRM CD8s	CXCL9	CXCR3	0.000944283	0	CXCL9_CXCR3	CXCL9 - CXCR3	CXCL	Secreted Signaling	KEGG: hsa04060
204	ISG Mono	TRM CD8s	CXCL9	CXCR3	0.000971702	0	CXCL9_CXCR3	CXCL9 - CXCR3	CXCL	Secreted Signaling	KEGG: hsa04060
205	Progenitors	TRM CD8s	CXCL9	CXCR3	0.000456633	0	CXCL9_CXCR3	CXCL9 - CXCR3	CXCL	Secreted Signaling	KEGG: hsa04060
206	RUNX3+ DC2	TRM CD8s	CXCL9	CXCR3	9.88133e-05	0	CXCL9_CXCR3	CXCL9 - CXCR3	CXCL	Secreted Signaling	KEGG: hsa04060
207	C1Q Macro	CD4 Treg	CXCL10	CXCR3	0.0012544	0	CXCL10_CXCR3	CXCL10 - CXCR3	CXCL	Secreted Signaling	KEGG: hsa04060
208	ISG Mono	CD4 Treg	CXCL10	CXCR3	0.0533126	0	CXCL10_CXCR3	CXCL10 - CXCR3	CXCL	Secreted Signaling	KEGG: hsa04060
209	C1Q Macro	CD8 Tregs	CXCL10	CXCR3	0.00171617	0	CXCL10_CXCR3	CXCL10 - CXCR3	CXCL	Secreted Signaling	KEGG: hsa04060
210	ISG Mono	CD8 Tregs	CXCL10	CXCR3	0.0715649	0	CXCL10_CXCR3	CXCL10 - CXCR3	CXCL	Secreted Signaling	KEGG: hsa04060
211	C1Q Macro	cDC1	CXCL10	CXCR3	0.00036501	0	CXCL10_CXCR3	CXCL10 - CXCR3	CXCL	Secreted Signaling	KEGG: hsa04060
212	ISG Mono	cDC1	CXCL10	CXCR3	0.0161084	0	CXCL10_CXCR3	CXCL10 - CXCR3	CXCL	Secreted Signaling	KEGG: hsa04060
213	C1Q Macro	Cycling	CXCL10	CXCR3	0.0011308	0	CXCL10_CXCR3	CXCL10 - CXCR3	CXCL	Secreted Signaling	KEGG: hsa04060
214	ISG Mono	Cycling	CXCL10	CXCR3	0.0483077	0	CXCL10_CXCR3	CXCL10 - CXCR3	CXCL	Secreted Signaling	KEGG: hsa04060
215	C1Q Macro	Cycling CD8	CXCL10	CXCR3	0.00176942	0	CXCL10_CXCR3	CXCL10 - CXCR3	CXCL	Secreted Signaling	KEGG: hsa04060
216	ISG Mono	Cycling CD8	CXCL10	CXCR3	0.0736256	0	CXCL10_CXCR3	CXCL10 - CXCR3	CXCL	Secreted Signaling	KEGG: hsa04060
217	C1Q Macro	DC5	CXCL10	CXCR3	0.00024844	0	CXCL10_CXCR3	CXCL10 - CXCR3	CXCL	Secreted Signaling	KEGG: hsa04060
218	ISG Mono	DC5	CXCL10	CXCR3	0.0110194	0	CXCL10_CXCR3	CXCL10 - CXCR3	CXCL	Secreted Signaling	KEGG: hsa04060
219	C1Q Macro	EM CD8s	CXCL10	CXCR3	0.00134537	0	CXCL10_CXCR3	CXCL10 - CXCR3	CXCL	Secreted Signaling	KEGG: hsa04060
220	ISG Mono	EM CD8s	CXCL10	CXCR3	0.0569636	0	CXCL10_CXCR3	CXCL10 - CXCR3	CXCL	Secreted Signaling	KEGG: hsa04060
221	C1Q Macro	Exh CD8	CXCL10	CXCR3	0.000661882	0	CXCL10_CXCR3	CXCL10 - CXCR3	CXCL	Secreted Signaling	KEGG: hsa04060
222	ISG Mono	Exh CD8	CXCL10	CXCR3	0.0288404	0	CXCL10_CXCR3	CXCL10 - CXCR3	CXCL	Secreted Signaling	KEGG: hsa04060
223	C1Q Macro	IFN-act CD8	CXCL10	CXCR3	0.000217622	0	CXCL10_CXCR3	CXCL10 - CXCR3	CXCL	Secreted Signaling	KEGG: hsa04060
224	ISG Mono	IFN-act CD8	CXCL10	CXCR3	0.00966544	0	CXCL10_CXCR3	CXCL10 - CXCR3	CXCL	Secreted Signaling	KEGG: hsa04060
225	C1Q Macro	Naive CD4	CXCL10	CXCR3	0.000210262	0	CXCL10_CXCR3	CXCL10 - CXCR3	CXCL	Secreted Signaling	KEGG: hsa04060
226	ISG Mono	Naive CD4	CXCL10	CXCR3	0.00934156	0	CXCL10_CXCR3	CXCL10 - CXCR3	CXCL	Secreted Signaling	KEGG: hsa04060
227	C1Q Macro	Naive CD8	CXCL10	CXCR3	0.0018314	0	CXCL10_CXCR3	CXCL10 - CXCR3	CXCL	Secreted Signaling	KEGG: hsa04060
228	ISG Mono	Naive CD8	CXCL10	CXCR3	0.0760128	0	CXCL10_CXCR3	CXCL10 - CXCR3	CXCL	Secreted Signaling	KEGG: hsa04060
229	C1Q Macro	NK	CXCL10	CXCR3	0.00101075	0	CXCL10_CXCR3	CXCL10 - CXCR3	CXCL	Secreted Signaling	KEGG: hsa04060
230	ISG Mono	NK	CXCL10	CXCR3	0.0433969	0	CXCL10_CXCR3	CXCL10 - CXCR3	CXCL	Secreted Signaling	KEGG: hsa04060
231	C1Q Macro	pDC	CXCL10	CXCR3	0.00442386	0	CXCL10_CXCR3	CXCL10 - CXCR3	CXCL	Secreted Signaling	KEGG: hsa04060
232	ISG Mono	pDC	CXCL10	CXCR3	0.166136	0	CXCL10_CXCR3	CXCL10 - CXCR3	CXCL	Secreted Signaling	KEGG: hsa04060
233	C1Q Macro	Progenitors	CXCL10	CXCR3	0.000212159	0	CXCL10_CXCR3	CXCL10 - CXCR3	CXCL	Secreted Signaling	KEGG: hsa04060
234	ISG Mono	Progenitors	CXCL10	CXCR3	0.00942504	0	CXCL10_CXCR3	CXCL10 - CXCR3	CXCL	Secreted Signaling	KEGG: hsa04060
235	C1Q Macro	TFH	CXCL10	CXCR3	0.000697556	0	CXCL10_CXCR3	CXCL10 - CXCR3	CXCL	Secreted Signaling	KEGG: hsa04060
236	ISG Mono	TFH	CXCL10	CXCR3	0.0303487	0	CXCL10_CXCR3	CXCL10 - CXCR3	CXCL	Secreted Signaling	KEGG: hsa04060
237	C1Q Macro	TRM CD8s	CXCL10	CXCR3	8.72507e-05	0	CXCL10_CXCR3	CXCL10 - CXCR3	CXCL	Secreted Signaling	KEGG: hsa04060
238	ISG Mono	TRM CD8s	CXCL10	CXCR3	0.00389721	0	CXCL10_CXCR3	CXCL10 - CXCR3	CXCL	Secreted Signaling	KEGG: hsa04060
239	ISG Mono	CD4 Treg	CXCL11	CXCR3	0.00907055	0	CXCL11_CXCR3	CXCL11 - CXCR3	CXCL	Secreted Signaling	KEGG: hsa04060
240	ISG Mono	CD8 Tregs	CXCL11	CXCR3	0.012374	0	CXCL11_CXCR3	CXCL11 - CXCR3	CXCL	Secreted Signaling	KEGG: hsa04060
241	ISG Mono	cDC1	CXCL11	CXCR3	0.00265411	0	CXCL11_CXCR3	CXCL11 - CXCR3	CXCL	Secreted Signaling	KEGG: hsa04060
242	ISG Mono	Cycling	CXCL11	CXCR3	0.00818312	0	CXCL11_CXCR3	CXCL11 - CXCR3	CXCL	Secreted Signaling	KEGG: hsa04060
243	ISG Mono	Cycling CD8	CXCL11	CXCR3	0.0127537	0	CXCL11_CXCR3	CXCL11 - CXCR3	CXCL	Secreted Signaling	KEGG: hsa04060
244	ISG Mono	DC5	CXCL11	CXCR3	0.00180781	0	CXCL11_CXCR3	CXCL11 - CXCR3	CXCL	Secreted Signaling	KEGG: hsa04060
245	ISG Mono	EM CD8s	CXCL11	CXCR3	0.00972285	0	CXCL11_CXCR3	CXCL11 - CXCR3	CXCL	Secreted Signaling	KEGG: hsa04060
246	ISG Mono	Exh CD8	CXCL11	CXCR3	0.00480382	0	CXCL11_CXCR3	CXCL11 - CXCR3	CXCL	Secreted Signaling	KEGG: hsa04060
247	ISG Mono	IFN-act CD8	CXCL11	CXCR3	0.00158387	0	CXCL11_CXCR3	CXCL11 - CXCR3	CXCL	Secreted Signaling	KEGG: hsa04060
248	ISG Mono	Naive CD4	CXCL11	CXCR3	0.00153038	0	CXCL11_CXCR3	CXCL11 - CXCR3	CXCL	Secreted Signaling	KEGG: hsa04060
249	ISG Mono	Naive CD8	CXCL11	CXCR3	0.0131953	0	CXCL11_CXCR3	CXCL11 - CXCR3	CXCL	Secreted Signaling	KEGG: hsa04060
250	ISG Mono	NK	CXCL11	CXCR3	0.00731987	0	CXCL11_CXCR3	CXCL11 - CXCR3	CXCL	Secreted Signaling	KEGG: hsa04060
251	ISG Mono	pDC	CXCL11	CXCR3	0.0313687	0	CXCL11_CXCR3	CXCL11 - CXCR3	CXCL	Secreted Signaling	KEGG: hsa04060
252	ISG Mono	Progenitors	CXCL11	CXCR3	0.00154416	0	CXCL11_CXCR3	CXCL11 - CXCR3	CXCL	Secreted Signaling	KEGG: hsa04060
253	ISG Mono	TFH	CXCL11	CXCR3	0.00506161	0	CXCL11_CXCR3	CXCL11 - CXCR3	CXCL	Secreted Signaling	KEGG: hsa04060
254	ISG Mono	TRM CD8s	CXCL11	CXCR3	0.000635537	0	CXCL11_CXCR3	CXCL11 - CXCR3	CXCL	Secreted Signaling	KEGG: hsa04060
255	CD8 Tregs	CD4 Treg	CXCL13	CXCR3	0.0181182	0	CXCL13_CXCR3	CXCL13 - CXCR3	CXCL	Secreted Signaling	KEGG: hsa04060
256	Cycling	CD4 Treg	CXCL13	CXCR3	0.0157862	0	CXCL13_CXCR3	CXCL13 - CXCR3	CXCL	Secreted Signaling	KEGG: hsa04060
257	Cycling CD8	CD4 Treg	CXCL13	CXCR3	0.0252073	0	CXCL13_CXCR3	CXCL13 - CXCR3	CXCL	Secreted Signaling	KEGG: hsa04060
258	EM CD8s	CD4 Treg	CXCL13	CXCR3	0.00943652	0	CXCL13_CXCR3	CXCL13 - CXCR3	CXCL	Secreted Signaling	KEGG: hsa04060
259	Exh CD8	CD4 Treg	CXCL13	CXCR3	0.0294667	0	CXCL13_CXCR3	CXCL13 - CXCR3	CXCL	Secreted Signaling	KEGG: hsa04060
260	IFN-act CD8	CD4 Treg	CXCL13	CXCR3	0.0378973	0	CXCL13_CXCR3	CXCL13 - CXCR3	CXCL	Secreted Signaling	KEGG: hsa04060
261	Naive CD8	CD4 Treg	CXCL13	CXCR3	0.0113732	0	CXCL13_CXCR3	CXCL13 - CXCR3	CXCL	Secreted Signaling	KEGG: hsa04060
262	TFH	CD4 Treg	CXCL13	CXCR3	0.0273199	0	CXCL13_CXCR3	CXCL13 - CXCR3	CXCL	Secreted Signaling	KEGG: hsa04060
263	TRM CD8s	CD4 Treg	CXCL13	CXCR3	0.0338144	0	CXCL13_CXCR3	CXCL13 - CXCR3	CXCL	Secreted Signaling	KEGG: hsa04060
264	CD8 Tregs	CD8 Tregs	CXCL13	CXCR3	0.0246348	0	CXCL13_CXCR3	CXCL13 - CXCR3	CXCL	Secreted Signaling	KEGG: hsa04060
265	Cycling	CD8 Tregs	CXCL13	CXCR3	0.0214823	0	CXCL13_CXCR3	CXCL13 - CXCR3	CXCL	Secreted Signaling	KEGG: hsa04060
266	Cycling CD8	CD8 Tregs	CXCL13	CXCR3	0.0341849	0	CXCL13_CXCR3	CXCL13 - CXCR3	CXCL	Secreted Signaling	KEGG: hsa04060
267	EM CD8s	CD8 Tregs	CXCL13	CXCR3	0.0128715	0	CXCL13_CXCR3	CXCL13 - CXCR3	CXCL	Secreted Signaling	KEGG: hsa04060
268	Exh CD8	CD8 Tregs	CXCL13	CXCR3	0.0398992	0	CXCL13_CXCR3	CXCL13 - CXCR3	CXCL	Secreted Signaling	KEGG: hsa04060
269	IFN-act CD8	CD8 Tregs	CXCL13	CXCR3	0.0511572	0	CXCL13_CXCR3	CXCL13 - CXCR3	CXCL	Secreted Signaling	KEGG: hsa04060
270	Naive CD8	CD8 Tregs	CXCL13	CXCR3	0.015502	0	CXCL13_CXCR3	CXCL13 - CXCR3	CXCL	Secreted Signaling	KEGG: hsa04060
271	TFH	CD8 Tregs	CXCL13	CXCR3	0.0370213	0	CXCL13_CXCR3	CXCL13 - CXCR3	CXCL	Secreted Signaling	KEGG: hsa04060
272	TRM CD8s	CD8 Tregs	CXCL13	CXCR3	0.0457136	0	CXCL13_CXCR3	CXCL13 - CXCR3	CXCL	Secreted Signaling	KEGG: hsa04060
273	CD8 Tregs	cDC1	CXCL13	CXCR3	0.00533598	0	CXCL13_CXCR3	CXCL13 - CXCR3	CXCL	Secreted Signaling	KEGG: hsa04060
274	Cycling	cDC1	CXCL13	CXCR3	0.0046414	0	CXCL13_CXCR3	CXCL13 - CXCR3	CXCL	Secreted Signaling	KEGG: hsa04060
275	Cycling CD8	cDC1	CXCL13	CXCR3	0.00746182	0	CXCL13_CXCR3	CXCL13 - CXCR3	CXCL	Secreted Signaling	KEGG: hsa04060
276	EM CD8s	cDC1	CXCL13	CXCR3	0.00276192	0	CXCL13_CXCR3	CXCL13 - CXCR3	CXCL	Secreted Signaling	KEGG: hsa04060
277	Exh CD8	cDC1	CXCL13	CXCR3	0.00874959	0	CXCL13_CXCR3	CXCL13 - CXCR3	CXCL	Secreted Signaling	KEGG: hsa04060
278	IFN-act CD8	cDC1	CXCL13	CXCR3	0.011322	0	CXCL13_CXCR3	CXCL13 - CXCR3	CXCL	Secreted Signaling	KEGG: hsa04060
279	Naive CD8	cDC1	CXCL13	CXCR3	0.00333335	0	CXCL13_CXCR3	CXCL13 - CXCR3	CXCL	Secreted Signaling	KEGG: hsa04060
280	TFH	cDC1	CXCL13	CXCR3	0.00809953	0	CXCL13_CXCR3	CXCL13 - CXCR3	CXCL	Secreted Signaling	KEGG: hsa04060
281	TRM CD8s	cDC1	CXCL13	CXCR3	0.0100723	0	CXCL13_CXCR3	CXCL13 - CXCR3	CXCL	Secreted Signaling	KEGG: hsa04060
282	CD8 Tregs	Cycling	CXCL13	CXCR3	0.0163602	0	CXCL13_CXCR3	CXCL13 - CXCR3	CXCL	Secreted Signaling	KEGG: hsa04060
283	Cycling	Cycling	CXCL13	CXCR3	0.0142512	0	CXCL13_CXCR3	CXCL13 - CXCR3	CXCL	Secreted Signaling	KEGG: hsa04060
284	Cycling CD8	Cycling	CXCL13	CXCR3	0.0227775	0	CXCL13_CXCR3	CXCL13 - CXCR3	CXCL	Secreted Signaling	KEGG: hsa04060
285	EM CD8s	Cycling	CXCL13	CXCR3	0.0085136	0	CXCL13_CXCR3	CXCL13 - CXCR3	CXCL	Secreted Signaling	KEGG: hsa04060
286	Exh CD8	Cycling	CXCL13	CXCR3	0.0266375	0	CXCL13_CXCR3	CXCL13 - CXCR3	CXCL	Secreted Signaling	KEGG: hsa04060
287	IFN-act CD8	Cycling	CXCL13	CXCR3	0.0342872	0	CXCL13_CXCR3	CXCL13 - CXCR3	CXCL	Secreted Signaling	KEGG: hsa04060
288	Naive CD8	Cycling	CXCL13	CXCR3	0.0102628	0	CXCL13_CXCR3	CXCL13 - CXCR3	CXCL	Secreted Signaling	KEGG: hsa04060
289	TFH	Cycling	CXCL13	CXCR3	0.0246915	0	CXCL13_CXCR3	CXCL13 - CXCR3	CXCL	Secreted Signaling	KEGG: hsa04060
290	TRM CD8s	Cycling	CXCL13	CXCR3	0.0305809	0	CXCL13_CXCR3	CXCL13 - CXCR3	CXCL	Secreted Signaling	KEGG: hsa04060
291	CD8 Tregs	Cycling CD8	CXCL13	CXCR3	0.025381	0	CXCL13_CXCR3	CXCL13 - CXCR3	CXCL	Secreted Signaling	KEGG: hsa04060
292	Cycling	Cycling CD8	CXCL13	CXCR3	0.0221353	0	CXCL13_CXCR3	CXCL13 - CXCR3	CXCL	Secreted Signaling	KEGG: hsa04060
293	Cycling CD8	Cycling CD8	CXCL13	CXCR3	0.0352101	0	CXCL13_CXCR3	CXCL13 - CXCR3	CXCL	Secreted Signaling	KEGG: hsa04060
294	EM CD8s	Cycling CD8	CXCL13	CXCR3	0.0132663	0	CXCL13_CXCR3	CXCL13 - CXCR3	CXCL	Secreted Signaling	KEGG: hsa04060
295	Exh CD8	Cycling CD8	CXCL13	CXCR3	0.0410884	0	CXCL13_CXCR3	CXCL13 - CXCR3	CXCL	Secreted Signaling	KEGG: hsa04060
296	IFN-act CD8	Cycling CD8	CXCL13	CXCR3	0.0526636	0	CXCL13_CXCR3	CXCL13 - CXCR3	CXCL	Secreted Signaling	KEGG: hsa04060
297	Naive CD8	Cycling CD8	CXCL13	CXCR3	0.0159762	0	CXCL13_CXCR3	CXCL13 - CXCR3	CXCL	Secreted Signaling	KEGG: hsa04060
298	TFH	Cycling CD8	CXCL13	CXCR3	0.0381281	0	CXCL13_CXCR3	CXCL13 - CXCR3	CXCL	Secreted Signaling	KEGG: hsa04060
299	TRM CD8s	Cycling CD8	CXCL13	CXCR3	0.0470677	0	CXCL13_CXCR3	CXCL13 - CXCR3	CXCL	Secreted Signaling	KEGG: hsa04060
300	CD8 Tregs	DC5	CXCL13	CXCR3	0.00363765	0	CXCL13_CXCR3	CXCL13 - CXCR3	CXCL	Secreted Signaling	KEGG: hsa04060
301	Cycling	DC5	CXCL13	CXCR3	0.00316344	0	CXCL13_CXCR3	CXCL13 - CXCR3	CXCL	Secreted Signaling	KEGG: hsa04060
302	Cycling CD8	DC5	CXCL13	CXCR3	0.00509034	0	CXCL13_CXCR3	CXCL13 - CXCR3	CXCL	Secreted Signaling	KEGG: hsa04060
303	EM CD8s	DC5	CXCL13	CXCR3	0.00188131	0	CXCL13_CXCR3	CXCL13 - CXCR3	CXCL	Secreted Signaling	KEGG: hsa04060
304	Exh CD8	DC5	CXCL13	CXCR3	0.0059713	0	CXCL13_CXCR3	CXCL13 - CXCR3	CXCL	Secreted Signaling	KEGG: hsa04060
305	IFN-act CD8	DC5	CXCL13	CXCR3	0.00773329	0	CXCL13_CXCR3	CXCL13 - CXCR3	CXCL	Secreted Signaling	KEGG: hsa04060
306	Naive CD8	DC5	CXCL13	CXCR3	0.00227096	0	CXCL13_CXCR3	CXCL13 - CXCR3	CXCL	Secreted Signaling	KEGG: hsa04060
307	TFH	DC5	CXCL13	CXCR3	0.00552651	0	CXCL13_CXCR3	CXCL13 - CXCR3	CXCL	Secreted Signaling	KEGG: hsa04060
308	TRM CD8s	DC5	CXCL13	CXCR3	0.00687691	0	CXCL13_CXCR3	CXCL13 - CXCR3	CXCL	Secreted Signaling	KEGG: hsa04060
309	CD8 Tregs	EM CD8s	CXCL13	CXCR3	0.0194084	0	CXCL13_CXCR3	CXCL13 - CXCR3	CXCL	Secreted Signaling	KEGG: hsa04060
310	Cycling	EM CD8s	CXCL13	CXCR3	0.0169132	0	CXCL13_CXCR3	CXCL13 - CXCR3	CXCL	Secreted Signaling	KEGG: hsa04060
311	Cycling CD8	EM CD8s	CXCL13	CXCR3	0.0269885	0	CXCL13_CXCR3	CXCL13 - CXCR3	CXCL	Secreted Signaling	KEGG: hsa04060
312	EM CD8s	EM CD8s	CXCL13	CXCR3	0.0101149	0	CXCL13_CXCR3	CXCL13 - CXCR3	CXCL	Secreted Signaling	KEGG: hsa04060
313	Exh CD8	EM CD8s	CXCL13	CXCR3	0.0315391	0	CXCL13_CXCR3	CXCL13 - CXCR3	CXCL	Secreted Signaling	KEGG: hsa04060
314	IFN-act CD8	EM CD8s	CXCL13	CXCR3	0.0405379	0	CXCL13_CXCR3	CXCL13 - CXCR3	CXCL	Secreted Signaling	KEGG: hsa04060
315	Naive CD8	EM CD8s	CXCL13	CXCR3	0.012189	0	CXCL13_CXCR3	CXCL13 - CXCR3	CXCL	Secreted Signaling	KEGG: hsa04060
316	TFH	EM CD8s	CXCL13	CXCR3	0.0292459	0	CXCL13_CXCR3	CXCL13 - CXCR3	CXCL	Secreted Signaling	KEGG: hsa04060
317	TRM CD8s	EM CD8s	CXCL13	CXCR3	0.0361812	0	CXCL13_CXCR3	CXCL13 - CXCR3	CXCL	Secreted Signaling	KEGG: hsa04060
318	CD8 Tregs	Exh CD8	CXCL13	CXCR3	0.0096369	0	CXCL13_CXCR3	CXCL13 - CXCR3	CXCL	Secreted Signaling	KEGG: hsa04060
319	Cycling	Exh CD8	CXCL13	CXCR3	0.00838719	0	CXCL13_CXCR3	CXCL13 - CXCR3	CXCL	Secreted Signaling	KEGG: hsa04060
320	Cycling CD8	Exh CD8	CXCL13	CXCR3	0.013453	0	CXCL13_CXCR3	CXCL13 - CXCR3	CXCL	Secreted Signaling	KEGG: hsa04060
321	EM CD8s	Exh CD8	CXCL13	CXCR3	0.00499851	0	CXCL13_CXCR3	CXCL13 - CXCR3	CXCL	Secreted Signaling	KEGG: hsa04060
322	Exh CD8	Exh CD8	CXCL13	CXCR3	0.0157584	0	CXCL13_CXCR3	CXCL13 - CXCR3	CXCL	Secreted Signaling	KEGG: hsa04060
323	IFN-act CD8	Exh CD8	CXCL13	CXCR3	0.0203491	0	CXCL13_CXCR3	CXCL13 - CXCR3	CXCL	Secreted Signaling	KEGG: hsa04060
324	Naive CD8	Exh CD8	CXCL13	CXCR3	0.00602989	0	CXCL13_CXCR3	CXCL13 - CXCR3	CXCL	Secreted Signaling	KEGG: hsa04060
325	TFH	Exh CD8	CXCL13	CXCR3	0.0145952	0	CXCL13_CXCR3	CXCL13 - CXCR3	CXCL	Secreted Signaling	KEGG: hsa04060
326	TRM CD8s	Exh CD8	CXCL13	CXCR3	0.0181212	0	CXCL13_CXCR3	CXCL13 - CXCR3	CXCL	Secreted Signaling	KEGG: hsa04060
327	CD8 Tregs	IFN-act CD8	CXCL13	CXCR3	0.00318776	0	CXCL13_CXCR3	CXCL13 - CXCR3	CXCL	Secreted Signaling	KEGG: hsa04060
328	Cycling	IFN-act CD8	CXCL13	CXCR3	0.00277203	0	CXCL13_CXCR3	CXCL13 - CXCR3	CXCL	Secreted Signaling	KEGG: hsa04060
329	Cycling CD8	IFN-act CD8	CXCL13	CXCR3	0.00446159	0	CXCL13_CXCR3	CXCL13 - CXCR3	CXCL	Secreted Signaling	KEGG: hsa04060
330	EM CD8s	IFN-act CD8	CXCL13	CXCR3	0.00164828	0	CXCL13_CXCR3	CXCL13 - CXCR3	CXCL	Secreted Signaling	KEGG: hsa04060
331	Exh CD8	IFN-act CD8	CXCL13	CXCR3	0.00523431	0	CXCL13_CXCR3	CXCL13 - CXCR3	CXCL	Secreted Signaling	KEGG: hsa04060
332	IFN-act CD8	IFN-act CD8	CXCL13	CXCR3	0.00678031	0	CXCL13_CXCR3	CXCL13 - CXCR3	CXCL	Secreted Signaling	KEGG: hsa04060
333	Naive CD8	IFN-act CD8	CXCL13	CXCR3	0.00198976	0	CXCL13_CXCR3	CXCL13 - CXCR3	CXCL	Secreted Signaling	KEGG: hsa04060
334	TFH	IFN-act CD8	CXCL13	CXCR3	0.00484414	0	CXCL13_CXCR3	CXCL13 - CXCR3	CXCL	Secreted Signaling	KEGG: hsa04060
335	TRM CD8s	IFN-act CD8	CXCL13	CXCR3	0.00602882	0	CXCL13_CXCR3	CXCL13 - CXCR3	CXCL	Secreted Signaling	KEGG: hsa04060
336	CD8 Tregs	Naive CD4	CXCL13	CXCR3	0.00308027	0	CXCL13_CXCR3	CXCL13 - CXCR3	CXCL	Secreted Signaling	KEGG: hsa04060
337	Cycling	Naive CD4	CXCL13	CXCR3	0.00267852	0	CXCL13_CXCR3	CXCL13 - CXCR3	CXCL	Secreted Signaling	KEGG: hsa04060
338	Cycling CD8	Naive CD4	CXCL13	CXCR3	0.00431133	0	CXCL13_CXCR3	CXCL13 - CXCR3	CXCL	Secreted Signaling	KEGG: hsa04060
339	EM CD8s	Naive CD4	CXCL13	CXCR3	0.00159261	0	CXCL13_CXCR3	CXCL13 - CXCR3	CXCL	Secreted Signaling	KEGG: hsa04060
340	Exh CD8	Naive CD4	CXCL13	CXCR3	0.00505815	0	CXCL13_CXCR3	CXCL13 - CXCR3	CXCL	Secreted Signaling	KEGG: hsa04060
341	IFN-act CD8	Naive CD4	CXCL13	CXCR3	0.00655246	0	CXCL13_CXCR3	CXCL13 - CXCR3	CXCL	Secreted Signaling	KEGG: hsa04060
342	Naive CD8	Naive CD4	CXCL13	CXCR3	0.00192258	0	CXCL13_CXCR3	CXCL13 - CXCR3	CXCL	Secreted Signaling	KEGG: hsa04060
343	TFH	Naive CD4	CXCL13	CXCR3	0.00468106	0	CXCL13_CXCR3	CXCL13 - CXCR3	CXCL	Secreted Signaling	KEGG: hsa04060
344	TRM CD8s	Naive CD4	CXCL13	CXCR3	0.00582608	0	CXCL13_CXCR3	CXCL13 - CXCR3	CXCL	Secreted Signaling	KEGG: hsa04060
345	CD8 Tregs	Naive CD8	CXCL13	CXCR3	0.0262483	0	CXCL13_CXCR3	CXCL13 - CXCR3	CXCL	Secreted Signaling	KEGG: hsa04060
346	Cycling	Naive CD8	CXCL13	CXCR3	0.0228942	0	CXCL13_CXCR3	CXCL13 - CXCR3	CXCL	Secreted Signaling	KEGG: hsa04060
347	Cycling CD8	Naive CD8	CXCL13	CXCR3	0.0364006	0	CXCL13_CXCR3	CXCL13 - CXCR3	CXCL	Secreted Signaling	KEGG: hsa04060
348	EM CD8s	Naive CD8	CXCL13	CXCR3	0.0137254	0	CXCL13_CXCR3	CXCL13 - CXCR3	CXCL	Secreted Signaling	KEGG: hsa04060
349	Exh CD8	Naive CD8	CXCL13	CXCR3	0.042469	0	CXCL13_CXCR3	CXCL13 - CXCR3	CXCL	Secreted Signaling	KEGG: hsa04060
350	IFN-act CD8	Naive CD8	CXCL13	CXCR3	0.0544111	0	CXCL13_CXCR3	CXCL13 - CXCR3	CXCL	Secreted Signaling	KEGG: hsa04060
351	Naive CD8	Naive CD8	CXCL13	CXCR3	0.0165275	0	CXCL13_CXCR3	CXCL13 - CXCR3	CXCL	Secreted Signaling	KEGG: hsa04060
352	TFH	Naive CD8	CXCL13	CXCR3	0.0394133	0	CXCL13_CXCR3	CXCL13 - CXCR3	CXCL	Secreted Signaling	KEGG: hsa04060
353	TRM CD8s	Naive CD8	CXCL13	CXCR3	0.048639	0	CXCL13_CXCR3	CXCL13 - CXCR3	CXCL	Secreted Signaling	KEGG: hsa04060
354	CD8 Tregs	NK	CXCL13	CXCR3	0.0146471	0	CXCL13_CXCR3	CXCL13 - CXCR3	CXCL	Secreted Signaling	KEGG: hsa04060
355	Cycling	NK	CXCL13	CXCR3	0.012756	0	CXCL13_CXCR3	CXCL13 - CXCR3	CXCL	Secreted Signaling	KEGG: hsa04060
356	Cycling CD8	NK	CXCL13	CXCR3	0.0204063	0	CXCL13_CXCR3	CXCL13 - CXCR3	CXCL	Secreted Signaling	KEGG: hsa04060
357	EM CD8s	NK	CXCL13	CXCR3	0.00761575	0	CXCL13_CXCR3	CXCL13 - CXCR3	CXCL	Secreted Signaling	KEGG: hsa04060
358	Exh CD8	NK	CXCL13	CXCR3	0.0238743	0	CXCL13_CXCR3	CXCL13 - CXCR3	CXCL	Secreted Signaling	KEGG: hsa04060
359	IFN-act CD8	NK	CXCL13	CXCR3	0.0307556	0	CXCL13_CXCR3	CXCL13 - CXCR3	CXCL	Secreted Signaling	KEGG: hsa04060
360	Naive CD8	NK	CXCL13	CXCR3	0.00918218	0	CXCL13_CXCR3	CXCL13 - CXCR3	CXCL	Secreted Signaling	KEGG: hsa04060
361	TFH	NK	CXCL13	CXCR3	0.0221256	0	CXCL13_CXCR3	CXCL13 - CXCR3	CXCL	Secreted Signaling	KEGG: hsa04060
362	TRM CD8s	NK	CXCL13	CXCR3	0.0274202	0	CXCL13_CXCR3	CXCL13 - CXCR3	CXCL	Secreted Signaling	KEGG: hsa04060
363	CD8 Tregs	pDC	CXCL13	CXCR3	0.0612826	0	CXCL13_CXCR3	CXCL13 - CXCR3	CXCL	Secreted Signaling	KEGG: hsa04060
364	Cycling	pDC	CXCL13	CXCR3	0.0536986	0	CXCL13_CXCR3	CXCL13 - CXCR3	CXCL	Secreted Signaling	KEGG: hsa04060
365	Cycling CD8	pDC	CXCL13	CXCR3	0.083819	0	CXCL13_CXCR3	CXCL13 - CXCR3	CXCL	Secreted Signaling	KEGG: hsa04060
366	EM CD8s	pDC	CXCL13	CXCR3	0.0326047	0	CXCL13_CXCR3	CXCL13 - CXCR3	CXCL	Secreted Signaling	KEGG: hsa04060
367	Exh CD8	pDC	CXCL13	CXCR3	0.0969968	0	CXCL13_CXCR3	CXCL13 - CXCR3	CXCL	Secreted Signaling	KEGG: hsa04060
368	IFN-act CD8	pDC	CXCL13	CXCR3	0.122313	0	CXCL13_CXCR3	CXCL13 - CXCR3	CXCL	Secreted Signaling	KEGG: hsa04060
369	Naive CD8	pDC	CXCL13	CXCR3	0.0391083	0	CXCL13_CXCR3	CXCL13 - CXCR3	CXCL	Secreted Signaling	KEGG: hsa04060
370	TFH	pDC	CXCL13	CXCR3	0.0903882	0	CXCL13_CXCR3	CXCL13 - CXCR3	CXCL	Secreted Signaling	KEGG: hsa04060
371	TRM CD8s	pDC	CXCL13	CXCR3	0.110177	0	CXCL13_CXCR3	CXCL13 - CXCR3	CXCL	Secreted Signaling	KEGG: hsa04060
372	CD8 Tregs	Progenitors	CXCL13	CXCR3	0.00310797	0	CXCL13_CXCR3	CXCL13 - CXCR3	CXCL	Secreted Signaling	KEGG: hsa04060
373	Cycling	Progenitors	CXCL13	CXCR3	0.00270262	0	CXCL13_CXCR3	CXCL13 - CXCR3	CXCL	Secreted Signaling	KEGG: hsa04060
374	Cycling CD8	Progenitors	CXCL13	CXCR3	0.00435005	0	CXCL13_CXCR3	CXCL13 - CXCR3	CXCL	Secreted Signaling	KEGG: hsa04060
375	EM CD8s	Progenitors	CXCL13	CXCR3	0.00160696	0	CXCL13_CXCR3	CXCL13 - CXCR3	CXCL	Secreted Signaling	KEGG: hsa04060
376	Exh CD8	Progenitors	CXCL13	CXCR3	0.00510355	0	CXCL13_CXCR3	CXCL13 - CXCR3	CXCL	Secreted Signaling	KEGG: hsa04060
377	IFN-act CD8	Progenitors	CXCL13	CXCR3	0.00661119	0	CXCL13_CXCR3	CXCL13 - CXCR3	CXCL	Secreted Signaling	KEGG: hsa04060
378	Naive CD8	Progenitors	CXCL13	CXCR3	0.00193989	0	CXCL13_CXCR3	CXCL13 - CXCR3	CXCL	Secreted Signaling	KEGG: hsa04060
379	TFH	Progenitors	CXCL13	CXCR3	0.00472309	0	CXCL13_CXCR3	CXCL13 - CXCR3	CXCL	Secreted Signaling	KEGG: hsa04060
380	TRM CD8s	Progenitors	CXCL13	CXCR3	0.00587833	0	CXCL13_CXCR3	CXCL13 - CXCR3	CXCL	Secreted Signaling	KEGG: hsa04060
381	CD8 Tregs	TFH	CXCL13	CXCR3	0.0101514	0	CXCL13_CXCR3	CXCL13 - CXCR3	CXCL	Secreted Signaling	KEGG: hsa04060
382	Cycling	TFH	CXCL13	CXCR3	0.00883556	0	CXCL13_CXCR3	CXCL13 - CXCR3	CXCL	Secreted Signaling	KEGG: hsa04060
383	Cycling CD8	TFH	CXCL13	CXCR3	0.0141683	0	CXCL13_CXCR3	CXCL13 - CXCR3	CXCL	Secreted Signaling	KEGG: hsa04060
384	EM CD8s	TFH	CXCL13	CXCR3	0.00526669	0	CXCL13_CXCR3	CXCL13 - CXCR3	CXCL	Secreted Signaling	KEGG: hsa04060
385	Exh CD8	TFH	CXCL13	CXCR3	0.0165942	0	CXCL13_CXCR3	CXCL13 - CXCR3	CXCL	Secreted Signaling	KEGG: hsa04060
386	IFN-act CD8	TFH	CXCL13	CXCR3	0.0214232	0	CXCL13_CXCR3	CXCL13 - CXCR3	CXCL	Secreted Signaling	KEGG: hsa04060
387	Naive CD8	TFH	CXCL13	CXCR3	0.00635305	0	CXCL13_CXCR3	CXCL13 - CXCR3	CXCL	Secreted Signaling	KEGG: hsa04060
388	TFH	TFH	CXCL13	CXCR3	0.0153703	0	CXCL13_CXCR3	CXCL13 - CXCR3	CXCL	Secreted Signaling	KEGG: hsa04060
389	TRM CD8s	TFH	CXCL13	CXCR3	0.0190799	0	CXCL13_CXCR3	CXCL13 - CXCR3	CXCL	Secreted Signaling	KEGG: hsa04060
390	CD8 Tregs	TRM CD8s	CXCL13	CXCR3	0.00128034	0	CXCL13_CXCR3	CXCL13 - CXCR3	CXCL	Secreted Signaling	KEGG: hsa04060
391	Cycling	TRM CD8s	CXCL13	CXCR3	0.00111309	0	CXCL13_CXCR3	CXCL13 - CXCR3	CXCL	Secreted Signaling	KEGG: hsa04060
392	Cycling CD8	TRM CD8s	CXCL13	CXCR3	0.00179334	0	CXCL13_CXCR3	CXCL13 - CXCR3	CXCL	Secreted Signaling	KEGG: hsa04060
393	EM CD8s	TRM CD8s	CXCL13	CXCR3	0.000661406	0	CXCL13_CXCR3	CXCL13 - CXCR3	CXCL	Secreted Signaling	KEGG: hsa04060
394	Exh CD8	TRM CD8s	CXCL13	CXCR3	0.00210491	0	CXCL13_CXCR3	CXCL13 - CXCR3	CXCL	Secreted Signaling	KEGG: hsa04060
395	IFN-act CD8	TRM CD8s	CXCL13	CXCR3	0.00272914	0	CXCL13_CXCR3	CXCL13 - CXCR3	CXCL	Secreted Signaling	KEGG: hsa04060
396	Naive CD8	TRM CD8s	CXCL13	CXCR3	0.000798597	0	CXCL13_CXCR3	CXCL13 - CXCR3	CXCL	Secreted Signaling	KEGG: hsa04060
397	TFH	TRM CD8s	CXCL13	CXCR3	0.00194755	0	CXCL13_CXCR3	CXCL13 - CXCR3	CXCL	Secreted Signaling	KEGG: hsa04060
398	TRM CD8s	TRM CD8s	CXCL13	CXCR3	0.00242557	0	CXCL13_CXCR3	CXCL13 - CXCR3	CXCL	Secreted Signaling	KEGG: hsa04060
399	Exh CD8	cDC1	XCL1	XCR1	0.0111336	0	XCL1_XCR1	XCL1 - XCR1	XCR	Secreted Signaling	KEGG: hsa04060
400	Exh CD8	Progenitors	XCL1	XCR1	0.00376219	0	XCL1_XCR1	XCL1 - XCR1	XCR	Secreted Signaling	KEGG: hsa04060
401	CD8 Tregs	cDC1	XCL2	XCR1	0.00157539	0	XCL2_XCR1	XCL2 - XCR1	XCR	Secreted Signaling	KEGG: hsa04060
402	Cycling CD8	cDC1	XCL2	XCR1	0.00457952	0	XCL2_XCR1	XCL2 - XCR1	XCR	Secreted Signaling	KEGG: hsa04060
403	EM CD8s	cDC1	XCL2	XCR1	0.000666006	0	XCL2_XCR1	XCL2 - XCR1	XCR	Secreted Signaling	KEGG: hsa04060
404	Exh CD8	cDC1	XCL2	XCR1	0.0176984	0	XCL2_XCR1	XCL2 - XCR1	XCR	Secreted Signaling	KEGG: hsa04060
405	NK	cDC1	XCL2	XCR1	0.0075655	0	XCL2_XCR1	XCL2 - XCR1	XCR	Secreted Signaling	KEGG: hsa04060
406	TRM CD8s	cDC1	XCL2	XCR1	0.00924824	0	XCL2_XCR1	XCL2 - XCR1	XCR	Secreted Signaling	KEGG: hsa04060
407	CD8 Tregs	Progenitors	XCL2	XCR1	0.000528963	0	XCL2_XCR1	XCL2 - XCR1	XCR	Secreted Signaling	KEGG: hsa04060
408	Cycling CD8	Progenitors	XCL2	XCR1	0.00154072	0	XCL2_XCR1	XCL2 - XCR1	XCR	Secreted Signaling	KEGG: hsa04060
409	EM CD8s	Progenitors	XCL2	XCR1	0.000223486	0	XCL2_XCR1	XCL2 - XCR1	XCR	Secreted Signaling	KEGG: hsa04060
410	Exh CD8	Progenitors	XCL2	XCR1	0.00600694	0	XCL2_XCR1	XCL2 - XCR1	XCR	Secreted Signaling	KEGG: hsa04060
411	NK	Progenitors	XCL2	XCR1	0.0025504	0	XCL2_XCR1	XCL2 - XCR1	XCR	Secreted Signaling	KEGG: hsa04060
412	TRM CD8s	Progenitors	XCL2	XCR1	0.00312117	0	XCL2_XCR1	XCL2 - XCR1	XCR	Secreted Signaling	KEGG: hsa04060
413	MAFB+ LC	MAFB+ LC	TNF	TNFRSF1B	0.00945303	0	TNF_TNFRSF1B	TNF - TNFRSF1B	TNF	Secreted Signaling	KEGG: hsa04060
414	act Macro	MAFB+ LC	TNF	TNFRSF1B	0.00291383	0	TNF_TNFRSF1B	TNF - TNFRSF1B	TNF	Secreted Signaling	KEGG: hsa04060
415	C1Q Macro	MAFB+ LC	TNF	TNFRSF1B	0.00614089	0	TNF_TNFRSF1B	TNF - TNFRSF1B	TNF	Secreted Signaling	KEGG: hsa04060
416	cDC1	MAFB+ LC	TNF	TNFRSF1B	0.0024573	0	TNF_TNFRSF1B	TNF - TNFRSF1B	TNF	Secreted Signaling	KEGG: hsa04060
417	ISG Mono	MAFB+ LC	TNF	TNFRSF1B	0.0036545	0	TNF_TNFRSF1B	TNF - TNFRSF1B	TNF	Secreted Signaling	KEGG: hsa04060
418	Monocytes	MAFB+ LC	TNF	TNFRSF1B	0.00967672	0	TNF_TNFRSF1B	TNF - TNFRSF1B	TNF	Secreted Signaling	KEGG: hsa04060
419	NLRP3 Macro	MAFB+ LC	TNF	TNFRSF1B	0.00626263	0	TNF_TNFRSF1B	TNF - TNFRSF1B	TNF	Secreted Signaling	KEGG: hsa04060
420	Progenitors	MAFB+ LC	TNF	TNFRSF1B	0.00155843	0.03	TNF_TNFRSF1B	TNF - TNFRSF1B	TNF	Secreted Signaling	KEGG: hsa04060
421	RUNX3+ DC2	MAFB+ LC	TNF	TNFRSF1B	0.000272248	0.01	TNF_TNFRSF1B	TNF - TNFRSF1B	TNF	Secreted Signaling	KEGG: hsa04060
422	MAFB+ LC	act Macro	TNF	TNFRSF1B	0.0774968	0	TNF_TNFRSF1B	TNF - TNFRSF1B	TNF	Secreted Signaling	KEGG: hsa04060
423	act Macro	act Macro	TNF	TNFRSF1B	0.0250796	0	TNF_TNFRSF1B	TNF - TNFRSF1B	TNF	Secreted Signaling	KEGG: hsa04060
424	C1Q Macro	act Macro	TNF	TNFRSF1B	0.0515852	0	TNF_TNFRSF1B	TNF - TNFRSF1B	TNF	Secreted Signaling	KEGG: hsa04060
425	cDC1	act Macro	TNF	TNFRSF1B	0.0212241	0	TNF_TNFRSF1B	TNF - TNFRSF1B	TNF	Secreted Signaling	KEGG: hsa04060
426	ISG Mono	act Macro	TNF	TNFRSF1B	0.0312779	0	TNF_TNFRSF1B	TNF - TNFRSF1B	TNF	Secreted Signaling	KEGG: hsa04060
427	Monocytes	act Macro	TNF	TNFRSF1B	0.0792018	0	TNF_TNFRSF1B	TNF - TNFRSF1B	TNF	Secreted Signaling	KEGG: hsa04060
428	NLRP3 Macro	act Macro	TNF	TNFRSF1B	0.0525601	0	TNF_TNFRSF1B	TNF - TNFRSF1B	TNF	Secreted Signaling	KEGG: hsa04060
429	Progenitors	act Macro	TNF	TNFRSF1B	0.0135537	0	TNF_TNFRSF1B	TNF - TNFRSF1B	TNF	Secreted Signaling	KEGG: hsa04060
430	RUNX3+ DC2	act Macro	TNF	TNFRSF1B	0.00239146	0	TNF_TNFRSF1B	TNF - TNFRSF1B	TNF	Secreted Signaling	KEGG: hsa04060
431	MAFB+ LC	actDC	TNF	TNFRSF1B	0.0314356	0	TNF_TNFRSF1B	TNF - TNFRSF1B	TNF	Secreted Signaling	KEGG: hsa04060
432	act Macro	actDC	TNF	TNFRSF1B	0.00984088	0	TNF_TNFRSF1B	TNF - TNFRSF1B	TNF	Secreted Signaling	KEGG: hsa04060
433	C1Q Macro	actDC	TNF	TNFRSF1B	0.0205813	0	TNF_TNFRSF1B	TNF - TNFRSF1B	TNF	Secreted Signaling	KEGG: hsa04060
434	cDC1	actDC	TNF	TNFRSF1B	0.00830809	0	TNF_TNFRSF1B	TNF - TNFRSF1B	TNF	Secreted Signaling	KEGG: hsa04060
435	ISG Mono	actDC	TNF	TNFRSF1B	0.0123206	0	TNF_TNFRSF1B	TNF - TNFRSF1B	TNF	Secreted Signaling	KEGG: hsa04060
436	Monocytes	actDC	TNF	TNFRSF1B	0.0321626	0	TNF_TNFRSF1B	TNF - TNFRSF1B	TNF	Secreted Signaling	KEGG: hsa04060
437	NLRP3 Macro	actDC	TNF	TNFRSF1B	0.0209832	0	TNF_TNFRSF1B	TNF - TNFRSF1B	TNF	Secreted Signaling	KEGG: hsa04060
438	Progenitors	actDC	TNF	TNFRSF1B	0.00528034	0	TNF_TNFRSF1B	TNF - TNFRSF1B	TNF	Secreted Signaling	KEGG: hsa04060
439	RUNX3+ DC2	actDC	TNF	TNFRSF1B	0.00092529	0	TNF_TNFRSF1B	TNF - TNFRSF1B	TNF	Secreted Signaling	KEGG: hsa04060
440	MAFB+ LC	C1Q Macro	TNF	TNFRSF1B	0.0438743	0	TNF_TNFRSF1B	TNF - TNFRSF1B	TNF	Secreted Signaling	KEGG: hsa04060
441	act Macro	C1Q Macro	TNF	TNFRSF1B	0.013857	0	TNF_TNFRSF1B	TNF - TNFRSF1B	TNF	Secreted Signaling	KEGG: hsa04060
442	C1Q Macro	C1Q Macro	TNF	TNFRSF1B	0.028853	0	TNF_TNFRSF1B	TNF - TNFRSF1B	TNF	Secreted Signaling	KEGG: hsa04060
443	cDC1	C1Q Macro	TNF	TNFRSF1B	0.0117061	0	TNF_TNFRSF1B	TNF - TNFRSF1B	TNF	Secreted Signaling	KEGG: hsa04060
444	ISG Mono	C1Q Macro	TNF	TNFRSF1B	0.017331	0	TNF_TNFRSF1B	TNF - TNFRSF1B	TNF	Secreted Signaling	KEGG: hsa04060
445	Monocytes	C1Q Macro	TNF	TNFRSF1B	0.0448756	0	TNF_TNFRSF1B	TNF - TNFRSF1B	TNF	Secreted Signaling	KEGG: hsa04060
446	NLRP3 Macro	C1Q Macro	TNF	TNFRSF1B	0.0294116	0	TNF_TNFRSF1B	TNF - TNFRSF1B	TNF	Secreted Signaling	KEGG: hsa04060
447	Progenitors	C1Q Macro	TNF	TNFRSF1B	0.0074493	0	TNF_TNFRSF1B	TNF - TNFRSF1B	TNF	Secreted Signaling	KEGG: hsa04060
448	RUNX3+ DC2	C1Q Macro	TNF	TNFRSF1B	0.00130771	0	TNF_TNFRSF1B	TNF - TNFRSF1B	TNF	Secreted Signaling	KEGG: hsa04060
449	MAFB+ LC	CD4 Treg	TNF	TNFRSF1B	0.0396117	0	TNF_TNFRSF1B	TNF - TNFRSF1B	TNF	Secreted Signaling	KEGG: hsa04060
450	act Macro	CD4 Treg	TNF	TNFRSF1B	0.0124727	0	TNF_TNFRSF1B	TNF - TNFRSF1B	TNF	Secreted Signaling	KEGG: hsa04060
451	C1Q Macro	CD4 Treg	TNF	TNFRSF1B	0.0260101	0	TNF_TNFRSF1B	TNF - TNFRSF1B	TNF	Secreted Signaling	KEGG: hsa04060
452	cDC1	CD4 Treg	TNF	TNFRSF1B	0.0105344	0	TNF_TNFRSF1B	TNF - TNFRSF1B	TNF	Secreted Signaling	KEGG: hsa04060
453	ISG Mono	CD4 Treg	TNF	TNFRSF1B	0.0156052	0	TNF_TNFRSF1B	TNF - TNFRSF1B	TNF	Secreted Signaling	KEGG: hsa04060
454	Monocytes	CD4 Treg	TNF	TNFRSF1B	0.0405198	0	TNF_TNFRSF1B	TNF - TNFRSF1B	TNF	Secreted Signaling	KEGG: hsa04060
455	NLRP3 Macro	CD4 Treg	TNF	TNFRSF1B	0.0265152	0	TNF_TNFRSF1B	TNF - TNFRSF1B	TNF	Secreted Signaling	KEGG: hsa04060
456	Progenitors	CD4 Treg	TNF	TNFRSF1B	0.00670077	0	TNF_TNFRSF1B	TNF - TNFRSF1B	TNF	Secreted Signaling	KEGG: hsa04060
457	RUNX3+ DC2	CD4 Treg	TNF	TNFRSF1B	0.00117558	0	TNF_TNFRSF1B	TNF - TNFRSF1B	TNF	Secreted Signaling	KEGG: hsa04060
458	MAFB+ LC	CD8 Tregs	TNF	TNFRSF1B	0.0446835	0	TNF_TNFRSF1B	TNF - TNFRSF1B	TNF	Secreted Signaling	KEGG: hsa04060
459	act Macro	CD8 Tregs	TNF	TNFRSF1B	0.0141208	0	TNF_TNFRSF1B	TNF - TNFRSF1B	TNF	Secreted Signaling	KEGG: hsa04060
460	C1Q Macro	CD8 Tregs	TNF	TNFRSF1B	0.0293937	0	TNF_TNFRSF1B	TNF - TNFRSF1B	TNF	Secreted Signaling	KEGG: hsa04060
461	cDC1	CD8 Tregs	TNF	TNFRSF1B	0.0119294	0	TNF_TNFRSF1B	TNF - TNFRSF1B	TNF	Secreted Signaling	KEGG: hsa04060
462	ISG Mono	CD8 Tregs	TNF	TNFRSF1B	0.0176597	0	TNF_TNFRSF1B	TNF - TNFRSF1B	TNF	Secreted Signaling	KEGG: hsa04060
463	Monocytes	CD8 Tregs	TNF	TNFRSF1B	0.0457024	0	TNF_TNFRSF1B	TNF - TNFRSF1B	TNF	Secreted Signaling	KEGG: hsa04060
464	NLRP3 Macro	CD8 Tregs	TNF	TNFRSF1B	0.0299625	0	TNF_TNFRSF1B	TNF - TNFRSF1B	TNF	Secreted Signaling	KEGG: hsa04060
465	Progenitors	CD8 Tregs	TNF	TNFRSF1B	0.00759203	0	TNF_TNFRSF1B	TNF - TNFRSF1B	TNF	Secreted Signaling	KEGG: hsa04060
466	RUNX3+ DC2	CD8 Tregs	TNF	TNFRSF1B	0.00133293	0	TNF_TNFRSF1B	TNF - TNFRSF1B	TNF	Secreted Signaling	KEGG: hsa04060
467	MAFB+ LC	CXCL Macro	TNF	TNFRSF1B	0.0734953	0	TNF_TNFRSF1B	TNF - TNFRSF1B	TNF	Secreted Signaling	KEGG: hsa04060
468	act Macro	CXCL Macro	TNF	TNFRSF1B	0.023715	0	TNF_TNFRSF1B	TNF - TNFRSF1B	TNF	Secreted Signaling	KEGG: hsa04060
469	C1Q Macro	CXCL Macro	TNF	TNFRSF1B	0.0488507	0	TNF_TNFRSF1B	TNF - TNFRSF1B	TNF	Secreted Signaling	KEGG: hsa04060
470	cDC1	CXCL Macro	TNF	TNFRSF1B	0.020065	0	TNF_TNFRSF1B	TNF - TNFRSF1B	TNF	Secreted Signaling	KEGG: hsa04060
471	ISG Mono	CXCL Macro	TNF	TNFRSF1B	0.0295863	0	TNF_TNFRSF1B	TNF - TNFRSF1B	TNF	Secreted Signaling	KEGG: hsa04060
472	Monocytes	CXCL Macro	TNF	TNFRSF1B	0.0751194	0	TNF_TNFRSF1B	TNF - TNFRSF1B	TNF	Secreted Signaling	KEGG: hsa04060
473	NLRP3 Macro	CXCL Macro	TNF	TNFRSF1B	0.0497767	0	TNF_TNFRSF1B	TNF - TNFRSF1B	TNF	Secreted Signaling	KEGG: hsa04060
474	Progenitors	CXCL Macro	TNF	TNFRSF1B	0.012808	0	TNF_TNFRSF1B	TNF - TNFRSF1B	TNF	Secreted Signaling	KEGG: hsa04060
475	RUNX3+ DC2	CXCL Macro	TNF	TNFRSF1B	0.00225848	0	TNF_TNFRSF1B	TNF - TNFRSF1B	TNF	Secreted Signaling	KEGG: hsa04060
476	MAFB+ LC	Cycling	TNF	TNFRSF1B	0.0119293	0	TNF_TNFRSF1B	TNF - TNFRSF1B	TNF	Secreted Signaling	KEGG: hsa04060
477	act Macro	Cycling	TNF	TNFRSF1B	0.00368349	0	TNF_TNFRSF1B	TNF - TNFRSF1B	TNF	Secreted Signaling	KEGG: hsa04060
478	C1Q Macro	Cycling	TNF	TNFRSF1B	0.00775632	0	TNF_TNFRSF1B	TNF - TNFRSF1B	TNF	Secreted Signaling	KEGG: hsa04060
479	cDC1	Cycling	TNF	TNFRSF1B	0.00310675	0	TNF_TNFRSF1B	TNF - TNFRSF1B	TNF	Secreted Signaling	KEGG: hsa04060
480	ISG Mono	Cycling	TNF	TNFRSF1B	0.0046189	0	TNF_TNFRSF1B	TNF - TNFRSF1B	TNF	Secreted Signaling	KEGG: hsa04060
481	Monocytes	Cycling	TNF	TNFRSF1B	0.0122109	0	TNF_TNFRSF1B	TNF - TNFRSF1B	TNF	Secreted Signaling	KEGG: hsa04060
482	NLRP3 Macro	Cycling	TNF	TNFRSF1B	0.00790982	0	TNF_TNFRSF1B	TNF - TNFRSF1B	TNF	Secreted Signaling	KEGG: hsa04060
483	Progenitors	Cycling	TNF	TNFRSF1B	0.00197078	0.01	TNF_TNFRSF1B	TNF - TNFRSF1B	TNF	Secreted Signaling	KEGG: hsa04060
484	RUNX3+ DC2	Cycling	TNF	TNFRSF1B	0.0003444	0	TNF_TNFRSF1B	TNF - TNFRSF1B	TNF	Secreted Signaling	KEGG: hsa04060
485	MAFB+ LC	Cycling CD8	TNF	TNFRSF1B	0.0227108	0	TNF_TNFRSF1B	TNF - TNFRSF1B	TNF	Secreted Signaling	KEGG: hsa04060
486	act Macro	Cycling CD8	TNF	TNFRSF1B	0.00706585	0	TNF_TNFRSF1B	TNF - TNFRSF1B	TNF	Secreted Signaling	KEGG: hsa04060
487	C1Q Macro	Cycling CD8	TNF	TNFRSF1B	0.0148229	0	TNF_TNFRSF1B	TNF - TNFRSF1B	TNF	Secreted Signaling	KEGG: hsa04060
488	cDC1	Cycling CD8	TNF	TNFRSF1B	0.00596269	0	TNF_TNFRSF1B	TNF - TNFRSF1B	TNF	Secreted Signaling	KEGG: hsa04060
489	ISG Mono	Cycling CD8	TNF	TNFRSF1B	0.00885256	0	TNF_TNFRSF1B	TNF - TNFRSF1B	TNF	Secreted Signaling	KEGG: hsa04060
490	Monocytes	Cycling CD8	TNF	TNFRSF1B	0.0232408	0	TNF_TNFRSF1B	TNF - TNFRSF1B	TNF	Secreted Signaling	KEGG: hsa04060
491	NLRP3 Macro	Cycling CD8	TNF	TNFRSF1B	0.0151141	0	TNF_TNFRSF1B	TNF - TNFRSF1B	TNF	Secreted Signaling	KEGG: hsa04060
492	Progenitors	Cycling CD8	TNF	TNFRSF1B	0.00378642	0	TNF_TNFRSF1B	TNF - TNFRSF1B	TNF	Secreted Signaling	KEGG: hsa04060
493	RUNX3+ DC2	Cycling CD8	TNF	TNFRSF1B	0.000662685	0	TNF_TNFRSF1B	TNF - TNFRSF1B	TNF	Secreted Signaling	KEGG: hsa04060
494	MAFB+ LC	DC5	TNF	TNFRSF1B	0.00587697	0	TNF_TNFRSF1B	TNF - TNFRSF1B	TNF	Secreted Signaling	KEGG: hsa04060
495	act Macro	DC5	TNF	TNFRSF1B	0.00180702	0	TNF_TNFRSF1B	TNF - TNFRSF1B	TNF	Secreted Signaling	KEGG: hsa04060
496	C1Q Macro	DC5	TNF	TNFRSF1B	0.00381298	0	TNF_TNFRSF1B	TNF - TNFRSF1B	TNF	Secreted Signaling	KEGG: hsa04060
497	cDC1	DC5	TNF	TNFRSF1B	0.00152364	0	TNF_TNFRSF1B	TNF - TNFRSF1B	TNF	Secreted Signaling	KEGG: hsa04060
498	ISG Mono	DC5	TNF	TNFRSF1B	0.00226699	0	TNF_TNFRSF1B	TNF - TNFRSF1B	TNF	Secreted Signaling	KEGG: hsa04060
499	Monocytes	DC5	TNF	TNFRSF1B	0.00601655	0	TNF_TNFRSF1B	TNF - TNFRSF1B	TNF	Secreted Signaling	KEGG: hsa04060
500	NLRP3 Macro	DC5	TNF	TNFRSF1B	0.00388875	0	TNF_TNFRSF1B	TNF - TNFRSF1B	TNF	Secreted Signaling	KEGG: hsa04060
501	RUNX3+ DC2	DC5	TNF	TNFRSF1B	0.000168666	0.01	TNF_TNFRSF1B	TNF - TNFRSF1B	TNF	Secreted Signaling	KEGG: hsa04060
502	MAFB+ LC	EM CD8s	TNF	TNFRSF1B	0.00226991	0	TNF_TNFRSF1B	TNF - TNFRSF1B	TNF	Secreted Signaling	KEGG: hsa04060
503	act Macro	EM CD8s	TNF	TNFRSF1B	0.000696192	0	TNF_TNFRSF1B	TNF - TNFRSF1B	TNF	Secreted Signaling	KEGG: hsa04060
504	C1Q Macro	EM CD8s	TNF	TNFRSF1B	0.00147085	0	TNF_TNFRSF1B	TNF - TNFRSF1B	TNF	Secreted Signaling	KEGG: hsa04060
505	cDC1	EM CD8s	TNF	TNFRSF1B	0.000586911	0.01	TNF_TNFRSF1B	TNF - TNFRSF1B	TNF	Secreted Signaling	KEGG: hsa04060
506	ISG Mono	EM CD8s	TNF	TNFRSF1B	0.000873652	0.01	TNF_TNFRSF1B	TNF - TNFRSF1B	TNF	Secreted Signaling	KEGG: hsa04060
507	Monocytes	EM CD8s	TNF	TNFRSF1B	0.00232402	0	TNF_TNFRSF1B	TNF - TNFRSF1B	TNF	Secreted Signaling	KEGG: hsa04060
508	NLRP3 Macro	EM CD8s	TNF	TNFRSF1B	0.00150014	0	TNF_TNFRSF1B	TNF - TNFRSF1B	TNF	Secreted Signaling	KEGG: hsa04060
509	MAFB+ LC	Exh CD8	TNF	TNFRSF1B	0.0382527	0	TNF_TNFRSF1B	TNF - TNFRSF1B	TNF	Secreted Signaling	KEGG: hsa04060
510	act Macro	Exh CD8	TNF	TNFRSF1B	0.0120332	0	TNF_TNFRSF1B	TNF - TNFRSF1B	TNF	Secreted Signaling	KEGG: hsa04060
511	C1Q Macro	Exh CD8	TNF	TNFRSF1B	0.0251056	0	TNF_TNFRSF1B	TNF - TNFRSF1B	TNF	Secreted Signaling	KEGG: hsa04060
512	cDC1	Exh CD8	TNF	TNFRSF1B	0.0101624	0	TNF_TNFRSF1B	TNF - TNFRSF1B	TNF	Secreted Signaling	KEGG: hsa04060
513	ISG Mono	Exh CD8	TNF	TNFRSF1B	0.0150569	0	TNF_TNFRSF1B	TNF - TNFRSF1B	TNF	Secreted Signaling	KEGG: hsa04060
514	Monocytes	Exh CD8	TNF	TNFRSF1B	0.039131	0	TNF_TNFRSF1B	TNF - TNFRSF1B	TNF	Secreted Signaling	KEGG: hsa04060
515	NLRP3 Macro	Exh CD8	TNF	TNFRSF1B	0.0255936	0	TNF_TNFRSF1B	TNF - TNFRSF1B	TNF	Secreted Signaling	KEGG: hsa04060
516	Progenitors	Exh CD8	TNF	TNFRSF1B	0.00646328	0	TNF_TNFRSF1B	TNF - TNFRSF1B	TNF	Secreted Signaling	KEGG: hsa04060
517	RUNX3+ DC2	Exh CD8	TNF	TNFRSF1B	0.00113369	0	TNF_TNFRSF1B	TNF - TNFRSF1B	TNF	Secreted Signaling	KEGG: hsa04060
518	MAFB+ LC	FCRL4+ Memory B	TNF	TNFRSF1B	0.00450115	0	TNF_TNFRSF1B	TNF - TNFRSF1B	TNF	Secreted Signaling	KEGG: hsa04060
519	act Macro	FCRL4+ Memory B	TNF	TNFRSF1B	0.00138266	0	TNF_TNFRSF1B	TNF - TNFRSF1B	TNF	Secreted Signaling	KEGG: hsa04060
520	C1Q Macro	FCRL4+ Memory B	TNF	TNFRSF1B	0.00291893	0	TNF_TNFRSF1B	TNF - TNFRSF1B	TNF	Secreted Signaling	KEGG: hsa04060
521	cDC1	FCRL4+ Memory B	TNF	TNFRSF1B	0.00116575	0.01	TNF_TNFRSF1B	TNF - TNFRSF1B	TNF	Secreted Signaling	KEGG: hsa04060
522	ISG Mono	FCRL4+ Memory B	TNF	TNFRSF1B	0.0017348	0	TNF_TNFRSF1B	TNF - TNFRSF1B	TNF	Secreted Signaling	KEGG: hsa04060
523	Monocytes	FCRL4+ Memory B	TNF	TNFRSF1B	0.0046082	0	TNF_TNFRSF1B	TNF - TNFRSF1B	TNF	Secreted Signaling	KEGG: hsa04060
524	NLRP3 Macro	FCRL4+ Memory B	TNF	TNFRSF1B	0.00297698	0	TNF_TNFRSF1B	TNF - TNFRSF1B	TNF	Secreted Signaling	KEGG: hsa04060
525	Progenitors	FCRL4+ Memory B	TNF	TNFRSF1B	0.000738974	0.04	TNF_TNFRSF1B	TNF - TNFRSF1B	TNF	Secreted Signaling	KEGG: hsa04060
526	RUNX3+ DC2	FCRL4+ Memory B	TNF	TNFRSF1B	0.000129007	0.03	TNF_TNFRSF1B	TNF - TNFRSF1B	TNF	Secreted Signaling	KEGG: hsa04060
527	MAFB+ LC	IFN-act CD8	TNF	TNFRSF1B	0.0106162	0	TNF_TNFRSF1B	TNF - TNFRSF1B	TNF	Secreted Signaling	KEGG: hsa04060
528	act Macro	IFN-act CD8	TNF	TNFRSF1B	0.00327501	0	TNF_TNFRSF1B	TNF - TNFRSF1B	TNF	Secreted Signaling	KEGG: hsa04060
529	C1Q Macro	IFN-act CD8	TNF	TNFRSF1B	0.00689932	0	TNF_TNFRSF1B	TNF - TNFRSF1B	TNF	Secreted Signaling	KEGG: hsa04060
530	cDC1	IFN-act CD8	TNF	TNFRSF1B	0.00276205	0	TNF_TNFRSF1B	TNF - TNFRSF1B	TNF	Secreted Signaling	KEGG: hsa04060
531	ISG Mono	IFN-act CD8	TNF	TNFRSF1B	0.00410712	0	TNF_TNFRSF1B	TNF - TNFRSF1B	TNF	Secreted Signaling	KEGG: hsa04060
532	Monocytes	IFN-act CD8	TNF	TNFRSF1B	0.0108671	0	TNF_TNFRSF1B	TNF - TNFRSF1B	TNF	Secreted Signaling	KEGG: hsa04060
533	NLRP3 Macro	IFN-act CD8	TNF	TNFRSF1B	0.00703598	0	TNF_TNFRSF1B	TNF - TNFRSF1B	TNF	Secreted Signaling	KEGG: hsa04060
534	Progenitors	IFN-act CD8	TNF	TNFRSF1B	0.0017519	0.01	TNF_TNFRSF1B	TNF - TNFRSF1B	TNF	Secreted Signaling	KEGG: hsa04060
535	RUNX3+ DC2	IFN-act CD8	TNF	TNFRSF1B	0.000306095	0	TNF_TNFRSF1B	TNF - TNFRSF1B	TNF	Secreted Signaling	KEGG: hsa04060
536	MAFB+ LC	ISG Mono	TNF	TNFRSF1B	0.013277	0	TNF_TNFRSF1B	TNF - TNFRSF1B	TNF	Secreted Signaling	KEGG: hsa04060
537	act Macro	ISG Mono	TNF	TNFRSF1B	0.0041035	0	TNF_TNFRSF1B	TNF - TNFRSF1B	TNF	Secreted Signaling	KEGG: hsa04060
538	C1Q Macro	ISG Mono	TNF	TNFRSF1B	0.00863671	0	TNF_TNFRSF1B	TNF - TNFRSF1B	TNF	Secreted Signaling	KEGG: hsa04060
539	cDC1	ISG Mono	TNF	TNFRSF1B	0.00346122	0	TNF_TNFRSF1B	TNF - TNFRSF1B	TNF	Secreted Signaling	KEGG: hsa04060
540	ISG Mono	ISG Mono	TNF	TNFRSF1B	0.00514501	0	TNF_TNFRSF1B	TNF - TNFRSF1B	TNF	Secreted Signaling	KEGG: hsa04060
541	Monocytes	ISG Mono	TNF	TNFRSF1B	0.0135899	0	TNF_TNFRSF1B	TNF - TNFRSF1B	TNF	Secreted Signaling	KEGG: hsa04060
542	NLRP3 Macro	ISG Mono	TNF	TNFRSF1B	0.00880748	0	TNF_TNFRSF1B	TNF - TNFRSF1B	TNF	Secreted Signaling	KEGG: hsa04060
543	Progenitors	ISG Mono	TNF	TNFRSF1B	0.00219593	0	TNF_TNFRSF1B	TNF - TNFRSF1B	TNF	Secreted Signaling	KEGG: hsa04060
544	RUNX3+ DC2	ISG Mono	TNF	TNFRSF1B	0.000383817	0	TNF_TNFRSF1B	TNF - TNFRSF1B	TNF	Secreted Signaling	KEGG: hsa04060
545	MAFB+ LC	Monocytes	TNF	TNFRSF1B	0.0504357	0	TNF_TNFRSF1B	TNF - TNFRSF1B	TNF	Secreted Signaling	KEGG: hsa04060
546	act Macro	Monocytes	TNF	TNFRSF1B	0.0160045	0	TNF_TNFRSF1B	TNF - TNFRSF1B	TNF	Secreted Signaling	KEGG: hsa04060
547	C1Q Macro	Monocytes	TNF	TNFRSF1B	0.0332461	0	TNF_TNFRSF1B	TNF - TNFRSF1B	TNF	Secreted Signaling	KEGG: hsa04060
548	cDC1	Monocytes	TNF	TNFRSF1B	0.0135248	0	TNF_TNFRSF1B	TNF - TNFRSF1B	TNF	Secreted Signaling	KEGG: hsa04060
549	ISG Mono	Monocytes	TNF	TNFRSF1B	0.020006	0	TNF_TNFRSF1B	TNF - TNFRSF1B	TNF	Secreted Signaling	KEGG: hsa04060
550	Monocytes	Monocytes	TNF	TNFRSF1B	0.0515787	0	TNF_TNFRSF1B	TNF - TNFRSF1B	TNF	Secreted Signaling	KEGG: hsa04060
551	NLRP3 Macro	Monocytes	TNF	TNFRSF1B	0.0338868	0	TNF_TNFRSF1B	TNF - TNFRSF1B	TNF	Secreted Signaling	KEGG: hsa04060
552	Progenitors	Monocytes	TNF	TNFRSF1B	0.00861242	0	TNF_TNFRSF1B	TNF - TNFRSF1B	TNF	Secreted Signaling	KEGG: hsa04060
553	RUNX3+ DC2	Monocytes	TNF	TNFRSF1B	0.00151336	0	TNF_TNFRSF1B	TNF - TNFRSF1B	TNF	Secreted Signaling	KEGG: hsa04060
554	MAFB+ LC	Naive CD4	TNF	TNFRSF1B	0.00835772	0	TNF_TNFRSF1B	TNF - TNFRSF1B	TNF	Secreted Signaling	KEGG: hsa04060
555	act Macro	Naive CD4	TNF	TNFRSF1B	0.00257424	0	TNF_TNFRSF1B	TNF - TNFRSF1B	TNF	Secreted Signaling	KEGG: hsa04060
556	C1Q Macro	Naive CD4	TNF	TNFRSF1B	0.00542725	0	TNF_TNFRSF1B	TNF - TNFRSF1B	TNF	Secreted Signaling	KEGG: hsa04060
557	cDC1	Naive CD4	TNF	TNFRSF1B	0.0021708	0	TNF_TNFRSF1B	TNF - TNFRSF1B	TNF	Secreted Signaling	KEGG: hsa04060
558	ISG Mono	Naive CD4	TNF	TNFRSF1B	0.00322887	0	TNF_TNFRSF1B	TNF - TNFRSF1B	TNF	Secreted Signaling	KEGG: hsa04060
559	Monocytes	Naive CD4	TNF	TNFRSF1B	0.00855571	0	TNF_TNFRSF1B	TNF - TNFRSF1B	TNF	Secreted Signaling	KEGG: hsa04060
560	NLRP3 Macro	Naive CD4	TNF	TNFRSF1B	0.00553492	0	TNF_TNFRSF1B	TNF - TNFRSF1B	TNF	Secreted Signaling	KEGG: hsa04060
561	Progenitors	Naive CD4	TNF	TNFRSF1B	0.00137658	0.02	TNF_TNFRSF1B	TNF - TNFRSF1B	TNF	Secreted Signaling	KEGG: hsa04060
562	RUNX3+ DC2	Naive CD4	TNF	TNFRSF1B	0.000240444	0.02	TNF_TNFRSF1B	TNF - TNFRSF1B	TNF	Secreted Signaling	KEGG: hsa04060
563	MAFB+ LC	Naive CD8	TNF	TNFRSF1B	0.00753583	0	TNF_TNFRSF1B	TNF - TNFRSF1B	TNF	Secreted Signaling	KEGG: hsa04060
564	act Macro	Naive CD8	TNF	TNFRSF1B	0.00231976	0	TNF_TNFRSF1B	TNF - TNFRSF1B	TNF	Secreted Signaling	KEGG: hsa04060
565	C1Q Macro	Naive CD8	TNF	TNFRSF1B	0.00489212	0	TNF_TNFRSF1B	TNF - TNFRSF1B	TNF	Secreted Signaling	KEGG: hsa04060
566	cDC1	Naive CD8	TNF	TNFRSF1B	0.00195613	0	TNF_TNFRSF1B	TNF - TNFRSF1B	TNF	Secreted Signaling	KEGG: hsa04060
567	ISG Mono	Naive CD8	TNF	TNFRSF1B	0.00290986	0	TNF_TNFRSF1B	TNF - TNFRSF1B	TNF	Secreted Signaling	KEGG: hsa04060
568	Monocytes	Naive CD8	TNF	TNFRSF1B	0.0077145	0	TNF_TNFRSF1B	TNF - TNFRSF1B	TNF	Secreted Signaling	KEGG: hsa04060
569	NLRP3 Macro	Naive CD8	TNF	TNFRSF1B	0.00498922	0	TNF_TNFRSF1B	TNF - TNFRSF1B	TNF	Secreted Signaling	KEGG: hsa04060
570	Progenitors	Naive CD8	TNF	TNFRSF1B	0.00124035	0.03	TNF_TNFRSF1B	TNF - TNFRSF1B	TNF	Secreted Signaling	KEGG: hsa04060
571	RUNX3+ DC2	Naive CD8	TNF	TNFRSF1B	0.000216625	0.02	TNF_TNFRSF1B	TNF - TNFRSF1B	TNF	Secreted Signaling	KEGG: hsa04060
572	MAFB+ LC	NK	TNF	TNFRSF1B	0.0110256	0	TNF_TNFRSF1B	TNF - TNFRSF1B	TNF	Secreted Signaling	KEGG: hsa04060
573	act Macro	NK	TNF	TNFRSF1B	0.0034023	0	TNF_TNFRSF1B	TNF - TNFRSF1B	TNF	Secreted Signaling	KEGG: hsa04060
574	C1Q Macro	NK	TNF	TNFRSF1B	0.00716645	0	TNF_TNFRSF1B	TNF - TNFRSF1B	TNF	Secreted Signaling	KEGG: hsa04060
575	cDC1	NK	TNF	TNFRSF1B	0.00286946	0	TNF_TNFRSF1B	TNF - TNFRSF1B	TNF	Secreted Signaling	KEGG: hsa04060
576	ISG Mono	NK	TNF	TNFRSF1B	0.0042666	0	TNF_TNFRSF1B	TNF - TNFRSF1B	TNF	Secreted Signaling	KEGG: hsa04060
577	Monocytes	NK	TNF	TNFRSF1B	0.0112861	0	TNF_TNFRSF1B	TNF - TNFRSF1B	TNF	Secreted Signaling	KEGG: hsa04060
578	NLRP3 Macro	NK	TNF	TNFRSF1B	0.00730837	0	TNF_TNFRSF1B	TNF - TNFRSF1B	TNF	Secreted Signaling	KEGG: hsa04060
579	Progenitors	NK	TNF	TNFRSF1B	0.00182009	0.02	TNF_TNFRSF1B	TNF - TNFRSF1B	TNF	Secreted Signaling	KEGG: hsa04060
580	RUNX3+ DC2	NK	TNF	TNFRSF1B	0.000318028	0	TNF_TNFRSF1B	TNF - TNFRSF1B	TNF	Secreted Signaling	KEGG: hsa04060
581	MAFB+ LC	NLRP3 Macro	TNF	TNFRSF1B	0.0705167	0	TNF_TNFRSF1B	TNF - TNFRSF1B	TNF	Secreted Signaling	KEGG: hsa04060
582	act Macro	NLRP3 Macro	TNF	TNFRSF1B	0.0227045	0	TNF_TNFRSF1B	TNF - TNFRSF1B	TNF	Secreted Signaling	KEGG: hsa04060
583	C1Q Macro	NLRP3 Macro	TNF	TNFRSF1B	0.0468204	0	TNF_TNFRSF1B	TNF - TNFRSF1B	TNF	Secreted Signaling	KEGG: hsa04060
584	cDC1	NLRP3 Macro	TNF	TNFRSF1B	0.019207	0	TNF_TNFRSF1B	TNF - TNFRSF1B	TNF	Secreted Signaling	KEGG: hsa04060
585	ISG Mono	NLRP3 Macro	TNF	TNFRSF1B	0.0283328	0	TNF_TNFRSF1B	TNF - TNFRSF1B	TNF	Secreted Signaling	KEGG: hsa04060
586	Monocytes	NLRP3 Macro	TNF	TNFRSF1B	0.0720801	0	TNF_TNFRSF1B	TNF - TNFRSF1B	TNF	Secreted Signaling	KEGG: hsa04060
587	NLRP3 Macro	NLRP3 Macro	TNF	TNFRSF1B	0.0477099	0	TNF_TNFRSF1B	TNF - TNFRSF1B	TNF	Secreted Signaling	KEGG: hsa04060
588	Progenitors	NLRP3 Macro	TNF	TNFRSF1B	0.0122564	0	TNF_TNFRSF1B	TNF - TNFRSF1B	TNF	Secreted Signaling	KEGG: hsa04060
589	RUNX3+ DC2	NLRP3 Macro	TNF	TNFRSF1B	0.00216022	0	TNF_TNFRSF1B	TNF - TNFRSF1B	TNF	Secreted Signaling	KEGG: hsa04060
590	MAFB+ LC	pDC	TNF	TNFRSF1B	0.00935036	0	TNF_TNFRSF1B	TNF - TNFRSF1B	TNF	Secreted Signaling	KEGG: hsa04060
591	act Macro	pDC	TNF	TNFRSF1B	0.00288198	0	TNF_TNFRSF1B	TNF - TNFRSF1B	TNF	Secreted Signaling	KEGG: hsa04060
592	C1Q Macro	pDC	TNF	TNFRSF1B	0.00607397	0	TNF_TNFRSF1B	TNF - TNFRSF1B	TNF	Secreted Signaling	KEGG: hsa04060
593	cDC1	pDC	TNF	TNFRSF1B	0.00243043	0	TNF_TNFRSF1B	TNF - TNFRSF1B	TNF	Secreted Signaling	KEGG: hsa04060
594	ISG Mono	pDC	TNF	TNFRSF1B	0.00361458	0	TNF_TNFRSF1B	TNF - TNFRSF1B	TNF	Secreted Signaling	KEGG: hsa04060
595	Monocytes	pDC	TNF	TNFRSF1B	0.00957164	0	TNF_TNFRSF1B	TNF - TNFRSF1B	TNF	Secreted Signaling	KEGG: hsa04060
596	NLRP3 Macro	pDC	TNF	TNFRSF1B	0.00619439	0	TNF_TNFRSF1B	TNF - TNFRSF1B	TNF	Secreted Signaling	KEGG: hsa04060
597	Progenitors	pDC	TNF	TNFRSF1B	0.00154137	0.02	TNF_TNFRSF1B	TNF - TNFRSF1B	TNF	Secreted Signaling	KEGG: hsa04060
598	RUNX3+ DC2	pDC	TNF	TNFRSF1B	0.000269264	0.01	TNF_TNFRSF1B	TNF - TNFRSF1B	TNF	Secreted Signaling	KEGG: hsa04060
599	MAFB+ LC	RUNX3- DC2	TNF	TNFRSF1B	0.00987845	0	TNF_TNFRSF1B	TNF - TNFRSF1B	TNF	Secreted Signaling	KEGG: hsa04060
600	act Macro	RUNX3- DC2	TNF	TNFRSF1B	0.00304587	0	TNF_TNFRSF1B	TNF - TNFRSF1B	TNF	Secreted Signaling	KEGG: hsa04060
601	C1Q Macro	RUNX3- DC2	TNF	TNFRSF1B	0.00641822	0	TNF_TNFRSF1B	TNF - TNFRSF1B	TNF	Secreted Signaling	KEGG: hsa04060
602	cDC1	RUNX3- DC2	TNF	TNFRSF1B	0.00256871	0	TNF_TNFRSF1B	TNF - TNFRSF1B	TNF	Secreted Signaling	KEGG: hsa04060
603	ISG Mono	RUNX3- DC2	TNF	TNFRSF1B	0.00381997	0	TNF_TNFRSF1B	TNF - TNFRSF1B	TNF	Secreted Signaling	KEGG: hsa04060
604	Monocytes	RUNX3- DC2	TNF	TNFRSF1B	0.0101121	0	TNF_TNFRSF1B	TNF - TNFRSF1B	TNF	Secreted Signaling	KEGG: hsa04060
605	NLRP3 Macro	RUNX3- DC2	TNF	TNFRSF1B	0.00654542	0	TNF_TNFRSF1B	TNF - TNFRSF1B	TNF	Secreted Signaling	KEGG: hsa04060
606	Progenitors	RUNX3- DC2	TNF	TNFRSF1B	0.00162915	0.02	TNF_TNFRSF1B	TNF - TNFRSF1B	TNF	Secreted Signaling	KEGG: hsa04060
607	RUNX3+ DC2	RUNX3- DC2	TNF	TNFRSF1B	0.000284619	0	TNF_TNFRSF1B	TNF - TNFRSF1B	TNF	Secreted Signaling	KEGG: hsa04060
608	MAFB+ LC	RUNX3+ DC2	TNF	TNFRSF1B	0.00767897	0	TNF_TNFRSF1B	TNF - TNFRSF1B	TNF	Secreted Signaling	KEGG: hsa04060
609	act Macro	RUNX3+ DC2	TNF	TNFRSF1B	0.00236406	0	TNF_TNFRSF1B	TNF - TNFRSF1B	TNF	Secreted Signaling	KEGG: hsa04060
610	C1Q Macro	RUNX3+ DC2	TNF	TNFRSF1B	0.0049853	0	TNF_TNFRSF1B	TNF - TNFRSF1B	TNF	Secreted Signaling	KEGG: hsa04060
611	cDC1	RUNX3+ DC2	TNF	TNFRSF1B	0.0019935	0	TNF_TNFRSF1B	TNF - TNFRSF1B	TNF	Secreted Signaling	KEGG: hsa04060
612	ISG Mono	RUNX3+ DC2	TNF	TNFRSF1B	0.0029654	0	TNF_TNFRSF1B	TNF - TNFRSF1B	TNF	Secreted Signaling	KEGG: hsa04060
613	Monocytes	RUNX3+ DC2	TNF	TNFRSF1B	0.00786101	0	TNF_TNFRSF1B	TNF - TNFRSF1B	TNF	Secreted Signaling	KEGG: hsa04060
614	NLRP3 Macro	RUNX3+ DC2	TNF	TNFRSF1B	0.00508424	0	TNF_TNFRSF1B	TNF - TNFRSF1B	TNF	Secreted Signaling	KEGG: hsa04060
615	Progenitors	RUNX3+ DC2	TNF	TNFRSF1B	0.00126406	0.03	TNF_TNFRSF1B	TNF - TNFRSF1B	TNF	Secreted Signaling	KEGG: hsa04060
616	RUNX3+ DC2	RUNX3+ DC2	TNF	TNFRSF1B	0.000220771	0.02	TNF_TNFRSF1B	TNF - TNFRSF1B	TNF	Secreted Signaling	KEGG: hsa04060
617	MAFB+ LC	TFH	TNF	TNFRSF1B	0.0129719	0	TNF_TNFRSF1B	TNF - TNFRSF1B	TNF	Secreted Signaling	KEGG: hsa04060
618	act Macro	TFH	TNF	TNFRSF1B	0.00400836	0	TNF_TNFRSF1B	TNF - TNFRSF1B	TNF	Secreted Signaling	KEGG: hsa04060
619	C1Q Macro	TFH	TNF	TNFRSF1B	0.00843735	0	TNF_TNFRSF1B	TNF - TNFRSF1B	TNF	Secreted Signaling	KEGG: hsa04060
620	cDC1	TFH	TNF	TNFRSF1B	0.00338092	0	TNF_TNFRSF1B	TNF - TNFRSF1B	TNF	Secreted Signaling	KEGG: hsa04060
621	ISG Mono	TFH	TNF	TNFRSF1B	0.00502584	0	TNF_TNFRSF1B	TNF - TNFRSF1B	TNF	Secreted Signaling	KEGG: hsa04060
622	Monocytes	TFH	TNF	TNFRSF1B	0.0132778	0	TNF_TNFRSF1B	TNF - TNFRSF1B	TNF	Secreted Signaling	KEGG: hsa04060
623	NLRP3 Macro	TFH	TNF	TNFRSF1B	0.00860421	0	TNF_TNFRSF1B	TNF - TNFRSF1B	TNF	Secreted Signaling	KEGG: hsa04060
624	Progenitors	TFH	TNF	TNFRSF1B	0.00214492	0.01	TNF_TNFRSF1B	TNF - TNFRSF1B	TNF	Secreted Signaling	KEGG: hsa04060
625	RUNX3+ DC2	TFH	TNF	TNFRSF1B	0.000374886	0	TNF_TNFRSF1B	TNF - TNFRSF1B	TNF	Secreted Signaling	KEGG: hsa04060
626	MAFB+ LC	TRM CD8s	TNF	TNFRSF1B	0.017502	0	TNF_TNFRSF1B	TNF - TNFRSF1B	TNF	Secreted Signaling	KEGG: hsa04060
627	act Macro	TRM CD8s	TNF	TNFRSF1B	0.00542538	0	TNF_TNFRSF1B	TNF - TNFRSF1B	TNF	Secreted Signaling	KEGG: hsa04060
628	C1Q Macro	TRM CD8s	TNF	TNFRSF1B	0.0114022	0	TNF_TNFRSF1B	TNF - TNFRSF1B	TNF	Secreted Signaling	KEGG: hsa04060
629	cDC1	TRM CD8s	TNF	TNFRSF1B	0.00457715	0	TNF_TNFRSF1B	TNF - TNFRSF1B	TNF	Secreted Signaling	KEGG: hsa04060
630	ISG Mono	TRM CD8s	TNF	TNFRSF1B	0.0068001	0	TNF_TNFRSF1B	TNF - TNFRSF1B	TNF	Secreted Signaling	KEGG: hsa04060
631	Monocytes	TRM CD8s	TNF	TNFRSF1B	0.0179127	0	TNF_TNFRSF1B	TNF - TNFRSF1B	TNF	Secreted Signaling	KEGG: hsa04060
632	NLRP3 Macro	TRM CD8s	TNF	TNFRSF1B	0.011627	0	TNF_TNFRSF1B	TNF - TNFRSF1B	TNF	Secreted Signaling	KEGG: hsa04060
633	Progenitors	TRM CD8s	TNF	TNFRSF1B	0.0029051	0	TNF_TNFRSF1B	TNF - TNFRSF1B	TNF	Secreted Signaling	KEGG: hsa04060
634	RUNX3+ DC2	TRM CD8s	TNF	TNFRSF1B	0.000508069	0	TNF_TNFRSF1B	TNF - TNFRSF1B	TNF	Secreted Signaling	KEGG: hsa04060
635	MAFB+ LC	FCRL4+ Memory B	TNFSF13B	TNFRSF13B	0.0262467	0	TNFSF13B_TNFRSF13B	TNFSF13B - TNFRSF13B	BAFF	Secreted Signaling	KEGG: hsa04060
636	act Macro	FCRL4+ Memory B	TNFSF13B	TNFRSF13B	0.00267797	0	TNFSF13B_TNFRSF13B	TNFSF13B - TNFRSF13B	BAFF	Secreted Signaling	KEGG: hsa04060
637	actDC	FCRL4+ Memory B	TNFSF13B	TNFRSF13B	0.0329787	0	TNFSF13B_TNFRSF13B	TNFSF13B - TNFRSF13B	BAFF	Secreted Signaling	KEGG: hsa04060
638	C1Q Macro	FCRL4+ Memory B	TNFSF13B	TNFRSF13B	0.0298738	0	TNFSF13B_TNFRSF13B	TNFSF13B - TNFRSF13B	BAFF	Secreted Signaling	KEGG: hsa04060
639	CD8 Tregs	FCRL4+ Memory B	TNFSF13B	TNFRSF13B	0.0169313	0	TNFSF13B_TNFRSF13B	TNFSF13B - TNFRSF13B	BAFF	Secreted Signaling	KEGG: hsa04060
640	cDC1	FCRL4+ Memory B	TNFSF13B	TNFRSF13B	0.0221486	0	TNFSF13B_TNFRSF13B	TNFSF13B - TNFRSF13B	BAFF	Secreted Signaling	KEGG: hsa04060
641	DC5	FCRL4+ Memory B	TNFSF13B	TNFRSF13B	0.011427	0	TNFSF13B_TNFRSF13B	TNFSF13B - TNFRSF13B	BAFF	Secreted Signaling	KEGG: hsa04060
642	IFN-act CD8	FCRL4+ Memory B	TNFSF13B	TNFRSF13B	0.00416458	0	TNFSF13B_TNFRSF13B	TNFSF13B - TNFRSF13B	BAFF	Secreted Signaling	KEGG: hsa04060
643	ISG Mono	FCRL4+ Memory B	TNFSF13B	TNFRSF13B	0.0798697	0	TNFSF13B_TNFRSF13B	TNFSF13B - TNFRSF13B	BAFF	Secreted Signaling	KEGG: hsa04060
644	Monocytes	FCRL4+ Memory B	TNFSF13B	TNFRSF13B	0.0438465	0	TNFSF13B_TNFRSF13B	TNFSF13B - TNFRSF13B	BAFF	Secreted Signaling	KEGG: hsa04060
645	Naive CD4	FCRL4+ Memory B	TNFSF13B	TNFRSF13B	0.000919923	0	TNFSF13B_TNFRSF13B	TNFSF13B - TNFRSF13B	BAFF	Secreted Signaling	KEGG: hsa04060
646	NLRP3 Macro	FCRL4+ Memory B	TNFSF13B	TNFRSF13B	0.022924	0	TNFSF13B_TNFRSF13B	TNFSF13B - TNFRSF13B	BAFF	Secreted Signaling	KEGG: hsa04060
647	pDC	FCRL4+ Memory B	TNFSF13B	TNFRSF13B	0.0750779	0	TNFSF13B_TNFRSF13B	TNFSF13B - TNFRSF13B	BAFF	Secreted Signaling	KEGG: hsa04060
648	Progenitors	FCRL4+ Memory B	TNFSF13B	TNFRSF13B	0.0179962	0	TNFSF13B_TNFRSF13B	TNFSF13B - TNFRSF13B	BAFF	Secreted Signaling	KEGG: hsa04060
649	RUNX3- DC2	FCRL4+ Memory B	TNFSF13B	TNFRSF13B	0.0343666	0	TNFSF13B_TNFRSF13B	TNFSF13B - TNFRSF13B	BAFF	Secreted Signaling	KEGG: hsa04060
650	RUNX3+ DC2	FCRL4+ Memory B	TNFSF13B	TNFRSF13B	0.036626	0	TNFSF13B_TNFRSF13B	TNFSF13B - TNFRSF13B	BAFF	Secreted Signaling	KEGG: hsa04060
651	TRM CD8s	FCRL4+ Memory B	TNFSF13B	TNFRSF13B	0.0213155	0	TNFSF13B_TNFRSF13B	TNFSF13B - TNFRSF13B	BAFF	Secreted Signaling	KEGG: hsa04060
652	MAFB+ LC	Memory B	TNFSF13B	TNFRSF13B	0.0157824	0	TNFSF13B_TNFRSF13B	TNFSF13B - TNFRSF13B	BAFF	Secreted Signaling	KEGG: hsa04060
653	act Macro	Memory B	TNFSF13B	TNFRSF13B	0.0015949	0	TNFSF13B_TNFRSF13B	TNFSF13B - TNFRSF13B	BAFF	Secreted Signaling	KEGG: hsa04060
654	actDC	Memory B	TNFSF13B	TNFRSF13B	0.0198853	0	TNFSF13B_TNFRSF13B	TNFSF13B - TNFRSF13B	BAFF	Secreted Signaling	KEGG: hsa04060
655	C1Q Macro	Memory B	TNFSF13B	TNFRSF13B	0.0179902	0	TNFSF13B_TNFRSF13B	TNFSF13B - TNFRSF13B	BAFF	Secreted Signaling	KEGG: hsa04060
656	CD8 Tregs	Memory B	TNFSF13B	TNFRSF13B	0.0101423	0	TNFSF13B_TNFRSF13B	TNFSF13B - TNFRSF13B	BAFF	Secreted Signaling	KEGG: hsa04060
657	cDC1	Memory B	TNFSF13B	TNFRSF13B	0.0132959	0	TNFSF13B_TNFRSF13B	TNFSF13B - TNFRSF13B	BAFF	Secreted Signaling	KEGG: hsa04060
658	DC5	Memory B	TNFSF13B	TNFRSF13B	0.00682977	0	TNFSF13B_TNFRSF13B	TNFSF13B - TNFRSF13B	BAFF	Secreted Signaling	KEGG: hsa04060
659	IFN-act CD8	Memory B	TNFSF13B	TNFRSF13B	0.00248177	0	TNFSF13B_TNFRSF13B	TNFSF13B - TNFRSF13B	BAFF	Secreted Signaling	KEGG: hsa04060
660	ISG Mono	Memory B	TNFSF13B	TNFRSF13B	0.0491047	0	TNFSF13B_TNFRSF13B	TNFSF13B - TNFRSF13B	BAFF	Secreted Signaling	KEGG: hsa04060
661	Monocytes	Memory B	TNFSF13B	TNFRSF13B	0.0265567	0	TNFSF13B_TNFRSF13B	TNFSF13B - TNFRSF13B	BAFF	Secreted Signaling	KEGG: hsa04060
662	Naive CD4	Memory B	TNFSF13B	TNFRSF13B	0.000547483	0	TNFSF13B_TNFRSF13B	TNFSF13B - TNFRSF13B	BAFF	Secreted Signaling	KEGG: hsa04060
663	NLRP3 Macro	Memory B	TNFSF13B	TNFRSF13B	0.0137657	0	TNFSF13B_TNFRSF13B	TNFSF13B - TNFRSF13B	BAFF	Secreted Signaling	KEGG: hsa04060
664	pDC	Memory B	TNFSF13B	TNFRSF13B	0.0460662	0	TNFSF13B_TNFRSF13B	TNFSF13B - TNFRSF13B	BAFF	Secreted Signaling	KEGG: hsa04060
665	Progenitors	Memory B	TNFSF13B	TNFRSF13B	0.0107849	0	TNFSF13B_TNFRSF13B	TNFSF13B - TNFRSF13B	BAFF	Secreted Signaling	KEGG: hsa04060
666	RUNX3- DC2	Memory B	TNFSF13B	TNFRSF13B	0.020734	0	TNFSF13B_TNFRSF13B	TNFSF13B - TNFRSF13B	BAFF	Secreted Signaling	KEGG: hsa04060
667	RUNX3+ DC2	Memory B	TNFSF13B	TNFRSF13B	0.0221176	0	TNFSF13B_TNFRSF13B	TNFSF13B - TNFRSF13B	BAFF	Secreted Signaling	KEGG: hsa04060
668	TRM CD8s	Memory B	TNFSF13B	TNFRSF13B	0.0127914	0	TNFSF13B_TNFRSF13B	TNFSF13B - TNFRSF13B	BAFF	Secreted Signaling	KEGG: hsa04060
669	MAFB+ LC	ASC	TNFSF13B	TNFRSF13C	0.00401293	0	TNFSF13B_TNFRSF13C	TNFSF13B - TNFRSF13C	BAFF	Secreted Signaling	KEGG: hsa04060
670	act Macro	ASC	TNFSF13B	TNFRSF13C	0.000401216	0.01	TNFSF13B_TNFRSF13C	TNFSF13B - TNFRSF13C	BAFF	Secreted Signaling	KEGG: hsa04060
671	actDC	ASC	TNFSF13B	TNFRSF13C	0.00507191	0	TNFSF13B_TNFRSF13C	TNFSF13B - TNFRSF13C	BAFF	Secreted Signaling	KEGG: hsa04060
672	C1Q Macro	ASC	TNFSF13B	TNFRSF13C	0.00458196	0	TNFSF13B_TNFRSF13C	TNFSF13B - TNFRSF13C	BAFF	Secreted Signaling	KEGG: hsa04060
673	CD8 Tregs	ASC	TNFSF13B	TNFRSF13C	0.00256787	0	TNFSF13B_TNFRSF13C	TNFSF13B - TNFRSF13C	BAFF	Secreted Signaling	KEGG: hsa04060
674	cDC1	ASC	TNFSF13B	TNFRSF13C	0.00337433	0	TNFSF13B_TNFRSF13C	TNFSF13B - TNFRSF13C	BAFF	Secreted Signaling	KEGG: hsa04060
675	DC5	ASC	TNFSF13B	TNFRSF13C	0.00172488	0	TNFSF13B_TNFRSF13C	TNFSF13B - TNFRSF13C	BAFF	Secreted Signaling	KEGG: hsa04060
676	IFN-act CD8	ASC	TNFSF13B	TNFRSF13C	0.000624734	0.01	TNFSF13B_TNFRSF13C	TNFSF13B - TNFRSF13C	BAFF	Secreted Signaling	KEGG: hsa04060
677	ISG Mono	ASC	TNFSF13B	TNFRSF13C	0.012809	0	TNFSF13B_TNFRSF13C	TNFSF13B - TNFRSF13C	BAFF	Secreted Signaling	KEGG: hsa04060
678	Monocytes	ASC	TNFSF13B	TNFRSF13C	0.00680805	0	TNFSF13B_TNFRSF13C	TNFSF13B - TNFRSF13C	BAFF	Secreted Signaling	KEGG: hsa04060
679	NLRP3 Macro	ASC	TNFSF13B	TNFRSF13C	0.00349481	0	TNFSF13B_TNFRSF13C	TNFSF13B - TNFRSF13C	BAFF	Secreted Signaling	KEGG: hsa04060
680	pDC	ASC	TNFSF13B	TNFRSF13C	0.0119881	0	TNFSF13B_TNFRSF13C	TNFSF13B - TNFRSF13C	BAFF	Secreted Signaling	KEGG: hsa04060
681	Progenitors	ASC	TNFSF13B	TNFRSF13C	0.00273189	0	TNFSF13B_TNFRSF13C	TNFSF13B - TNFRSF13C	BAFF	Secreted Signaling	KEGG: hsa04060
682	RUNX3- DC2	ASC	TNFSF13B	TNFRSF13C	0.00529179	0	TNFSF13B_TNFRSF13C	TNFSF13B - TNFRSF13C	BAFF	Secreted Signaling	KEGG: hsa04060
683	RUNX3+ DC2	ASC	TNFSF13B	TNFRSF13C	0.00565088	0	TNFSF13B_TNFRSF13C	TNFSF13B - TNFRSF13C	BAFF	Secreted Signaling	KEGG: hsa04060
684	TRM CD8s	ASC	TNFSF13B	TNFRSF13C	0.00324506	0	TNFSF13B_TNFRSF13C	TNFSF13B - TNFRSF13C	BAFF	Secreted Signaling	KEGG: hsa04060
685	MAFB+ LC	FCRL4+ Memory B	TNFSF13B	TNFRSF13C	0.0110081	0	TNFSF13B_TNFRSF13C	TNFSF13B - TNFRSF13C	BAFF	Secreted Signaling	KEGG: hsa04060
686	act Macro	FCRL4+ Memory B	TNFSF13B	TNFRSF13C	0.0011076	0	TNFSF13B_TNFRSF13C	TNFSF13B - TNFRSF13C	BAFF	Secreted Signaling	KEGG: hsa04060
687	actDC	FCRL4+ Memory B	TNFSF13B	TNFRSF13C	0.0138873	0	TNFSF13B_TNFRSF13C	TNFSF13B - TNFRSF13C	BAFF	Secreted Signaling	KEGG: hsa04060
688	C1Q Macro	FCRL4+ Memory B	TNFSF13B	TNFRSF13C	0.0125565	0	TNFSF13B_TNFRSF13C	TNFSF13B - TNFRSF13C	BAFF	Secreted Signaling	KEGG: hsa04060
689	CD8 Tregs	FCRL4+ Memory B	TNFSF13B	TNFRSF13C	0.00706192	0	TNFSF13B_TNFRSF13C	TNFSF13B - TNFRSF13C	BAFF	Secreted Signaling	KEGG: hsa04060
690	cDC1	FCRL4+ Memory B	TNFSF13B	TNFRSF13C	0.00926666	0	TNFSF13B_TNFRSF13C	TNFSF13B - TNFRSF13C	BAFF	Secreted Signaling	KEGG: hsa04060
691	DC5	FCRL4+ Memory B	TNFSF13B	TNFRSF13C	0.00475062	0	TNFSF13B_TNFRSF13C	TNFSF13B - TNFRSF13C	BAFF	Secreted Signaling	KEGG: hsa04060
692	IFN-act CD8	FCRL4+ Memory B	TNFSF13B	TNFRSF13C	0.00172396	0	TNFSF13B_TNFRSF13C	TNFSF13B - TNFRSF13C	BAFF	Secreted Signaling	KEGG: hsa04060
693	ISG Mono	FCRL4+ Memory B	TNFSF13B	TNFRSF13C	0.0346044	0	TNFSF13B_TNFRSF13C	TNFSF13B - TNFRSF13C	BAFF	Secreted Signaling	KEGG: hsa04060
694	Monocytes	FCRL4+ Memory B	TNFSF13B	TNFRSF13C	0.0185846	0	TNFSF13B_TNFRSF13C	TNFSF13B - TNFRSF13C	BAFF	Secreted Signaling	KEGG: hsa04060
695	Naive CD4	FCRL4+ Memory B	TNFSF13B	TNFRSF13C	0.000380084	0	TNFSF13B_TNFRSF13C	TNFSF13B - TNFRSF13C	BAFF	Secreted Signaling	KEGG: hsa04060
696	NLRP3 Macro	FCRL4+ Memory B	TNFSF13B	TNFRSF13C	0.0095955	0	TNFSF13B_TNFRSF13C	TNFSF13B - TNFRSF13C	BAFF	Secreted Signaling	KEGG: hsa04060
697	pDC	FCRL4+ Memory B	TNFSF13B	TNFRSF13C	0.0324326	0	TNFSF13B_TNFRSF13C	TNFSF13B - TNFRSF13C	BAFF	Secreted Signaling	KEGG: hsa04060
698	Progenitors	FCRL4+ Memory B	TNFSF13B	TNFRSF13C	0.00751082	0	TNFSF13B_TNFRSF13C	TNFSF13B - TNFRSF13C	BAFF	Secreted Signaling	KEGG: hsa04060
699	RUNX3- DC2	FCRL4+ Memory B	TNFSF13B	TNFRSF13C	0.0144838	0	TNFSF13B_TNFRSF13C	TNFSF13B - TNFRSF13C	BAFF	Secreted Signaling	KEGG: hsa04060
700	RUNX3+ DC2	FCRL4+ Memory B	TNFSF13B	TNFRSF13C	0.0154569	0	TNFSF13B_TNFRSF13C	TNFSF13B - TNFRSF13C	BAFF	Secreted Signaling	KEGG: hsa04060
701	TRM CD8s	FCRL4+ Memory B	TNFSF13B	TNFRSF13C	0.00891367	0	TNFSF13B_TNFRSF13C	TNFSF13B - TNFRSF13C	BAFF	Secreted Signaling	KEGG: hsa04060
702	MAFB+ LC	GC B Cell	TNFSF13B	TNFRSF13C	0.0185841	0	TNFSF13B_TNFRSF13C	TNFSF13B - TNFRSF13C	BAFF	Secreted Signaling	KEGG: hsa04060
703	act Macro	GC B Cell	TNFSF13B	TNFRSF13C	0.00188285	0	TNFSF13B_TNFRSF13C	TNFSF13B - TNFRSF13C	BAFF	Secreted Signaling	KEGG: hsa04060
704	actDC	GC B Cell	TNFSF13B	TNFRSF13C	0.023398	0	TNFSF13B_TNFRSF13C	TNFSF13B - TNFRSF13C	BAFF	Secreted Signaling	KEGG: hsa04060
705	C1Q Macro	GC B Cell	TNFSF13B	TNFRSF13C	0.0211754	0	TNFSF13B_TNFRSF13C	TNFSF13B - TNFRSF13C	BAFF	Secreted Signaling	KEGG: hsa04060
706	CD8 Tregs	GC B Cell	TNFSF13B	TNFRSF13C	0.011955	0	TNFSF13B_TNFRSF13C	TNFSF13B - TNFRSF13C	BAFF	Secreted Signaling	KEGG: hsa04060
707	cDC1	GC B Cell	TNFSF13B	TNFRSF13C	0.0156632	0	TNFSF13B_TNFRSF13C	TNFSF13B - TNFRSF13C	BAFF	Secreted Signaling	KEGG: hsa04060
708	DC5	GC B Cell	TNFSF13B	TNFRSF13C	0.00805521	0	TNFSF13B_TNFRSF13C	TNFSF13B - TNFRSF13C	BAFF	Secreted Signaling	KEGG: hsa04060
709	IFN-act CD8	GC B Cell	TNFSF13B	TNFRSF13C	0.00292937	0	TNFSF13B_TNFRSF13C	TNFSF13B - TNFRSF13C	BAFF	Secreted Signaling	KEGG: hsa04060
710	ISG Mono	GC B Cell	TNFSF13B	TNFRSF13C	0.0574763	0	TNFSF13B_TNFRSF13C	TNFSF13B - TNFRSF13C	BAFF	Secreted Signaling	KEGG: hsa04060
711	Monocytes	GC B Cell	TNFSF13B	TNFRSF13C	0.0312105	0	TNFSF13B_TNFRSF13C	TNFSF13B - TNFRSF13C	BAFF	Secreted Signaling	KEGG: hsa04060
712	Naive CD4	GC B Cell	TNFSF13B	TNFRSF13C	0.000646449	0	TNFSF13B_TNFRSF13C	TNFSF13B - TNFRSF13C	BAFF	Secreted Signaling	KEGG: hsa04060
713	NLRP3 Macro	GC B Cell	TNFSF13B	TNFRSF13C	0.0162153	0	TNFSF13B_TNFRSF13C	TNFSF13B - TNFRSF13C	BAFF	Secreted Signaling	KEGG: hsa04060
714	pDC	GC B Cell	TNFSF13B	TNFRSF13C	0.0539492	0	TNFSF13B_TNFRSF13C	TNFSF13B - TNFRSF13C	BAFF	Secreted Signaling	KEGG: hsa04060
715	Progenitors	GC B Cell	TNFSF13B	TNFRSF13C	0.0127109	0	TNFSF13B_TNFRSF13C	TNFSF13B - TNFRSF13C	BAFF	Secreted Signaling	KEGG: hsa04060
716	RUNX3- DC2	GC B Cell	TNFSF13B	TNFRSF13C	0.0243929	0	TNFSF13B_TNFRSF13C	TNFSF13B - TNFRSF13C	BAFF	Secreted Signaling	KEGG: hsa04060
717	RUNX3+ DC2	GC B Cell	TNFSF13B	TNFRSF13C	0.0260142	0	TNFSF13B_TNFRSF13C	TNFSF13B - TNFRSF13C	BAFF	Secreted Signaling	KEGG: hsa04060
718	TRM CD8s	GC B Cell	TNFSF13B	TNFRSF13C	0.0150703	0	TNFSF13B_TNFRSF13C	TNFSF13B - TNFRSF13C	BAFF	Secreted Signaling	KEGG: hsa04060
719	MAFB+ LC	Memory B	TNFSF13B	TNFRSF13C	0.0195895	0	TNFSF13B_TNFRSF13C	TNFSF13B - TNFRSF13C	BAFF	Secreted Signaling	KEGG: hsa04060
720	act Macro	Memory B	TNFSF13B	TNFRSF13C	0.00198654	0	TNFSF13B_TNFRSF13C	TNFSF13B - TNFRSF13C	BAFF	Secreted Signaling	KEGG: hsa04060
721	actDC	Memory B	TNFSF13B	TNFRSF13C	0.0246572	0	TNFSF13B_TNFRSF13C	TNFSF13B - TNFRSF13C	BAFF	Secreted Signaling	KEGG: hsa04060
722	C1Q Macro	Memory B	TNFSF13B	TNFRSF13C	0.0223178	0	TNFSF13B_TNFRSF13C	TNFSF13B - TNFRSF13C	BAFF	Secreted Signaling	KEGG: hsa04060
723	CD8 Tregs	Memory B	TNFSF13B	TNFRSF13C	0.0126063	0	TNFSF13B_TNFRSF13C	TNFSF13B - TNFRSF13C	BAFF	Secreted Signaling	KEGG: hsa04060
724	cDC1	Memory B	TNFSF13B	TNFRSF13C	0.0165132	0	TNFSF13B_TNFRSF13C	TNFSF13B - TNFRSF13C	BAFF	Secreted Signaling	KEGG: hsa04060
725	DC5	Memory B	TNFSF13B	TNFRSF13C	0.00849591	0	TNFSF13B_TNFRSF13C	TNFSF13B - TNFRSF13C	BAFF	Secreted Signaling	KEGG: hsa04060
726	IFN-act CD8	Memory B	TNFSF13B	TNFRSF13C	0.00309051	0	TNFSF13B_TNFRSF13C	TNFSF13B - TNFRSF13C	BAFF	Secreted Signaling	KEGG: hsa04060
727	ISG Mono	Memory B	TNFSF13B	TNFRSF13C	0.0604561	0	TNFSF13B_TNFRSF13C	TNFSF13B - TNFRSF13C	BAFF	Secreted Signaling	KEGG: hsa04060
728	Monocytes	Memory B	TNFSF13B	TNFRSF13C	0.032876	0	TNFSF13B_TNFRSF13C	TNFSF13B - TNFRSF13C	BAFF	Secreted Signaling	KEGG: hsa04060
729	Naive CD4	Memory B	TNFSF13B	TNFRSF13C	0.000682095	0	TNFSF13B_TNFRSF13C	TNFSF13B - TNFRSF13C	BAFF	Secreted Signaling	KEGG: hsa04060
730	NLRP3 Macro	Memory B	TNFSF13B	TNFRSF13C	0.0170948	0	TNFSF13B_TNFRSF13C	TNFSF13B - TNFRSF13C	BAFF	Secreted Signaling	KEGG: hsa04060
731	pDC	Memory B	TNFSF13B	TNFRSF13C	0.0567571	0	TNFSF13B_TNFRSF13C	TNFSF13B - TNFRSF13C	BAFF	Secreted Signaling	KEGG: hsa04060
732	Progenitors	Memory B	TNFSF13B	TNFRSF13C	0.0134029	0	TNFSF13B_TNFRSF13C	TNFSF13B - TNFRSF13C	BAFF	Secreted Signaling	KEGG: hsa04060
733	RUNX3- DC2	Memory B	TNFSF13B	TNFRSF13C	0.0257043	0	TNFSF13B_TNFRSF13C	TNFSF13B - TNFRSF13C	BAFF	Secreted Signaling	KEGG: hsa04060
734	RUNX3+ DC2	Memory B	TNFSF13B	TNFRSF13C	0.0274103	0	TNFSF13B_TNFRSF13C	TNFSF13B - TNFRSF13C	BAFF	Secreted Signaling	KEGG: hsa04060
735	TRM CD8s	Memory B	TNFSF13B	TNFRSF13C	0.0158886	0	TNFSF13B_TNFRSF13C	TNFSF13B - TNFRSF13C	BAFF	Secreted Signaling	KEGG: hsa04060
736	MAFB+ LC	Naive B	TNFSF13B	TNFRSF13C	0.0161884	0	TNFSF13B_TNFRSF13C	TNFSF13B - TNFRSF13C	BAFF	Secreted Signaling	KEGG: hsa04060
737	act Macro	Naive B	TNFSF13B	TNFRSF13C	0.00163653	0	TNFSF13B_TNFRSF13C	TNFSF13B - TNFRSF13C	BAFF	Secreted Signaling	KEGG: hsa04060
738	actDC	Naive B	TNFSF13B	TNFRSF13C	0.0203946	0	TNFSF13B_TNFRSF13C	TNFSF13B - TNFRSF13C	BAFF	Secreted Signaling	KEGG: hsa04060
739	C1Q Macro	Naive B	TNFSF13B	TNFRSF13C	0.0184519	0	TNFSF13B_TNFRSF13C	TNFSF13B - TNFRSF13C	BAFF	Secreted Signaling	KEGG: hsa04060
740	CD8 Tregs	Naive B	TNFSF13B	TNFRSF13C	0.0104047	0	TNFSF13B_TNFRSF13C	TNFSF13B - TNFRSF13C	BAFF	Secreted Signaling	KEGG: hsa04060
741	cDC1	Naive B	TNFSF13B	TNFRSF13C	0.0136388	0	TNFSF13B_TNFRSF13C	TNFSF13B - TNFRSF13C	BAFF	Secreted Signaling	KEGG: hsa04060
742	DC5	Naive B	TNFSF13B	TNFRSF13C	0.0070071	0	TNFSF13B_TNFRSF13C	TNFSF13B - TNFRSF13C	BAFF	Secreted Signaling	KEGG: hsa04060
743	IFN-act CD8	Naive B	TNFSF13B	TNFRSF13C	0.0025465	0	TNFSF13B_TNFRSF13C	TNFSF13B - TNFRSF13C	BAFF	Secreted Signaling	KEGG: hsa04060
744	ISG Mono	Naive B	TNFSF13B	TNFRSF13C	0.050324	0	TNFSF13B_TNFRSF13C	TNFSF13B - TNFRSF13C	BAFF	Secreted Signaling	KEGG: hsa04060
745	Monocytes	Naive B	TNFSF13B	TNFRSF13C	0.0272322	0	TNFSF13B_TNFRSF13C	TNFSF13B - TNFRSF13C	BAFF	Secreted Signaling	KEGG: hsa04060
746	Naive CD4	Naive B	TNFSF13B	TNFRSF13C	0.00056179	0	TNFSF13B_TNFRSF13C	TNFSF13B - TNFRSF13C	BAFF	Secreted Signaling	KEGG: hsa04060
747	NLRP3 Macro	Naive B	TNFSF13B	TNFRSF13C	0.0141206	0	TNFSF13B_TNFRSF13C	TNFSF13B - TNFRSF13C	BAFF	Secreted Signaling	KEGG: hsa04060
748	pDC	Naive B	TNFSF13B	TNFRSF13C	0.0472138	0	TNFSF13B_TNFRSF13C	TNFSF13B - TNFRSF13C	BAFF	Secreted Signaling	KEGG: hsa04060
749	Progenitors	Naive B	TNFSF13B	TNFRSF13C	0.0110638	0	TNFSF13B_TNFRSF13C	TNFSF13B - TNFRSF13C	BAFF	Secreted Signaling	KEGG: hsa04060
750	RUNX3- DC2	Naive B	TNFSF13B	TNFRSF13C	0.0212646	0	TNFSF13B_TNFRSF13C	TNFSF13B - TNFRSF13C	BAFF	Secreted Signaling	KEGG: hsa04060
751	RUNX3+ DC2	Naive B	TNFSF13B	TNFRSF13C	0.0226828	0	TNFSF13B_TNFRSF13C	TNFSF13B - TNFRSF13C	BAFF	Secreted Signaling	KEGG: hsa04060
752	TRM CD8s	Naive B	TNFSF13B	TNFRSF13C	0.0131215	0	TNFSF13B_TNFRSF13C	TNFSF13B - TNFRSF13C	BAFF	Secreted Signaling	KEGG: hsa04060
753	act Macro	MAFB+ LC	SPP1	CD44	0.0129902	0	SPP1_CD44	SPP1 - CD44	SPP1	Secreted Signaling	PMID: 21907263
754	C1Q Macro	MAFB+ LC	SPP1	CD44	0.004069	0	SPP1_CD44	SPP1 - CD44	SPP1	Secreted Signaling	PMID: 21907263
755	CXCL Macro	MAFB+ LC	SPP1	CD44	0.0188326	0	SPP1_CD44	SPP1 - CD44	SPP1	Secreted Signaling	PMID: 21907263
756	act Macro	act Macro	SPP1	CD44	0.0401649	0	SPP1_CD44	SPP1 - CD44	SPP1	Secreted Signaling	PMID: 21907263
757	C1Q Macro	act Macro	SPP1	CD44	0.0128235	0	SPP1_CD44	SPP1 - CD44	SPP1	Secreted Signaling	PMID: 21907263
758	CXCL Macro	act Macro	SPP1	CD44	0.0575169	0	SPP1_CD44	SPP1 - CD44	SPP1	Secreted Signaling	PMID: 21907263
759	act Macro	actDC	SPP1	CD44	0.0124018	0	SPP1_CD44	SPP1 - CD44	SPP1	Secreted Signaling	PMID: 21907263
760	C1Q Macro	actDC	SPP1	CD44	0.00388309	0	SPP1_CD44	SPP1 - CD44	SPP1	Secreted Signaling	PMID: 21907263
761	CXCL Macro	actDC	SPP1	CD44	0.0179843	0	SPP1_CD44	SPP1 - CD44	SPP1	Secreted Signaling	PMID: 21907263
762	act Macro	ASC	SPP1	CD44	0.00504454	0	SPP1_CD44	SPP1 - CD44	SPP1	Secreted Signaling	PMID: 21907263
763	C1Q Macro	ASC	SPP1	CD44	0.00157144	0	SPP1_CD44	SPP1 - CD44	SPP1	Secreted Signaling	PMID: 21907263
764	CXCL Macro	ASC	SPP1	CD44	0.00733989	0	SPP1_CD44	SPP1 - CD44	SPP1	Secreted Signaling	PMID: 21907263
765	act Macro	C1Q Macro	SPP1	CD44	0.0268905	0	SPP1_CD44	SPP1 - CD44	SPP1	Secreted Signaling	PMID: 21907263
766	C1Q Macro	C1Q Macro	SPP1	CD44	0.0085053	0	SPP1_CD44	SPP1 - CD44	SPP1	Secreted Signaling	PMID: 21907263
767	CXCL Macro	C1Q Macro	SPP1	CD44	0.0387391	0	SPP1_CD44	SPP1 - CD44	SPP1	Secreted Signaling	PMID: 21907263
768	act Macro	CD4 Treg	SPP1	CD44	0.0212603	0	SPP1_CD44	SPP1 - CD44	SPP1	Secreted Signaling	PMID: 21907263
769	C1Q Macro	CD4 Treg	SPP1	CD44	0.00669801	0	SPP1_CD44	SPP1 - CD44	SPP1	Secreted Signaling	PMID: 21907263
770	CXCL Macro	CD4 Treg	SPP1	CD44	0.0307064	0	SPP1_CD44	SPP1 - CD44	SPP1	Secreted Signaling	PMID: 21907263
771	act Macro	CD8 Tregs	SPP1	CD44	0.0226639	0	SPP1_CD44	SPP1 - CD44	SPP1	Secreted Signaling	PMID: 21907263
772	C1Q Macro	CD8 Tregs	SPP1	CD44	0.00714723	0	SPP1_CD44	SPP1 - CD44	SPP1	Secreted Signaling	PMID: 21907263
773	CXCL Macro	CD8 Tregs	SPP1	CD44	0.0327128	0	SPP1_CD44	SPP1 - CD44	SPP1	Secreted Signaling	PMID: 21907263
774	act Macro	cDC1	SPP1	CD44	0.00214892	0	SPP1_CD44	SPP1 - CD44	SPP1	Secreted Signaling	PMID: 21907263
775	C1Q Macro	cDC1	SPP1	CD44	0.000668079	0	SPP1_CD44	SPP1 - CD44	SPP1	Secreted Signaling	PMID: 21907263
776	CXCL Macro	cDC1	SPP1	CD44	0.00313087	0	SPP1_CD44	SPP1 - CD44	SPP1	Secreted Signaling	PMID: 21907263
777	act Macro	CM CD4 T	SPP1	CD44	0.0190084	0	SPP1_CD44	SPP1 - CD44	SPP1	Secreted Signaling	PMID: 21907263
778	C1Q Macro	CM CD4 T	SPP1	CD44	0.00597913	0	SPP1_CD44	SPP1 - CD44	SPP1	Secreted Signaling	PMID: 21907263
779	CXCL Macro	CM CD4 T	SPP1	CD44	0.027482	0	SPP1_CD44	SPP1 - CD44	SPP1	Secreted Signaling	PMID: 21907263
780	act Macro	CXCL Macro	SPP1	CD44	0.0376122	0	SPP1_CD44	SPP1 - CD44	SPP1	Secreted Signaling	PMID: 21907263
781	C1Q Macro	CXCL Macro	SPP1	CD44	0.0119868	0	SPP1_CD44	SPP1 - CD44	SPP1	Secreted Signaling	PMID: 21907263
782	CXCL Macro	CXCL Macro	SPP1	CD44	0.0539232	0	SPP1_CD44	SPP1 - CD44	SPP1	Secreted Signaling	PMID: 21907263
783	act Macro	Cycling	SPP1	CD44	0.01422	0	SPP1_CD44	SPP1 - CD44	SPP1	Secreted Signaling	PMID: 21907263
784	C1Q Macro	Cycling	SPP1	CD44	0.004458	0	SPP1_CD44	SPP1 - CD44	SPP1	Secreted Signaling	PMID: 21907263
785	CXCL Macro	Cycling	SPP1	CD44	0.0206038	0	SPP1_CD44	SPP1 - CD44	SPP1	Secreted Signaling	PMID: 21907263
786	act Macro	Cycling CD8	SPP1	CD44	0.0186653	0	SPP1_CD44	SPP1 - CD44	SPP1	Secreted Signaling	PMID: 21907263
787	C1Q Macro	Cycling CD8	SPP1	CD44	0.0058698	0	SPP1_CD44	SPP1 - CD44	SPP1	Secreted Signaling	PMID: 21907263
788	CXCL Macro	Cycling CD8	SPP1	CD44	0.0269902	0	SPP1_CD44	SPP1 - CD44	SPP1	Secreted Signaling	PMID: 21907263
789	act Macro	DC5	SPP1	CD44	0.0109977	0	SPP1_CD44	SPP1 - CD44	SPP1	Secreted Signaling	PMID: 21907263
790	C1Q Macro	DC5	SPP1	CD44	0.00344011	0	SPP1_CD44	SPP1 - CD44	SPP1	Secreted Signaling	PMID: 21907263
791	CXCL Macro	DC5	SPP1	CD44	0.0159585	0	SPP1_CD44	SPP1 - CD44	SPP1	Secreted Signaling	PMID: 21907263
792	act Macro	EM CD8s	SPP1	CD44	0.0191077	0	SPP1_CD44	SPP1 - CD44	SPP1	Secreted Signaling	PMID: 21907263
793	C1Q Macro	EM CD8s	SPP1	CD44	0.00601079	0	SPP1_CD44	SPP1 - CD44	SPP1	Secreted Signaling	PMID: 21907263
794	CXCL Macro	EM CD8s	SPP1	CD44	0.0276244	0	SPP1_CD44	SPP1 - CD44	SPP1	Secreted Signaling	PMID: 21907263
795	act Macro	Exh CD8	SPP1	CD44	0.0230371	0	SPP1_CD44	SPP1 - CD44	SPP1	Secreted Signaling	PMID: 21907263
796	C1Q Macro	Exh CD8	SPP1	CD44	0.00726684	0	SPP1_CD44	SPP1 - CD44	SPP1	Secreted Signaling	PMID: 21907263
797	CXCL Macro	Exh CD8	SPP1	CD44	0.0332459	0	SPP1_CD44	SPP1 - CD44	SPP1	Secreted Signaling	PMID: 21907263
798	act Macro	FCRL4+ Memory B	SPP1	CD44	0.0214688	0	SPP1_CD44	SPP1 - CD44	SPP1	Secreted Signaling	PMID: 21907263
799	C1Q Macro	FCRL4+ Memory B	SPP1	CD44	0.00676468	0	SPP1_CD44	SPP1 - CD44	SPP1	Secreted Signaling	PMID: 21907263
800	CXCL Macro	FCRL4+ Memory B	SPP1	CD44	0.0310046	0	SPP1_CD44	SPP1 - CD44	SPP1	Secreted Signaling	PMID: 21907263
801	act Macro	GC B Cell	SPP1	CD44	0.000282999	0	SPP1_CD44	SPP1 - CD44	SPP1	Secreted Signaling	PMID: 21907263
802	C1Q Macro	GC B Cell	SPP1	CD44	8.78682e-05	0	SPP1_CD44	SPP1 - CD44	SPP1	Secreted Signaling	PMID: 21907263
803	CXCL Macro	GC B Cell	SPP1	CD44	0.000412667	0	SPP1_CD44	SPP1 - CD44	SPP1	Secreted Signaling	PMID: 21907263
804	act Macro	IFN-act CD8	SPP1	CD44	0.0220363	0	SPP1_CD44	SPP1 - CD44	SPP1	Secreted Signaling	PMID: 21907263
805	C1Q Macro	IFN-act CD8	SPP1	CD44	0.00694626	0	SPP1_CD44	SPP1 - CD44	SPP1	Secreted Signaling	PMID: 21907263
806	CXCL Macro	IFN-act CD8	SPP1	CD44	0.031816	0	SPP1_CD44	SPP1 - CD44	SPP1	Secreted Signaling	PMID: 21907263
807	act Macro	ISG Mono	SPP1	CD44	0.0151897	0	SPP1_CD44	SPP1 - CD44	SPP1	Secreted Signaling	PMID: 21907263
808	C1Q Macro	ISG Mono	SPP1	CD44	0.00476524	0	SPP1_CD44	SPP1 - CD44	SPP1	Secreted Signaling	PMID: 21907263
809	CXCL Macro	ISG Mono	SPP1	CD44	0.0219992	0	SPP1_CD44	SPP1 - CD44	SPP1	Secreted Signaling	PMID: 21907263
810	act Macro	Memory B	SPP1	CD44	0.0178655	0	SPP1_CD44	SPP1 - CD44	SPP1	Secreted Signaling	PMID: 21907263
811	C1Q Macro	Memory B	SPP1	CD44	0.00561514	0	SPP1_CD44	SPP1 - CD44	SPP1	Secreted Signaling	PMID: 21907263
812	CXCL Macro	Memory B	SPP1	CD44	0.025843	0	SPP1_CD44	SPP1 - CD44	SPP1	Secreted Signaling	PMID: 21907263
813	act Macro	Monocytes	SPP1	CD44	0.0233287	0	SPP1_CD44	SPP1 - CD44	SPP1	Secreted Signaling	PMID: 21907263
814	C1Q Macro	Monocytes	SPP1	CD44	0.00736031	0	SPP1_CD44	SPP1 - CD44	SPP1	Secreted Signaling	PMID: 21907263
815	CXCL Macro	Monocytes	SPP1	CD44	0.0336622	0	SPP1_CD44	SPP1 - CD44	SPP1	Secreted Signaling	PMID: 21907263
816	act Macro	Naive B	SPP1	CD44	0.0127797	0	SPP1_CD44	SPP1 - CD44	SPP1	Secreted Signaling	PMID: 21907263
817	C1Q Macro	Naive B	SPP1	CD44	0.00400246	0	SPP1_CD44	SPP1 - CD44	SPP1	Secreted Signaling	PMID: 21907263
818	CXCL Macro	Naive B	SPP1	CD44	0.0185291	0	SPP1_CD44	SPP1 - CD44	SPP1	Secreted Signaling	PMID: 21907263
819	act Macro	Naive CD4	SPP1	CD44	0.0241384	0	SPP1_CD44	SPP1 - CD44	SPP1	Secreted Signaling	PMID: 21907263
820	C1Q Macro	Naive CD4	SPP1	CD44	0.00762009	0	SPP1_CD44	SPP1 - CD44	SPP1	Secreted Signaling	PMID: 21907263
821	CXCL Macro	Naive CD4	SPP1	CD44	0.0348177	0	SPP1_CD44	SPP1 - CD44	SPP1	Secreted Signaling	PMID: 21907263
822	act Macro	Naive CD8	SPP1	CD44	0.0220084	0	SPP1_CD44	SPP1 - CD44	SPP1	Secreted Signaling	PMID: 21907263
823	C1Q Macro	Naive CD8	SPP1	CD44	0.00693735	0	SPP1_CD44	SPP1 - CD44	SPP1	Secreted Signaling	PMID: 21907263
824	CXCL Macro	Naive CD8	SPP1	CD44	0.0317762	0	SPP1_CD44	SPP1 - CD44	SPP1	Secreted Signaling	PMID: 21907263
825	act Macro	NK	SPP1	CD44	0.02208	0	SPP1_CD44	SPP1 - CD44	SPP1	Secreted Signaling	PMID: 21907263
826	C1Q Macro	NK	SPP1	CD44	0.00696025	0	SPP1_CD44	SPP1 - CD44	SPP1	Secreted Signaling	PMID: 21907263
827	CXCL Macro	NK	SPP1	CD44	0.0318785	0	SPP1_CD44	SPP1 - CD44	SPP1	Secreted Signaling	PMID: 21907263
828	act Macro	NLRP3 Macro	SPP1	CD44	0.0380204	0	SPP1_CD44	SPP1 - CD44	SPP1	Secreted Signaling	PMID: 21907263
829	C1Q Macro	NLRP3 Macro	SPP1	CD44	0.0121204	0	SPP1_CD44	SPP1 - CD44	SPP1	Secreted Signaling	PMID: 21907263
830	CXCL Macro	NLRP3 Macro	SPP1	CD44	0.0544986	0	SPP1_CD44	SPP1 - CD44	SPP1	Secreted Signaling	PMID: 21907263
831	act Macro	pDC	SPP1	CD44	0.0102848	0	SPP1_CD44	SPP1 - CD44	SPP1	Secreted Signaling	PMID: 21907263
832	C1Q Macro	pDC	SPP1	CD44	0.0032155	0	SPP1_CD44	SPP1 - CD44	SPP1	Secreted Signaling	PMID: 21907263
833	CXCL Macro	pDC	SPP1	CD44	0.0149287	0	SPP1_CD44	SPP1 - CD44	SPP1	Secreted Signaling	PMID: 21907263
834	act Macro	Progenitors	SPP1	CD44	0.00408331	0	SPP1_CD44	SPP1 - CD44	SPP1	Secreted Signaling	PMID: 21907263
835	C1Q Macro	Progenitors	SPP1	CD44	0.00127116	0	SPP1_CD44	SPP1 - CD44	SPP1	Secreted Signaling	PMID: 21907263
836	CXCL Macro	Progenitors	SPP1	CD44	0.00594391	0	SPP1_CD44	SPP1 - CD44	SPP1	Secreted Signaling	PMID: 21907263
837	act Macro	RUNX3- DC2	SPP1	CD44	0.0107918	0	SPP1_CD44	SPP1 - CD44	SPP1	Secreted Signaling	PMID: 21907263
838	C1Q Macro	RUNX3- DC2	SPP1	CD44	0.00337521	0	SPP1_CD44	SPP1 - CD44	SPP1	Secreted Signaling	PMID: 21907263
839	CXCL Macro	RUNX3- DC2	SPP1	CD44	0.0156611	0	SPP1_CD44	SPP1 - CD44	SPP1	Secreted Signaling	PMID: 21907263
840	act Macro	RUNX3+ DC2	SPP1	CD44	0.0128843	0	SPP1_CD44	SPP1 - CD44	SPP1	Secreted Signaling	PMID: 21907263
841	C1Q Macro	RUNX3+ DC2	SPP1	CD44	0.0040355	0	SPP1_CD44	SPP1 - CD44	SPP1	Secreted Signaling	PMID: 21907263
842	CXCL Macro	RUNX3+ DC2	SPP1	CD44	0.0186799	0	SPP1_CD44	SPP1 - CD44	SPP1	Secreted Signaling	PMID: 21907263
843	act Macro	TFH	SPP1	CD44	0.0177916	0	SPP1_CD44	SPP1 - CD44	SPP1	Secreted Signaling	PMID: 21907263
844	C1Q Macro	TFH	SPP1	CD44	0.00559162	0	SPP1_CD44	SPP1 - CD44	SPP1	Secreted Signaling	PMID: 21907263
845	CXCL Macro	TFH	SPP1	CD44	0.025737	0	SPP1_CD44	SPP1 - CD44	SPP1	Secreted Signaling	PMID: 21907263
846	act Macro	Transi CD4	SPP1	CD44	0.0222694	0	SPP1_CD44	SPP1 - CD44	SPP1	Secreted Signaling	PMID: 21907263
847	C1Q Macro	Transi CD4	SPP1	CD44	0.00702088	0	SPP1_CD44	SPP1 - CD44	SPP1	Secreted Signaling	PMID: 21907263
848	CXCL Macro	Transi CD4	SPP1	CD44	0.0321491	0	SPP1_CD44	SPP1 - CD44	SPP1	Secreted Signaling	PMID: 21907263
849	act Macro	TRM CD8s	SPP1	CD44	0.0183006	0	SPP1_CD44	SPP1 - CD44	SPP1	Secreted Signaling	PMID: 21907263
850	C1Q Macro	TRM CD8s	SPP1	CD44	0.00575364	0	SPP1_CD44	SPP1 - CD44	SPP1	Secreted Signaling	PMID: 21907263
851	CXCL Macro	TRM CD8s	SPP1	CD44	0.0264672	0	SPP1_CD44	SPP1 - CD44	SPP1	Secreted Signaling	PMID: 21907263
852	MAFB+ LC	MAFB+ LC	GAS6	AXL	0.000863528	0	GAS6_AXL	GAS6 - AXL	GAS	Secreted Signaling	PMID: 27801848
853	actDC	MAFB+ LC	GAS6	AXL	0.00153817	0	GAS6_AXL	GAS6 - AXL	GAS	Secreted Signaling	PMID: 27801848
854	ASC	MAFB+ LC	GAS6	AXL	0.00165034	0	GAS6_AXL	GAS6 - AXL	GAS	Secreted Signaling	PMID: 27801848
855	cDC1	MAFB+ LC	GAS6	AXL	0.00375146	0	GAS6_AXL	GAS6 - AXL	GAS	Secreted Signaling	PMID: 27801848
856	DC5	MAFB+ LC	GAS6	AXL	0.0431577	0	GAS6_AXL	GAS6 - AXL	GAS	Secreted Signaling	PMID: 27801848
857	pDC	MAFB+ LC	GAS6	AXL	0.0511856	0	GAS6_AXL	GAS6 - AXL	GAS	Secreted Signaling	PMID: 27801848
858	Progenitors	MAFB+ LC	GAS6	AXL	0.00316876	0	GAS6_AXL	GAS6 - AXL	GAS	Secreted Signaling	PMID: 27801848
859	RUNX3- DC2	MAFB+ LC	GAS6	AXL	0.00475637	0	GAS6_AXL	GAS6 - AXL	GAS	Secreted Signaling	PMID: 27801848
860	RUNX3+ DC2	MAFB+ LC	GAS6	AXL	0.00447853	0	GAS6_AXL	GAS6 - AXL	GAS	Secreted Signaling	PMID: 27801848
861	MAFB+ LC	C1Q Macro	GAS6	AXL	6.35361e-05	0	GAS6_AXL	GAS6 - AXL	GAS	Secreted Signaling	PMID: 27801848
862	actDC	C1Q Macro	GAS6	AXL	0.000113246	0	GAS6_AXL	GAS6 - AXL	GAS	Secreted Signaling	PMID: 27801848
863	ASC	C1Q Macro	GAS6	AXL	0.000121516	0	GAS6_AXL	GAS6 - AXL	GAS	Secreted Signaling	PMID: 27801848
864	cDC1	C1Q Macro	GAS6	AXL	0.000276763	0	GAS6_AXL	GAS6 - AXL	GAS	Secreted Signaling	PMID: 27801848
865	DC5	C1Q Macro	GAS6	AXL	0.00330504	0	GAS6_AXL	GAS6 - AXL	GAS	Secreted Signaling	PMID: 27801848
866	pDC	C1Q Macro	GAS6	AXL	0.00395043	0	GAS6_AXL	GAS6 - AXL	GAS	Secreted Signaling	PMID: 27801848
867	Progenitors	C1Q Macro	GAS6	AXL	0.000233648	0	GAS6_AXL	GAS6 - AXL	GAS	Secreted Signaling	PMID: 27801848
868	RUNX3- DC2	C1Q Macro	GAS6	AXL	0.000351229	0	GAS6_AXL	GAS6 - AXL	GAS	Secreted Signaling	PMID: 27801848
869	RUNX3+ DC2	C1Q Macro	GAS6	AXL	0.000330626	0	GAS6_AXL	GAS6 - AXL	GAS	Secreted Signaling	PMID: 27801848
870	MAFB+ LC	cDC1	GAS6	AXL	0.000436214	0	GAS6_AXL	GAS6 - AXL	GAS	Secreted Signaling	PMID: 27801848
871	actDC	cDC1	GAS6	AXL	0.000777273	0	GAS6_AXL	GAS6 - AXL	GAS	Secreted Signaling	PMID: 27801848
872	ASC	cDC1	GAS6	AXL	0.000833998	0	GAS6_AXL	GAS6 - AXL	GAS	Secreted Signaling	PMID: 27801848
873	cDC1	cDC1	GAS6	AXL	0.00189778	0	GAS6_AXL	GAS6 - AXL	GAS	Secreted Signaling	PMID: 27801848
874	DC5	cDC1	GAS6	AXL	0.0222677	0	GAS6_AXL	GAS6 - AXL	GAS	Secreted Signaling	PMID: 27801848
875	pDC	cDC1	GAS6	AXL	0.0265175	0	GAS6_AXL	GAS6 - AXL	GAS	Secreted Signaling	PMID: 27801848
876	Progenitors	cDC1	GAS6	AXL	0.00160254	0	GAS6_AXL	GAS6 - AXL	GAS	Secreted Signaling	PMID: 27801848
877	RUNX3- DC2	cDC1	GAS6	AXL	0.00240734	0	GAS6_AXL	GAS6 - AXL	GAS	Secreted Signaling	PMID: 27801848
878	RUNX3+ DC2	cDC1	GAS6	AXL	0.0022664	0	GAS6_AXL	GAS6 - AXL	GAS	Secreted Signaling	PMID: 27801848
879	MAFB+ LC	DC5	GAS6	AXL	0.0013892	0	GAS6_AXL	GAS6 - AXL	GAS	Secreted Signaling	PMID: 27801848
880	actDC	DC5	GAS6	AXL	0.00247351	0	GAS6_AXL	GAS6 - AXL	GAS	Secreted Signaling	PMID: 27801848
881	ASC	DC5	GAS6	AXL	0.0026537	0	GAS6_AXL	GAS6 - AXL	GAS	Secreted Signaling	PMID: 27801848
882	cDC1	DC5	GAS6	AXL	0.00602454	0	GAS6_AXL	GAS6 - AXL	GAS	Secreted Signaling	PMID: 27801848
883	DC5	DC5	GAS6	AXL	0.0676855	0	GAS6_AXL	GAS6 - AXL	GAS	Secreted Signaling	PMID: 27801848
884	pDC	DC5	GAS6	AXL	0.0798951	0	GAS6_AXL	GAS6 - AXL	GAS	Secreted Signaling	PMID: 27801848
885	Progenitors	DC5	GAS6	AXL	0.00509057	0	GAS6_AXL	GAS6 - AXL	GAS	Secreted Signaling	PMID: 27801848
886	RUNX3- DC2	DC5	GAS6	AXL	0.00763368	0	GAS6_AXL	GAS6 - AXL	GAS	Secreted Signaling	PMID: 27801848
887	RUNX3+ DC2	DC5	GAS6	AXL	0.00718898	0	GAS6_AXL	GAS6 - AXL	GAS	Secreted Signaling	PMID: 27801848
888	MAFB+ LC	ISG Mono	GAS6	AXL	0.000460735	0	GAS6_AXL	GAS6 - AXL	GAS	Secreted Signaling	PMID: 27801848
889	actDC	ISG Mono	GAS6	AXL	0.000820951	0	GAS6_AXL	GAS6 - AXL	GAS	Secreted Signaling	PMID: 27801848
890	ASC	ISG Mono	GAS6	AXL	0.00088086	0	GAS6_AXL	GAS6 - AXL	GAS	Secreted Signaling	PMID: 27801848
891	cDC1	ISG Mono	GAS6	AXL	0.00200429	0	GAS6_AXL	GAS6 - AXL	GAS	Secreted Signaling	PMID: 27801848
892	DC5	ISG Mono	GAS6	AXL	0.0234906	0	GAS6_AXL	GAS6 - AXL	GAS	Secreted Signaling	PMID: 27801848
893	pDC	ISG Mono	GAS6	AXL	0.0279671	0	GAS6_AXL	GAS6 - AXL	GAS	Secreted Signaling	PMID: 27801848
894	Progenitors	ISG Mono	GAS6	AXL	0.00169251	0	GAS6_AXL	GAS6 - AXL	GAS	Secreted Signaling	PMID: 27801848
895	RUNX3- DC2	ISG Mono	GAS6	AXL	0.00254238	0	GAS6_AXL	GAS6 - AXL	GAS	Secreted Signaling	PMID: 27801848
896	RUNX3+ DC2	ISG Mono	GAS6	AXL	0.00239356	0	GAS6_AXL	GAS6 - AXL	GAS	Secreted Signaling	PMID: 27801848
897	MAFB+ LC	Progenitors	GAS6	AXL	0.000321531	0	GAS6_AXL	GAS6 - AXL	GAS	Secreted Signaling	PMID: 27801848
898	actDC	Progenitors	GAS6	AXL	0.000572974	0	GAS6_AXL	GAS6 - AXL	GAS	Secreted Signaling	PMID: 27801848
899	ASC	Progenitors	GAS6	AXL	0.000614799	0	GAS6_AXL	GAS6 - AXL	GAS	Secreted Signaling	PMID: 27801848
900	cDC1	Progenitors	GAS6	AXL	0.00139938	0	GAS6_AXL	GAS6 - AXL	GAS	Secreted Signaling	PMID: 27801848
901	DC5	Progenitors	GAS6	AXL	0.0165082	0	GAS6_AXL	GAS6 - AXL	GAS	Secreted Signaling	PMID: 27801848
902	pDC	Progenitors	GAS6	AXL	0.0196809	0	GAS6_AXL	GAS6 - AXL	GAS	Secreted Signaling	PMID: 27801848
903	Progenitors	Progenitors	GAS6	AXL	0.00118158	0	GAS6_AXL	GAS6 - AXL	GAS	Secreted Signaling	PMID: 27801848
904	RUNX3- DC2	Progenitors	GAS6	AXL	0.00177535	0	GAS6_AXL	GAS6 - AXL	GAS	Secreted Signaling	PMID: 27801848
905	RUNX3+ DC2	Progenitors	GAS6	AXL	0.00167135	0	GAS6_AXL	GAS6 - AXL	GAS	Secreted Signaling	PMID: 27801848
906	MAFB+ LC	RUNX3- DC2	GAS6	AXL	6.54033e-05	0	GAS6_AXL	GAS6 - AXL	GAS	Secreted Signaling	PMID: 27801848
907	actDC	RUNX3- DC2	GAS6	AXL	0.000116573	0	GAS6_AXL	GAS6 - AXL	GAS	Secreted Signaling	PMID: 27801848
908	ASC	RUNX3- DC2	GAS6	AXL	0.000125087	0	GAS6_AXL	GAS6 - AXL	GAS	Secreted Signaling	PMID: 27801848
909	cDC1	RUNX3- DC2	GAS6	AXL	0.000284895	0	GAS6_AXL	GAS6 - AXL	GAS	Secreted Signaling	PMID: 27801848
910	DC5	RUNX3- DC2	GAS6	AXL	0.00340184	0	GAS6_AXL	GAS6 - AXL	GAS	Secreted Signaling	PMID: 27801848
911	pDC	RUNX3- DC2	GAS6	AXL	0.00406606	0	GAS6_AXL	GAS6 - AXL	GAS	Secreted Signaling	PMID: 27801848
912	Progenitors	RUNX3- DC2	GAS6	AXL	0.000240513	0	GAS6_AXL	GAS6 - AXL	GAS	Secreted Signaling	PMID: 27801848
913	RUNX3- DC2	RUNX3- DC2	GAS6	AXL	0.000361548	0	GAS6_AXL	GAS6 - AXL	GAS	Secreted Signaling	PMID: 27801848
914	RUNX3+ DC2	RUNX3- DC2	GAS6	AXL	0.00034034	0	GAS6_AXL	GAS6 - AXL	GAS	Secreted Signaling	PMID: 27801848
915	MAFB+ LC	RUNX3+ DC2	GAS6	AXL	0.00061016	0	GAS6_AXL	GAS6 - AXL	GAS	Secreted Signaling	PMID: 27801848
916	actDC	RUNX3+ DC2	GAS6	AXL	0.00108707	0	GAS6_AXL	GAS6 - AXL	GAS	Secreted Signaling	PMID: 27801848
917	ASC	RUNX3+ DC2	GAS6	AXL	0.00116638	0	GAS6_AXL	GAS6 - AXL	GAS	Secreted Signaling	PMID: 27801848
918	cDC1	RUNX3+ DC2	GAS6	AXL	0.00265299	0	GAS6_AXL	GAS6 - AXL	GAS	Secreted Signaling	PMID: 27801848
919	DC5	RUNX3+ DC2	GAS6	AXL	0.0308783	0	GAS6_AXL	GAS6 - AXL	GAS	Secreted Signaling	PMID: 27801848
920	pDC	RUNX3+ DC2	GAS6	AXL	0.0367097	0	GAS6_AXL	GAS6 - AXL	GAS	Secreted Signaling	PMID: 27801848
921	Progenitors	RUNX3+ DC2	GAS6	AXL	0.00224053	0	GAS6_AXL	GAS6 - AXL	GAS	Secreted Signaling	PMID: 27801848
922	RUNX3- DC2	RUNX3+ DC2	GAS6	AXL	0.00336465	0	GAS6_AXL	GAS6 - AXL	GAS	Secreted Signaling	PMID: 27801848
923	RUNX3+ DC2	RUNX3+ DC2	GAS6	AXL	0.00316784	0	GAS6_AXL	GAS6 - AXL	GAS	Secreted Signaling	PMID: 27801848
924	MAFB+ LC	MAFB+ LC	LGALS9	CD44	0.0418631	0	LGALS9_CD44	LGALS9 - CD44	GALECTIN	Secreted Signaling	PMID: 25065622
925	C1Q Macro	MAFB+ LC	LGALS9	CD44	0.0237583	0	LGALS9_CD44	LGALS9 - CD44	GALECTIN	Secreted Signaling	PMID: 25065622
926	cDC1	MAFB+ LC	LGALS9	CD44	0.0460133	0	LGALS9_CD44	LGALS9 - CD44	GALECTIN	Secreted Signaling	PMID: 25065622
927	ISG Mono	MAFB+ LC	LGALS9	CD44	0.0590208	0	LGALS9_CD44	LGALS9 - CD44	GALECTIN	Secreted Signaling	PMID: 25065622
928	Monocytes	MAFB+ LC	LGALS9	CD44	0.0214975	0	LGALS9_CD44	LGALS9 - CD44	GALECTIN	Secreted Signaling	PMID: 25065622
929	pDC	MAFB+ LC	LGALS9	CD44	0.0374274	0	LGALS9_CD44	LGALS9 - CD44	GALECTIN	Secreted Signaling	PMID: 25065622
930	Progenitors	MAFB+ LC	LGALS9	CD44	0.0465717	0	LGALS9_CD44	LGALS9 - CD44	GALECTIN	Secreted Signaling	PMID: 25065622
931	RUNX3- DC2	MAFB+ LC	LGALS9	CD44	0.0364762	0.01	LGALS9_CD44	LGALS9 - CD44	GALECTIN	Secreted Signaling	PMID: 25065622
932	RUNX3+ DC2	MAFB+ LC	LGALS9	CD44	0.0452886	0	LGALS9_CD44	LGALS9 - CD44	GALECTIN	Secreted Signaling	PMID: 25065622
933	MAFB+ LC	act Macro	LGALS9	CD44	0.121974	0	LGALS9_CD44	LGALS9 - CD44	GALECTIN	Secreted Signaling	PMID: 25065622
934	actDC	act Macro	LGALS9	CD44	0.0472209	0	LGALS9_CD44	LGALS9 - CD44	GALECTIN	Secreted Signaling	PMID: 25065622
935	C1Q Macro	act Macro	LGALS9	CD44	0.07182	0	LGALS9_CD44	LGALS9 - CD44	GALECTIN	Secreted Signaling	PMID: 25065622
936	CD8 Tregs	act Macro	LGALS9	CD44	0.0424162	0	LGALS9_CD44	LGALS9 - CD44	GALECTIN	Secreted Signaling	PMID: 25065622
937	cDC1	act Macro	LGALS9	CD44	0.132964	0	LGALS9_CD44	LGALS9 - CD44	GALECTIN	Secreted Signaling	PMID: 25065622
938	DC5	act Macro	LGALS9	CD44	0.111838	0	LGALS9_CD44	LGALS9 - CD44	GALECTIN	Secreted Signaling	PMID: 25065622
939	GC B Cell	act Macro	LGALS9	CD44	0.0460421	0	LGALS9_CD44	LGALS9 - CD44	GALECTIN	Secreted Signaling	PMID: 25065622
940	IFN-act CD8	act Macro	LGALS9	CD44	0.0392387	0	LGALS9_CD44	LGALS9 - CD44	GALECTIN	Secreted Signaling	PMID: 25065622
941	ISG Mono	act Macro	LGALS9	CD44	0.166267	0	LGALS9_CD44	LGALS9 - CD44	GALECTIN	Secreted Signaling	PMID: 25065622
942	Monocytes	act Macro	LGALS9	CD44	0.0652916	0	LGALS9_CD44	LGALS9 - CD44	GALECTIN	Secreted Signaling	PMID: 25065622
943	Naive B	act Macro	LGALS9	CD44	0.0204783	0.01	LGALS9_CD44	LGALS9 - CD44	GALECTIN	Secreted Signaling	PMID: 25065622
944	NLRP3 Macro	act Macro	LGALS9	CD44	0.0248258	0	LGALS9_CD44	LGALS9 - CD44	GALECTIN	Secreted Signaling	PMID: 25065622
945	pDC	act Macro	LGALS9	CD44	0.110024	0	LGALS9_CD44	LGALS9 - CD44	GALECTIN	Secreted Signaling	PMID: 25065622
946	Progenitors	act Macro	LGALS9	CD44	0.134429	0	LGALS9_CD44	LGALS9 - CD44	GALECTIN	Secreted Signaling	PMID: 25065622
947	RUNX3- DC2	act Macro	LGALS9	CD44	0.107434	0	LGALS9_CD44	LGALS9 - CD44	GALECTIN	Secreted Signaling	PMID: 25065622
948	RUNX3+ DC2	act Macro	LGALS9	CD44	0.131058	0	LGALS9_CD44	LGALS9 - CD44	GALECTIN	Secreted Signaling	PMID: 25065622
949	MAFB+ LC	actDC	LGALS9	CD44	0.0400198	0	LGALS9_CD44	LGALS9 - CD44	GALECTIN	Secreted Signaling	PMID: 25065622
950	C1Q Macro	actDC	LGALS9	CD44	0.0226933	0	LGALS9_CD44	LGALS9 - CD44	GALECTIN	Secreted Signaling	PMID: 25065622
951	cDC1	actDC	LGALS9	CD44	0.0439956	0	LGALS9_CD44	LGALS9 - CD44	GALECTIN	Secreted Signaling	PMID: 25065622
952	ISG Mono	actDC	LGALS9	CD44	0.0564665	0	LGALS9_CD44	LGALS9 - CD44	GALECTIN	Secreted Signaling	PMID: 25065622
953	Monocytes	actDC	LGALS9	CD44	0.0205317	0.02	LGALS9_CD44	LGALS9 - CD44	GALECTIN	Secreted Signaling	PMID: 25065622
954	pDC	actDC	LGALS9	CD44	0.0357721	0	LGALS9_CD44	LGALS9 - CD44	GALECTIN	Secreted Signaling	PMID: 25065622
955	Progenitors	actDC	LGALS9	CD44	0.0445308	0	LGALS9_CD44	LGALS9 - CD44	GALECTIN	Secreted Signaling	PMID: 25065622
956	RUNX3- DC2	actDC	LGALS9	CD44	0.0348615	0.01	LGALS9_CD44	LGALS9 - CD44	GALECTIN	Secreted Signaling	PMID: 25065622
957	RUNX3+ DC2	actDC	LGALS9	CD44	0.0433013	0	LGALS9_CD44	LGALS9 - CD44	GALECTIN	Secreted Signaling	PMID: 25065622
958	cDC1	ASC	LGALS9	CD44	0.0182418	0.04	LGALS9_CD44	LGALS9 - CD44	GALECTIN	Secreted Signaling	PMID: 25065622
959	MAFB+ LC	C1Q Macro	LGALS9	CD44	0.0840285	0	LGALS9_CD44	LGALS9 - CD44	GALECTIN	Secreted Signaling	PMID: 25065622
960	actDC	C1Q Macro	LGALS9	CD44	0.0316915	0	LGALS9_CD44	LGALS9 - CD44	GALECTIN	Secreted Signaling	PMID: 25065622
961	C1Q Macro	C1Q Macro	LGALS9	CD44	0.0486135	0	LGALS9_CD44	LGALS9 - CD44	GALECTIN	Secreted Signaling	PMID: 25065622
962	CD8 Tregs	C1Q Macro	LGALS9	CD44	0.0284197	0	LGALS9_CD44	LGALS9 - CD44	GALECTIN	Secreted Signaling	PMID: 25065622
963	cDC1	C1Q Macro	LGALS9	CD44	0.0919577	0	LGALS9_CD44	LGALS9 - CD44	GALECTIN	Secreted Signaling	PMID: 25065622
964	DC5	C1Q Macro	LGALS9	CD44	0.0767703	0	LGALS9_CD44	LGALS9 - CD44	GALECTIN	Secreted Signaling	PMID: 25065622
965	GC B Cell	C1Q Macro	LGALS9	CD44	0.0308878	0	LGALS9_CD44	LGALS9 - CD44	GALECTIN	Secreted Signaling	PMID: 25065622
966	IFN-act CD8	C1Q Macro	LGALS9	CD44	0.026262	0	LGALS9_CD44	LGALS9 - CD44	GALECTIN	Secreted Signaling	PMID: 25065622
967	ISG Mono	C1Q Macro	LGALS9	CD44	0.116369	0	LGALS9_CD44	LGALS9 - CD44	GALECTIN	Secreted Signaling	PMID: 25065622
968	Monocytes	C1Q Macro	LGALS9	CD44	0.0440944	0	LGALS9_CD44	LGALS9 - CD44	GALECTIN	Secreted Signaling	PMID: 25065622
969	pDC	C1Q Macro	LGALS9	CD44	0.0754771	0	LGALS9_CD44	LGALS9 - CD44	GALECTIN	Secreted Signaling	PMID: 25065622
970	Progenitors	C1Q Macro	LGALS9	CD44	0.0930195	0	LGALS9_CD44	LGALS9 - CD44	GALECTIN	Secreted Signaling	PMID: 25065622
971	RUNX3- DC2	C1Q Macro	LGALS9	CD44	0.0736329	0	LGALS9_CD44	LGALS9 - CD44	GALECTIN	Secreted Signaling	PMID: 25065622
972	RUNX3+ DC2	C1Q Macro	LGALS9	CD44	0.0905782	0	LGALS9_CD44	LGALS9 - CD44	GALECTIN	Secreted Signaling	PMID: 25065622
973	MAFB+ LC	CD4 Treg	LGALS9	CD44	0.0672619	0	LGALS9_CD44	LGALS9 - CD44	GALECTIN	Secreted Signaling	PMID: 25065622
974	actDC	CD4 Treg	LGALS9	CD44	0.025082	0.01	LGALS9_CD44	LGALS9 - CD44	GALECTIN	Secreted Signaling	PMID: 25065622
975	C1Q Macro	CD4 Treg	LGALS9	CD44	0.0386155	0	LGALS9_CD44	LGALS9 - CD44	GALECTIN	Secreted Signaling	PMID: 25065622
976	CD8 Tregs	CD4 Treg	LGALS9	CD44	0.0224768	0.03	LGALS9_CD44	LGALS9 - CD44	GALECTIN	Secreted Signaling	PMID: 25065622
977	cDC1	CD4 Treg	LGALS9	CD44	0.0737364	0	LGALS9_CD44	LGALS9 - CD44	GALECTIN	Secreted Signaling	PMID: 25065622
978	DC5	CD4 Treg	LGALS9	CD44	0.061355	0.01	LGALS9_CD44	LGALS9 - CD44	GALECTIN	Secreted Signaling	PMID: 25065622
979	GC B Cell	CD4 Treg	LGALS9	CD44	0.0244417	0.03	LGALS9_CD44	LGALS9 - CD44	GALECTIN	Secreted Signaling	PMID: 25065622
980	IFN-act CD8	CD4 Treg	LGALS9	CD44	0.0207606	0.03	LGALS9_CD44	LGALS9 - CD44	GALECTIN	Secreted Signaling	PMID: 25065622
981	ISG Mono	CD4 Treg	LGALS9	CD44	0.0938103	0	LGALS9_CD44	LGALS9 - CD44	GALECTIN	Secreted Signaling	PMID: 25065622
982	Monocytes	CD4 Treg	LGALS9	CD44	0.0349916	0	LGALS9_CD44	LGALS9 - CD44	GALECTIN	Secreted Signaling	PMID: 25065622
983	pDC	CD4 Treg	LGALS9	CD44	0.0603045	0	LGALS9_CD44	LGALS9 - CD44	GALECTIN	Secreted Signaling	PMID: 25065622
984	Progenitors	CD4 Treg	LGALS9	CD44	0.074605	0	LGALS9_CD44	LGALS9 - CD44	GALECTIN	Secreted Signaling	PMID: 25065622
985	RUNX3- DC2	CD4 Treg	LGALS9	CD44	0.0588074	0	LGALS9_CD44	LGALS9 - CD44	GALECTIN	Secreted Signaling	PMID: 25065622
986	RUNX3+ DC2	CD4 Treg	LGALS9	CD44	0.0726084	0	LGALS9_CD44	LGALS9 - CD44	GALECTIN	Secreted Signaling	PMID: 25065622
987	MAFB+ LC	CD8 Tregs	LGALS9	CD44	0.0714807	0	LGALS9_CD44	LGALS9 - CD44	GALECTIN	Secreted Signaling	PMID: 25065622
988	actDC	CD8 Tregs	LGALS9	CD44	0.026731	0	LGALS9_CD44	LGALS9 - CD44	GALECTIN	Secreted Signaling	PMID: 25065622
989	C1Q Macro	CD8 Tregs	LGALS9	CD44	0.0411168	0	LGALS9_CD44	LGALS9 - CD44	GALECTIN	Secreted Signaling	PMID: 25065622
990	CD8 Tregs	CD8 Tregs	LGALS9	CD44	0.0239587	0.01	LGALS9_CD44	LGALS9 - CD44	GALECTIN	Secreted Signaling	PMID: 25065622
991	cDC1	CD8 Tregs	LGALS9	CD44	0.0783272	0	LGALS9_CD44	LGALS9 - CD44	GALECTIN	Secreted Signaling	PMID: 25065622
992	DC5	CD8 Tregs	LGALS9	CD44	0.0652292	0	LGALS9_CD44	LGALS9 - CD44	GALECTIN	Secreted Signaling	PMID: 25065622
993	GC B Cell	CD8 Tregs	LGALS9	CD44	0.0260497	0.01	LGALS9_CD44	LGALS9 - CD44	GALECTIN	Secreted Signaling	PMID: 25065622
994	IFN-act CD8	CD8 Tregs	LGALS9	CD44	0.022132	0.03	LGALS9_CD44	LGALS9 - CD44	GALECTIN	Secreted Signaling	PMID: 25065622
995	ISG Mono	CD8 Tregs	LGALS9	CD44	0.0995165	0	LGALS9_CD44	LGALS9 - CD44	GALECTIN	Secreted Signaling	PMID: 25065622
996	Monocytes	CD8 Tregs	LGALS9	CD44	0.0372672	0	LGALS9_CD44	LGALS9 - CD44	GALECTIN	Secreted Signaling	PMID: 25065622
997	pDC	CD8 Tregs	LGALS9	CD44	0.0641169	0	LGALS9_CD44	LGALS9 - CD44	GALECTIN	Secreted Signaling	PMID: 25065622
998	Progenitors	CD8 Tregs	LGALS9	CD44	0.0792452	0	LGALS9_CD44	LGALS9 - CD44	GALECTIN	Secreted Signaling	PMID: 25065622
999	RUNX3- DC2	CD8 Tregs	LGALS9	CD44	0.0625315	0	LGALS9_CD44	LGALS9 - CD44	GALECTIN	Secreted Signaling	PMID: 25065622
1000	RUNX3+ DC2	CD8 Tregs	LGALS9	CD44	0.0771348	0	LGALS9_CD44	LGALS9 - CD44	GALECTIN	Secreted Signaling	PMID: 25065622
1001	MAFB+ LC	CM CD4 T	LGALS9	CD44	0.0604384	0	LGALS9_CD44	LGALS9 - CD44	GALECTIN	Secreted Signaling	PMID: 25065622
1002	actDC	CM CD4 T	LGALS9	CD44	0.0224345	0.03	LGALS9_CD44	LGALS9 - CD44	GALECTIN	Secreted Signaling	PMID: 25065622
1003	C1Q Macro	CM CD4 T	LGALS9	CD44	0.0345903	0	LGALS9_CD44	LGALS9 - CD44	GALECTIN	Secreted Signaling	PMID: 25065622
1004	CD8 Tregs	CM CD4 T	LGALS9	CD44	0.0200987	0.03	LGALS9_CD44	LGALS9 - CD44	GALECTIN	Secreted Signaling	PMID: 25065622
1005	cDC1	CM CD4 T	LGALS9	CD44	0.0663027	0	LGALS9_CD44	LGALS9 - CD44	GALECTIN	Secreted Signaling	PMID: 25065622
1006	DC5	CM CD4 T	LGALS9	CD44	0.0550953	0.03	LGALS9_CD44	LGALS9 - CD44	GALECTIN	Secreted Signaling	PMID: 25065622
1007	ISG Mono	CM CD4 T	LGALS9	CD44	0.0845376	0	LGALS9_CD44	LGALS9 - CD44	GALECTIN	Secreted Signaling	PMID: 25065622
1008	Monocytes	CM CD4 T	LGALS9	CD44	0.0313319	0	LGALS9_CD44	LGALS9 - CD44	GALECTIN	Secreted Signaling	PMID: 25065622
1009	pDC	CM CD4 T	LGALS9	CD44	0.0541458	0	LGALS9_CD44	LGALS9 - CD44	GALECTIN	Secreted Signaling	PMID: 25065622
1010	Progenitors	CM CD4 T	LGALS9	CD44	0.0670901	0	LGALS9_CD44	LGALS9 - CD44	GALECTIN	Secreted Signaling	PMID: 25065622
1011	RUNX3- DC2	CM CD4 T	LGALS9	CD44	0.052793	0	LGALS9_CD44	LGALS9 - CD44	GALECTIN	Secreted Signaling	PMID: 25065622
1012	RUNX3+ DC2	CM CD4 T	LGALS9	CD44	0.0652804	0	LGALS9_CD44	LGALS9 - CD44	GALECTIN	Secreted Signaling	PMID: 25065622
1013	MAFB+ LC	CXCL Macro	LGALS9	CD44	0.114843	0	LGALS9_CD44	LGALS9 - CD44	GALECTIN	Secreted Signaling	PMID: 25065622
1014	actDC	CXCL Macro	LGALS9	CD44	0.0442403	0	LGALS9_CD44	LGALS9 - CD44	GALECTIN	Secreted Signaling	PMID: 25065622
1015	C1Q Macro	CXCL Macro	LGALS9	CD44	0.0673966	0	LGALS9_CD44	LGALS9 - CD44	GALECTIN	Secreted Signaling	PMID: 25065622
1016	CD8 Tregs	CXCL Macro	LGALS9	CD44	0.0397263	0	LGALS9_CD44	LGALS9 - CD44	GALECTIN	Secreted Signaling	PMID: 25065622
1017	cDC1	CXCL Macro	LGALS9	CD44	0.125283	0	LGALS9_CD44	LGALS9 - CD44	GALECTIN	Secreted Signaling	PMID: 25065622
1018	DC5	CXCL Macro	LGALS9	CD44	0.105229	0	LGALS9_CD44	LGALS9 - CD44	GALECTIN	Secreted Signaling	PMID: 25065622
1019	GC B Cell	CXCL Macro	LGALS9	CD44	0.0431326	0	LGALS9_CD44	LGALS9 - CD44	GALECTIN	Secreted Signaling	PMID: 25065622
1020	IFN-act CD8	CXCL Macro	LGALS9	CD44	0.0367426	0	LGALS9_CD44	LGALS9 - CD44	GALECTIN	Secreted Signaling	PMID: 25065622
1021	ISG Mono	CXCL Macro	LGALS9	CD44	0.157011	0	LGALS9_CD44	LGALS9 - CD44	GALECTIN	Secreted Signaling	PMID: 25065622
1022	Monocytes	CXCL Macro	LGALS9	CD44	0.0612438	0	LGALS9_CD44	LGALS9 - CD44	GALECTIN	Secreted Signaling	PMID: 25065622
1023	Naive B	CXCL Macro	LGALS9	CD44	0.0191518	0.02	LGALS9_CD44	LGALS9 - CD44	GALECTIN	Secreted Signaling	PMID: 25065622
1024	NLRP3 Macro	CXCL Macro	LGALS9	CD44	0.0232244	0	LGALS9_CD44	LGALS9 - CD44	GALECTIN	Secreted Signaling	PMID: 25065622
1025	pDC	CXCL Macro	LGALS9	CD44	0.10351	0	LGALS9_CD44	LGALS9 - CD44	GALECTIN	Secreted Signaling	PMID: 25065622
1026	Progenitors	CXCL Macro	LGALS9	CD44	0.126676	0	LGALS9_CD44	LGALS9 - CD44	GALECTIN	Secreted Signaling	PMID: 25065622
1027	RUNX3- DC2	CXCL Macro	LGALS9	CD44	0.101056	0	LGALS9_CD44	LGALS9 - CD44	GALECTIN	Secreted Signaling	PMID: 25065622
1028	RUNX3+ DC2	CXCL Macro	LGALS9	CD44	0.123471	0	LGALS9_CD44	LGALS9 - CD44	GALECTIN	Secreted Signaling	PMID: 25065622
1029	MAFB+ LC	Cycling	LGALS9	CD44	0.0456995	0	LGALS9_CD44	LGALS9 - CD44	GALECTIN	Secreted Signaling	PMID: 25065622
1030	C1Q Macro	Cycling	LGALS9	CD44	0.0259806	0	LGALS9_CD44	LGALS9 - CD44	GALECTIN	Secreted Signaling	PMID: 25065622
1031	cDC1	Cycling	LGALS9	CD44	0.0502101	0	LGALS9_CD44	LGALS9 - CD44	GALECTIN	Secreted Signaling	PMID: 25065622
1032	ISG Mono	Cycling	LGALS9	CD44	0.064324	0	LGALS9_CD44	LGALS9 - CD44	GALECTIN	Secreted Signaling	PMID: 25065622
1033	Monocytes	Cycling	LGALS9	CD44	0.0235134	0.01	LGALS9_CD44	LGALS9 - CD44	GALECTIN	Secreted Signaling	PMID: 25065622
1034	pDC	Cycling	LGALS9	CD44	0.0408746	0	LGALS9_CD44	LGALS9 - CD44	GALECTIN	Secreted Signaling	PMID: 25065622
1035	Progenitors	Cycling	LGALS9	CD44	0.0508168	0	LGALS9_CD44	LGALS9 - CD44	GALECTIN	Secreted Signaling	PMID: 25065622
1036	RUNX3- DC2	Cycling	LGALS9	CD44	0.0398395	0	LGALS9_CD44	LGALS9 - CD44	GALECTIN	Secreted Signaling	PMID: 25065622
1037	RUNX3+ DC2	Cycling	LGALS9	CD44	0.0494228	0	LGALS9_CD44	LGALS9 - CD44	GALECTIN	Secreted Signaling	PMID: 25065622
1038	MAFB+ LC	Cycling CD8	LGALS9	CD44	0.0593928	0	LGALS9_CD44	LGALS9 - CD44	GALECTIN	Secreted Signaling	PMID: 25065622
1039	actDC	Cycling CD8	LGALS9	CD44	0.022031	0.04	LGALS9_CD44	LGALS9 - CD44	GALECTIN	Secreted Signaling	PMID: 25065622
1040	C1Q Macro	Cycling CD8	LGALS9	CD44	0.0339757	0	LGALS9_CD44	LGALS9 - CD44	GALECTIN	Secreted Signaling	PMID: 25065622
1041	cDC1	Cycling CD8	LGALS9	CD44	0.0651627	0	LGALS9_CD44	LGALS9 - CD44	GALECTIN	Secreted Signaling	PMID: 25065622
1042	DC5	Cycling CD8	LGALS9	CD44	0.0541368	0.02	LGALS9_CD44	LGALS9 - CD44	GALECTIN	Secreted Signaling	PMID: 25065622
1043	ISG Mono	Cycling CD8	LGALS9	CD44	0.0831119	0	LGALS9_CD44	LGALS9 - CD44	GALECTIN	Secreted Signaling	PMID: 25065622
1044	Monocytes	Cycling CD8	LGALS9	CD44	0.0307733	0	LGALS9_CD44	LGALS9 - CD44	GALECTIN	Secreted Signaling	PMID: 25065622
1045	pDC	Cycling CD8	LGALS9	CD44	0.0532029	0	LGALS9_CD44	LGALS9 - CD44	GALECTIN	Secreted Signaling	PMID: 25065622
1046	Progenitors	Cycling CD8	LGALS9	CD44	0.0659375	0	LGALS9_CD44	LGALS9 - CD44	GALECTIN	Secreted Signaling	PMID: 25065622
1047	RUNX3- DC2	Cycling CD8	LGALS9	CD44	0.0518724	0	LGALS9_CD44	LGALS9 - CD44	GALECTIN	Secreted Signaling	PMID: 25065622
1048	RUNX3+ DC2	Cycling CD8	LGALS9	CD44	0.0641567	0	LGALS9_CD44	LGALS9 - CD44	GALECTIN	Secreted Signaling	PMID: 25065622
1049	MAFB+ LC	DC5	LGALS9	CD44	0.0356017	0	LGALS9_CD44	LGALS9 - CD44	GALECTIN	Secreted Signaling	PMID: 25065622
1050	cDC1	DC5	LGALS9	CD44	0.0391565	0	LGALS9_CD44	LGALS9 - CD44	GALECTIN	Secreted Signaling	PMID: 25065622
1051	ISG Mono	DC5	LGALS9	CD44	0.0503279	0	LGALS9_CD44	LGALS9 - CD44	GALECTIN	Secreted Signaling	PMID: 25065622
1052	pDC	DC5	LGALS9	CD44	0.0318074	0.01	LGALS9_CD44	LGALS9 - CD44	GALECTIN	Secreted Signaling	PMID: 25065622
1053	Progenitors	DC5	LGALS9	CD44	0.0396352	0	LGALS9_CD44	LGALS9 - CD44	GALECTIN	Secreted Signaling	PMID: 25065622
1054	RUNX3- DC2	DC5	LGALS9	CD44	0.0309945	0.03	LGALS9_CD44	LGALS9 - CD44	GALECTIN	Secreted Signaling	PMID: 25065622
1055	RUNX3+ DC2	DC5	LGALS9	CD44	0.0385355	0	LGALS9_CD44	LGALS9 - CD44	GALECTIN	Secreted Signaling	PMID: 25065622
1056	MAFB+ LC	EM CD8s	LGALS9	CD44	0.0607408	0	LGALS9_CD44	LGALS9 - CD44	GALECTIN	Secreted Signaling	PMID: 25065622
1057	actDC	EM CD8s	LGALS9	CD44	0.0225514	0.03	LGALS9_CD44	LGALS9 - CD44	GALECTIN	Secreted Signaling	PMID: 25065622
1058	C1Q Macro	EM CD8s	LGALS9	CD44	0.0347682	0	LGALS9_CD44	LGALS9 - CD44	GALECTIN	Secreted Signaling	PMID: 25065622
1059	CD8 Tregs	EM CD8s	LGALS9	CD44	0.0202036	0.04	LGALS9_CD44	LGALS9 - CD44	GALECTIN	Secreted Signaling	PMID: 25065622
1060	cDC1	EM CD8s	LGALS9	CD44	0.0666324	0	LGALS9_CD44	LGALS9 - CD44	GALECTIN	Secreted Signaling	PMID: 25065622
1061	DC5	EM CD8s	LGALS9	CD44	0.0553726	0.02	LGALS9_CD44	LGALS9 - CD44	GALECTIN	Secreted Signaling	PMID: 25065622
1062	ISG Mono	EM CD8s	LGALS9	CD44	0.0849497	0	LGALS9_CD44	LGALS9 - CD44	GALECTIN	Secreted Signaling	PMID: 25065622
1063	Monocytes	EM CD8s	LGALS9	CD44	0.0314935	0	LGALS9_CD44	LGALS9 - CD44	GALECTIN	Secreted Signaling	PMID: 25065622
1064	pDC	EM CD8s	LGALS9	CD44	0.0544185	0	LGALS9_CD44	LGALS9 - CD44	GALECTIN	Secreted Signaling	PMID: 25065622
1065	Progenitors	EM CD8s	LGALS9	CD44	0.0674235	0	LGALS9_CD44	LGALS9 - CD44	GALECTIN	Secreted Signaling	PMID: 25065622
1066	RUNX3- DC2	EM CD8s	LGALS9	CD44	0.0530594	0	LGALS9_CD44	LGALS9 - CD44	GALECTIN	Secreted Signaling	PMID: 25065622
1067	RUNX3+ DC2	EM CD8s	LGALS9	CD44	0.0656054	0	LGALS9_CD44	LGALS9 - CD44	GALECTIN	Secreted Signaling	PMID: 25065622
1068	MAFB+ LC	Exh CD8	LGALS9	CD44	0.0725982	0	LGALS9_CD44	LGALS9 - CD44	GALECTIN	Secreted Signaling	PMID: 25065622
1069	actDC	Exh CD8	LGALS9	CD44	0.0271693	0.01	LGALS9_CD44	LGALS9 - CD44	GALECTIN	Secreted Signaling	PMID: 25065622
1070	C1Q Macro	Exh CD8	LGALS9	CD44	0.0417809	0	LGALS9_CD44	LGALS9 - CD44	GALECTIN	Secreted Signaling	PMID: 25065622
1071	CD8 Tregs	Exh CD8	LGALS9	CD44	0.0243527	0.03	LGALS9_CD44	LGALS9 - CD44	GALECTIN	Secreted Signaling	PMID: 25065622
1072	cDC1	Exh CD8	LGALS9	CD44	0.0795425	0	LGALS9_CD44	LGALS9 - CD44	GALECTIN	Secreted Signaling	PMID: 25065622
1073	DC5	Exh CD8	LGALS9	CD44	0.066256	0	LGALS9_CD44	LGALS9 - CD44	GALECTIN	Secreted Signaling	PMID: 25065622
1074	GC B Cell	Exh CD8	LGALS9	CD44	0.0264772	0.01	LGALS9_CD44	LGALS9 - CD44	GALECTIN	Secreted Signaling	PMID: 25065622
1075	IFN-act CD8	Exh CD8	LGALS9	CD44	0.0224966	0.01	LGALS9_CD44	LGALS9 - CD44	GALECTIN	Secreted Signaling	PMID: 25065622
1076	ISG Mono	Exh CD8	LGALS9	CD44	0.101025	0	LGALS9_CD44	LGALS9 - CD44	GALECTIN	Secreted Signaling	PMID: 25065622
1077	Monocytes	Exh CD8	LGALS9	CD44	0.0378717	0	LGALS9_CD44	LGALS9 - CD44	GALECTIN	Secreted Signaling	PMID: 25065622
1078	pDC	Exh CD8	LGALS9	CD44	0.0651273	0	LGALS9_CD44	LGALS9 - CD44	GALECTIN	Secreted Signaling	PMID: 25065622
1079	Progenitors	Exh CD8	LGALS9	CD44	0.0804736	0	LGALS9_CD44	LGALS9 - CD44	GALECTIN	Secreted Signaling	PMID: 25065622
1080	RUNX3- DC2	Exh CD8	LGALS9	CD44	0.0635187	0	LGALS9_CD44	LGALS9 - CD44	GALECTIN	Secreted Signaling	PMID: 25065622
1081	RUNX3+ DC2	Exh CD8	LGALS9	CD44	0.0783332	0	LGALS9_CD44	LGALS9 - CD44	GALECTIN	Secreted Signaling	PMID: 25065622
1082	MAFB+ LC	FCRL4+ Memory B	LGALS9	CD44	0.0678903	0	LGALS9_CD44	LGALS9 - CD44	GALECTIN	Secreted Signaling	PMID: 25065622
1083	actDC	FCRL4+ Memory B	LGALS9	CD44	0.025327	0.01	LGALS9_CD44	LGALS9 - CD44	GALECTIN	Secreted Signaling	PMID: 25065622
1084	C1Q Macro	FCRL4+ Memory B	LGALS9	CD44	0.0389875	0	LGALS9_CD44	LGALS9 - CD44	GALECTIN	Secreted Signaling	PMID: 25065622
1085	CD8 Tregs	FCRL4+ Memory B	LGALS9	CD44	0.0226969	0.03	LGALS9_CD44	LGALS9 - CD44	GALECTIN	Secreted Signaling	PMID: 25065622
1086	cDC1	FCRL4+ Memory B	LGALS9	CD44	0.0744204	0	LGALS9_CD44	LGALS9 - CD44	GALECTIN	Secreted Signaling	PMID: 25065622
1087	DC5	FCRL4+ Memory B	LGALS9	CD44	0.0619318	0.02	LGALS9_CD44	LGALS9 - CD44	GALECTIN	Secreted Signaling	PMID: 25065622
1088	ISG Mono	FCRL4+ Memory B	LGALS9	CD44	0.0946614	0	LGALS9_CD44	LGALS9 - CD44	GALECTIN	Secreted Signaling	PMID: 25065622
1089	Monocytes	FCRL4+ Memory B	LGALS9	CD44	0.0353299	0	LGALS9_CD44	LGALS9 - CD44	GALECTIN	Secreted Signaling	PMID: 25065622
1090	pDC	FCRL4+ Memory B	LGALS9	CD44	0.0608721	0	LGALS9_CD44	LGALS9 - CD44	GALECTIN	Secreted Signaling	PMID: 25065622
1091	Progenitors	FCRL4+ Memory B	LGALS9	CD44	0.0752964	0	LGALS9_CD44	LGALS9 - CD44	GALECTIN	Secreted Signaling	PMID: 25065622
1092	RUNX3- DC2	FCRL4+ Memory B	LGALS9	CD44	0.0593618	0	LGALS9_CD44	LGALS9 - CD44	GALECTIN	Secreted Signaling	PMID: 25065622
1093	RUNX3+ DC2	FCRL4+ Memory B	LGALS9	CD44	0.0732827	0	LGALS9_CD44	LGALS9 - CD44	GALECTIN	Secreted Signaling	PMID: 25065622
1094	MAFB+ LC	IFN-act CD8	LGALS9	CD44	0.0695976	0	LGALS9_CD44	LGALS9 - CD44	GALECTIN	Secreted Signaling	PMID: 25065622
1095	actDC	IFN-act CD8	LGALS9	CD44	0.0259938	0	LGALS9_CD44	LGALS9 - CD44	GALECTIN	Secreted Signaling	PMID: 25065622
1096	C1Q Macro	IFN-act CD8	LGALS9	CD44	0.0399991	0	LGALS9_CD44	LGALS9 - CD44	GALECTIN	Secreted Signaling	PMID: 25065622
1097	CD8 Tregs	IFN-act CD8	LGALS9	CD44	0.0232961	0.02	LGALS9_CD44	LGALS9 - CD44	GALECTIN	Secreted Signaling	PMID: 25065622
1098	cDC1	IFN-act CD8	LGALS9	CD44	0.0762785	0	LGALS9_CD44	LGALS9 - CD44	GALECTIN	Secreted Signaling	PMID: 25065622
1099	DC5	IFN-act CD8	LGALS9	CD44	0.0634995	0	LGALS9_CD44	LGALS9 - CD44	GALECTIN	Secreted Signaling	PMID: 25065622
1100	GC B Cell	IFN-act CD8	LGALS9	CD44	0.0253308	0.03	LGALS9_CD44	LGALS9 - CD44	GALECTIN	Secreted Signaling	PMID: 25065622
1101	IFN-act CD8	IFN-act CD8	LGALS9	CD44	0.0215188	0.01	LGALS9_CD44	LGALS9 - CD44	GALECTIN	Secreted Signaling	PMID: 25065622
1102	ISG Mono	IFN-act CD8	LGALS9	CD44	0.096972	0	LGALS9_CD44	LGALS9 - CD44	GALECTIN	Secreted Signaling	PMID: 25065622
1103	Monocytes	IFN-act CD8	LGALS9	CD44	0.0362503	0	LGALS9_CD44	LGALS9 - CD44	GALECTIN	Secreted Signaling	PMID: 25065622
1104	pDC	IFN-act CD8	LGALS9	CD44	0.0624147	0	LGALS9_CD44	LGALS9 - CD44	GALECTIN	Secreted Signaling	PMID: 25065622
1105	Progenitors	IFN-act CD8	LGALS9	CD44	0.0771746	0	LGALS9_CD44	LGALS9 - CD44	GALECTIN	Secreted Signaling	PMID: 25065622
1106	RUNX3- DC2	IFN-act CD8	LGALS9	CD44	0.0608687	0	LGALS9_CD44	LGALS9 - CD44	GALECTIN	Secreted Signaling	PMID: 25065622
1107	RUNX3+ DC2	IFN-act CD8	LGALS9	CD44	0.0751147	0	LGALS9_CD44	LGALS9 - CD44	GALECTIN	Secreted Signaling	PMID: 25065622
1108	MAFB+ LC	ISG Mono	LGALS9	CD44	0.0487099	0	LGALS9_CD44	LGALS9 - CD44	GALECTIN	Secreted Signaling	PMID: 25065622
1109	C1Q Macro	ISG Mono	LGALS9	CD44	0.0277298	0	LGALS9_CD44	LGALS9 - CD44	GALECTIN	Secreted Signaling	PMID: 25065622
1110	cDC1	ISG Mono	LGALS9	CD44	0.053501	0	LGALS9_CD44	LGALS9 - CD44	GALECTIN	Secreted Signaling	PMID: 25065622
1111	ISG Mono	ISG Mono	LGALS9	CD44	0.0684733	0	LGALS9_CD44	LGALS9 - CD44	GALECTIN	Secreted Signaling	PMID: 25065622
1112	Monocytes	ISG Mono	LGALS9	CD44	0.0251008	0	LGALS9_CD44	LGALS9 - CD44	GALECTIN	Secreted Signaling	PMID: 25065622
1113	pDC	ISG Mono	LGALS9	CD44	0.0435818	0	LGALS9_CD44	LGALS9 - CD44	GALECTIN	Secreted Signaling	PMID: 25065622
1114	Progenitors	ISG Mono	LGALS9	CD44	0.0541452	0	LGALS9_CD44	LGALS9 - CD44	GALECTIN	Secreted Signaling	PMID: 25065622
1115	RUNX3- DC2	ISG Mono	LGALS9	CD44	0.0424811	0	LGALS9_CD44	LGALS9 - CD44	GALECTIN	Secreted Signaling	PMID: 25065622
1116	RUNX3+ DC2	ISG Mono	LGALS9	CD44	0.052665	0	LGALS9_CD44	LGALS9 - CD44	GALECTIN	Secreted Signaling	PMID: 25065622
1117	MAFB+ LC	Memory B	LGALS9	CD44	0.056949	0	LGALS9_CD44	LGALS9 - CD44	GALECTIN	Secreted Signaling	PMID: 25065622
1118	actDC	Memory B	LGALS9	CD44	0.02109	0.04	LGALS9_CD44	LGALS9 - CD44	GALECTIN	Secreted Signaling	PMID: 25065622
1119	C1Q Macro	Memory B	LGALS9	CD44	0.0325416	0	LGALS9_CD44	LGALS9 - CD44	GALECTIN	Secreted Signaling	PMID: 25065622
1120	cDC1	Memory B	LGALS9	CD44	0.0624973	0	LGALS9_CD44	LGALS9 - CD44	GALECTIN	Secreted Signaling	PMID: 25065622
1121	DC5	Memory B	LGALS9	CD44	0.0518974	0.02	LGALS9_CD44	LGALS9 - CD44	GALECTIN	Secreted Signaling	PMID: 25065622
1122	ISG Mono	Memory B	LGALS9	CD44	0.079775	0	LGALS9_CD44	LGALS9 - CD44	GALECTIN	Secreted Signaling	PMID: 25065622
1123	Monocytes	Memory B	LGALS9	CD44	0.0294702	0	LGALS9_CD44	LGALS9 - CD44	GALECTIN	Secreted Signaling	PMID: 25065622
1124	pDC	Memory B	LGALS9	CD44	0.051	0	LGALS9_CD44	LGALS9 - CD44	GALECTIN	Secreted Signaling	PMID: 25065622
1125	Progenitors	Memory B	LGALS9	CD44	0.0632426	0	LGALS9_CD44	LGALS9 - CD44	GALECTIN	Secreted Signaling	PMID: 25065622
1126	RUNX3- DC2	Memory B	LGALS9	CD44	0.0497217	0	LGALS9_CD44	LGALS9 - CD44	GALECTIN	Secreted Signaling	PMID: 25065622
1127	RUNX3+ DC2	Memory B	LGALS9	CD44	0.0615298	0	LGALS9_CD44	LGALS9 - CD44	GALECTIN	Secreted Signaling	PMID: 25065622
1128	MAFB+ LC	Monocytes	LGALS9	CD44	0.0734699	0	LGALS9_CD44	LGALS9 - CD44	GALECTIN	Secreted Signaling	PMID: 25065622
1129	actDC	Monocytes	LGALS9	CD44	0.0275117	0	LGALS9_CD44	LGALS9 - CD44	GALECTIN	Secreted Signaling	PMID: 25065622
1130	C1Q Macro	Monocytes	LGALS9	CD44	0.0422995	0	LGALS9_CD44	LGALS9 - CD44	GALECTIN	Secreted Signaling	PMID: 25065622
1131	CD8 Tregs	Monocytes	LGALS9	CD44	0.0246605	0	LGALS9_CD44	LGALS9 - CD44	GALECTIN	Secreted Signaling	PMID: 25065622
1132	cDC1	Monocytes	LGALS9	CD44	0.0804903	0	LGALS9_CD44	LGALS9 - CD44	GALECTIN	Secreted Signaling	PMID: 25065622
1133	DC5	Monocytes	LGALS9	CD44	0.067057	0	LGALS9_CD44	LGALS9 - CD44	GALECTIN	Secreted Signaling	PMID: 25065622
1134	GC B Cell	Monocytes	LGALS9	CD44	0.0268111	0.01	LGALS9_CD44	LGALS9 - CD44	GALECTIN	Secreted Signaling	PMID: 25065622
1135	IFN-act CD8	Monocytes	LGALS9	CD44	0.0227815	0	LGALS9_CD44	LGALS9 - CD44	GALECTIN	Secreted Signaling	PMID: 25065622
1136	ISG Mono	Monocytes	LGALS9	CD44	0.1022	0	LGALS9_CD44	LGALS9 - CD44	GALECTIN	Secreted Signaling	PMID: 25065622
1137	Monocytes	Monocytes	LGALS9	CD44	0.0383436	0	LGALS9_CD44	LGALS9 - CD44	GALECTIN	Secreted Signaling	PMID: 25065622
1138	pDC	Monocytes	LGALS9	CD44	0.0659157	0	LGALS9_CD44	LGALS9 - CD44	GALECTIN	Secreted Signaling	PMID: 25065622
1139	Progenitors	Monocytes	LGALS9	CD44	0.0814315	0	LGALS9_CD44	LGALS9 - CD44	GALECTIN	Secreted Signaling	PMID: 25065622
1140	RUNX3- DC2	Monocytes	LGALS9	CD44	0.0642889	0	LGALS9_CD44	LGALS9 - CD44	GALECTIN	Secreted Signaling	PMID: 25065622
1141	RUNX3+ DC2	Monocytes	LGALS9	CD44	0.0792678	0	LGALS9_CD44	LGALS9 - CD44	GALECTIN	Secreted Signaling	PMID: 25065622
1142	MAFB+ LC	Naive B	LGALS9	CD44	0.041204	0	LGALS9_CD44	LGALS9 - CD44	GALECTIN	Secreted Signaling	PMID: 25065622
1143	C1Q Macro	Naive B	LGALS9	CD44	0.0233774	0	LGALS9_CD44	LGALS9 - CD44	GALECTIN	Secreted Signaling	PMID: 25065622
1144	cDC1	Naive B	LGALS9	CD44	0.045292	0	LGALS9_CD44	LGALS9 - CD44	GALECTIN	Secreted Signaling	PMID: 25065622
1145	ISG Mono	Naive B	LGALS9	CD44	0.058108	0	LGALS9_CD44	LGALS9 - CD44	GALECTIN	Secreted Signaling	PMID: 25065622
1146	Monocytes	Naive B	LGALS9	CD44	0.021152	0.01	LGALS9_CD44	LGALS9 - CD44	GALECTIN	Secreted Signaling	PMID: 25065622
1147	pDC	Naive B	LGALS9	CD44	0.0368355	0	LGALS9_CD44	LGALS9 - CD44	GALECTIN	Secreted Signaling	PMID: 25065622
1148	Progenitors	Naive B	LGALS9	CD44	0.0458421	0	LGALS9_CD44	LGALS9 - CD44	GALECTIN	Secreted Signaling	PMID: 25065622
1149	RUNX3- DC2	Naive B	LGALS9	CD44	0.0358988	0.01	LGALS9_CD44	LGALS9 - CD44	GALECTIN	Secreted Signaling	PMID: 25065622
1150	RUNX3+ DC2	Naive B	LGALS9	CD44	0.0445782	0	LGALS9_CD44	LGALS9 - CD44	GALECTIN	Secreted Signaling	PMID: 25065622
1151	MAFB+ LC	Naive CD4	LGALS9	CD44	0.0758846	0	LGALS9_CD44	LGALS9 - CD44	GALECTIN	Secreted Signaling	PMID: 25065622
1152	actDC	Naive CD4	LGALS9	CD44	0.0284623	0	LGALS9_CD44	LGALS9 - CD44	GALECTIN	Secreted Signaling	PMID: 25065622
1153	C1Q Macro	Naive CD4	LGALS9	CD44	0.043738	0	LGALS9_CD44	LGALS9 - CD44	GALECTIN	Secreted Signaling	PMID: 25065622
1154	CD8 Tregs	Naive CD4	LGALS9	CD44	0.0255152	0.01	LGALS9_CD44	LGALS9 - CD44	GALECTIN	Secreted Signaling	PMID: 25065622
1155	cDC1	Naive CD4	LGALS9	CD44	0.0831151	0	LGALS9_CD44	LGALS9 - CD44	GALECTIN	Secreted Signaling	PMID: 25065622
1156	DC5	Naive CD4	LGALS9	CD44	0.0692766	0	LGALS9_CD44	LGALS9 - CD44	GALECTIN	Secreted Signaling	PMID: 25065622
1157	GC B Cell	Naive CD4	LGALS9	CD44	0.0277382	0.01	LGALS9_CD44	LGALS9 - CD44	GALECTIN	Secreted Signaling	PMID: 25065622
1158	IFN-act CD8	Naive CD4	LGALS9	CD44	0.0235727	0	LGALS9_CD44	LGALS9 - CD44	GALECTIN	Secreted Signaling	PMID: 25065622
1159	ISG Mono	Naive CD4	LGALS9	CD44	0.105451	0	LGALS9_CD44	LGALS9 - CD44	GALECTIN	Secreted Signaling	PMID: 25065622
1160	Monocytes	Naive CD4	LGALS9	CD44	0.0396532	0	LGALS9_CD44	LGALS9 - CD44	GALECTIN	Secreted Signaling	PMID: 25065622
1161	pDC	Naive CD4	LGALS9	CD44	0.0681003	0	LGALS9_CD44	LGALS9 - CD44	GALECTIN	Secreted Signaling	PMID: 25065622
1162	Progenitors	Naive CD4	LGALS9	CD44	0.0840841	0	LGALS9_CD44	LGALS9 - CD44	GALECTIN	Secreted Signaling	PMID: 25065622
1163	RUNX3- DC2	Naive CD4	LGALS9	CD44	0.0664234	0	LGALS9_CD44	LGALS9 - CD44	GALECTIN	Secreted Signaling	PMID: 25065622
1164	RUNX3+ DC2	Naive CD4	LGALS9	CD44	0.0818562	0	LGALS9_CD44	LGALS9 - CD44	GALECTIN	Secreted Signaling	PMID: 25065622
1165	MAFB+ LC	Naive CD8	LGALS9	CD44	0.0695139	0	LGALS9_CD44	LGALS9 - CD44	GALECTIN	Secreted Signaling	PMID: 25065622
1166	actDC	Naive CD8	LGALS9	CD44	0.025961	0.01	LGALS9_CD44	LGALS9 - CD44	GALECTIN	Secreted Signaling	PMID: 25065622
1167	C1Q Macro	Naive CD8	LGALS9	CD44	0.0399495	0	LGALS9_CD44	LGALS9 - CD44	GALECTIN	Secreted Signaling	PMID: 25065622
1168	CD8 Tregs	Naive CD8	LGALS9	CD44	0.0232667	0.01	LGALS9_CD44	LGALS9 - CD44	GALECTIN	Secreted Signaling	PMID: 25065622
1169	cDC1	Naive CD8	LGALS9	CD44	0.0761875	0	LGALS9_CD44	LGALS9 - CD44	GALECTIN	Secreted Signaling	PMID: 25065622
1170	DC5	Naive CD8	LGALS9	CD44	0.0634227	0	LGALS9_CD44	LGALS9 - CD44	GALECTIN	Secreted Signaling	PMID: 25065622
1171	GC B Cell	Naive CD8	LGALS9	CD44	0.0252989	0.02	LGALS9_CD44	LGALS9 - CD44	GALECTIN	Secreted Signaling	PMID: 25065622
1172	IFN-act CD8	Naive CD8	LGALS9	CD44	0.0214916	0.01	LGALS9_CD44	LGALS9 - CD44	GALECTIN	Secreted Signaling	PMID: 25065622
1173	ISG Mono	Naive CD8	LGALS9	CD44	0.0968588	0	LGALS9_CD44	LGALS9 - CD44	GALECTIN	Secreted Signaling	PMID: 25065622
1174	Monocytes	Naive CD8	LGALS9	CD44	0.0362051	0	LGALS9_CD44	LGALS9 - CD44	GALECTIN	Secreted Signaling	PMID: 25065622
1175	pDC	Naive CD8	LGALS9	CD44	0.0623391	0	LGALS9_CD44	LGALS9 - CD44	GALECTIN	Secreted Signaling	PMID: 25065622
1176	Progenitors	Naive CD8	LGALS9	CD44	0.0770825	0	LGALS9_CD44	LGALS9 - CD44	GALECTIN	Secreted Signaling	PMID: 25065622
1177	RUNX3- DC2	Naive CD8	LGALS9	CD44	0.0607948	0	LGALS9_CD44	LGALS9 - CD44	GALECTIN	Secreted Signaling	PMID: 25065622
1178	RUNX3+ DC2	Naive CD8	LGALS9	CD44	0.075025	0	LGALS9_CD44	LGALS9 - CD44	GALECTIN	Secreted Signaling	PMID: 25065622
1179	MAFB+ LC	NK	LGALS9	CD44	0.069729	0	LGALS9_CD44	LGALS9 - CD44	GALECTIN	Secreted Signaling	PMID: 25065622
1180	actDC	NK	LGALS9	CD44	0.0260451	0	LGALS9_CD44	LGALS9 - CD44	GALECTIN	Secreted Signaling	PMID: 25065622
1181	C1Q Macro	NK	LGALS9	CD44	0.040077	0	LGALS9_CD44	LGALS9 - CD44	GALECTIN	Secreted Signaling	PMID: 25065622
1182	CD8 Tregs	NK	LGALS9	CD44	0.0233423	0.02	LGALS9_CD44	LGALS9 - CD44	GALECTIN	Secreted Signaling	PMID: 25065622
1183	cDC1	NK	LGALS9	CD44	0.0764214	0	LGALS9_CD44	LGALS9 - CD44	GALECTIN	Secreted Signaling	PMID: 25065622
1184	DC5	NK	LGALS9	CD44	0.0636202	0	LGALS9_CD44	LGALS9 - CD44	GALECTIN	Secreted Signaling	PMID: 25065622
1185	GC B Cell	NK	LGALS9	CD44	0.0253809	0.03	LGALS9_CD44	LGALS9 - CD44	GALECTIN	Secreted Signaling	PMID: 25065622
1186	IFN-act CD8	NK	LGALS9	CD44	0.0215615	0.02	LGALS9_CD44	LGALS9 - CD44	GALECTIN	Secreted Signaling	PMID: 25065622
1187	ISG Mono	NK	LGALS9	CD44	0.0971496	0	LGALS9_CD44	LGALS9 - CD44	GALECTIN	Secreted Signaling	PMID: 25065622
1188	Monocytes	NK	LGALS9	CD44	0.0363211	0	LGALS9_CD44	LGALS9 - CD44	GALECTIN	Secreted Signaling	PMID: 25065622
1189	pDC	NK	LGALS9	CD44	0.0625334	0	LGALS9_CD44	LGALS9 - CD44	GALECTIN	Secreted Signaling	PMID: 25065622
1190	Progenitors	NK	LGALS9	CD44	0.077319	0	LGALS9_CD44	LGALS9 - CD44	GALECTIN	Secreted Signaling	PMID: 25065622
1191	RUNX3- DC2	NK	LGALS9	CD44	0.0609846	0	LGALS9_CD44	LGALS9 - CD44	GALECTIN	Secreted Signaling	PMID: 25065622
1192	RUNX3+ DC2	NK	LGALS9	CD44	0.0752557	0	LGALS9_CD44	LGALS9 - CD44	GALECTIN	Secreted Signaling	PMID: 25065622
1193	MAFB+ LC	NLRP3 Macro	LGALS9	CD44	0.115989	0	LGALS9_CD44	LGALS9 - CD44	GALECTIN	Secreted Signaling	PMID: 25065622
1194	actDC	NLRP3 Macro	LGALS9	CD44	0.0447172	0	LGALS9_CD44	LGALS9 - CD44	GALECTIN	Secreted Signaling	PMID: 25065622
1195	C1Q Macro	NLRP3 Macro	LGALS9	CD44	0.0681053	0	LGALS9_CD44	LGALS9 - CD44	GALECTIN	Secreted Signaling	PMID: 25065622
1196	CD8 Tregs	NLRP3 Macro	LGALS9	CD44	0.0401565	0	LGALS9_CD44	LGALS9 - CD44	GALECTIN	Secreted Signaling	PMID: 25065622
1197	cDC1	NLRP3 Macro	LGALS9	CD44	0.126518	0	LGALS9_CD44	LGALS9 - CD44	GALECTIN	Secreted Signaling	PMID: 25065622
1198	DC5	NLRP3 Macro	LGALS9	CD44	0.106291	0	LGALS9_CD44	LGALS9 - CD44	GALECTIN	Secreted Signaling	PMID: 25065622
1199	GC B Cell	NLRP3 Macro	LGALS9	CD44	0.0435981	0	LGALS9_CD44	LGALS9 - CD44	GALECTIN	Secreted Signaling	PMID: 25065622
1200	IFN-act CD8	NLRP3 Macro	LGALS9	CD44	0.0371418	0	LGALS9_CD44	LGALS9 - CD44	GALECTIN	Secreted Signaling	PMID: 25065622
1201	ISG Mono	NLRP3 Macro	LGALS9	CD44	0.158502	0	LGALS9_CD44	LGALS9 - CD44	GALECTIN	Secreted Signaling	PMID: 25065622
1202	Monocytes	NLRP3 Macro	LGALS9	CD44	0.0618921	0	LGALS9_CD44	LGALS9 - CD44	GALECTIN	Secreted Signaling	PMID: 25065622
1203	Naive B	NLRP3 Macro	LGALS9	CD44	0.0193637	0.02	LGALS9_CD44	LGALS9 - CD44	GALECTIN	Secreted Signaling	PMID: 25065622
1204	NLRP3 Macro	NLRP3 Macro	LGALS9	CD44	0.0234803	0	LGALS9_CD44	LGALS9 - CD44	GALECTIN	Secreted Signaling	PMID: 25065622
1205	pDC	NLRP3 Macro	LGALS9	CD44	0.104556	0	LGALS9_CD44	LGALS9 - CD44	GALECTIN	Secreted Signaling	PMID: 25065622
1206	Progenitors	NLRP3 Macro	LGALS9	CD44	0.127922	0	LGALS9_CD44	LGALS9 - CD44	GALECTIN	Secreted Signaling	PMID: 25065622
1207	RUNX3- DC2	NLRP3 Macro	LGALS9	CD44	0.10208	0	LGALS9_CD44	LGALS9 - CD44	GALECTIN	Secreted Signaling	PMID: 25065622
1208	RUNX3+ DC2	NLRP3 Macro	LGALS9	CD44	0.124691	0	LGALS9_CD44	LGALS9 - CD44	GALECTIN	Secreted Signaling	PMID: 25065622
1209	MAFB+ LC	pDC	LGALS9	CD44	0.0333474	0	LGALS9_CD44	LGALS9 - CD44	GALECTIN	Secreted Signaling	PMID: 25065622
1210	C1Q Macro	pDC	LGALS9	CD44	0.018853	0.03	LGALS9_CD44	LGALS9 - CD44	GALECTIN	Secreted Signaling	PMID: 25065622
1211	cDC1	pDC	LGALS9	CD44	0.0366858	0	LGALS9_CD44	LGALS9 - CD44	GALECTIN	Secreted Signaling	PMID: 25065622
1212	ISG Mono	pDC	LGALS9	CD44	0.0471869	0	LGALS9_CD44	LGALS9 - CD44	GALECTIN	Secreted Signaling	PMID: 25065622
1213	pDC	pDC	LGALS9	CD44	0.029786	0	LGALS9_CD44	LGALS9 - CD44	GALECTIN	Secreted Signaling	PMID: 25065622
1214	Progenitors	pDC	LGALS9	CD44	0.0371354	0	LGALS9_CD44	LGALS9 - CD44	GALECTIN	Secreted Signaling	PMID: 25065622
1215	RUNX3+ DC2	pDC	LGALS9	CD44	0.0361025	0	LGALS9_CD44	LGALS9 - CD44	GALECTIN	Secreted Signaling	PMID: 25065622
1216	MAFB+ LC	RUNX3- DC2	LGALS9	CD44	0.0349513	0	LGALS9_CD44	LGALS9 - CD44	GALECTIN	Secreted Signaling	PMID: 25065622
1217	C1Q Macro	RUNX3- DC2	LGALS9	CD44	0.0197741	0.02	LGALS9_CD44	LGALS9 - CD44	GALECTIN	Secreted Signaling	PMID: 25065622
1218	cDC1	RUNX3- DC2	LGALS9	CD44	0.0384438	0	LGALS9_CD44	LGALS9 - CD44	GALECTIN	Secreted Signaling	PMID: 25065622
1219	ISG Mono	RUNX3- DC2	LGALS9	CD44	0.0494223	0	LGALS9_CD44	LGALS9 - CD44	GALECTIN	Secreted Signaling	PMID: 25065622
1220	pDC	RUNX3- DC2	LGALS9	CD44	0.0312241	0	LGALS9_CD44	LGALS9 - CD44	GALECTIN	Secreted Signaling	PMID: 25065622
1221	Progenitors	RUNX3- DC2	LGALS9	CD44	0.0389142	0	LGALS9_CD44	LGALS9 - CD44	GALECTIN	Secreted Signaling	PMID: 25065622
1222	RUNX3+ DC2	RUNX3- DC2	LGALS9	CD44	0.0378336	0	LGALS9_CD44	LGALS9 - CD44	GALECTIN	Secreted Signaling	PMID: 25065622
1223	MAFB+ LC	RUNX3+ DC2	LGALS9	CD44	0.0415314	0	LGALS9_CD44	LGALS9 - CD44	GALECTIN	Secreted Signaling	PMID: 25065622
1224	C1Q Macro	RUNX3+ DC2	LGALS9	CD44	0.0235666	0	LGALS9_CD44	LGALS9 - CD44	GALECTIN	Secreted Signaling	PMID: 25065622
1225	cDC1	RUNX3+ DC2	LGALS9	CD44	0.0456504	0	LGALS9_CD44	LGALS9 - CD44	GALECTIN	Secreted Signaling	PMID: 25065622
1226	ISG Mono	RUNX3+ DC2	LGALS9	CD44	0.0585615	0	LGALS9_CD44	LGALS9 - CD44	GALECTIN	Secreted Signaling	PMID: 25065622
1227	Monocytes	RUNX3+ DC2	LGALS9	CD44	0.0213237	0.01	LGALS9_CD44	LGALS9 - CD44	GALECTIN	Secreted Signaling	PMID: 25065622
1228	pDC	RUNX3+ DC2	LGALS9	CD44	0.0371295	0	LGALS9_CD44	LGALS9 - CD44	GALECTIN	Secreted Signaling	PMID: 25065622
1229	Progenitors	RUNX3+ DC2	LGALS9	CD44	0.0462046	0	LGALS9_CD44	LGALS9 - CD44	GALECTIN	Secreted Signaling	PMID: 25065622
1230	RUNX3- DC2	RUNX3+ DC2	LGALS9	CD44	0.0361857	0	LGALS9_CD44	LGALS9 - CD44	GALECTIN	Secreted Signaling	PMID: 25065622
1231	RUNX3+ DC2	RUNX3+ DC2	LGALS9	CD44	0.0449312	0	LGALS9_CD44	LGALS9 - CD44	GALECTIN	Secreted Signaling	PMID: 25065622
1232	MAFB+ LC	TFH	LGALS9	CD44	0.0567228	0	LGALS9_CD44	LGALS9 - CD44	GALECTIN	Secreted Signaling	PMID: 25065622
1233	C1Q Macro	TFH	LGALS9	CD44	0.032409	0	LGALS9_CD44	LGALS9 - CD44	GALECTIN	Secreted Signaling	PMID: 25065622
1234	cDC1	TFH	LGALS9	CD44	0.0622504	0	LGALS9_CD44	LGALS9 - CD44	GALECTIN	Secreted Signaling	PMID: 25065622
1235	ISG Mono	TFH	LGALS9	CD44	0.0794657	0	LGALS9_CD44	LGALS9 - CD44	GALECTIN	Secreted Signaling	PMID: 25065622
1236	Monocytes	TFH	LGALS9	CD44	0.0293497	0	LGALS9_CD44	LGALS9 - CD44	GALECTIN	Secreted Signaling	PMID: 25065622
1237	pDC	TFH	LGALS9	CD44	0.0507961	0	LGALS9_CD44	LGALS9 - CD44	GALECTIN	Secreted Signaling	PMID: 25065622
1238	Progenitors	TFH	LGALS9	CD44	0.062993	0	LGALS9_CD44	LGALS9 - CD44	GALECTIN	Secreted Signaling	PMID: 25065622
1239	RUNX3- DC2	TFH	LGALS9	CD44	0.0495226	0	LGALS9_CD44	LGALS9 - CD44	GALECTIN	Secreted Signaling	PMID: 25065622
1240	RUNX3+ DC2	TFH	LGALS9	CD44	0.0612865	0	LGALS9_CD44	LGALS9 - CD44	GALECTIN	Secreted Signaling	PMID: 25065622
1241	MAFB+ LC	Transi CD4	LGALS9	CD44	0.0702976	0	LGALS9_CD44	LGALS9 - CD44	GALECTIN	Secreted Signaling	PMID: 25065622
1242	actDC	Transi CD4	LGALS9	CD44	0.0262676	0	LGALS9_CD44	LGALS9 - CD44	GALECTIN	Secreted Signaling	PMID: 25065622
1243	C1Q Macro	Transi CD4	LGALS9	CD44	0.0404143	0	LGALS9_CD44	LGALS9 - CD44	GALECTIN	Secreted Signaling	PMID: 25065622
1244	CD8 Tregs	Transi CD4	LGALS9	CD44	0.0235422	0.02	LGALS9_CD44	LGALS9 - CD44	GALECTIN	Secreted Signaling	PMID: 25065622
1245	cDC1	Transi CD4	LGALS9	CD44	0.0770401	0	LGALS9_CD44	LGALS9 - CD44	GALECTIN	Secreted Signaling	PMID: 25065622
1246	DC5	Transi CD4	LGALS9	CD44	0.0641424	0	LGALS9_CD44	LGALS9 - CD44	GALECTIN	Secreted Signaling	PMID: 25065622
1247	GC B Cell	Transi CD4	LGALS9	CD44	0.0255978	0.02	LGALS9_CD44	LGALS9 - CD44	GALECTIN	Secreted Signaling	PMID: 25065622
1248	IFN-act CD8	Transi CD4	LGALS9	CD44	0.0217465	0.01	LGALS9_CD44	LGALS9 - CD44	GALECTIN	Secreted Signaling	PMID: 25065622
1249	ISG Mono	Transi CD4	LGALS9	CD44	0.0979183	0	LGALS9_CD44	LGALS9 - CD44	GALECTIN	Secreted Signaling	PMID: 25065622
1250	Monocytes	Transi CD4	LGALS9	CD44	0.0366281	0	LGALS9_CD44	LGALS9 - CD44	GALECTIN	Secreted Signaling	PMID: 25065622
1251	pDC	Transi CD4	LGALS9	CD44	0.0630473	0	LGALS9_CD44	LGALS9 - CD44	GALECTIN	Secreted Signaling	PMID: 25065622
1252	Progenitors	Transi CD4	LGALS9	CD44	0.0779444	0	LGALS9_CD44	LGALS9 - CD44	GALECTIN	Secreted Signaling	PMID: 25065622
1253	RUNX3- DC2	Transi CD4	LGALS9	CD44	0.0614867	0	LGALS9_CD44	LGALS9 - CD44	GALECTIN	Secreted Signaling	PMID: 25065622
1254	RUNX3+ DC2	Transi CD4	LGALS9	CD44	0.0758657	0	LGALS9_CD44	LGALS9 - CD44	GALECTIN	Secreted Signaling	PMID: 25065622
1255	MAFB+ LC	TRM CD8s	LGALS9	CD44	0.0582795	0	LGALS9_CD44	LGALS9 - CD44	GALECTIN	Secreted Signaling	PMID: 25065622
1256	actDC	TRM CD8s	LGALS9	CD44	0.021602	0.03	LGALS9_CD44	LGALS9 - CD44	GALECTIN	Secreted Signaling	PMID: 25065622
1257	C1Q Macro	TRM CD8s	LGALS9	CD44	0.033322	0	LGALS9_CD44	LGALS9 - CD44	GALECTIN	Secreted Signaling	PMID: 25065622
1258	cDC1	TRM CD8s	LGALS9	CD44	0.0639486	0	LGALS9_CD44	LGALS9 - CD44	GALECTIN	Secreted Signaling	PMID: 25065622
1259	DC5	TRM CD8s	LGALS9	CD44	0.0531165	0.03	LGALS9_CD44	LGALS9 - CD44	GALECTIN	Secreted Signaling	PMID: 25065622
1260	ISG Mono	TRM CD8s	LGALS9	CD44	0.0815926	0	LGALS9_CD44	LGALS9 - CD44	GALECTIN	Secreted Signaling	PMID: 25065622
1261	Monocytes	TRM CD8s	LGALS9	CD44	0.0301793	0	LGALS9_CD44	LGALS9 - CD44	GALECTIN	Secreted Signaling	PMID: 25065622
1262	pDC	TRM CD8s	LGALS9	CD44	0.0521992	0	LGALS9_CD44	LGALS9 - CD44	GALECTIN	Secreted Signaling	PMID: 25065622
1263	Progenitors	TRM CD8s	LGALS9	CD44	0.06471	0	LGALS9_CD44	LGALS9 - CD44	GALECTIN	Secreted Signaling	PMID: 25065622
1264	RUNX3- DC2	TRM CD8s	LGALS9	CD44	0.0508924	0	LGALS9_CD44	LGALS9 - CD44	GALECTIN	Secreted Signaling	PMID: 25065622
1265	RUNX3+ DC2	TRM CD8s	LGALS9	CD44	0.0629601	0	LGALS9_CD44	LGALS9 - CD44	GALECTIN	Secreted Signaling	PMID: 25065622
1266	act Macro	MAFB+ LC	APP	CD74	0.0191258	0	APP_CD74	APP - CD74	APP	Cell-Cell Contact	PMID: 19849849
1267	actDC	MAFB+ LC	APP	CD74	0.0192553	0	APP_CD74	APP - CD74	APP	Cell-Cell Contact	PMID: 19849849
1268	C1Q Macro	MAFB+ LC	APP	CD74	0.0052413	0	APP_CD74	APP - CD74	APP	Cell-Cell Contact	PMID: 19849849
1269	cDC1	MAFB+ LC	APP	CD74	0.000626935	0	APP_CD74	APP - CD74	APP	Cell-Cell Contact	PMID: 19849849
1270	CXCL Macro	MAFB+ LC	APP	CD74	0.014826	0	APP_CD74	APP - CD74	APP	Cell-Cell Contact	PMID: 19849849
1271	DC5	MAFB+ LC	APP	CD74	0.0747545	0	APP_CD74	APP - CD74	APP	Cell-Cell Contact	PMID: 19849849
1272	NLRP3 Macro	MAFB+ LC	APP	CD74	0.00250208	0	APP_CD74	APP - CD74	APP	Cell-Cell Contact	PMID: 19849849
1273	pDC	MAFB+ LC	APP	CD74	0.245931	0	APP_CD74	APP - CD74	APP	Cell-Cell Contact	PMID: 19849849
1274	Progenitors	MAFB+ LC	APP	CD74	0.00658348	0	APP_CD74	APP - CD74	APP	Cell-Cell Contact	PMID: 19849849
1275	act Macro	act Macro	APP	CD74	0.0141005	0	APP_CD74	APP - CD74	APP	Cell-Cell Contact	PMID: 19849849
1276	actDC	act Macro	APP	CD74	0.0141965	0	APP_CD74	APP - CD74	APP	Cell-Cell Contact	PMID: 19849849
1277	C1Q Macro	act Macro	APP	CD74	0.00384984	0	APP_CD74	APP - CD74	APP	Cell-Cell Contact	PMID: 19849849
1278	cDC1	act Macro	APP	CD74	0.000459929	0	APP_CD74	APP - CD74	APP	Cell-Cell Contact	PMID: 19849849
1279	CXCL Macro	act Macro	APP	CD74	0.0109179	0	APP_CD74	APP - CD74	APP	Cell-Cell Contact	PMID: 19849849
1280	DC5	act Macro	APP	CD74	0.0559465	0	APP_CD74	APP - CD74	APP	Cell-Cell Contact	PMID: 19849849
1281	NLRP3 Macro	act Macro	APP	CD74	0.00183649	0	APP_CD74	APP - CD74	APP	Cell-Cell Contact	PMID: 19849849
1282	pDC	act Macro	APP	CD74	0.193041	0	APP_CD74	APP - CD74	APP	Cell-Cell Contact	PMID: 19849849
1283	Progenitors	act Macro	APP	CD74	0.00483743	0	APP_CD74	APP - CD74	APP	Cell-Cell Contact	PMID: 19849849
1284	act Macro	actDC	APP	CD74	0.0183871	0	APP_CD74	APP - CD74	APP	Cell-Cell Contact	PMID: 19849849
1285	actDC	actDC	APP	CD74	0.0185117	0	APP_CD74	APP - CD74	APP	Cell-Cell Contact	PMID: 19849849
1286	C1Q Macro	actDC	APP	CD74	0.0050361	0	APP_CD74	APP - CD74	APP	Cell-Cell Contact	PMID: 19849849
1287	cDC1	actDC	APP	CD74	0.000602281	0	APP_CD74	APP - CD74	APP	Cell-Cell Contact	PMID: 19849849
1288	CXCL Macro	actDC	APP	CD74	0.0142509	0	APP_CD74	APP - CD74	APP	Cell-Cell Contact	PMID: 19849849
1289	DC5	actDC	APP	CD74	0.0720249	0	APP_CD74	APP - CD74	APP	Cell-Cell Contact	PMID: 19849849
1290	NLRP3 Macro	actDC	APP	CD74	0.00240387	0	APP_CD74	APP - CD74	APP	Cell-Cell Contact	PMID: 19849849
1291	pDC	actDC	APP	CD74	0.238563	0	APP_CD74	APP - CD74	APP	Cell-Cell Contact	PMID: 19849849
1292	Progenitors	actDC	APP	CD74	0.00632608	0	APP_CD74	APP - CD74	APP	Cell-Cell Contact	PMID: 19849849
1293	act Macro	ASC	APP	CD74	0.0112222	0	APP_CD74	APP - CD74	APP	Cell-Cell Contact	PMID: 19849849
1294	actDC	ASC	APP	CD74	0.0112988	0	APP_CD74	APP - CD74	APP	Cell-Cell Contact	PMID: 19849849
1295	C1Q Macro	ASC	APP	CD74	0.00305748	0	APP_CD74	APP - CD74	APP	Cell-Cell Contact	PMID: 19849849
1296	cDC1	ASC	APP	CD74	0.000365013	0	APP_CD74	APP - CD74	APP	Cell-Cell Contact	PMID: 19849849
1297	CXCL Macro	ASC	APP	CD74	0.0086835	0	APP_CD74	APP - CD74	APP	Cell-Cell Contact	PMID: 19849849
1298	DC5	ASC	APP	CD74	0.0449153	0	APP_CD74	APP - CD74	APP	Cell-Cell Contact	PMID: 19849849
1299	NLRP3 Macro	ASC	APP	CD74	0.0014579	0	APP_CD74	APP - CD74	APP	Cell-Cell Contact	PMID: 19849849
1300	pDC	ASC	APP	CD74	0.159547	0	APP_CD74	APP - CD74	APP	Cell-Cell Contact	PMID: 19849849
1301	Progenitors	ASC	APP	CD74	0.00384259	0	APP_CD74	APP - CD74	APP	Cell-Cell Contact	PMID: 19849849
1302	act Macro	C1Q Macro	APP	CD74	0.0166157	0	APP_CD74	APP - CD74	APP	Cell-Cell Contact	PMID: 19849849
1303	actDC	C1Q Macro	APP	CD74	0.0167285	0	APP_CD74	APP - CD74	APP	Cell-Cell Contact	PMID: 19849849
1304	C1Q Macro	C1Q Macro	APP	CD74	0.00454498	0	APP_CD74	APP - CD74	APP	Cell-Cell Contact	PMID: 19849849
1305	cDC1	C1Q Macro	APP	CD74	0.00054331	0	APP_CD74	APP - CD74	APP	Cell-Cell Contact	PMID: 19849849
1306	CXCL Macro	C1Q Macro	APP	CD74	0.0128728	0	APP_CD74	APP - CD74	APP	Cell-Cell Contact	PMID: 19849849
1307	DC5	C1Q Macro	APP	CD74	0.0654306	0	APP_CD74	APP - CD74	APP	Cell-Cell Contact	PMID: 19849849
1308	NLRP3 Macro	C1Q Macro	APP	CD74	0.00216888	0	APP_CD74	APP - CD74	APP	Cell-Cell Contact	PMID: 19849849
1309	pDC	C1Q Macro	APP	CD74	0.220342	0	APP_CD74	APP - CD74	APP	Cell-Cell Contact	PMID: 19849849
1310	Progenitors	C1Q Macro	APP	CD74	0.00570987	0	APP_CD74	APP - CD74	APP	Cell-Cell Contact	PMID: 19849849
1311	act Macro	CD4 Treg	APP	CD74	0.0102686	0	APP_CD74	APP - CD74	APP	Cell-Cell Contact	PMID: 19849849
1312	actDC	CD4 Treg	APP	CD74	0.0103388	0	APP_CD74	APP - CD74	APP	Cell-Cell Contact	PMID: 19849849
1313	C1Q Macro	CD4 Treg	APP	CD74	0.00279572	0	APP_CD74	APP - CD74	APP	Cell-Cell Contact	PMID: 19849849
1314	cDC1	CD4 Treg	APP	CD74	0.000333686	0	APP_CD74	APP - CD74	APP	Cell-Cell Contact	PMID: 19849849
1315	CXCL Macro	CD4 Treg	APP	CD74	0.00794392	0	APP_CD74	APP - CD74	APP	Cell-Cell Contact	PMID: 19849849
1316	DC5	CD4 Treg	APP	CD74	0.0412182	0.01	APP_CD74	APP - CD74	APP	Cell-Cell Contact	PMID: 19849849
1317	NLRP3 Macro	CD4 Treg	APP	CD74	0.0013329	0	APP_CD74	APP - CD74	APP	Cell-Cell Contact	PMID: 19849849
1318	pDC	CD4 Treg	APP	CD74	0.147875	0	APP_CD74	APP - CD74	APP	Cell-Cell Contact	PMID: 19849849
1319	Progenitors	CD4 Treg	APP	CD74	0.00351386	0	APP_CD74	APP - CD74	APP	Cell-Cell Contact	PMID: 19849849
1320	act Macro	CD8 Tregs	APP	CD74	0.0125859	0	APP_CD74	APP - CD74	APP	Cell-Cell Contact	PMID: 19849849
1321	actDC	CD8 Tregs	APP	CD74	0.0126717	0	APP_CD74	APP - CD74	APP	Cell-Cell Contact	PMID: 19849849
1322	C1Q Macro	CD8 Tregs	APP	CD74	0.00343246	0	APP_CD74	APP - CD74	APP	Cell-Cell Contact	PMID: 19849849
1323	cDC1	CD8 Tregs	APP	CD74	0.000409915	0	APP_CD74	APP - CD74	APP	Cell-Cell Contact	PMID: 19849849
1324	CXCL Macro	CD8 Tregs	APP	CD74	0.00974174	0	APP_CD74	APP - CD74	APP	Cell-Cell Contact	PMID: 19849849
1325	DC5	CD8 Tregs	APP	CD74	0.0501656	0.01	APP_CD74	APP - CD74	APP	Cell-Cell Contact	PMID: 19849849
1326	NLRP3 Macro	CD8 Tregs	APP	CD74	0.00163703	0	APP_CD74	APP - CD74	APP	Cell-Cell Contact	PMID: 19849849
1327	pDC	CD8 Tregs	APP	CD74	0.175731	0	APP_CD74	APP - CD74	APP	Cell-Cell Contact	PMID: 19849849
1328	Progenitors	CD8 Tregs	APP	CD74	0.00431345	0	APP_CD74	APP - CD74	APP	Cell-Cell Contact	PMID: 19849849
1329	act Macro	cDC1	APP	CD74	0.020523	0	APP_CD74	APP - CD74	APP	Cell-Cell Contact	PMID: 19849849
1330	actDC	cDC1	APP	CD74	0.0206618	0	APP_CD74	APP - CD74	APP	Cell-Cell Contact	PMID: 19849849
1331	C1Q Macro	cDC1	APP	CD74	0.00563002	0	APP_CD74	APP - CD74	APP	Cell-Cell Contact	PMID: 19849849
1332	cDC1	cDC1	APP	CD74	0.000673663	0	APP_CD74	APP - CD74	APP	Cell-Cell Contact	PMID: 19849849
1333	CXCL Macro	cDC1	APP	CD74	0.0159142	0	APP_CD74	APP - CD74	APP	Cell-Cell Contact	PMID: 19849849
1334	DC5	cDC1	APP	CD74	0.0798846	0	APP_CD74	APP - CD74	APP	Cell-Cell Contact	PMID: 19849849
1335	NLRP3 Macro	cDC1	APP	CD74	0.0026882	0	APP_CD74	APP - CD74	APP	Cell-Cell Contact	PMID: 19849849
1336	pDC	cDC1	APP	CD74	0.259514	0	APP_CD74	APP - CD74	APP	Cell-Cell Contact	PMID: 19849849
1337	Progenitors	cDC1	APP	CD74	0.00707104	0	APP_CD74	APP - CD74	APP	Cell-Cell Contact	PMID: 19849849
1338	act Macro	CM CD4 T	APP	CD74	0.0075878	0	APP_CD74	APP - CD74	APP	Cell-Cell Contact	PMID: 19849849
1339	actDC	CM CD4 T	APP	CD74	0.00763978	0	APP_CD74	APP - CD74	APP	Cell-Cell Contact	PMID: 19849849
1340	C1Q Macro	CM CD4 T	APP	CD74	0.00206178	0	APP_CD74	APP - CD74	APP	Cell-Cell Contact	PMID: 19849849
1341	cDC1	CM CD4 T	APP	CD74	0.000245926	0	APP_CD74	APP - CD74	APP	Cell-Cell Contact	PMID: 19849849
1342	CXCL Macro	CM CD4 T	APP	CD74	0.0058664	0	APP_CD74	APP - CD74	APP	Cell-Cell Contact	PMID: 19849849
1343	DC5	CM CD4 T	APP	CD74	0.030708	0.01	APP_CD74	APP - CD74	APP	Cell-Cell Contact	PMID: 19849849
1344	NLRP3 Macro	CM CD4 T	APP	CD74	0.000982605	0	APP_CD74	APP - CD74	APP	Cell-Cell Contact	PMID: 19849849
1345	pDC	CM CD4 T	APP	CD74	0.113385	0	APP_CD74	APP - CD74	APP	Cell-Cell Contact	PMID: 19849849
1346	Progenitors	CM CD4 T	APP	CD74	0.00259187	0	APP_CD74	APP - CD74	APP	Cell-Cell Contact	PMID: 19849849
1347	act Macro	CXCL Macro	APP	CD74	0.00706232	0	APP_CD74	APP - CD74	APP	Cell-Cell Contact	PMID: 19849849
1348	actDC	CXCL Macro	APP	CD74	0.00711073	0	APP_CD74	APP - CD74	APP	Cell-Cell Contact	PMID: 19849849
1349	C1Q Macro	CXCL Macro	APP	CD74	0.00191825	0	APP_CD74	APP - CD74	APP	Cell-Cell Contact	PMID: 19849849
1350	cDC1	CXCL Macro	APP	CD74	0.000228778	0	APP_CD74	APP - CD74	APP	Cell-Cell Contact	PMID: 19849849
1351	CXCL Macro	CXCL Macro	APP	CD74	0.00545948	0	APP_CD74	APP - CD74	APP	Cell-Cell Contact	PMID: 19849849
1352	DC5	CXCL Macro	APP	CD74	0.0286276	0.01	APP_CD74	APP - CD74	APP	Cell-Cell Contact	PMID: 19849849
1353	NLRP3 Macro	CXCL Macro	APP	CD74	0.000914135	0	APP_CD74	APP - CD74	APP	Cell-Cell Contact	PMID: 19849849
1354	pDC	CXCL Macro	APP	CD74	0.106317	0	APP_CD74	APP - CD74	APP	Cell-Cell Contact	PMID: 19849849
1355	Progenitors	CXCL Macro	APP	CD74	0.00241154	0	APP_CD74	APP - CD74	APP	Cell-Cell Contact	PMID: 19849849
1356	act Macro	Cycling	APP	CD74	0.013879	0	APP_CD74	APP - CD74	APP	Cell-Cell Contact	PMID: 19849849
1357	actDC	Cycling	APP	CD74	0.0139735	0	APP_CD74	APP - CD74	APP	Cell-Cell Contact	PMID: 19849849
1358	C1Q Macro	Cycling	APP	CD74	0.00378874	0	APP_CD74	APP - CD74	APP	Cell-Cell Contact	PMID: 19849849
1359	cDC1	Cycling	APP	CD74	0.000452605	0	APP_CD74	APP - CD74	APP	Cell-Cell Contact	PMID: 19849849
1360	CXCL Macro	Cycling	APP	CD74	0.0107458	0	APP_CD74	APP - CD74	APP	Cell-Cell Contact	PMID: 19849849
1361	DC5	Cycling	APP	CD74	0.0551043	0	APP_CD74	APP - CD74	APP	Cell-Cell Contact	PMID: 19849849
1362	NLRP3 Macro	Cycling	APP	CD74	0.00180728	0	APP_CD74	APP - CD74	APP	Cell-Cell Contact	PMID: 19849849
1363	pDC	Cycling	APP	CD74	0.190552	0	APP_CD74	APP - CD74	APP	Cell-Cell Contact	PMID: 19849849
1364	Progenitors	Cycling	APP	CD74	0.00476073	0	APP_CD74	APP - CD74	APP	Cell-Cell Contact	PMID: 19849849
1365	act Macro	Cycling CD8	APP	CD74	0.0135579	0	APP_CD74	APP - CD74	APP	Cell-Cell Contact	PMID: 19849849
1366	actDC	Cycling CD8	APP	CD74	0.0136502	0	APP_CD74	APP - CD74	APP	Cell-Cell Contact	PMID: 19849849
1367	C1Q Macro	Cycling CD8	APP	CD74	0.0037002	0	APP_CD74	APP - CD74	APP	Cell-Cell Contact	PMID: 19849849
1368	cDC1	Cycling CD8	APP	CD74	0.000441995	0	APP_CD74	APP - CD74	APP	Cell-Cell Contact	PMID: 19849849
1369	CXCL Macro	Cycling CD8	APP	CD74	0.0104964	0	APP_CD74	APP - CD74	APP	Cell-Cell Contact	PMID: 19849849
1370	DC5	Cycling CD8	APP	CD74	0.0538816	0	APP_CD74	APP - CD74	APP	Cell-Cell Contact	PMID: 19849849
1371	NLRP3 Macro	Cycling CD8	APP	CD74	0.00176497	0	APP_CD74	APP - CD74	APP	Cell-Cell Contact	PMID: 19849849
1372	pDC	Cycling CD8	APP	CD74	0.186918	0	APP_CD74	APP - CD74	APP	Cell-Cell Contact	PMID: 19849849
1373	Progenitors	Cycling CD8	APP	CD74	0.00464959	0	APP_CD74	APP - CD74	APP	Cell-Cell Contact	PMID: 19849849
1374	act Macro	DC5	APP	CD74	0.0188049	0	APP_CD74	APP - CD74	APP	Cell-Cell Contact	PMID: 19849849
1375	actDC	DC5	APP	CD74	0.0189322	0	APP_CD74	APP - CD74	APP	Cell-Cell Contact	PMID: 19849849
1376	C1Q Macro	DC5	APP	CD74	0.00515212	0	APP_CD74	APP - CD74	APP	Cell-Cell Contact	PMID: 19849849
1377	cDC1	DC5	APP	CD74	0.000616219	0	APP_CD74	APP - CD74	APP	Cell-Cell Contact	PMID: 19849849
1378	CXCL Macro	DC5	APP	CD74	0.0145761	0	APP_CD74	APP - CD74	APP	Cell-Cell Contact	PMID: 19849849
1379	DC5	DC5	APP	CD74	0.07357	0	APP_CD74	APP - CD74	APP	Cell-Cell Contact	PMID: 19849849
1380	NLRP3 Macro	DC5	APP	CD74	0.00245939	0	APP_CD74	APP - CD74	APP	Cell-Cell Contact	PMID: 19849849
1381	pDC	DC5	APP	CD74	0.242746	0	APP_CD74	APP - CD74	APP	Cell-Cell Contact	PMID: 19849849
1382	Progenitors	DC5	APP	CD74	0.00647161	0	APP_CD74	APP - CD74	APP	Cell-Cell Contact	PMID: 19849849
1383	act Macro	EM CD8s	APP	CD74	0.0126537	0	APP_CD74	APP - CD74	APP	Cell-Cell Contact	PMID: 19849849
1384	actDC	EM CD8s	APP	CD74	0.01274	0	APP_CD74	APP - CD74	APP	Cell-Cell Contact	PMID: 19849849
1385	C1Q Macro	EM CD8s	APP	CD74	0.00345114	0	APP_CD74	APP - CD74	APP	Cell-Cell Contact	PMID: 19849849
1386	cDC1	EM CD8s	APP	CD74	0.000412153	0	APP_CD74	APP - CD74	APP	Cell-Cell Contact	PMID: 19849849
1387	CXCL Macro	EM CD8s	APP	CD74	0.00979441	0	APP_CD74	APP - CD74	APP	Cell-Cell Contact	PMID: 19849849
1388	DC5	EM CD8s	APP	CD74	0.0504257	0	APP_CD74	APP - CD74	APP	Cell-Cell Contact	PMID: 19849849
1389	NLRP3 Macro	EM CD8s	APP	CD74	0.00164595	0	APP_CD74	APP - CD74	APP	Cell-Cell Contact	PMID: 19849849
1390	pDC	EM CD8s	APP	CD74	0.176522	0	APP_CD74	APP - CD74	APP	Cell-Cell Contact	PMID: 19849849
1391	Progenitors	EM CD8s	APP	CD74	0.0043369	0	APP_CD74	APP - CD74	APP	Cell-Cell Contact	PMID: 19849849
1392	act Macro	Exh CD8	APP	CD74	0.011645	0	APP_CD74	APP - CD74	APP	Cell-Cell Contact	PMID: 19849849
1393	actDC	Exh CD8	APP	CD74	0.0117245	0	APP_CD74	APP - CD74	APP	Cell-Cell Contact	PMID: 19849849
1394	C1Q Macro	Exh CD8	APP	CD74	0.00317367	0	APP_CD74	APP - CD74	APP	Cell-Cell Contact	PMID: 19849849
1395	cDC1	Exh CD8	APP	CD74	0.000378923	0	APP_CD74	APP - CD74	APP	Cell-Cell Contact	PMID: 19849849
1396	CXCL Macro	Exh CD8	APP	CD74	0.00901157	0	APP_CD74	APP - CD74	APP	Cell-Cell Contact	PMID: 19849849
1397	DC5	Exh CD8	APP	CD74	0.0465479	0.01	APP_CD74	APP - CD74	APP	Cell-Cell Contact	PMID: 19849849
1398	NLRP3 Macro	Exh CD8	APP	CD74	0.0015134	0	APP_CD74	APP - CD74	APP	Cell-Cell Contact	PMID: 19849849
1399	pDC	Exh CD8	APP	CD74	0.164628	0	APP_CD74	APP - CD74	APP	Cell-Cell Contact	PMID: 19849849
1400	Progenitors	Exh CD8	APP	CD74	0.0039885	0	APP_CD74	APP - CD74	APP	Cell-Cell Contact	PMID: 19849849
1401	act Macro	FCRL4+ Memory B	APP	CD74	0.0201395	0	APP_CD74	APP - CD74	APP	Cell-Cell Contact	PMID: 19849849
1402	actDC	FCRL4+ Memory B	APP	CD74	0.0202757	0	APP_CD74	APP - CD74	APP	Cell-Cell Contact	PMID: 19849849
1403	C1Q Macro	FCRL4+ Memory B	APP	CD74	0.00552323	0	APP_CD74	APP - CD74	APP	Cell-Cell Contact	PMID: 19849849
1404	cDC1	FCRL4+ Memory B	APP	CD74	0.000660823	0	APP_CD74	APP - CD74	APP	Cell-Cell Contact	PMID: 19849849
1405	CXCL Macro	FCRL4+ Memory B	APP	CD74	0.0156154	0	APP_CD74	APP - CD74	APP	Cell-Cell Contact	PMID: 19849849
1406	DC5	FCRL4+ Memory B	APP	CD74	0.0784806	0	APP_CD74	APP - CD74	APP	Cell-Cell Contact	PMID: 19849849
1407	NLRP3 Macro	FCRL4+ Memory B	APP	CD74	0.00263706	0	APP_CD74	APP - CD74	APP	Cell-Cell Contact	PMID: 19849849
1408	pDC	FCRL4+ Memory B	APP	CD74	0.255831	0	APP_CD74	APP - CD74	APP	Cell-Cell Contact	PMID: 19849849
1409	Progenitors	FCRL4+ Memory B	APP	CD74	0.00693711	0	APP_CD74	APP - CD74	APP	Cell-Cell Contact	PMID: 19849849
1410	act Macro	GC B Cell	APP	CD74	0.0200621	0	APP_CD74	APP - CD74	APP	Cell-Cell Contact	PMID: 19849849
1411	actDC	GC B Cell	APP	CD74	0.0201978	0	APP_CD74	APP - CD74	APP	Cell-Cell Contact	PMID: 19849849
1412	C1Q Macro	GC B Cell	APP	CD74	0.00550168	0	APP_CD74	APP - CD74	APP	Cell-Cell Contact	PMID: 19849849
1413	cDC1	GC B Cell	APP	CD74	0.000658232	0	APP_CD74	APP - CD74	APP	Cell-Cell Contact	PMID: 19849849
1414	CXCL Macro	GC B Cell	APP	CD74	0.0155551	0	APP_CD74	APP - CD74	APP	Cell-Cell Contact	PMID: 19849849
1415	DC5	GC B Cell	APP	CD74	0.0781968	0	APP_CD74	APP - CD74	APP	Cell-Cell Contact	PMID: 19849849
1416	NLRP3 Macro	GC B Cell	APP	CD74	0.00262674	0	APP_CD74	APP - CD74	APP	Cell-Cell Contact	PMID: 19849849
1417	pDC	GC B Cell	APP	CD74	0.255083	0	APP_CD74	APP - CD74	APP	Cell-Cell Contact	PMID: 19849849
1418	Progenitors	GC B Cell	APP	CD74	0.00691008	0	APP_CD74	APP - CD74	APP	Cell-Cell Contact	PMID: 19849849
1419	act Macro	IFN-act CD8	APP	CD74	0.0121427	0	APP_CD74	APP - CD74	APP	Cell-Cell Contact	PMID: 19849849
1420	actDC	IFN-act CD8	APP	CD74	0.0122255	0	APP_CD74	APP - CD74	APP	Cell-Cell Contact	PMID: 19849849
1421	C1Q Macro	IFN-act CD8	APP	CD74	0.00331052	0	APP_CD74	APP - CD74	APP	Cell-Cell Contact	PMID: 19849849
1422	cDC1	IFN-act CD8	APP	CD74	0.00039531	0	APP_CD74	APP - CD74	APP	Cell-Cell Contact	PMID: 19849849
1423	CXCL Macro	IFN-act CD8	APP	CD74	0.00939776	0	APP_CD74	APP - CD74	APP	Cell-Cell Contact	PMID: 19849849
1424	DC5	IFN-act CD8	APP	CD74	0.0484641	0	APP_CD74	APP - CD74	APP	Cell-Cell Contact	PMID: 19849849
1425	NLRP3 Macro	IFN-act CD8	APP	CD74	0.00157877	0	APP_CD74	APP - CD74	APP	Cell-Cell Contact	PMID: 19849849
1426	pDC	IFN-act CD8	APP	CD74	0.170536	0	APP_CD74	APP - CD74	APP	Cell-Cell Contact	PMID: 19849849
1427	Progenitors	IFN-act CD8	APP	CD74	0.00416034	0	APP_CD74	APP - CD74	APP	Cell-Cell Contact	PMID: 19849849
1428	act Macro	ISG Mono	APP	CD74	0.0182779	0	APP_CD74	APP - CD74	APP	Cell-Cell Contact	PMID: 19849849
1429	actDC	ISG Mono	APP	CD74	0.0184018	0	APP_CD74	APP - CD74	APP	Cell-Cell Contact	PMID: 19849849
1430	C1Q Macro	ISG Mono	APP	CD74	0.0050058	0	APP_CD74	APP - CD74	APP	Cell-Cell Contact	PMID: 19849849
1431	cDC1	ISG Mono	APP	CD74	0.00059864	0	APP_CD74	APP - CD74	APP	Cell-Cell Contact	PMID: 19849849
1432	CXCL Macro	ISG Mono	APP	CD74	0.014166	0	APP_CD74	APP - CD74	APP	Cell-Cell Contact	PMID: 19849849
1433	DC5	ISG Mono	APP	CD74	0.0716205	0	APP_CD74	APP - CD74	APP	Cell-Cell Contact	PMID: 19849849
1434	NLRP3 Macro	ISG Mono	APP	CD74	0.00238936	0	APP_CD74	APP - CD74	APP	Cell-Cell Contact	PMID: 19849849
1435	pDC	ISG Mono	APP	CD74	0.237463	0	APP_CD74	APP - CD74	APP	Cell-Cell Contact	PMID: 19849849
1436	Progenitors	ISG Mono	APP	CD74	0.00628806	0	APP_CD74	APP - CD74	APP	Cell-Cell Contact	PMID: 19849849
1437	act Macro	Memory B	APP	CD74	0.020332	0	APP_CD74	APP - CD74	APP	Cell-Cell Contact	PMID: 19849849
1438	actDC	Memory B	APP	CD74	0.0204695	0	APP_CD74	APP - CD74	APP	Cell-Cell Contact	PMID: 19849849
1439	C1Q Macro	Memory B	APP	CD74	0.00557682	0	APP_CD74	APP - CD74	APP	Cell-Cell Contact	PMID: 19849849
1440	cDC1	Memory B	APP	CD74	0.000667266	0	APP_CD74	APP - CD74	APP	Cell-Cell Contact	PMID: 19849849
1441	CXCL Macro	Memory B	APP	CD74	0.0157653	0	APP_CD74	APP - CD74	APP	Cell-Cell Contact	PMID: 19849849
1442	DC5	Memory B	APP	CD74	0.0791857	0	APP_CD74	APP - CD74	APP	Cell-Cell Contact	PMID: 19849849
1443	NLRP3 Macro	Memory B	APP	CD74	0.00266272	0	APP_CD74	APP - CD74	APP	Cell-Cell Contact	PMID: 19849849
1444	pDC	Memory B	APP	CD74	0.257683	0	APP_CD74	APP - CD74	APP	Cell-Cell Contact	PMID: 19849849
1445	Progenitors	Memory B	APP	CD74	0.00700432	0	APP_CD74	APP - CD74	APP	Cell-Cell Contact	PMID: 19849849
1446	act Macro	Monocytes	APP	CD74	0.0140674	0	APP_CD74	APP - CD74	APP	Cell-Cell Contact	PMID: 19849849
1447	actDC	Monocytes	APP	CD74	0.0141632	0	APP_CD74	APP - CD74	APP	Cell-Cell Contact	PMID: 19849849
1448	C1Q Macro	Monocytes	APP	CD74	0.0038407	0	APP_CD74	APP - CD74	APP	Cell-Cell Contact	PMID: 19849849
1449	cDC1	Monocytes	APP	CD74	0.000458835	0	APP_CD74	APP - CD74	APP	Cell-Cell Contact	PMID: 19849849
1450	CXCL Macro	Monocytes	APP	CD74	0.0108922	0	APP_CD74	APP - CD74	APP	Cell-Cell Contact	PMID: 19849849
1451	DC5	Monocytes	APP	CD74	0.0558208	0	APP_CD74	APP - CD74	APP	Cell-Cell Contact	PMID: 19849849
1452	NLRP3 Macro	Monocytes	APP	CD74	0.00183212	0	APP_CD74	APP - CD74	APP	Cell-Cell Contact	PMID: 19849849
1453	pDC	Monocytes	APP	CD74	0.19267	0	APP_CD74	APP - CD74	APP	Cell-Cell Contact	PMID: 19849849
1454	Progenitors	Monocytes	APP	CD74	0.00482597	0	APP_CD74	APP - CD74	APP	Cell-Cell Contact	PMID: 19849849
1455	act Macro	Naive B	APP	CD74	0.0207051	0	APP_CD74	APP - CD74	APP	Cell-Cell Contact	PMID: 19849849
1456	actDC	Naive B	APP	CD74	0.020845	0	APP_CD74	APP - CD74	APP	Cell-Cell Contact	PMID: 19849849
1457	C1Q Macro	Naive B	APP	CD74	0.00568072	0	APP_CD74	APP - CD74	APP	Cell-Cell Contact	PMID: 19849849
1458	cDC1	Naive B	APP	CD74	0.00067976	0	APP_CD74	APP - CD74	APP	Cell-Cell Contact	PMID: 19849849
1459	CXCL Macro	Naive B	APP	CD74	0.016056	0	APP_CD74	APP - CD74	APP	Cell-Cell Contact	PMID: 19849849
1460	DC5	Naive B	APP	CD74	0.0805498	0	APP_CD74	APP - CD74	APP	Cell-Cell Contact	PMID: 19849849
1461	NLRP3 Macro	Naive B	APP	CD74	0.00271248	0	APP_CD74	APP - CD74	APP	Cell-Cell Contact	PMID: 19849849
1462	pDC	Naive B	APP	CD74	0.26125	0	APP_CD74	APP - CD74	APP	Cell-Cell Contact	PMID: 19849849
1463	Progenitors	Naive B	APP	CD74	0.00713462	0	APP_CD74	APP - CD74	APP	Cell-Cell Contact	PMID: 19849849
1464	act Macro	Naive CD4	APP	CD74	0.00859098	0	APP_CD74	APP - CD74	APP	Cell-Cell Contact	PMID: 19849849
1465	actDC	Naive CD4	APP	CD74	0.00864978	0	APP_CD74	APP - CD74	APP	Cell-Cell Contact	PMID: 19849849
1466	C1Q Macro	Naive CD4	APP	CD74	0.00233608	0	APP_CD74	APP - CD74	APP	Cell-Cell Contact	PMID: 19849849
1467	cDC1	Naive CD4	APP	CD74	0.000278712	0	APP_CD74	APP - CD74	APP	Cell-Cell Contact	PMID: 19849849
1468	CXCL Macro	Naive CD4	APP	CD74	0.00664352	0	APP_CD74	APP - CD74	APP	Cell-Cell Contact	PMID: 19849849
1469	DC5	Naive CD4	APP	CD74	0.0346611	0.01	APP_CD74	APP - CD74	APP	Cell-Cell Contact	PMID: 19849849
1470	NLRP3 Macro	Naive CD4	APP	CD74	0.0011135	0	APP_CD74	APP - CD74	APP	Cell-Cell Contact	PMID: 19849849
1471	pDC	Naive CD4	APP	CD74	0.126591	0	APP_CD74	APP - CD74	APP	Cell-Cell Contact	PMID: 19849849
1472	Progenitors	Naive CD4	APP	CD74	0.0029365	0	APP_CD74	APP - CD74	APP	Cell-Cell Contact	PMID: 19849849
1473	act Macro	Naive CD8	APP	CD74	0.0134951	0	APP_CD74	APP - CD74	APP	Cell-Cell Contact	PMID: 19849849
1474	actDC	Naive CD8	APP	CD74	0.013587	0	APP_CD74	APP - CD74	APP	Cell-Cell Contact	PMID: 19849849
1475	C1Q Macro	Naive CD8	APP	CD74	0.00368288	0	APP_CD74	APP - CD74	APP	Cell-Cell Contact	PMID: 19849849
1476	cDC1	Naive CD8	APP	CD74	0.000439919	0	APP_CD74	APP - CD74	APP	Cell-Cell Contact	PMID: 19849849
1477	CXCL Macro	Naive CD8	APP	CD74	0.0104476	0	APP_CD74	APP - CD74	APP	Cell-Cell Contact	PMID: 19849849
1478	DC5	Naive CD8	APP	CD74	0.053642	0	APP_CD74	APP - CD74	APP	Cell-Cell Contact	PMID: 19849849
1479	NLRP3 Macro	Naive CD8	APP	CD74	0.00175669	0	APP_CD74	APP - CD74	APP	Cell-Cell Contact	PMID: 19849849
1480	pDC	Naive CD8	APP	CD74	0.186203	0	APP_CD74	APP - CD74	APP	Cell-Cell Contact	PMID: 19849849
1481	Progenitors	Naive CD8	APP	CD74	0.00462784	0	APP_CD74	APP - CD74	APP	Cell-Cell Contact	PMID: 19849849
1482	act Macro	NK	APP	CD74	0.012029	0	APP_CD74	APP - CD74	APP	Cell-Cell Contact	PMID: 19849849
1483	actDC	NK	APP	CD74	0.012111	0	APP_CD74	APP - CD74	APP	Cell-Cell Contact	PMID: 19849849
1484	C1Q Macro	NK	APP	CD74	0.00327924	0	APP_CD74	APP - CD74	APP	Cell-Cell Contact	PMID: 19849849
1485	cDC1	NK	APP	CD74	0.000391564	0	APP_CD74	APP - CD74	APP	Cell-Cell Contact	PMID: 19849849
1486	CXCL Macro	NK	APP	CD74	0.00930951	0	APP_CD74	APP - CD74	APP	Cell-Cell Contact	PMID: 19849849
1487	DC5	NK	APP	CD74	0.0480268	0	APP_CD74	APP - CD74	APP	Cell-Cell Contact	PMID: 19849849
1488	NLRP3 Macro	NK	APP	CD74	0.00156382	0	APP_CD74	APP - CD74	APP	Cell-Cell Contact	PMID: 19849849
1489	pDC	NK	APP	CD74	0.169193	0	APP_CD74	APP - CD74	APP	Cell-Cell Contact	PMID: 19849849
1490	Progenitors	NK	APP	CD74	0.00412106	0	APP_CD74	APP - CD74	APP	Cell-Cell Contact	PMID: 19849849
1491	act Macro	NLRP3 Macro	APP	CD74	0.0137072	0	APP_CD74	APP - CD74	APP	Cell-Cell Contact	PMID: 19849849
1492	actDC	NLRP3 Macro	APP	CD74	0.0138005	0	APP_CD74	APP - CD74	APP	Cell-Cell Contact	PMID: 19849849
1493	C1Q Macro	NLRP3 Macro	APP	CD74	0.00374136	0	APP_CD74	APP - CD74	APP	Cell-Cell Contact	PMID: 19849849
1494	cDC1	NLRP3 Macro	APP	CD74	0.000446927	0	APP_CD74	APP - CD74	APP	Cell-Cell Contact	PMID: 19849849
1495	CXCL Macro	NLRP3 Macro	APP	CD74	0.0106124	0	APP_CD74	APP - CD74	APP	Cell-Cell Contact	PMID: 19849849
1496	DC5	NLRP3 Macro	APP	CD74	0.0544504	0	APP_CD74	APP - CD74	APP	Cell-Cell Contact	PMID: 19849849
1497	NLRP3 Macro	NLRP3 Macro	APP	CD74	0.00178464	0	APP_CD74	APP - CD74	APP	Cell-Cell Contact	PMID: 19849849
1498	pDC	NLRP3 Macro	APP	CD74	0.188612	0	APP_CD74	APP - CD74	APP	Cell-Cell Contact	PMID: 19849849
1499	Progenitors	NLRP3 Macro	APP	CD74	0.00470126	0	APP_CD74	APP - CD74	APP	Cell-Cell Contact	PMID: 19849849
1500	act Macro	pDC	APP	CD74	0.0197488	0	APP_CD74	APP - CD74	APP	Cell-Cell Contact	PMID: 19849849
1501	actDC	pDC	APP	CD74	0.0198824	0	APP_CD74	APP - CD74	APP	Cell-Cell Contact	PMID: 19849849
1502	C1Q Macro	pDC	APP	CD74	0.00541451	0	APP_CD74	APP - CD74	APP	Cell-Cell Contact	PMID: 19849849
1503	cDC1	pDC	APP	CD74	0.000647753	0	APP_CD74	APP - CD74	APP	Cell-Cell Contact	PMID: 19849849
1504	CXCL Macro	pDC	APP	CD74	0.0153111	0	APP_CD74	APP - CD74	APP	Cell-Cell Contact	PMID: 19849849
1505	DC5	pDC	APP	CD74	0.0770471	0	APP_CD74	APP - CD74	APP	Cell-Cell Contact	PMID: 19849849
1506	NLRP3 Macro	pDC	APP	CD74	0.00258501	0	APP_CD74	APP - CD74	APP	Cell-Cell Contact	PMID: 19849849
1507	pDC	pDC	APP	CD74	0.252044	0	APP_CD74	APP - CD74	APP	Cell-Cell Contact	PMID: 19849849
1508	Progenitors	pDC	APP	CD74	0.00680075	0	APP_CD74	APP - CD74	APP	Cell-Cell Contact	PMID: 19849849
1509	act Macro	Progenitors	APP	CD74	0.0191309	0	APP_CD74	APP - CD74	APP	Cell-Cell Contact	PMID: 19849849
1510	actDC	Progenitors	APP	CD74	0.0192604	0	APP_CD74	APP - CD74	APP	Cell-Cell Contact	PMID: 19849849
1511	C1Q Macro	Progenitors	APP	CD74	0.0052427	0	APP_CD74	APP - CD74	APP	Cell-Cell Contact	PMID: 19849849
1512	cDC1	Progenitors	APP	CD74	0.000627103	0	APP_CD74	APP - CD74	APP	Cell-Cell Contact	PMID: 19849849
1513	CXCL Macro	Progenitors	APP	CD74	0.0148299	0	APP_CD74	APP - CD74	APP	Cell-Cell Contact	PMID: 19849849
1514	DC5	Progenitors	APP	CD74	0.074773	0	APP_CD74	APP - CD74	APP	Cell-Cell Contact	PMID: 19849849
1515	NLRP3 Macro	Progenitors	APP	CD74	0.00250275	0	APP_CD74	APP - CD74	APP	Cell-Cell Contact	PMID: 19849849
1516	pDC	Progenitors	APP	CD74	0.245981	0	APP_CD74	APP - CD74	APP	Cell-Cell Contact	PMID: 19849849
1517	Progenitors	Progenitors	APP	CD74	0.00658524	0	APP_CD74	APP - CD74	APP	Cell-Cell Contact	PMID: 19849849
1518	act Macro	RUNX3- DC2	APP	CD74	0.0190684	0	APP_CD74	APP - CD74	APP	Cell-Cell Contact	PMID: 19849849
1519	actDC	RUNX3- DC2	APP	CD74	0.0191976	0	APP_CD74	APP - CD74	APP	Cell-Cell Contact	PMID: 19849849
1520	C1Q Macro	RUNX3- DC2	APP	CD74	0.00522535	0	APP_CD74	APP - CD74	APP	Cell-Cell Contact	PMID: 19849849
1521	cDC1	RUNX3- DC2	APP	CD74	0.000625018	0	APP_CD74	APP - CD74	APP	Cell-Cell Contact	PMID: 19849849
1522	CXCL Macro	RUNX3- DC2	APP	CD74	0.0147813	0	APP_CD74	APP - CD74	APP	Cell-Cell Contact	PMID: 19849849
1523	DC5	RUNX3- DC2	APP	CD74	0.0745429	0	APP_CD74	APP - CD74	APP	Cell-Cell Contact	PMID: 19849849
1524	NLRP3 Macro	RUNX3- DC2	APP	CD74	0.00249445	0	APP_CD74	APP - CD74	APP	Cell-Cell Contact	PMID: 19849849
1525	pDC	RUNX3- DC2	APP	CD74	0.245364	0	APP_CD74	APP - CD74	APP	Cell-Cell Contact	PMID: 19849849
1526	Progenitors	RUNX3- DC2	APP	CD74	0.00656348	0	APP_CD74	APP - CD74	APP	Cell-Cell Contact	PMID: 19849849
1527	act Macro	RUNX3+ DC2	APP	CD74	0.0191799	0	APP_CD74	APP - CD74	APP	Cell-Cell Contact	PMID: 19849849
1528	actDC	RUNX3+ DC2	APP	CD74	0.0193098	0	APP_CD74	APP - CD74	APP	Cell-Cell Contact	PMID: 19849849
1529	C1Q Macro	RUNX3+ DC2	APP	CD74	0.00525634	0	APP_CD74	APP - CD74	APP	Cell-Cell Contact	PMID: 19849849
1530	cDC1	RUNX3+ DC2	APP	CD74	0.000628742	0	APP_CD74	APP - CD74	APP	Cell-Cell Contact	PMID: 19849849
1531	CXCL Macro	RUNX3+ DC2	APP	CD74	0.0148681	0	APP_CD74	APP - CD74	APP	Cell-Cell Contact	PMID: 19849849
1532	DC5	RUNX3+ DC2	APP	CD74	0.074954	0	APP_CD74	APP - CD74	APP	Cell-Cell Contact	PMID: 19849849
1533	NLRP3 Macro	RUNX3+ DC2	APP	CD74	0.00250928	0	APP_CD74	APP - CD74	APP	Cell-Cell Contact	PMID: 19849849
1534	pDC	RUNX3+ DC2	APP	CD74	0.246466	0	APP_CD74	APP - CD74	APP	Cell-Cell Contact	PMID: 19849849
1535	Progenitors	RUNX3+ DC2	APP	CD74	0.00660235	0	APP_CD74	APP - CD74	APP	Cell-Cell Contact	PMID: 19849849
1536	act Macro	TFH	APP	CD74	0.0105881	0	APP_CD74	APP - CD74	APP	Cell-Cell Contact	PMID: 19849849
1537	actDC	TFH	APP	CD74	0.0106604	0	APP_CD74	APP - CD74	APP	Cell-Cell Contact	PMID: 19849849
1538	C1Q Macro	TFH	APP	CD74	0.00288337	0	APP_CD74	APP - CD74	APP	Cell-Cell Contact	PMID: 19849849
1539	cDC1	TFH	APP	CD74	0.000344175	0	APP_CD74	APP - CD74	APP	Cell-Cell Contact	PMID: 19849849
1540	CXCL Macro	TFH	APP	CD74	0.00819166	0	APP_CD74	APP - CD74	APP	Cell-Cell Contact	PMID: 19849849
1541	DC5	TFH	APP	CD74	0.0424591	0.01	APP_CD74	APP - CD74	APP	Cell-Cell Contact	PMID: 19849849
1542	NLRP3 Macro	TFH	APP	CD74	0.00137476	0	APP_CD74	APP - CD74	APP	Cell-Cell Contact	PMID: 19849849
1543	pDC	TFH	APP	CD74	0.151819	0	APP_CD74	APP - CD74	APP	Cell-Cell Contact	PMID: 19849849
1544	Progenitors	TFH	APP	CD74	0.00362394	0	APP_CD74	APP - CD74	APP	Cell-Cell Contact	PMID: 19849849
1545	act Macro	Transi CD4	APP	CD74	0.00779859	0	APP_CD74	APP - CD74	APP	Cell-Cell Contact	PMID: 19849849
1546	actDC	Transi CD4	APP	CD74	0.00785201	0	APP_CD74	APP - CD74	APP	Cell-Cell Contact	PMID: 19849849
1547	C1Q Macro	Transi CD4	APP	CD74	0.00211938	0	APP_CD74	APP - CD74	APP	Cell-Cell Contact	PMID: 19849849
1548	cDC1	Transi CD4	APP	CD74	0.00025281	0	APP_CD74	APP - CD74	APP	Cell-Cell Contact	PMID: 19849849
1549	CXCL Macro	Transi CD4	APP	CD74	0.00602966	0	APP_CD74	APP - CD74	APP	Cell-Cell Contact	PMID: 19849849
1550	DC5	Transi CD4	APP	CD74	0.0315407	0.01	APP_CD74	APP - CD74	APP	Cell-Cell Contact	PMID: 19849849
1551	NLRP3 Macro	Transi CD4	APP	CD74	0.00101009	0	APP_CD74	APP - CD74	APP	Cell-Cell Contact	PMID: 19849849
1552	pDC	Transi CD4	APP	CD74	0.116191	0	APP_CD74	APP - CD74	APP	Cell-Cell Contact	PMID: 19849849
1553	Progenitors	Transi CD4	APP	CD74	0.00266425	0	APP_CD74	APP - CD74	APP	Cell-Cell Contact	PMID: 19849849
1554	act Macro	TRM CD8s	APP	CD74	0.0124358	0	APP_CD74	APP - CD74	APP	Cell-Cell Contact	PMID: 19849849
1555	actDC	TRM CD8s	APP	CD74	0.0125206	0	APP_CD74	APP - CD74	APP	Cell-Cell Contact	PMID: 19849849
1556	C1Q Macro	TRM CD8s	APP	CD74	0.00339117	0	APP_CD74	APP - CD74	APP	Cell-Cell Contact	PMID: 19849849
1557	cDC1	TRM CD8s	APP	CD74	0.000404969	0	APP_CD74	APP - CD74	APP	Cell-Cell Contact	PMID: 19849849
1558	CXCL Macro	TRM CD8s	APP	CD74	0.00962527	0	APP_CD74	APP - CD74	APP	Cell-Cell Contact	PMID: 19849849
1559	DC5	TRM CD8s	APP	CD74	0.04959	0	APP_CD74	APP - CD74	APP	Cell-Cell Contact	PMID: 19849849
1560	NLRP3 Macro	TRM CD8s	APP	CD74	0.0016173	0	APP_CD74	APP - CD74	APP	Cell-Cell Contact	PMID: 19849849
1561	pDC	TRM CD8s	APP	CD74	0.173979	0	APP_CD74	APP - CD74	APP	Cell-Cell Contact	PMID: 19849849
1562	Progenitors	TRM CD8s	APP	CD74	0.0042616	0	APP_CD74	APP - CD74	APP	Cell-Cell Contact	PMID: 19849849
1563	cDC1	cDC1	CADM1	CADM1	0.0266001	0	CADM1_CADM1	CADM1 - CADM1	CADM	Cell-Cell Contact	PMID: 24503895
1564	Progenitors	cDC1	CADM1	CADM1	0.0103954	0	CADM1_CADM1	CADM1 - CADM1	CADM	Cell-Cell Contact	PMID: 24503895
1565	cDC1	Progenitors	CADM1	CADM1	0.0103954	0	CADM1_CADM1	CADM1 - CADM1	CADM	Cell-Cell Contact	PMID: 24503895
1566	Progenitors	Progenitors	CADM1	CADM1	0.00402175	0	CADM1_CADM1	CADM1 - CADM1	CADM	Cell-Cell Contact	PMID: 24503895
1567	ASC	MAFB+ LC	FCER2	ITGAX_ITGB2	0.00287234	0.01	FCER2A_ITGAX_ITGB2	FCER2A - (ITGAX+ITGB2)	CD23	Cell-Cell Contact	PMID: 7621072
1568	GC B Cell	MAFB+ LC	FCER2	ITGAX_ITGB2	0.00158336	0	FCER2A_ITGAX_ITGB2	FCER2A - (ITGAX+ITGB2)	CD23	Cell-Cell Contact	PMID: 7621072
1569	Memory B	MAFB+ LC	FCER2	ITGAX_ITGB2	0.00244477	0	FCER2A_ITGAX_ITGB2	FCER2A - (ITGAX+ITGB2)	CD23	Cell-Cell Contact	PMID: 7621072
1570	Naive B	MAFB+ LC	FCER2	ITGAX_ITGB2	0.0548118	0	FCER2A_ITGAX_ITGB2	FCER2A - (ITGAX+ITGB2)	CD23	Cell-Cell Contact	PMID: 7621072
1571	ASC	act Macro	FCER2	ITGAX_ITGB2	0.00252994	0	FCER2A_ITGAX_ITGB2	FCER2A - (ITGAX+ITGB2)	CD23	Cell-Cell Contact	PMID: 7621072
1572	GC B Cell	act Macro	FCER2	ITGAX_ITGB2	0.00139439	0	FCER2A_ITGAX_ITGB2	FCER2A - (ITGAX+ITGB2)	CD23	Cell-Cell Contact	PMID: 7621072
1573	Memory B	act Macro	FCER2	ITGAX_ITGB2	0.00215322	0	FCER2A_ITGAX_ITGB2	FCER2A - (ITGAX+ITGB2)	CD23	Cell-Cell Contact	PMID: 7621072
1574	Naive B	act Macro	FCER2	ITGAX_ITGB2	0.0485794	0	FCER2A_ITGAX_ITGB2	FCER2A - (ITGAX+ITGB2)	CD23	Cell-Cell Contact	PMID: 7621072
1575	ASC	C1Q Macro	FCER2	ITGAX_ITGB2	0.00374756	0	FCER2A_ITGAX_ITGB2	FCER2A - (ITGAX+ITGB2)	CD23	Cell-Cell Contact	PMID: 7621072
1576	GC B Cell	C1Q Macro	FCER2	ITGAX_ITGB2	0.00206663	0	FCER2A_ITGAX_ITGB2	FCER2A - (ITGAX+ITGB2)	CD23	Cell-Cell Contact	PMID: 7621072
1577	Memory B	C1Q Macro	FCER2	ITGAX_ITGB2	0.00319012	0	FCER2A_ITGAX_ITGB2	FCER2A - (ITGAX+ITGB2)	CD23	Cell-Cell Contact	PMID: 7621072
1578	Naive B	C1Q Macro	FCER2	ITGAX_ITGB2	0.0703958	0	FCER2A_ITGAX_ITGB2	FCER2A - (ITGAX+ITGB2)	CD23	Cell-Cell Contact	PMID: 7621072
1579	ASC	cDC1	FCER2	ITGAX_ITGB2	0.0020049	0	FCER2A_ITGAX_ITGB2	FCER2A - (ITGAX+ITGB2)	CD23	Cell-Cell Contact	PMID: 7621072
1580	GC B Cell	cDC1	FCER2	ITGAX_ITGB2	0.00110475	0	FCER2A_ITGAX_ITGB2	FCER2A - (ITGAX+ITGB2)	CD23	Cell-Cell Contact	PMID: 7621072
1581	Memory B	cDC1	FCER2	ITGAX_ITGB2	0.00170623	0	FCER2A_ITGAX_ITGB2	FCER2A - (ITGAX+ITGB2)	CD23	Cell-Cell Contact	PMID: 7621072
1582	Naive B	cDC1	FCER2	ITGAX_ITGB2	0.0388701	0	FCER2A_ITGAX_ITGB2	FCER2A - (ITGAX+ITGB2)	CD23	Cell-Cell Contact	PMID: 7621072
1583	ASC	CXCL Macro	FCER2	ITGAX_ITGB2	0.00121892	0.01	FCER2A_ITGAX_ITGB2	FCER2A - (ITGAX+ITGB2)	CD23	Cell-Cell Contact	PMID: 7621072
1584	GC B Cell	CXCL Macro	FCER2	ITGAX_ITGB2	0.000671418	0	FCER2A_ITGAX_ITGB2	FCER2A - (ITGAX+ITGB2)	CD23	Cell-Cell Contact	PMID: 7621072
1585	Memory B	CXCL Macro	FCER2	ITGAX_ITGB2	0.00103721	0	FCER2A_ITGAX_ITGB2	FCER2A - (ITGAX+ITGB2)	CD23	Cell-Cell Contact	PMID: 7621072
1586	Naive B	CXCL Macro	FCER2	ITGAX_ITGB2	0.0239791	0	FCER2A_ITGAX_ITGB2	FCER2A - (ITGAX+ITGB2)	CD23	Cell-Cell Contact	PMID: 7621072
1587	ASC	DC5	FCER2	ITGAX_ITGB2	0.00243189	0	FCER2A_ITGAX_ITGB2	FCER2A - (ITGAX+ITGB2)	CD23	Cell-Cell Contact	PMID: 7621072
1588	GC B Cell	DC5	FCER2	ITGAX_ITGB2	0.0013403	0	FCER2A_ITGAX_ITGB2	FCER2A - (ITGAX+ITGB2)	CD23	Cell-Cell Contact	PMID: 7621072
1589	Memory B	DC5	FCER2	ITGAX_ITGB2	0.00206975	0	FCER2A_ITGAX_ITGB2	FCER2A - (ITGAX+ITGB2)	CD23	Cell-Cell Contact	PMID: 7621072
1590	Naive B	DC5	FCER2	ITGAX_ITGB2	0.0467805	0	FCER2A_ITGAX_ITGB2	FCER2A - (ITGAX+ITGB2)	CD23	Cell-Cell Contact	PMID: 7621072
1591	ASC	ISG Mono	FCER2	ITGAX_ITGB2	0.00374164	0	FCER2A_ITGAX_ITGB2	FCER2A - (ITGAX+ITGB2)	CD23	Cell-Cell Contact	PMID: 7621072
1592	GC B Cell	ISG Mono	FCER2	ITGAX_ITGB2	0.00206336	0	FCER2A_ITGAX_ITGB2	FCER2A - (ITGAX+ITGB2)	CD23	Cell-Cell Contact	PMID: 7621072
1593	Memory B	ISG Mono	FCER2	ITGAX_ITGB2	0.00318508	0	FCER2A_ITGAX_ITGB2	FCER2A - (ITGAX+ITGB2)	CD23	Cell-Cell Contact	PMID: 7621072
1594	Naive B	ISG Mono	FCER2	ITGAX_ITGB2	0.070292	0	FCER2A_ITGAX_ITGB2	FCER2A - (ITGAX+ITGB2)	CD23	Cell-Cell Contact	PMID: 7621072
1595	ASC	Monocytes	FCER2	ITGAX_ITGB2	0.00378394	0	FCER2A_ITGAX_ITGB2	FCER2A - (ITGAX+ITGB2)	CD23	Cell-Cell Contact	PMID: 7621072
1596	GC B Cell	Monocytes	FCER2	ITGAX_ITGB2	0.00208672	0	FCER2A_ITGAX_ITGB2	FCER2A - (ITGAX+ITGB2)	CD23	Cell-Cell Contact	PMID: 7621072
1597	Memory B	Monocytes	FCER2	ITGAX_ITGB2	0.0032211	0	FCER2A_ITGAX_ITGB2	FCER2A - (ITGAX+ITGB2)	CD23	Cell-Cell Contact	PMID: 7621072
1598	Naive B	Monocytes	FCER2	ITGAX_ITGB2	0.071033	0	FCER2A_ITGAX_ITGB2	FCER2A - (ITGAX+ITGB2)	CD23	Cell-Cell Contact	PMID: 7621072
1599	ASC	NLRP3 Macro	FCER2	ITGAX_ITGB2	0.00428499	0	FCER2A_ITGAX_ITGB2	FCER2A - (ITGAX+ITGB2)	CD23	Cell-Cell Contact	PMID: 7621072
1600	GC B Cell	NLRP3 Macro	FCER2	ITGAX_ITGB2	0.00236357	0	FCER2A_ITGAX_ITGB2	FCER2A - (ITGAX+ITGB2)	CD23	Cell-Cell Contact	PMID: 7621072
1601	Memory B	NLRP3 Macro	FCER2	ITGAX_ITGB2	0.0036479	0	FCER2A_ITGAX_ITGB2	FCER2A - (ITGAX+ITGB2)	CD23	Cell-Cell Contact	PMID: 7621072
1602	Naive B	NLRP3 Macro	FCER2	ITGAX_ITGB2	0.0797262	0	FCER2A_ITGAX_ITGB2	FCER2A - (ITGAX+ITGB2)	CD23	Cell-Cell Contact	PMID: 7621072
1603	ASC	Progenitors	FCER2	ITGAX_ITGB2	0.000273865	0.03	FCER2A_ITGAX_ITGB2	FCER2A - (ITGAX+ITGB2)	CD23	Cell-Cell Contact	PMID: 7621072
1604	GC B Cell	Progenitors	FCER2	ITGAX_ITGB2	0.00015079	0	FCER2A_ITGAX_ITGB2	FCER2A - (ITGAX+ITGB2)	CD23	Cell-Cell Contact	PMID: 7621072
1605	Memory B	Progenitors	FCER2	ITGAX_ITGB2	0.000233007	0	FCER2A_ITGAX_ITGB2	FCER2A - (ITGAX+ITGB2)	CD23	Cell-Cell Contact	PMID: 7621072
1606	Naive B	Progenitors	FCER2	ITGAX_ITGB2	0.0054845	0	FCER2A_ITGAX_ITGB2	FCER2A - (ITGAX+ITGB2)	CD23	Cell-Cell Contact	PMID: 7621072
1607	ASC	RUNX3- DC2	FCER2	ITGAX_ITGB2	0.00247755	0	FCER2A_ITGAX_ITGB2	FCER2A - (ITGAX+ITGB2)	CD23	Cell-Cell Contact	PMID: 7621072
1608	GC B Cell	RUNX3- DC2	FCER2	ITGAX_ITGB2	0.00136549	0	FCER2A_ITGAX_ITGB2	FCER2A - (ITGAX+ITGB2)	CD23	Cell-Cell Contact	PMID: 7621072
1609	Memory B	RUNX3- DC2	FCER2	ITGAX_ITGB2	0.00210862	0	FCER2A_ITGAX_ITGB2	FCER2A - (ITGAX+ITGB2)	CD23	Cell-Cell Contact	PMID: 7621072
1610	Naive B	RUNX3- DC2	FCER2	ITGAX_ITGB2	0.047619	0	FCER2A_ITGAX_ITGB2	FCER2A - (ITGAX+ITGB2)	CD23	Cell-Cell Contact	PMID: 7621072
1611	ASC	RUNX3+ DC2	FCER2	ITGAX_ITGB2	0.00335879	0	FCER2A_ITGAX_ITGB2	FCER2A - (ITGAX+ITGB2)	CD23	Cell-Cell Contact	PMID: 7621072
1612	GC B Cell	RUNX3+ DC2	FCER2	ITGAX_ITGB2	0.00185191	0	FCER2A_ITGAX_ITGB2	FCER2A - (ITGAX+ITGB2)	CD23	Cell-Cell Contact	PMID: 7621072
1613	Memory B	RUNX3+ DC2	FCER2	ITGAX_ITGB2	0.00285901	0	FCER2A_ITGAX_ITGB2	FCER2A - (ITGAX+ITGB2)	CD23	Cell-Cell Contact	PMID: 7621072
1614	Naive B	RUNX3+ DC2	FCER2	ITGAX_ITGB2	0.063534	0	FCER2A_ITGAX_ITGB2	FCER2A - (ITGAX+ITGB2)	CD23	Cell-Cell Contact	PMID: 7621072
1615	MAFB+ LC	act Macro	CD80	CD274	0.0039241	0	CD80_CD274	CD80 - CD274	CD80	Cell-Cell Contact	PMID: 17629517; PMID: 18585785
1616	act Macro	act Macro	CD80	CD274	0.00337122	0	CD80_CD274	CD80 - CD274	CD80	Cell-Cell Contact	PMID: 17629517; PMID: 18585785
1617	actDC	act Macro	CD80	CD274	0.0261719	0	CD80_CD274	CD80 - CD274	CD80	Cell-Cell Contact	PMID: 17629517; PMID: 18585785
1618	DC5	act Macro	CD80	CD274	0.025291	0	CD80_CD274	CD80 - CD274	CD80	Cell-Cell Contact	PMID: 17629517; PMID: 18585785
1619	ISG Mono	act Macro	CD80	CD274	0.00596763	0	CD80_CD274	CD80 - CD274	CD80	Cell-Cell Contact	PMID: 17629517; PMID: 18585785
1620	RUNX3+ DC2	act Macro	CD80	CD274	0.00411525	0	CD80_CD274	CD80 - CD274	CD80	Cell-Cell Contact	PMID: 17629517; PMID: 18585785
1621	MAFB+ LC	actDC	CD80	CD274	0.00456109	0	CD80_CD274	CD80 - CD274	CD80	Cell-Cell Contact	PMID: 17629517; PMID: 18585785
1622	act Macro	actDC	CD80	CD274	0.00391881	0	CD80_CD274	CD80 - CD274	CD80	Cell-Cell Contact	PMID: 17629517; PMID: 18585785
1623	actDC	actDC	CD80	CD274	0.0303104	0	CD80_CD274	CD80 - CD274	CD80	Cell-Cell Contact	PMID: 17629517; PMID: 18585785
1624	DC5	actDC	CD80	CD274	0.0292944	0	CD80_CD274	CD80 - CD274	CD80	Cell-Cell Contact	PMID: 17629517; PMID: 18585785
1625	ISG Mono	actDC	CD80	CD274	0.00693403	0	CD80_CD274	CD80 - CD274	CD80	Cell-Cell Contact	PMID: 17629517; PMID: 18585785
1626	RUNX3+ DC2	actDC	CD80	CD274	0.00478312	0	CD80_CD274	CD80 - CD274	CD80	Cell-Cell Contact	PMID: 17629517; PMID: 18585785
1627	MAFB+ LC	C1Q Macro	CD80	CD274	8.26519e-05	0	CD80_CD274	CD80 - CD274	CD80	Cell-Cell Contact	PMID: 17629517; PMID: 18585785
1628	act Macro	C1Q Macro	CD80	CD274	7.09681e-05	0	CD80_CD274	CD80 - CD274	CD80	Cell-Cell Contact	PMID: 17629517; PMID: 18585785
1629	actDC	C1Q Macro	CD80	CD274	0.000563571	0	CD80_CD274	CD80 - CD274	CD80	Cell-Cell Contact	PMID: 17629517; PMID: 18585785
1630	DC5	C1Q Macro	CD80	CD274	0.000544121	0	CD80_CD274	CD80 - CD274	CD80	Cell-Cell Contact	PMID: 17629517; PMID: 18585785
1631	ISG Mono	C1Q Macro	CD80	CD274	0.000125947	0	CD80_CD274	CD80 - CD274	CD80	Cell-Cell Contact	PMID: 17629517; PMID: 18585785
1632	RUNX3+ DC2	C1Q Macro	CD80	CD274	8.66942e-05	0	CD80_CD274	CD80 - CD274	CD80	Cell-Cell Contact	PMID: 17629517; PMID: 18585785
1633	MAFB+ LC	CXCL Macro	CD80	CD274	0.00231326	0	CD80_CD274	CD80 - CD274	CD80	Cell-Cell Contact	PMID: 17629517; PMID: 18585785
1634	act Macro	CXCL Macro	CD80	CD274	0.00198688	0	CD80_CD274	CD80 - CD274	CD80	Cell-Cell Contact	PMID: 17629517; PMID: 18585785
1635	actDC	CXCL Macro	CD80	CD274	0.0155711	0	CD80_CD274	CD80 - CD274	CD80	Cell-Cell Contact	PMID: 17629517; PMID: 18585785
1636	DC5	CXCL Macro	CD80	CD274	0.0150415	0	CD80_CD274	CD80 - CD274	CD80	Cell-Cell Contact	PMID: 17629517; PMID: 18585785
1637	ISG Mono	CXCL Macro	CD80	CD274	0.00352088	0	CD80_CD274	CD80 - CD274	CD80	Cell-Cell Contact	PMID: 17629517; PMID: 18585785
1638	RUNX3+ DC2	CXCL Macro	CD80	CD274	0.00242613	0	CD80_CD274	CD80 - CD274	CD80	Cell-Cell Contact	PMID: 17629517; PMID: 18585785
1639	MAFB+ LC	NLRP3 Macro	CD80	CD274	0.000755772	0	CD80_CD274	CD80 - CD274	CD80	Cell-Cell Contact	PMID: 17629517; PMID: 18585785
1640	act Macro	NLRP3 Macro	CD80	CD274	0.000648996	0	CD80_CD274	CD80 - CD274	CD80	Cell-Cell Contact	PMID: 17629517; PMID: 18585785
1641	actDC	NLRP3 Macro	CD80	CD274	0.00513321	0	CD80_CD274	CD80 - CD274	CD80	Cell-Cell Contact	PMID: 17629517; PMID: 18585785
1642	DC5	NLRP3 Macro	CD80	CD274	0.00495683	0	CD80_CD274	CD80 - CD274	CD80	Cell-Cell Contact	PMID: 17629517; PMID: 18585785
1643	ISG Mono	NLRP3 Macro	CD80	CD274	0.00115126	0	CD80_CD274	CD80 - CD274	CD80	Cell-Cell Contact	PMID: 17629517; PMID: 18585785
1644	RUNX3+ DC2	NLRP3 Macro	CD80	CD274	0.000792708	0	CD80_CD274	CD80 - CD274	CD80	Cell-Cell Contact	PMID: 17629517; PMID: 18585785
1645	MAFB+ LC	ASC	CD80	CTLA4	0.000225703	0	CD80_CTLA4	CD80 - CTLA4	CD80	Cell-Cell Contact	PMID: 23954143
1646	act Macro	ASC	CD80	CTLA4	0.000193801	0	CD80_CTLA4	CD80 - CTLA4	CD80	Cell-Cell Contact	PMID: 23954143
1647	actDC	ASC	CD80	CTLA4	0.0015377	0	CD80_CTLA4	CD80 - CTLA4	CD80	Cell-Cell Contact	PMID: 23954143
1648	DC5	ASC	CD80	CTLA4	0.00148468	0.01	CD80_CTLA4	CD80 - CTLA4	CD80	Cell-Cell Contact	PMID: 23954143
1649	ISG Mono	ASC	CD80	CTLA4	0.000343905	0	CD80_CTLA4	CD80 - CTLA4	CD80	Cell-Cell Contact	PMID: 23954143
1650	RUNX3+ DC2	ASC	CD80	CTLA4	0.00023674	0	CD80_CTLA4	CD80 - CTLA4	CD80	Cell-Cell Contact	PMID: 23954143
1651	MAFB+ LC	CD4 Treg	CD80	CTLA4	0.00748845	0	CD80_CTLA4	CD80 - CTLA4	CD80	Cell-Cell Contact	PMID: 23954143
1652	act Macro	CD4 Treg	CD80	CTLA4	0.00643661	0	CD80_CTLA4	CD80 - CTLA4	CD80	Cell-Cell Contact	PMID: 23954143
1653	actDC	CD4 Treg	CD80	CTLA4	0.0489513	0	CD80_CTLA4	CD80 - CTLA4	CD80	Cell-Cell Contact	PMID: 23954143
1654	DC5	CD4 Treg	CD80	CTLA4	0.0473409	0	CD80_CTLA4	CD80 - CTLA4	CD80	Cell-Cell Contact	PMID: 23954143
1655	ISG Mono	CD4 Treg	CD80	CTLA4	0.011367	0	CD80_CTLA4	CD80 - CTLA4	CD80	Cell-Cell Contact	PMID: 23954143
1656	RUNX3+ DC2	CD4 Treg	CD80	CTLA4	0.00785184	0	CD80_CTLA4	CD80 - CTLA4	CD80	Cell-Cell Contact	PMID: 23954143
1657	MAFB+ LC	CD8 Tregs	CD80	CTLA4	0.00782931	0	CD80_CTLA4	CD80 - CTLA4	CD80	Cell-Cell Contact	PMID: 23954143
1658	act Macro	CD8 Tregs	CD80	CTLA4	0.00672991	0	CD80_CTLA4	CD80 - CTLA4	CD80	Cell-Cell Contact	PMID: 23954143
1659	actDC	CD8 Tregs	CD80	CTLA4	0.0510823	0	CD80_CTLA4	CD80 - CTLA4	CD80	Cell-Cell Contact	PMID: 23954143
1660	DC5	CD8 Tregs	CD80	CTLA4	0.0494055	0	CD80_CTLA4	CD80 - CTLA4	CD80	Cell-Cell Contact	PMID: 23954143
1661	ISG Mono	CD8 Tregs	CD80	CTLA4	0.0118822	0	CD80_CTLA4	CD80 - CTLA4	CD80	Cell-Cell Contact	PMID: 23954143
1662	RUNX3+ DC2	CD8 Tregs	CD80	CTLA4	0.0082091	0	CD80_CTLA4	CD80 - CTLA4	CD80	Cell-Cell Contact	PMID: 23954143
1663	MAFB+ LC	Cycling	CD80	CTLA4	0.00197074	0	CD80_CTLA4	CD80 - CTLA4	CD80	Cell-Cell Contact	PMID: 23954143
1664	act Macro	Cycling	CD80	CTLA4	0.0016926	0	CD80_CTLA4	CD80 - CTLA4	CD80	Cell-Cell Contact	PMID: 23954143
1665	actDC	Cycling	CD80	CTLA4	0.0132917	0	CD80_CTLA4	CD80 - CTLA4	CD80	Cell-Cell Contact	PMID: 23954143
1666	DC5	Cycling	CD80	CTLA4	0.0128386	0	CD80_CTLA4	CD80 - CTLA4	CD80	Cell-Cell Contact	PMID: 23954143
1667	ISG Mono	Cycling	CD80	CTLA4	0.00300009	0	CD80_CTLA4	CD80 - CTLA4	CD80	Cell-Cell Contact	PMID: 23954143
1668	RUNX3+ DC2	Cycling	CD80	CTLA4	0.00206693	0	CD80_CTLA4	CD80 - CTLA4	CD80	Cell-Cell Contact	PMID: 23954143
1669	MAFB+ LC	Cycling CD8	CD80	CTLA4	0.00385997	0	CD80_CTLA4	CD80 - CTLA4	CD80	Cell-Cell Contact	PMID: 23954143
1670	act Macro	Cycling CD8	CD80	CTLA4	0.00331609	0	CD80_CTLA4	CD80 - CTLA4	CD80	Cell-Cell Contact	PMID: 23954143
1671	actDC	Cycling CD8	CD80	CTLA4	0.0257535	0	CD80_CTLA4	CD80 - CTLA4	CD80	Cell-Cell Contact	PMID: 23954143
1672	DC5	Cycling CD8	CD80	CTLA4	0.0248864	0	CD80_CTLA4	CD80 - CTLA4	CD80	Cell-Cell Contact	PMID: 23954143
1673	ISG Mono	Cycling CD8	CD80	CTLA4	0.00587029	0	CD80_CTLA4	CD80 - CTLA4	CD80	Cell-Cell Contact	PMID: 23954143
1674	RUNX3+ DC2	Cycling CD8	CD80	CTLA4	0.004048	0	CD80_CTLA4	CD80 - CTLA4	CD80	Cell-Cell Contact	PMID: 23954143
1675	MAFB+ LC	EM CD8s	CD80	CTLA4	0.000528688	0	CD80_CTLA4	CD80 - CTLA4	CD80	Cell-Cell Contact	PMID: 23954143
1676	act Macro	EM CD8s	CD80	CTLA4	0.000453981	0	CD80_CTLA4	CD80 - CTLA4	CD80	Cell-Cell Contact	PMID: 23954143
1677	actDC	EM CD8s	CD80	CTLA4	0.00359559	0	CD80_CTLA4	CD80 - CTLA4	CD80	Cell-Cell Contact	PMID: 23954143
1678	DC5	EM CD8s	CD80	CTLA4	0.00347186	0	CD80_CTLA4	CD80 - CTLA4	CD80	Cell-Cell Contact	PMID: 23954143
1679	ISG Mono	EM CD8s	CD80	CTLA4	0.000805439	0	CD80_CTLA4	CD80 - CTLA4	CD80	Cell-Cell Contact	PMID: 23954143
1680	RUNX3+ DC2	EM CD8s	CD80	CTLA4	0.000554533	0	CD80_CTLA4	CD80 - CTLA4	CD80	Cell-Cell Contact	PMID: 23954143
1681	MAFB+ LC	Exh CD8	CD80	CTLA4	0.00693994	0	CD80_CTLA4	CD80 - CTLA4	CD80	Cell-Cell Contact	PMID: 23954143
1682	act Macro	Exh CD8	CD80	CTLA4	0.00596469	0	CD80_CTLA4	CD80 - CTLA4	CD80	Cell-Cell Contact	PMID: 23954143
1683	actDC	Exh CD8	CD80	CTLA4	0.045505	0	CD80_CTLA4	CD80 - CTLA4	CD80	Cell-Cell Contact	PMID: 23954143
1684	DC5	Exh CD8	CD80	CTLA4	0.0440028	0	CD80_CTLA4	CD80 - CTLA4	CD80	Cell-Cell Contact	PMID: 23954143
1685	ISG Mono	Exh CD8	CD80	CTLA4	0.0105374	0	CD80_CTLA4	CD80 - CTLA4	CD80	Cell-Cell Contact	PMID: 23954143
1686	RUNX3+ DC2	Exh CD8	CD80	CTLA4	0.00727692	0	CD80_CTLA4	CD80 - CTLA4	CD80	Cell-Cell Contact	PMID: 23954143
1687	MAFB+ LC	IFN-act CD8	CD80	CTLA4	0.00500805	0	CD80_CTLA4	CD80 - CTLA4	CD80	Cell-Cell Contact	PMID: 23954143
1688	act Macro	IFN-act CD8	CD80	CTLA4	0.0043031	0	CD80_CTLA4	CD80 - CTLA4	CD80	Cell-Cell Contact	PMID: 23954143
1689	actDC	IFN-act CD8	CD80	CTLA4	0.0331965	0	CD80_CTLA4	CD80 - CTLA4	CD80	Cell-Cell Contact	PMID: 23954143
1690	DC5	IFN-act CD8	CD80	CTLA4	0.032087	0	CD80_CTLA4	CD80 - CTLA4	CD80	Cell-Cell Contact	PMID: 23954143
1691	ISG Mono	IFN-act CD8	CD80	CTLA4	0.00761174	0	CD80_CTLA4	CD80 - CTLA4	CD80	Cell-Cell Contact	PMID: 23954143
1692	RUNX3+ DC2	IFN-act CD8	CD80	CTLA4	0.00525172	0	CD80_CTLA4	CD80 - CTLA4	CD80	Cell-Cell Contact	PMID: 23954143
1693	MAFB+ LC	Naive CD4	CD80	CTLA4	0.000154652	0	CD80_CTLA4	CD80 - CTLA4	CD80	Cell-Cell Contact	PMID: 23954143
1694	act Macro	Naive CD4	CD80	CTLA4	0.000132792	0	CD80_CTLA4	CD80 - CTLA4	CD80	Cell-Cell Contact	PMID: 23954143
1695	actDC	Naive CD4	CD80	CTLA4	0.00105407	0	CD80_CTLA4	CD80 - CTLA4	CD80	Cell-Cell Contact	PMID: 23954143
1696	DC5	Naive CD4	CD80	CTLA4	0.00101771	0	CD80_CTLA4	CD80 - CTLA4	CD80	Cell-Cell Contact	PMID: 23954143
1697	ISG Mono	Naive CD4	CD80	CTLA4	0.000235653	0	CD80_CTLA4	CD80 - CTLA4	CD80	Cell-Cell Contact	PMID: 23954143
1698	RUNX3+ DC2	Naive CD4	CD80	CTLA4	0.000162215	0	CD80_CTLA4	CD80 - CTLA4	CD80	Cell-Cell Contact	PMID: 23954143
1699	MAFB+ LC	Naive CD8	CD80	CTLA4	0.00105698	0	CD80_CTLA4	CD80 - CTLA4	CD80	Cell-Cell Contact	PMID: 23954143
1700	act Macro	Naive CD8	CD80	CTLA4	0.000907691	0	CD80_CTLA4	CD80 - CTLA4	CD80	Cell-Cell Contact	PMID: 23954143
1701	actDC	Naive CD8	CD80	CTLA4	0.00716652	0	CD80_CTLA4	CD80 - CTLA4	CD80	Cell-Cell Contact	PMID: 23954143
1702	DC5	Naive CD8	CD80	CTLA4	0.00692077	0	CD80_CTLA4	CD80 - CTLA4	CD80	Cell-Cell Contact	PMID: 23954143
1703	ISG Mono	Naive CD8	CD80	CTLA4	0.00160983	0	CD80_CTLA4	CD80 - CTLA4	CD80	Cell-Cell Contact	PMID: 23954143
1704	RUNX3+ DC2	Naive CD8	CD80	CTLA4	0.00110862	0	CD80_CTLA4	CD80 - CTLA4	CD80	Cell-Cell Contact	PMID: 23954143
1705	MAFB+ LC	NK	CD80	CTLA4	0.000144355	0	CD80_CTLA4	CD80 - CTLA4	CD80	Cell-Cell Contact	PMID: 23954143
1706	act Macro	NK	CD80	CTLA4	0.00012395	0	CD80_CTLA4	CD80 - CTLA4	CD80	Cell-Cell Contact	PMID: 23954143
1707	actDC	NK	CD80	CTLA4	0.000983945	0	CD80_CTLA4	CD80 - CTLA4	CD80	Cell-Cell Contact	PMID: 23954143
1708	DC5	NK	CD80	CTLA4	0.000950001	0	CD80_CTLA4	CD80 - CTLA4	CD80	Cell-Cell Contact	PMID: 23954143
1709	ISG Mono	NK	CD80	CTLA4	0.000219964	0	CD80_CTLA4	CD80 - CTLA4	CD80	Cell-Cell Contact	PMID: 23954143
1710	RUNX3+ DC2	NK	CD80	CTLA4	0.000151414	0	CD80_CTLA4	CD80 - CTLA4	CD80	Cell-Cell Contact	PMID: 23954143
1711	MAFB+ LC	TFH	CD80	CTLA4	0.00312969	0	CD80_CTLA4	CD80 - CTLA4	CD80	Cell-Cell Contact	PMID: 23954143
1712	act Macro	TFH	CD80	CTLA4	0.00268843	0	CD80_CTLA4	CD80 - CTLA4	CD80	Cell-Cell Contact	PMID: 23954143
1713	actDC	TFH	CD80	CTLA4	0.0209683	0	CD80_CTLA4	CD80 - CTLA4	CD80	Cell-Cell Contact	PMID: 23954143
1714	DC5	TFH	CD80	CTLA4	0.0202589	0	CD80_CTLA4	CD80 - CTLA4	CD80	Cell-Cell Contact	PMID: 23954143
1715	ISG Mono	TFH	CD80	CTLA4	0.00476148	0	CD80_CTLA4	CD80 - CTLA4	CD80	Cell-Cell Contact	PMID: 23954143
1716	RUNX3+ DC2	TFH	CD80	CTLA4	0.00328226	0	CD80_CTLA4	CD80 - CTLA4	CD80	Cell-Cell Contact	PMID: 23954143
1717	MAFB+ LC	Transi CD4	CD80	CTLA4	1.51671e-05	0	CD80_CTLA4	CD80 - CTLA4	CD80	Cell-Cell Contact	PMID: 23954143
1718	act Macro	Transi CD4	CD80	CTLA4	1.30229e-05	0	CD80_CTLA4	CD80 - CTLA4	CD80	Cell-Cell Contact	PMID: 23954143
1719	actDC	Transi CD4	CD80	CTLA4	0.000103459	0	CD80_CTLA4	CD80 - CTLA4	CD80	Cell-Cell Contact	PMID: 23954143
1720	DC5	Transi CD4	CD80	CTLA4	9.9887e-05	0.01	CD80_CTLA4	CD80 - CTLA4	CD80	Cell-Cell Contact	PMID: 23954143
1721	ISG Mono	Transi CD4	CD80	CTLA4	2.31128e-05	0	CD80_CTLA4	CD80 - CTLA4	CD80	Cell-Cell Contact	PMID: 23954143
1722	RUNX3+ DC2	Transi CD4	CD80	CTLA4	1.59089e-05	0	CD80_CTLA4	CD80 - CTLA4	CD80	Cell-Cell Contact	PMID: 23954143
1723	MAFB+ LC	TRM CD8s	CD80	CTLA4	0.00602737	0	CD80_CTLA4	CD80 - CTLA4	CD80	Cell-Cell Contact	PMID: 23954143
1724	act Macro	TRM CD8s	CD80	CTLA4	0.00517968	0	CD80_CTLA4	CD80 - CTLA4	CD80	Cell-Cell Contact	PMID: 23954143
1725	actDC	TRM CD8s	CD80	CTLA4	0.0397241	0	CD80_CTLA4	CD80 - CTLA4	CD80	Cell-Cell Contact	PMID: 23954143
1726	DC5	TRM CD8s	CD80	CTLA4	0.0384051	0	CD80_CTLA4	CD80 - CTLA4	CD80	Cell-Cell Contact	PMID: 23954143
1727	ISG Mono	TRM CD8s	CD80	CTLA4	0.00915612	0	CD80_CTLA4	CD80 - CTLA4	CD80	Cell-Cell Contact	PMID: 23954143
1728	RUNX3+ DC2	TRM CD8s	CD80	CTLA4	0.00632031	0	CD80_CTLA4	CD80 - CTLA4	CD80	Cell-Cell Contact	PMID: 23954143
1729	actDC	ASC	CD86	CTLA4	0.00318488	0.01	CD86_CTLA4	CD86 - CTLA4	CD86	Cell-Cell Contact	PMID: 23954143
1730	MAFB+ LC	CD4 Treg	CD86	CTLA4	0.0669485	0	CD86_CTLA4	CD86 - CTLA4	CD86	Cell-Cell Contact	PMID: 23954143
1731	act Macro	CD4 Treg	CD86	CTLA4	0.0517032	0	CD86_CTLA4	CD86 - CTLA4	CD86	Cell-Cell Contact	PMID: 23954143
1732	actDC	CD4 Treg	CD86	CTLA4	0.09648	0	CD86_CTLA4	CD86 - CTLA4	CD86	Cell-Cell Contact	PMID: 23954143
1733	C1Q Macro	CD4 Treg	CD86	CTLA4	0.0430531	0	CD86_CTLA4	CD86 - CTLA4	CD86	Cell-Cell Contact	PMID: 23954143
1734	cDC1	CD4 Treg	CD86	CTLA4	0.0349443	0	CD86_CTLA4	CD86 - CTLA4	CD86	Cell-Cell Contact	PMID: 23954143
1735	CXCL Macro	CD4 Treg	CD86	CTLA4	0.0188018	0	CD86_CTLA4	CD86 - CTLA4	CD86	Cell-Cell Contact	PMID: 23954143
1736	DC5	CD4 Treg	CD86	CTLA4	0.0500082	0	CD86_CTLA4	CD86 - CTLA4	CD86	Cell-Cell Contact	PMID: 23954143
1737	FCRL4+ Memory B	CD4 Treg	CD86	CTLA4	0.0185774	0	CD86_CTLA4	CD86 - CTLA4	CD86	Cell-Cell Contact	PMID: 23954143
1738	GC B Cell	CD4 Treg	CD86	CTLA4	0.00578273	0	CD86_CTLA4	CD86 - CTLA4	CD86	Cell-Cell Contact	PMID: 23954143
1739	ISG Mono	CD4 Treg	CD86	CTLA4	0.0451724	0	CD86_CTLA4	CD86 - CTLA4	CD86	Cell-Cell Contact	PMID: 23954143
1740	Monocytes	CD4 Treg	CD86	CTLA4	0.0122048	0	CD86_CTLA4	CD86 - CTLA4	CD86	Cell-Cell Contact	PMID: 23954143
1741	NLRP3 Macro	CD4 Treg	CD86	CTLA4	0.0359481	0	CD86_CTLA4	CD86 - CTLA4	CD86	Cell-Cell Contact	PMID: 23954143
1742	Progenitors	CD4 Treg	CD86	CTLA4	0.0250234	0	CD86_CTLA4	CD86 - CTLA4	CD86	Cell-Cell Contact	PMID: 23954143
1743	RUNX3- DC2	CD4 Treg	CD86	CTLA4	0.0635763	0	CD86_CTLA4	CD86 - CTLA4	CD86	Cell-Cell Contact	PMID: 23954143
1744	RUNX3+ DC2	CD4 Treg	CD86	CTLA4	0.0587632	0	CD86_CTLA4	CD86 - CTLA4	CD86	Cell-Cell Contact	PMID: 23954143
1745	MAFB+ LC	CD8 Tregs	CD86	CTLA4	0.0698056	0	CD86_CTLA4	CD86 - CTLA4	CD86	Cell-Cell Contact	PMID: 23954143
1746	act Macro	CD8 Tregs	CD86	CTLA4	0.0539472	0	CD86_CTLA4	CD86 - CTLA4	CD86	Cell-Cell Contact	PMID: 23954143
1747	actDC	CD8 Tregs	CD86	CTLA4	0.100462	0	CD86_CTLA4	CD86 - CTLA4	CD86	Cell-Cell Contact	PMID: 23954143
1748	C1Q Macro	CD8 Tregs	CD86	CTLA4	0.0449394	0	CD86_CTLA4	CD86 - CTLA4	CD86	Cell-Cell Contact	PMID: 23954143
1749	cDC1	CD8 Tregs	CD86	CTLA4	0.0364889	0	CD86_CTLA4	CD86 - CTLA4	CD86	Cell-Cell Contact	PMID: 23954143
1750	CXCL Macro	CD8 Tregs	CD86	CTLA4	0.0196474	0	CD86_CTLA4	CD86 - CTLA4	CD86	Cell-Cell Contact	PMID: 23954143
1751	DC5	CD8 Tregs	CD86	CTLA4	0.0521827	0	CD86_CTLA4	CD86 - CTLA4	CD86	Cell-Cell Contact	PMID: 23954143
1752	FCRL4+ Memory B	CD8 Tregs	CD86	CTLA4	0.0194131	0	CD86_CTLA4	CD86 - CTLA4	CD86	Cell-Cell Contact	PMID: 23954143
1753	GC B Cell	CD8 Tregs	CD86	CTLA4	0.00604643	0	CD86_CTLA4	CD86 - CTLA4	CD86	Cell-Cell Contact	PMID: 23954143
1754	ISG Mono	CD8 Tregs	CD86	CTLA4	0.0471471	0	CD86_CTLA4	CD86 - CTLA4	CD86	Cell-Cell Contact	PMID: 23954143
1755	Monocytes	CD8 Tregs	CD86	CTLA4	0.0127576	0	CD86_CTLA4	CD86 - CTLA4	CD86	Cell-Cell Contact	PMID: 23954143
1756	NLRP3 Macro	CD8 Tregs	CD86	CTLA4	0.0375354	0	CD86_CTLA4	CD86 - CTLA4	CD86	Cell-Cell Contact	PMID: 23954143
1757	Progenitors	CD8 Tregs	CD86	CTLA4	0.0261414	0	CD86_CTLA4	CD86 - CTLA4	CD86	Cell-Cell Contact	PMID: 23954143
1758	RUNX3- DC2	CD8 Tregs	CD86	CTLA4	0.0662996	0	CD86_CTLA4	CD86 - CTLA4	CD86	Cell-Cell Contact	PMID: 23954143
1759	RUNX3+ DC2	CD8 Tregs	CD86	CTLA4	0.0612938	0	CD86_CTLA4	CD86 - CTLA4	CD86	Cell-Cell Contact	PMID: 23954143
1760	MAFB+ LC	Cycling	CD86	CTLA4	0.0184325	0	CD86_CTLA4	CD86 - CTLA4	CD86	Cell-Cell Contact	PMID: 23954143
1761	act Macro	Cycling	CD86	CTLA4	0.0140686	0	CD86_CTLA4	CD86 - CTLA4	CD86	Cell-Cell Contact	PMID: 23954143
1762	actDC	Cycling	CD86	CTLA4	0.0271868	0	CD86_CTLA4	CD86 - CTLA4	CD86	Cell-Cell Contact	PMID: 23954143
1763	C1Q Macro	Cycling	CD86	CTLA4	0.0116376	0	CD86_CTLA4	CD86 - CTLA4	CD86	Cell-Cell Contact	PMID: 23954143
1764	cDC1	Cycling	CD86	CTLA4	0.00938765	0	CD86_CTLA4	CD86 - CTLA4	CD86	Cell-Cell Contact	PMID: 23954143
1765	CXCL Macro	Cycling	CD86	CTLA4	0.00498999	0	CD86_CTLA4	CD86 - CTLA4	CD86	Cell-Cell Contact	PMID: 23954143
1766	DC5	Cycling	CD86	CTLA4	0.0135897	0	CD86_CTLA4	CD86 - CTLA4	CD86	Cell-Cell Contact	PMID: 23954143
1767	FCRL4+ Memory B	Cycling	CD86	CTLA4	0.00492961	0	CD86_CTLA4	CD86 - CTLA4	CD86	Cell-Cell Contact	PMID: 23954143
1768	GC B Cell	Cycling	CD86	CTLA4	0.00151992	0	CD86_CTLA4	CD86 - CTLA4	CD86	Cell-Cell Contact	PMID: 23954143
1769	ISG Mono	Cycling	CD86	CTLA4	0.0122302	0	CD86_CTLA4	CD86 - CTLA4	CD86	Cell-Cell Contact	PMID: 23954143
1770	Monocytes	Cycling	CD86	CTLA4	0.00322323	0	CD86_CTLA4	CD86 - CTLA4	CD86	Cell-Cell Contact	PMID: 23954143
1771	NLRP3 Macro	Cycling	CD86	CTLA4	0.00966468	0	CD86_CTLA4	CD86 - CTLA4	CD86	Cell-Cell Contact	PMID: 23954143
1772	Progenitors	Cycling	CD86	CTLA4	0.00667229	0	CD86_CTLA4	CD86 - CTLA4	CD86	Cell-Cell Contact	PMID: 23954143
1773	RUNX3- DC2	Cycling	CD86	CTLA4	0.0174584	0	CD86_CTLA4	CD86 - CTLA4	CD86	Cell-Cell Contact	PMID: 23954143
1774	RUNX3+ DC2	Cycling	CD86	CTLA4	0.0160767	0	CD86_CTLA4	CD86 - CTLA4	CD86	Cell-Cell Contact	PMID: 23954143
1775	MAFB+ LC	Cycling CD8	CD86	CTLA4	0.0355408	0	CD86_CTLA4	CD86 - CTLA4	CD86	Cell-Cell Contact	PMID: 23954143
1776	act Macro	Cycling CD8	CD86	CTLA4	0.0272387	0	CD86_CTLA4	CD86 - CTLA4	CD86	Cell-Cell Contact	PMID: 23954143
1777	actDC	Cycling CD8	CD86	CTLA4	0.05199	0	CD86_CTLA4	CD86 - CTLA4	CD86	Cell-Cell Contact	PMID: 23954143
1778	C1Q Macro	Cycling CD8	CD86	CTLA4	0.0225841	0	CD86_CTLA4	CD86 - CTLA4	CD86	Cell-Cell Contact	PMID: 23954143
1779	cDC1	Cycling CD8	CD86	CTLA4	0.018257	0	CD86_CTLA4	CD86 - CTLA4	CD86	Cell-Cell Contact	PMID: 23954143
1780	CXCL Macro	Cycling CD8	CD86	CTLA4	0.00974533	0	CD86_CTLA4	CD86 - CTLA4	CD86	Cell-Cell Contact	PMID: 23954143
1781	DC5	Cycling CD8	CD86	CTLA4	0.0263235	0	CD86_CTLA4	CD86 - CTLA4	CD86	Cell-Cell Contact	PMID: 23954143
1782	FCRL4+ Memory B	Cycling CD8	CD86	CTLA4	0.00962796	0	CD86_CTLA4	CD86 - CTLA4	CD86	Cell-Cell Contact	PMID: 23954143
1783	GC B Cell	Cycling CD8	CD86	CTLA4	0.00297827	0	CD86_CTLA4	CD86 - CTLA4	CD86	Cell-Cell Contact	PMID: 23954143
1784	ISG Mono	Cycling CD8	CD86	CTLA4	0.0237208	0	CD86_CTLA4	CD86 - CTLA4	CD86	Cell-Cell Contact	PMID: 23954143
1785	Monocytes	Cycling CD8	CD86	CTLA4	0.00630557	0	CD86_CTLA4	CD86 - CTLA4	CD86	Cell-Cell Contact	PMID: 23954143
1786	NLRP3 Macro	Cycling CD8	CD86	CTLA4	0.0187908	0	CD86_CTLA4	CD86 - CTLA4	CD86	Cell-Cell Contact	PMID: 23954143
1787	Progenitors	Cycling CD8	CD86	CTLA4	0.0130099	0	CD86_CTLA4	CD86 - CTLA4	CD86	Cell-Cell Contact	PMID: 23954143
1788	RUNX3- DC2	Cycling CD8	CD86	CTLA4	0.0336934	0	CD86_CTLA4	CD86 - CTLA4	CD86	Cell-Cell Contact	PMID: 23954143
1789	RUNX3+ DC2	Cycling CD8	CD86	CTLA4	0.0310676	0	CD86_CTLA4	CD86 - CTLA4	CD86	Cell-Cell Contact	PMID: 23954143
1790	MAFB+ LC	EM CD8s	CD86	CTLA4	0.00500529	0	CD86_CTLA4	CD86 - CTLA4	CD86	Cell-Cell Contact	PMID: 23954143
1791	act Macro	EM CD8s	CD86	CTLA4	0.00380793	0	CD86_CTLA4	CD86 - CTLA4	CD86	Cell-Cell Contact	PMID: 23954143
1792	actDC	EM CD8s	CD86	CTLA4	0.00743077	0	CD86_CTLA4	CD86 - CTLA4	CD86	Cell-Cell Contact	PMID: 23954143
1793	C1Q Macro	EM CD8s	CD86	CTLA4	0.00314428	0	CD86_CTLA4	CD86 - CTLA4	CD86	Cell-Cell Contact	PMID: 23954143
1794	cDC1	EM CD8s	CD86	CTLA4	0.00253219	0	CD86_CTLA4	CD86 - CTLA4	CD86	Cell-Cell Contact	PMID: 23954143
1795	CXCL Macro	EM CD8s	CD86	CTLA4	0.00134163	0	CD86_CTLA4	CD86 - CTLA4	CD86	Cell-Cell Contact	PMID: 23954143
1796	DC5	EM CD8s	CD86	CTLA4	0.00367701	0	CD86_CTLA4	CD86 - CTLA4	CD86	Cell-Cell Contact	PMID: 23954143
1797	FCRL4+ Memory B	EM CD8s	CD86	CTLA4	0.00132534	0	CD86_CTLA4	CD86 - CTLA4	CD86	Cell-Cell Contact	PMID: 23954143
1798	GC B Cell	EM CD8s	CD86	CTLA4	0.000407613	0.01	CD86_CTLA4	CD86 - CTLA4	CD86	Cell-Cell Contact	PMID: 23954143
1799	ISG Mono	EM CD8s	CD86	CTLA4	0.00330585	0	CD86_CTLA4	CD86 - CTLA4	CD86	Cell-Cell Contact	PMID: 23954143
1800	Monocytes	EM CD8s	CD86	CTLA4	0.000865489	0	CD86_CTLA4	CD86 - CTLA4	CD86	Cell-Cell Contact	PMID: 23954143
1801	NLRP3 Macro	EM CD8s	CD86	CTLA4	0.00260744	0	CD86_CTLA4	CD86 - CTLA4	CD86	Cell-Cell Contact	PMID: 23954143
1802	Progenitors	EM CD8s	CD86	CTLA4	0.00179616	0	CD86_CTLA4	CD86 - CTLA4	CD86	Cell-Cell Contact	PMID: 23954143
1803	RUNX3- DC2	EM CD8s	CD86	CTLA4	0.00473733	0	CD86_CTLA4	CD86 - CTLA4	CD86	Cell-Cell Contact	PMID: 23954143
1804	RUNX3+ DC2	EM CD8s	CD86	CTLA4	0.00435796	0	CD86_CTLA4	CD86 - CTLA4	CD86	Cell-Cell Contact	PMID: 23954143
1805	MAFB+ LC	Exh CD8	CD86	CTLA4	0.0623183	0	CD86_CTLA4	CD86 - CTLA4	CD86	Cell-Cell Contact	PMID: 23954143
1806	act Macro	Exh CD8	CD86	CTLA4	0.048073	0	CD86_CTLA4	CD86 - CTLA4	CD86	Cell-Cell Contact	PMID: 23954143
1807	actDC	Exh CD8	CD86	CTLA4	0.0900043	0	CD86_CTLA4	CD86 - CTLA4	CD86	Cell-Cell Contact	PMID: 23954143
1808	C1Q Macro	Exh CD8	CD86	CTLA4	0.0400046	0	CD86_CTLA4	CD86 - CTLA4	CD86	Cell-Cell Contact	PMID: 23954143
1809	cDC1	Exh CD8	CD86	CTLA4	0.0324505	0	CD86_CTLA4	CD86 - CTLA4	CD86	Cell-Cell Contact	PMID: 23954143
1810	CXCL Macro	Exh CD8	CD86	CTLA4	0.0174392	0	CD86_CTLA4	CD86 - CTLA4	CD86	Cell-Cell Contact	PMID: 23954143
1811	DC5	Exh CD8	CD86	CTLA4	0.0464912	0	CD86_CTLA4	CD86 - CTLA4	CD86	Cell-Cell Contact	PMID: 23954143
1812	FCRL4+ Memory B	Exh CD8	CD86	CTLA4	0.0172308	0	CD86_CTLA4	CD86 - CTLA4	CD86	Cell-Cell Contact	PMID: 23954143
1813	GC B Cell	Exh CD8	CD86	CTLA4	0.00535849	0	CD86_CTLA4	CD86 - CTLA4	CD86	Cell-Cell Contact	PMID: 23954143
1814	ISG Mono	Exh CD8	CD86	CTLA4	0.0419804	0	CD86_CTLA4	CD86 - CTLA4	CD86	Cell-Cell Contact	PMID: 23954143
1815	Monocytes	Exh CD8	CD86	CTLA4	0.0113148	0	CD86_CTLA4	CD86 - CTLA4	CD86	Cell-Cell Contact	PMID: 23954143
1816	NLRP3 Macro	Exh CD8	CD86	CTLA4	0.0333851	0	CD86_CTLA4	CD86 - CTLA4	CD86	Cell-Cell Contact	PMID: 23954143
1817	Progenitors	Exh CD8	CD86	CTLA4	0.0232206	0	CD86_CTLA4	CD86 - CTLA4	CD86	Cell-Cell Contact	PMID: 23954143
1818	RUNX3- DC2	Exh CD8	CD86	CTLA4	0.0591644	0	CD86_CTLA4	CD86 - CTLA4	CD86	Cell-Cell Contact	PMID: 23954143
1819	RUNX3+ DC2	Exh CD8	CD86	CTLA4	0.0546658	0	CD86_CTLA4	CD86 - CTLA4	CD86	Cell-Cell Contact	PMID: 23954143
1820	MAFB+ LC	IFN-act CD8	CD86	CTLA4	0.0456797	0	CD86_CTLA4	CD86 - CTLA4	CD86	Cell-Cell Contact	PMID: 23954143
1821	act Macro	IFN-act CD8	CD86	CTLA4	0.0350955	0	CD86_CTLA4	CD86 - CTLA4	CD86	Cell-Cell Contact	PMID: 23954143
1822	actDC	IFN-act CD8	CD86	CTLA4	0.066498	0	CD86_CTLA4	CD86 - CTLA4	CD86	Cell-Cell Contact	PMID: 23954143
1823	C1Q Macro	IFN-act CD8	CD86	CTLA4	0.0291385	0	CD86_CTLA4	CD86 - CTLA4	CD86	Cell-Cell Contact	PMID: 23954143
1824	cDC1	IFN-act CD8	CD86	CTLA4	0.0235858	0	CD86_CTLA4	CD86 - CTLA4	CD86	Cell-Cell Contact	PMID: 23954143
1825	CXCL Macro	IFN-act CD8	CD86	CTLA4	0.0126217	0	CD86_CTLA4	CD86 - CTLA4	CD86	Cell-Cell Contact	PMID: 23954143
1826	DC5	IFN-act CD8	CD86	CTLA4	0.0339254	0	CD86_CTLA4	CD86 - CTLA4	CD86	Cell-Cell Contact	PMID: 23954143
1827	FCRL4+ Memory B	IFN-act CD8	CD86	CTLA4	0.0124702	0	CD86_CTLA4	CD86 - CTLA4	CD86	Cell-Cell Contact	PMID: 23954143
1828	GC B Cell	IFN-act CD8	CD86	CTLA4	0.00386512	0	CD86_CTLA4	CD86 - CTLA4	CD86	Cell-Cell Contact	PMID: 23954143
1829	ISG Mono	IFN-act CD8	CD86	CTLA4	0.0305947	0	CD86_CTLA4	CD86 - CTLA4	CD86	Cell-Cell Contact	PMID: 23954143
1830	Monocytes	IFN-act CD8	CD86	CTLA4	0.00817509	0	CD86_CTLA4	CD86 - CTLA4	CD86	Cell-Cell Contact	PMID: 23954143
1831	NLRP3 Macro	IFN-act CD8	CD86	CTLA4	0.0242716	0	CD86_CTLA4	CD86 - CTLA4	CD86	Cell-Cell Contact	PMID: 23954143
1832	Progenitors	IFN-act CD8	CD86	CTLA4	0.0168335	0	CD86_CTLA4	CD86 - CTLA4	CD86	Cell-Cell Contact	PMID: 23954143
1833	RUNX3- DC2	IFN-act CD8	CD86	CTLA4	0.043329	0	CD86_CTLA4	CD86 - CTLA4	CD86	Cell-Cell Contact	PMID: 23954143
1834	RUNX3+ DC2	IFN-act CD8	CD86	CTLA4	0.0399833	0	CD86_CTLA4	CD86 - CTLA4	CD86	Cell-Cell Contact	PMID: 23954143
1835	MAFB+ LC	Naive CD4	CD86	CTLA4	0.0014688	0	CD86_CTLA4	CD86 - CTLA4	CD86	Cell-Cell Contact	PMID: 23954143
1836	act Macro	Naive CD4	CD86	CTLA4	0.00111649	0	CD86_CTLA4	CD86 - CTLA4	CD86	Cell-Cell Contact	PMID: 23954143
1837	actDC	Naive CD4	CD86	CTLA4	0.00218432	0	CD86_CTLA4	CD86 - CTLA4	CD86	Cell-Cell Contact	PMID: 23954143
1838	C1Q Macro	Naive CD4	CD86	CTLA4	0.000921473	0	CD86_CTLA4	CD86 - CTLA4	CD86	Cell-Cell Contact	PMID: 23954143
1839	cDC1	Naive CD4	CD86	CTLA4	0.000741768	0	CD86_CTLA4	CD86 - CTLA4	CD86	Cell-Cell Contact	PMID: 23954143
1840	DC5	Naive CD4	CD86	CTLA4	0.001078	0.03	CD86_CTLA4	CD86 - CTLA4	CD86	Cell-Cell Contact	PMID: 23954143
1841	ISG Mono	Naive CD4	CD86	CTLA4	0.000968933	0	CD86_CTLA4	CD86 - CTLA4	CD86	Cell-Cell Contact	PMID: 23954143
1842	NLRP3 Macro	Naive CD4	CD86	CTLA4	0.000763854	0	CD86_CTLA4	CD86 - CTLA4	CD86	Cell-Cell Contact	PMID: 23954143
1843	Progenitors	Naive CD4	CD86	CTLA4	0.000525886	0.03	CD86_CTLA4	CD86 - CTLA4	CD86	Cell-Cell Contact	PMID: 23954143
1844	RUNX3- DC2	Naive CD4	CD86	CTLA4	0.00138991	0.01	CD86_CTLA4	CD86 - CTLA4	CD86	Cell-Cell Contact	PMID: 23954143
1845	RUNX3+ DC2	Naive CD4	CD86	CTLA4	0.00127826	0	CD86_CTLA4	CD86 - CTLA4	CD86	Cell-Cell Contact	PMID: 23954143
1846	MAFB+ LC	Naive CD8	CD86	CTLA4	0.00996227	0	CD86_CTLA4	CD86 - CTLA4	CD86	Cell-Cell Contact	PMID: 23954143
1847	act Macro	Naive CD8	CD86	CTLA4	0.00758816	0	CD86_CTLA4	CD86 - CTLA4	CD86	Cell-Cell Contact	PMID: 23954143
1848	actDC	Naive CD8	CD86	CTLA4	0.0147542	0	CD86_CTLA4	CD86 - CTLA4	CD86	Cell-Cell Contact	PMID: 23954143
1849	C1Q Macro	Naive CD8	CD86	CTLA4	0.00626983	0	CD86_CTLA4	CD86 - CTLA4	CD86	Cell-Cell Contact	PMID: 23954143
1850	cDC1	Naive CD8	CD86	CTLA4	0.00505237	0	CD86_CTLA4	CD86 - CTLA4	CD86	Cell-Cell Contact	PMID: 23954143
1851	CXCL Macro	Naive CD8	CD86	CTLA4	0.00268008	0	CD86_CTLA4	CD86 - CTLA4	CD86	Cell-Cell Contact	PMID: 23954143
1852	DC5	Naive CD8	CD86	CTLA4	0.00732821	0	CD86_CTLA4	CD86 - CTLA4	CD86	Cell-Cell Contact	PMID: 23954143
1853	FCRL4+ Memory B	Naive CD8	CD86	CTLA4	0.00264758	0	CD86_CTLA4	CD86 - CTLA4	CD86	Cell-Cell Contact	PMID: 23954143
1854	GC B Cell	Naive CD8	CD86	CTLA4	0.000815021	0	CD86_CTLA4	CD86 - CTLA4	CD86	Cell-Cell Contact	PMID: 23954143
1855	ISG Mono	Naive CD8	CD86	CTLA4	0.00659094	0	CD86_CTLA4	CD86 - CTLA4	CD86	Cell-Cell Contact	PMID: 23954143
1856	Monocytes	Naive CD8	CD86	CTLA4	0.00172975	0	CD86_CTLA4	CD86 - CTLA4	CD86	Cell-Cell Contact	PMID: 23954143
1857	NLRP3 Macro	Naive CD8	CD86	CTLA4	0.00520213	0	CD86_CTLA4	CD86 - CTLA4	CD86	Cell-Cell Contact	PMID: 23954143
1858	Progenitors	Naive CD8	CD86	CTLA4	0.00358644	0	CD86_CTLA4	CD86 - CTLA4	CD86	Cell-Cell Contact	PMID: 23954143
1859	RUNX3- DC2	Naive CD8	CD86	CTLA4	0.00943145	0	CD86_CTLA4	CD86 - CTLA4	CD86	Cell-Cell Contact	PMID: 23954143
1860	RUNX3+ DC2	Naive CD8	CD86	CTLA4	0.00867944	0	CD86_CTLA4	CD86 - CTLA4	CD86	Cell-Cell Contact	PMID: 23954143
1861	MAFB+ LC	NK	CD86	CTLA4	0.00137113	0	CD86_CTLA4	CD86 - CTLA4	CD86	Cell-Cell Contact	PMID: 23954143
1862	act Macro	NK	CD86	CTLA4	0.00104222	0	CD86_CTLA4	CD86 - CTLA4	CD86	Cell-Cell Contact	PMID: 23954143
1863	actDC	NK	CD86	CTLA4	0.00203916	0	CD86_CTLA4	CD86 - CTLA4	CD86	Cell-Cell Contact	PMID: 23954143
1864	C1Q Macro	NK	CD86	CTLA4	0.000860161	0	CD86_CTLA4	CD86 - CTLA4	CD86	Cell-Cell Contact	PMID: 23954143
1865	cDC1	NK	CD86	CTLA4	0.000692405	0	CD86_CTLA4	CD86 - CTLA4	CD86	Cell-Cell Contact	PMID: 23954143
1866	CXCL Macro	NK	CD86	CTLA4	0.000366539	0.01	CD86_CTLA4	CD86 - CTLA4	CD86	Cell-Cell Contact	PMID: 23954143
1867	DC5	NK	CD86	CTLA4	0.00100629	0.02	CD86_CTLA4	CD86 - CTLA4	CD86	Cell-Cell Contact	PMID: 23954143
1868	ISG Mono	NK	CD86	CTLA4	0.000904467	0	CD86_CTLA4	CD86 - CTLA4	CD86	Cell-Cell Contact	PMID: 23954143
1869	NLRP3 Macro	NK	CD86	CTLA4	0.000713023	0	CD86_CTLA4	CD86 - CTLA4	CD86	Cell-Cell Contact	PMID: 23954143
1870	Progenitors	NK	CD86	CTLA4	0.000490882	0	CD86_CTLA4	CD86 - CTLA4	CD86	Cell-Cell Contact	PMID: 23954143
1871	RUNX3- DC2	NK	CD86	CTLA4	0.00129747	0	CD86_CTLA4	CD86 - CTLA4	CD86	Cell-Cell Contact	PMID: 23954143
1872	RUNX3+ DC2	NK	CD86	CTLA4	0.00119323	0	CD86_CTLA4	CD86 - CTLA4	CD86	Cell-Cell Contact	PMID: 23954143
1873	MAFB+ LC	TFH	CD86	CTLA4	0.0289911	0	CD86_CTLA4	CD86 - CTLA4	CD86	Cell-Cell Contact	PMID: 23954143
1874	act Macro	TFH	CD86	CTLA4	0.0221838	0	CD86_CTLA4	CD86 - CTLA4	CD86	Cell-Cell Contact	PMID: 23954143
1875	actDC	TFH	CD86	CTLA4	0.0425427	0	CD86_CTLA4	CD86 - CTLA4	CD86	Cell-Cell Contact	PMID: 23954143
1876	C1Q Macro	TFH	CD86	CTLA4	0.0183767	0	CD86_CTLA4	CD86 - CTLA4	CD86	Cell-Cell Contact	PMID: 23954143
1877	cDC1	TFH	CD86	CTLA4	0.0148434	0	CD86_CTLA4	CD86 - CTLA4	CD86	Cell-Cell Contact	PMID: 23954143
1878	CXCL Macro	TFH	CD86	CTLA4	0.00791042	0	CD86_CTLA4	CD86 - CTLA4	CD86	Cell-Cell Contact	PMID: 23954143
1879	DC5	TFH	CD86	CTLA4	0.0214347	0	CD86_CTLA4	CD86 - CTLA4	CD86	Cell-Cell Contact	PMID: 23954143
1880	FCRL4+ Memory B	TFH	CD86	CTLA4	0.00781497	0	CD86_CTLA4	CD86 - CTLA4	CD86	Cell-Cell Contact	PMID: 23954143
1881	GC B Cell	TFH	CD86	CTLA4	0.00241439	0	CD86_CTLA4	CD86 - CTLA4	CD86	Cell-Cell Contact	PMID: 23954143
1882	ISG Mono	TFH	CD86	CTLA4	0.0193058	0	CD86_CTLA4	CD86 - CTLA4	CD86	Cell-Cell Contact	PMID: 23954143
1883	Monocytes	TFH	CD86	CTLA4	0.00511497	0	CD86_CTLA4	CD86 - CTLA4	CD86	Cell-Cell Contact	PMID: 23954143
1884	NLRP3 Macro	TFH	CD86	CTLA4	0.015279	0	CD86_CTLA4	CD86 - CTLA4	CD86	Cell-Cell Contact	PMID: 23954143
1885	Progenitors	TFH	CD86	CTLA4	0.0105668	0	CD86_CTLA4	CD86 - CTLA4	CD86	Cell-Cell Contact	PMID: 23954143
1886	RUNX3- DC2	TFH	CD86	CTLA4	0.0274745	0	CD86_CTLA4	CD86 - CTLA4	CD86	Cell-Cell Contact	PMID: 23954143
1887	RUNX3+ DC2	TFH	CD86	CTLA4	0.0253206	0	CD86_CTLA4	CD86 - CTLA4	CD86	Cell-Cell Contact	PMID: 23954143
1888	actDC	Transi CD4	CD86	CTLA4	0.000214615	0.04	CD86_CTLA4	CD86 - CTLA4	CD86	Cell-Cell Contact	PMID: 23954143
1889	MAFB+ LC	TRM CD8s	CD86	CTLA4	0.0545235	0	CD86_CTLA4	CD86 - CTLA4	CD86	Cell-Cell Contact	PMID: 23954143
1890	act Macro	TRM CD8s	CD86	CTLA4	0.0419802	0	CD86_CTLA4	CD86 - CTLA4	CD86	Cell-Cell Contact	PMID: 23954143
1891	actDC	TRM CD8s	CD86	CTLA4	0.0790384	0	CD86_CTLA4	CD86 - CTLA4	CD86	Cell-Cell Contact	PMID: 23954143
1892	C1Q Macro	TRM CD8s	CD86	CTLA4	0.0348969	0	CD86_CTLA4	CD86 - CTLA4	CD86	Cell-Cell Contact	PMID: 23954143
1893	cDC1	TRM CD8s	CD86	CTLA4	0.0282789	0	CD86_CTLA4	CD86 - CTLA4	CD86	Cell-Cell Contact	PMID: 23954143
1894	CXCL Macro	TRM CD8s	CD86	CTLA4	0.0151671	0	CD86_CTLA4	CD86 - CTLA4	CD86	Cell-Cell Contact	PMID: 23954143
1895	DC5	TRM CD8s	CD86	CTLA4	0.0405903	0	CD86_CTLA4	CD86 - CTLA4	CD86	Cell-Cell Contact	PMID: 23954143
1896	FCRL4+ Memory B	TRM CD8s	CD86	CTLA4	0.0149854	0	CD86_CTLA4	CD86 - CTLA4	CD86	Cell-Cell Contact	PMID: 23954143
1897	GC B Cell	TRM CD8s	CD86	CTLA4	0.0046529	0	CD86_CTLA4	CD86 - CTLA4	CD86	Cell-Cell Contact	PMID: 23954143
1898	ISG Mono	TRM CD8s	CD86	CTLA4	0.0366301	0	CD86_CTLA4	CD86 - CTLA4	CD86	Cell-Cell Contact	PMID: 23954143
1899	Monocytes	TRM CD8s	CD86	CTLA4	0.00983264	0	CD86_CTLA4	CD86 - CTLA4	CD86	Cell-Cell Contact	PMID: 23954143
1900	NLRP3 Macro	TRM CD8s	CD86	CTLA4	0.029097	0	CD86_CTLA4	CD86 - CTLA4	CD86	Cell-Cell Contact	PMID: 23954143
1901	Progenitors	TRM CD8s	CD86	CTLA4	0.0202108	0	CD86_CTLA4	CD86 - CTLA4	CD86	Cell-Cell Contact	PMID: 23954143
1902	RUNX3- DC2	TRM CD8s	CD86	CTLA4	0.0517424	0	CD86_CTLA4	CD86 - CTLA4	CD86	Cell-Cell Contact	PMID: 23954143
1903	RUNX3+ DC2	TRM CD8s	CD86	CTLA4	0.0477794	0	CD86_CTLA4	CD86 - CTLA4	CD86	Cell-Cell Contact	PMID: 23954143
1904	MAFB+ LC	CD4 Treg	CD69	KLRB1	0.0019243	0.01	CLEC2C_KLRB1	CLEC2C - KLRB1	CLEC	Cell-Cell Contact	PMID: 24223577
1905	ASC	CD4 Treg	CD69	KLRB1	0.00511053	0	CLEC2C_KLRB1	CLEC2C - KLRB1	CLEC	Cell-Cell Contact	PMID: 24223577
1906	C1Q Macro	CD4 Treg	CD69	KLRB1	0.00173435	0.01	CLEC2C_KLRB1	CLEC2C - KLRB1	CLEC	Cell-Cell Contact	PMID: 24223577
1907	CD4 Treg	CD4 Treg	CD69	KLRB1	0.0129827	0	CLEC2C_KLRB1	CLEC2C - KLRB1	CLEC	Cell-Cell Contact	PMID: 24223577
1908	CD8 Tregs	CD4 Treg	CD69	KLRB1	0.0151735	0	CLEC2C_KLRB1	CLEC2C - KLRB1	CLEC	Cell-Cell Contact	PMID: 24223577
1909	cDC1	CD4 Treg	CD69	KLRB1	0.000736822	0.03	CLEC2C_KLRB1	CLEC2C - KLRB1	CLEC	Cell-Cell Contact	PMID: 24223577
1910	CM CD4 T	CD4 Treg	CD69	KLRB1	0.0184961	0	CLEC2C_KLRB1	CLEC2C - KLRB1	CLEC	Cell-Cell Contact	PMID: 24223577
1911	Cycling	CD4 Treg	CD69	KLRB1	0.0110235	0	CLEC2C_KLRB1	CLEC2C - KLRB1	CLEC	Cell-Cell Contact	PMID: 24223577
1912	Cycling CD8	CD4 Treg	CD69	KLRB1	0.0121272	0	CLEC2C_KLRB1	CLEC2C - KLRB1	CLEC	Cell-Cell Contact	PMID: 24223577
1913	DC5	CD4 Treg	CD69	KLRB1	0.0073925	0	CLEC2C_KLRB1	CLEC2C - KLRB1	CLEC	Cell-Cell Contact	PMID: 24223577
1914	EM CD8s	CD4 Treg	CD69	KLRB1	0.0201771	0	CLEC2C_KLRB1	CLEC2C - KLRB1	CLEC	Cell-Cell Contact	PMID: 24223577
1915	Exh CD8	CD4 Treg	CD69	KLRB1	0.0141864	0	CLEC2C_KLRB1	CLEC2C - KLRB1	CLEC	Cell-Cell Contact	PMID: 24223577
1916	FCRL4+ Memory B	CD4 Treg	CD69	KLRB1	0.00966381	0	CLEC2C_KLRB1	CLEC2C - KLRB1	CLEC	Cell-Cell Contact	PMID: 24223577
1917	GC B Cell	CD4 Treg	CD69	KLRB1	0.00597627	0	CLEC2C_KLRB1	CLEC2C - KLRB1	CLEC	Cell-Cell Contact	PMID: 24223577
1918	IFN-act CD8	CD4 Treg	CD69	KLRB1	0.0169549	0	CLEC2C_KLRB1	CLEC2C - KLRB1	CLEC	Cell-Cell Contact	PMID: 24223577
1919	ISG Mono	CD4 Treg	CD69	KLRB1	0.00707295	0	CLEC2C_KLRB1	CLEC2C - KLRB1	CLEC	Cell-Cell Contact	PMID: 24223577
1920	Memory B	CD4 Treg	CD69	KLRB1	0.0114075	0	CLEC2C_KLRB1	CLEC2C - KLRB1	CLEC	Cell-Cell Contact	PMID: 24223577
1921	Naive B	CD4 Treg	CD69	KLRB1	0.0194141	0	CLEC2C_KLRB1	CLEC2C - KLRB1	CLEC	Cell-Cell Contact	PMID: 24223577
1922	Naive CD4	CD4 Treg	CD69	KLRB1	0.0201222	0	CLEC2C_KLRB1	CLEC2C - KLRB1	CLEC	Cell-Cell Contact	PMID: 24223577
1923	Naive CD8	CD4 Treg	CD69	KLRB1	0.0166943	0	CLEC2C_KLRB1	CLEC2C - KLRB1	CLEC	Cell-Cell Contact	PMID: 24223577
1924	NK	CD4 Treg	CD69	KLRB1	0.0179653	0	CLEC2C_KLRB1	CLEC2C - KLRB1	CLEC	Cell-Cell Contact	PMID: 24223577
1925	NLRP3 Macro	CD4 Treg	CD69	KLRB1	0.00155805	0.01	CLEC2C_KLRB1	CLEC2C - KLRB1	CLEC	Cell-Cell Contact	PMID: 24223577
1926	pDC	CD4 Treg	CD69	KLRB1	0.000889995	0.02	CLEC2C_KLRB1	CLEC2C - KLRB1	CLEC	Cell-Cell Contact	PMID: 24223577
1927	RUNX3- DC2	CD4 Treg	CD69	KLRB1	0.00101544	0.01	CLEC2C_KLRB1	CLEC2C - KLRB1	CLEC	Cell-Cell Contact	PMID: 24223577
1928	RUNX3+ DC2	CD4 Treg	CD69	KLRB1	0.00428433	0	CLEC2C_KLRB1	CLEC2C - KLRB1	CLEC	Cell-Cell Contact	PMID: 24223577
1929	TFH	CD4 Treg	CD69	KLRB1	0.0160124	0	CLEC2C_KLRB1	CLEC2C - KLRB1	CLEC	Cell-Cell Contact	PMID: 24223577
1930	Transi CD4	CD4 Treg	CD69	KLRB1	0.0221936	0	CLEC2C_KLRB1	CLEC2C - KLRB1	CLEC	Cell-Cell Contact	PMID: 24223577
1931	TRM CD8s	CD4 Treg	CD69	KLRB1	0.0177614	0	CLEC2C_KLRB1	CLEC2C - KLRB1	CLEC	Cell-Cell Contact	PMID: 24223577
1932	MAFB+ LC	CD8 Tregs	CD69	KLRB1	0.00665946	0.02	CLEC2C_KLRB1	CLEC2C - KLRB1	CLEC	Cell-Cell Contact	PMID: 24223577
1933	ASC	CD8 Tregs	CD69	KLRB1	0.0175483	0	CLEC2C_KLRB1	CLEC2C - KLRB1	CLEC	Cell-Cell Contact	PMID: 24223577
1934	C1Q Macro	CD8 Tregs	CD69	KLRB1	0.00600493	0.02	CLEC2C_KLRB1	CLEC2C - KLRB1	CLEC	Cell-Cell Contact	PMID: 24223577
1935	CD4 Treg	CD8 Tregs	CD69	KLRB1	0.0437372	0	CLEC2C_KLRB1	CLEC2C - KLRB1	CLEC	Cell-Cell Contact	PMID: 24223577
1936	CD8 Tregs	CD8 Tregs	CD69	KLRB1	0.0508502	0	CLEC2C_KLRB1	CLEC2C - KLRB1	CLEC	Cell-Cell Contact	PMID: 24223577
1937	CM CD4 T	CD8 Tregs	CD69	KLRB1	0.0614974	0	CLEC2C_KLRB1	CLEC2C - KLRB1	CLEC	Cell-Cell Contact	PMID: 24223577
1938	Cycling	CD8 Tregs	CD69	KLRB1	0.0373124	0	CLEC2C_KLRB1	CLEC2C - KLRB1	CLEC	Cell-Cell Contact	PMID: 24223577
1939	Cycling CD8	CD8 Tregs	CD69	KLRB1	0.040939	0	CLEC2C_KLRB1	CLEC2C - KLRB1	CLEC	Cell-Cell Contact	PMID: 24223577
1940	DC5	CD8 Tregs	CD69	KLRB1	0.0252431	0	CLEC2C_KLRB1	CLEC2C - KLRB1	CLEC	Cell-Cell Contact	PMID: 24223577
1941	EM CD8s	CD8 Tregs	CD69	KLRB1	0.0668203	0	CLEC2C_KLRB1	CLEC2C - KLRB1	CLEC	Cell-Cell Contact	PMID: 24223577
1942	Exh CD8	CD8 Tregs	CD69	KLRB1	0.0476545	0	CLEC2C_KLRB1	CLEC2C - KLRB1	CLEC	Cell-Cell Contact	PMID: 24223577
1943	FCRL4+ Memory B	CD8 Tregs	CD69	KLRB1	0.0328176	0	CLEC2C_KLRB1	CLEC2C - KLRB1	CLEC	Cell-Cell Contact	PMID: 24223577
1944	GC B Cell	CD8 Tregs	CD69	KLRB1	0.0204777	0	CLEC2C_KLRB1	CLEC2C - KLRB1	CLEC	Cell-Cell Contact	PMID: 24223577
1945	IFN-act CD8	CD8 Tregs	CD69	KLRB1	0.0565795	0	CLEC2C_KLRB1	CLEC2C - KLRB1	CLEC	Cell-Cell Contact	PMID: 24223577
1946	ISG Mono	CD8 Tregs	CD69	KLRB1	0.0241707	0	CLEC2C_KLRB1	CLEC2C - KLRB1	CLEC	Cell-Cell Contact	PMID: 24223577
1947	Memory B	CD8 Tregs	CD69	KLRB1	0.0385765	0	CLEC2C_KLRB1	CLEC2C - KLRB1	CLEC	Cell-Cell Contact	PMID: 24223577
1948	Naive B	CD8 Tregs	CD69	KLRB1	0.0644095	0	CLEC2C_KLRB1	CLEC2C - KLRB1	CLEC	Cell-Cell Contact	PMID: 24223577
1949	Naive CD4	CD8 Tregs	CD69	KLRB1	0.0666472	0	CLEC2C_KLRB1	CLEC2C - KLRB1	CLEC	Cell-Cell Contact	PMID: 24223577
1950	Naive CD8	CD8 Tregs	CD69	KLRB1	0.0557446	0	CLEC2C_KLRB1	CLEC2C - KLRB1	CLEC	Cell-Cell Contact	PMID: 24223577
1951	NK	CD8 Tregs	CD69	KLRB1	0.0598076	0	CLEC2C_KLRB1	CLEC2C - KLRB1	CLEC	Cell-Cell Contact	PMID: 24223577
1952	NLRP3 Macro	CD8 Tregs	CD69	KLRB1	0.00539687	0.02	CLEC2C_KLRB1	CLEC2C - KLRB1	CLEC	Cell-Cell Contact	PMID: 24223577
1953	RUNX3- DC2	CD8 Tregs	CD69	KLRB1	0.00352204	0.03	CLEC2C_KLRB1	CLEC2C - KLRB1	CLEC	Cell-Cell Contact	PMID: 24223577
[truncated: 3,653 more rows]
