# Supplementary material for: Single-cell analysis of myeloid cells in HPV+ tonsillar cancer
Source: Front Immunol. 2023 Jan 19;13:1087843. doi: 10.3389/fimmu.2022.1087843 (PMC9893928; doi:10.3389/fimmu.2022.1087843)
Supplement: Supplementary file 6 [file Table_5.csv]

	Regulon	CellType	RelativeActivity
1	MAF (15g)	RUNX3+ cDC2	0.032219217
2	MAFB (25g)	RUNX3+ cDC2	0.004660267
3	TFEB (39g)	RUNX3+ cDC2	0.925159058
4	ETV5 (1584g)	RUNX3+ cDC2	0.70387757
5	CEBPB (461g)	RUNX3+ cDC2	0.722528994
6	DAB2 (27g)	RUNX3+ cDC2	0.221500953
7	RXRA (71g)	RUNX3+ cDC2	0.514714671
8	MEF2C (11g)	RUNX3+ cDC2	0.678452837
9	CEBPA (109g)	RUNX3+ cDC2	0.662664703
10	JUNB (89g)	RUNX3+ cDC2	1.068050515
11	CEBPD (220g)	RUNX3+ cDC2	0.954804823
12	RARA (25g)	RUNX3+ cDC2	0.269140522
13	MAX (13g)	RUNX3+ cDC2	1.375600004
14	FOS (1660g)	RUNX3+ cDC2	0.662219759
22	IRF7 (62g)	RUNX3+ cDC2	0.859311126
23	STAT1 (151g)	RUNX3+ cDC2	0.398904808
39	NFYB (17g)	RUNX3+ cDC2	0.16658598
40	UQCRB (111g)	RUNX3+ cDC2	0.049401563
41	SMARCB1_extended (29g)	RUNX3+ cDC2	0.077771335
42	SPI1 (373g)	RUNX3+ cDC2	0.521668748
44	AHR (46g)	RUNX3+ cDC2	0.851696082
49	MEF2D_extended (335g)	RUNX3+ cDC2	0.573524129
50	MXD1_extended (445g)	RUNX3+ cDC2	0.506113401
51	FOXN3 (177g)	RUNX3+ cDC2	0.662468575
52	NFIL3_extended (672g)	RUNX3+ cDC2	0.088736401
53	CREBL2_extended (340g)	RUNX3+ cDC2	0.438493393
54	CREM (1348g)	RUNX3+ cDC2	0.464272113
55	IKZF1 (41g)	RUNX3+ cDC2	0.082653825
56	SPIB (507g)	RUNX3+ cDC2	0.326991282
58	ATF5_extended (88g)	RUNX3+ cDC2	0.375140303
59	NFE2L2_extended (129g)	RUNX3+ cDC2	0.443750851
60	BCL3 (221g)	RUNX3+ cDC2	0.152782592
83	ETV7 (25g)	RUNX3+ cDC2	0.159284459
89	JUN (26g)	RUNX3+ cDC2	0.322640342
90	JUND (333g)	RUNX3+ cDC2	1.016882492
91	FOSB (120g)	RUNX3+ cDC2	0.771103491
92	KLF10_extended (35g)	RUNX3+ cDC2	0.894073263
93	GZF1 (22g)	RUNX3+ cDC2	1.002417124
94	USF2 (295g)	RUNX3+ cDC2	0.546139395
95	CREB3L2_extended (328g)	RUNX3+ cDC2	0.423220337
96	ATF3 (3285g)	RUNX3+ cDC2	0.808154367
97	BHLHE40_extended (5288g)	RUNX3+ cDC2	0.8729187
98	BHLHE41_extended (415g)	RUNX3+ cDC2	0.656377751
99	RUNX3 (123g)	RUNX3+ cDC2	0.91948638
100	MAFF_extended (256g)	RUNX3+ cDC2	0.659632505
101	FOSL2 (185g)	RUNX3+ cDC2	1.071139385
102	TFEC (257g)	RUNX3+ cDC2	0.978288247
103	ETS2 (1147g)	RUNX3+ cDC2	0.795712426
104	CREB5_extended (455g)	RUNX3+ cDC2	0.704172092
105	PRDM1_extended (476g)	RUNX3+ cDC2	0.668945157
106	MLX (165g)	RUNX3+ cDC2	0.179586107
107	CHD1 (28g)	RUNX3+ cDC2	0.574059037
108	ZMIZ1 (302g)	RUNX3+ cDC2	1.165954937
109	EGR1 (3152g)	RUNX3+ cDC2	0.72149435
110	ELF1 (6104g)	RUNX3+ cDC2	0.622546732
111	DDIT3 (12g)	RUNX3+ cDC2	0.755316944
112	EGR2 (12g)	RUNX3+ cDC2	0.204251284
113	EGR3 (27g)	RUNX3+ cDC2	0.550117389
114	MEF2A_extended (13g)	RUNX3+ cDC2	1.035563397
115	SNAI1_extended (15g)	RUNX3+ cDC2	1.230539831
116	XBP1 (261g)	RUNX3+ cDC2	0.860362442
117	VDR (12g)	RUNX3+ cDC2	1.547552887
118	HIVEP3_extended (12g)	RUNX3+ cDC2	1.016657129
119	CLOCK (16g)	RUNX3+ cDC2	0.12506599
120	TFE3_extended (42g)	RUNX3+ cDC2	0.820392498
121	HIF1A (38g)	RUNX3+ cDC2	1.058155011
123	NFATC1_extended (15g)	RUNX3+ cDC2	0.249168022
124	RFX2_extended (19g)	RUNX3+ cDC2	0.502534201
125	HES1_extended (19g)	RUNX3+ cDC2	1.176643692
126	PPARD_extended (14g)	RUNX3+ cDC2	1.154459069
127	JDP2 (22g)	RUNX3+ cDC2	0.411482847
129	ARNTL_extended (40g)	RUNX3+ cDC2	0.105331762
137	BACH1_extended (1518g)	RUNX3+ cDC2	0.155044197
153	RCOR1 (14g)	RUNX3+ cDC2	1.359825773
154	ELK3 (2424g)	RUNX3+ cDC2	0.236095029
185	SP2_extended (163g)	RUNX3+ cDC2	0.182658282
203	CREB3_extended (104g)	RUNX3+ cDC2	0.282202359
216	SMAD5 (21g)	RUNX3+ cDC2	0.761302305
218	TCF12 (17g)	RUNX3+ cDC2	0.660737366
224	ZNF37A (19g)	RUNX3+ cDC2	0.067558015
229	ZBTB2 (15g)	RUNX3+ cDC2	0.566938777
231	NFIC_extended (17g)	RUNX3+ cDC2	0.068909033
233	SAP30_extended (41g)	RUNX3+ cDC2	0.250181176
236	NR1D2_extended (11g)	RUNX3+ cDC2	0.09617767
240	HES4_extended (14g)	RUNX3+ cDC2	0.533065914
242	IRF5 (28g)	RUNX3+ cDC2	0.06598573
244	SNAI3 (21g)	RUNX3+ cDC2	1.022408808
245	NR1H2_extended (16g)	RUNX3+ cDC2	0.016716565
251	SMAD3 (12g)	RUNX3+ cDC2	0.21207648
253	KLF13 (11g)	RUNX3+ cDC2	0.060263887
268	RUNX1 (24g)	cDC1	2.042452986
269	MYC (11g)	cDC1	1.589059536
270	GTF2B_extended (996g)	cDC1	1.40437315
271	SMARCA5 (12g)	cDC1	1.974763962
272	BCL6 (12g)	cDC1	2.050017026
273	IRF8 (604g)	cDC1	2.029615095
274	IRF9 (253g)	cDC1	1.106620149
275	IRF7 (62g)	cDC1	0.904853751
276	STAT1 (151g)	cDC1	1.223556493
277	STAT2 (60g)	cDC1	2.089555842
279	MAZ_extended (3460g)	cDC1	0.698326683
281	E2F5 (202g)	cDC1	1.294185867
295	SPI1 (373g)	cDC1	0.006214718
296	E2F4 (670g)	cDC1	0.33404411
298	ETV6 (4880g)	cDC1	0.891711906
301	YBX1_extended (1227g)	cDC1	0.534352289
338	KLF8_extended (68g)	cDC1	0.212354873
339	EHF (319g)	cDC1	0.371918317
340	EZH2 (35g)	cDC1	0.452402577
367	MEF2A_extended (13g)	cDC1	0.688229497
370	VDR (12g)	cDC1	0.320333793
381	CUX1 (22g)	cDC1	0.261664476
399	MXD4_extended (182g)	cDC1	1.538076807
400	CTCF_extended (2868g)	cDC1	0.280625446
402	SMARCA4_extended (1119g)	cDC1	0.050878524
403	UBTF_extended (2207g)	cDC1	0.039046134
404	KDM5A (675g)	cDC1	0.438854476
405	EP300 (13g)	cDC1	0.515904363
406	RCOR1 (14g)	cDC1	0.989488285
407	ELK3 (2424g)	cDC1	0.98807778
408	SRF (280g)	cDC1	0.629667203
410	HCFC1 (525g)	cDC1	0.51117704
411	FLI1 (635g)	cDC1	0.784278298
412	RFX1_extended (634g)	cDC1	0.045569768
414	FOXN2 (15g)	cDC1	0.930281958
415	KLF3_extended (14g)	cDC1	0.520092304
416	UBE2K (13g)	cDC1	1.597428644
417	HDAC2 (13g)	cDC1	0.575882984
418	RAD21 (369g)	cDC1	0.44681278
419	SUZ12_extended (3636g)	cDC1	0.332402803
420	ZEB1_extended (1075g)	cDC1	0.538212328
421	MBD2 (49g)	cDC1	1.57524204
422	YY1 (493g)	cDC1	0.782661811
423	BDP1_extended (318g)	cDC1	0.97331074
424	TBL1XR1_extended (289g)	cDC1	0.741520228
425	E2F3 (1509g)	cDC1	0.949156001
426	ELK4 (2112g)	cDC1	1.529938408
427	BCLAF1 (4779g)	cDC1	1.284567277
430	THAP11 (19g)	cDC1	0.467362318
435	XRCC4_extended (1356g)	cDC1	0.016076262
444	ZNF143 (616g)	cDC1	0.056302152
474	ZNF362_extended (32g)	cDC1	0.985644056
478	MGA_extended (21g)	cDC1	0.302909648
479	RFXAP_extended (31g)	cDC1	0.253099805
495	IRF5 (28g)	cDC1	0.124312535
500	PATZ1_extended (17g)	cDC1	0.586612917
503	ZNF668 (22g)	cDC1	0.110635266
509	TFEB (39g)	RUNX3- cDC2	0.942806652
510	ETV5 (1584g)	RUNX3- cDC2	0.057047922
511	CEBPB (461g)	RUNX3- cDC2	0.4477022
512	DAB2 (27g)	RUNX3- cDC2	0.119596171
513	RXRA (71g)	RUNX3- cDC2	0.087605291
514	MEF2C (11g)	RUNX3- cDC2	0.995942052
515	CEBPA (109g)	RUNX3- cDC2	1.279219008
516	JUNB (89g)	RUNX3- cDC2	0.612908193
517	CEBPD (220g)	RUNX3- cDC2	0.966588045
518	RARA (25g)	RUNX3- cDC2	0.239997929
520	FOS (1660g)	RUNX3- cDC2	0.872807865
544	POLE4 (43g)	RUNX3- cDC2	1.66252023
545	NFYB (17g)	RUNX3- cDC2	2.066765751
546	UQCRB (111g)	RUNX3- cDC2	1.47154574
547	SMARCB1_extended (29g)	RUNX3- cDC2	0.678562406
548	SPI1 (373g)	RUNX3- cDC2	0.649742885
549	E2F4 (670g)	RUNX3- cDC2	0.146700412
550	AHR (46g)	RUNX3- cDC2	0.672343362
551	ETV6 (4880g)	RUNX3- cDC2	0.726292899
553	POLE3 (229g)	RUNX3- cDC2	0.13662915
559	CREBL2_extended (340g)	RUNX3- cDC2	0.042056964
595	JUN (26g)	RUNX3- cDC2	0.65965538
597	FOSB (120g)	RUNX3- cDC2	0.294720629
598	KLF10_extended (35g)	RUNX3- cDC2	0.569937592
600	USF2 (295g)	RUNX3- cDC2	0.474955388
601	CREB3L2_extended (328g)	RUNX3- cDC2	0.322474186
602	ATF3 (3285g)	RUNX3- cDC2	0.042103558
603	BHLHE40_extended (5288g)	RUNX3- cDC2	0.421350845
608	TFEC (257g)	RUNX3- cDC2	0.237515382
609	ETS2 (1147g)	RUNX3- cDC2	0.54695674
610	CREB5_extended (455g)	RUNX3- cDC2	0.194522531
612	MLX (165g)	RUNX3- cDC2	0.880145701
615	EGR1 (3152g)	RUNX3- cDC2	0.578066446
616	ELF1 (6104g)	RUNX3- cDC2	0.075299629
635	ARNTL_extended (40g)	RUNX3- cDC2	0.174357901
649	SIN3A (12g)	RUNX3- cDC2	0.015703506
650	ELF2 (2260g)	RUNX3- cDC2	0.016001391
652	MXD4_extended (182g)	RUNX3- cDC2	0.78435072
658	EP300 (13g)	RUNX3- cDC2	0.518406903
664	FLI1 (635g)	RUNX3- cDC2	0.524272028
665	RFX1_extended (634g)	RUNX3- cDC2	0.250284404
666	TAF1 (1016g)	RUNX3- cDC2	0.311402744
681	SETDB1 (105g)	RUNX3- cDC2	0.088266716
683	THAP11 (19g)	RUNX3- cDC2	0.659838044
684	E2F6_extended (243g)	RUNX3- cDC2	0.41097364
685	WRNIP1 (208g)	RUNX3- cDC2	0.283361793
686	USF1_extended (518g)	RUNX3- cDC2	0.44527995
687	THAP1_extended (622g)	RUNX3- cDC2	0.145053099
688	XRCC4_extended (1356g)	RUNX3- cDC2	0.012363415
689	ESRRA_extended (1485g)	RUNX3- cDC2	0.306720909
690	ATF1 (56g)	RUNX3- cDC2	0.135695079
691	SP2_extended (163g)	RUNX3- cDC2	0.648171688
693	GABPA (236g)	RUNX3- cDC2	0.840118648
695	ELF4 (352g)	RUNX3- cDC2	0.434064851
705	FOXJ2_extended (97g)	RUNX3- cDC2	0.282249123
708	GTF3C2 (209g)	RUNX3- cDC2	0.143007372
711	ELK1 (321g)	RUNX3- cDC2	0.079513627
719	ZNF524 (17g)	RUNX3- cDC2	0.333157559
722	SMAD5 (21g)	RUNX3- cDC2	0.023868019
729	CREB3L4_extended (56g)	RUNX3- cDC2	0.17688757
739	SAP30_extended (41g)	RUNX3- cDC2	1.631926801
747	ZBTB7A (10g)	RUNX3- cDC2	0.222037179
748	IRF5 (28g)	RUNX3- cDC2	1.375219489
749	RFXANK_extended (19g)	RUNX3- cDC2	0.295979945
750	SNAI3 (21g)	RUNX3- cDC2	1.226630608
751	NR1H2_extended (16g)	RUNX3- cDC2	0.12130512
752	ZBTB7B_extended (29g)	RUNX3- cDC2	1.132358407
753	PATZ1_extended (17g)	RUNX3- cDC2	0.173801582
755	ZNF611 (11g)	RUNX3- cDC2	0.030951353
756	ZNF668 (22g)	RUNX3- cDC2	0.163648125
757	SMAD3 (12g)	RUNX3- cDC2	1.586029306
758	ZNF91_extended (14g)	RUNX3- cDC2	0.500579989
759	KLF13 (11g)	RUNX3- cDC2	0.216299153
775	MYC (11g)	actDC	0.149832268
778	BCL6 (12g)	actDC	0.593388723
782	STAT1 (151g)	actDC	0.72767266
786	TP53 (17g)	actDC	0.13760953
787	E2F5 (202g)	actDC	0.827125389
788	HIST1H2BN_extended (322g)	actDC	0.772713609
789	TRIM69 (151g)	actDC	2.119348112
808	MEF2D_extended (335g)	actDC	1.434908881
809	MXD1_extended (445g)	actDC	1.539670172
810	FOXN3 (177g)	actDC	1.350576612
811	NFIL3_extended (672g)	actDC	2.015682402
812	CREBL2_extended (340g)	actDC	1.713518459
813	CREM (1348g)	actDC	1.605072022
814	IKZF1 (41g)	actDC	2.161949347
815	SPIB (507g)	actDC	1.582513197
816	IRF4 (41g)	actDC	2.208676028
817	ATF5_extended (88g)	actDC	1.717985345
818	NFE2L2_extended (129g)	actDC	1.846657323
819	BCL3 (221g)	actDC	2.098244027
820	REL (449g)	actDC	2.187158671
821	NFKB1 (409g)	actDC	2.217625263
822	STAT3 (38g)	actDC	2.176328766
823	STAT5A (125g)	actDC	2.198658042
824	HIVEP2 (53g)	actDC	2.244410073
825	RELB (329g)	actDC	2.236741102
826	NFKB2 (206g)	actDC	2.23146339
827	HIVEP1 (191g)	actDC	2.24048951
828	PPARA_extended (14g)	actDC	2.255272236
829	STAT4 (32g)	actDC	2.213059849
830	STAT5B_extended (14g)	actDC	2.244561277
831	BATF (15g)	actDC	2.237974851
832	MXI1_extended (22g)	actDC	2.266924278
833	ARID3A_extended (156g)	actDC	2.258870033
834	SREBF2 (20g)	actDC	2.206883459
835	GABPB1_extended (571g)	actDC	2.252740589
836	ATF4_extended (38g)	actDC	2.261310187
837	ETS1 (76g)	actDC	2.258703896
838	IRF2 (37g)	actDC	2.248417605
839	IRF1 (357g)	actDC	2.247517729
840	FOXP1 (76g)	actDC	2.230034711
841	FOXO1 (129g)	actDC	2.249780389
842	ETV7 (25g)	actDC	2.073590106
843	KLF12_extended (13g)	actDC	2.254737099
844	KLF8_extended (68g)	actDC	2.167891333
845	EHF (319g)	actDC	2.105992895
846	EZH2 (35g)	actDC	1.882218768
847	POU2F1 (16g)	actDC	2.265605316
848	JUN (26g)	actDC	0.622622151
853	USF2 (295g)	actDC	0.255578336
855	ATF3 (3285g)	actDC	0.755148155
857	BHLHE41_extended (415g)	actDC	0.385334383
859	MAFF_extended (256g)	actDC	1.177333783
860	FOSL2 (185g)	actDC	0.439269544
862	ETS2 (1147g)	actDC	0.203866751
863	CREB5_extended (455g)	actDC	0.389397515
864	PRDM1_extended (476g)	actDC	0.452525511
866	CHD1 (28g)	actDC	0.265972187
876	VDR (12g)	actDC	0.514396127
877	HIVEP3_extended (12g)	actDC	0.172374669
878	CLOCK (16g)	actDC	1.818720746
879	TFE3_extended (42g)	actDC	1.155553193
880	HIF1A (38g)	actDC	1.070491129
881	TCF7L2_extended (17g)	actDC	0.061323068
882	NFATC1_extended (15g)	actDC	0.842780793
883	RFX2_extended (19g)	actDC	0.017879434
886	JDP2 (22g)	actDC	0.145252407
887	CUX1 (22g)	actDC	1.950194995
888	ARNTL_extended (40g)	actDC	2.103077119
889	SMARCC2 (215g)	actDC	2.087633907
890	ZNF43 (338g)	actDC	2.228216144
891	NR3C1 (238g)	actDC	1.968374296
892	CHD2 (219g)	actDC	2.192301973
893	MAFG_extended (496g)	actDC	1.798198259
894	ATF6_extended (549g)	actDC	2.133559383
895	CREB1 (1072g)	actDC	2.00361424
896	BACH1_extended (1518g)	actDC	2.008945223
897	REST (11g)	actDC	2.166242586
898	POLR2A (3862g)	actDC	2.125524322
899	ATF2_extended (354g)	actDC	2.144703558
900	ZNF281_extended (496g)	actDC	2.233698028
901	SP1 (52g)	actDC	2.141366383
902	SIN3A (12g)	actDC	1.485646471
903	ELF2 (2260g)	actDC	1.924890465
904	TAF7 (41g)	actDC	1.5611772
906	CTCF_extended (2868g)	actDC	1.601910151
907	GTF2F1 (2363g)	actDC	1.892074805
908	SMARCA4_extended (1119g)	actDC	2.100108565
909	UBTF_extended (2207g)	actDC	2.072570173
910	KDM5A (675g)	actDC	1.892245014
914	SRF (280g)	actDC	1.979209987
915	NR2C2_extended (315g)	actDC	2.148635386
916	HCFC1 (525g)	actDC	1.76911799
917	FLI1 (635g)	actDC	1.307372725
918	RFX1_extended (634g)	actDC	1.862977464
919	TAF1 (1016g)	actDC	1.56579722
920	FOXN2 (15g)	actDC	1.758706231
921	KLF3_extended (14g)	actDC	1.551373397
922	UBE2K (13g)	actDC	0.669187233
923	HDAC2 (13g)	actDC	1.970132796
924	RAD21 (369g)	actDC	1.983835642
925	SUZ12_extended (3636g)	actDC	1.748696831
926	ZEB1_extended (1075g)	actDC	1.982161997
927	MBD2 (49g)	actDC	1.061325475
928	YY1 (493g)	actDC	1.360421318
929	BDP1_extended (318g)	actDC	1.372474122
930	TBL1XR1_extended (289g)	actDC	1.880836201
931	E2F3 (1509g)	actDC	1.602977562
932	ELK4 (2112g)	actDC	1.076380408
933	BCLAF1 (4779g)	actDC	0.124087811
934	SETDB1 (105g)	actDC	2.180743177
935	BRF1_extended (185g)	actDC	1.569958563
936	THAP11 (19g)	actDC	1.195896614
937	E2F6_extended (243g)	actDC	2.085276858
938	WRNIP1 (208g)	actDC	2.032932456
939	USF1_extended (518g)	actDC	1.277392937
940	THAP1_extended (622g)	actDC	2.109486426
941	XRCC4_extended (1356g)	actDC	1.557450335
942	ESRRA_extended (1485g)	actDC	1.527553285
943	ATF1 (56g)	actDC	1.63185482
944	SP2_extended (163g)	actDC	1.752749089
945	GMEB1_extended (110g)	actDC	2.172750762
946	GABPA (236g)	actDC	1.68159589
947	PHF8 (29g)	actDC	2.209864791
948	ELF4 (352g)	actDC	1.814605374
949	RBBP5 (21g)	actDC	2.179110842
950	ZNF143 (616g)	actDC	1.789730825
951	ZNF384 (235g)	actDC	2.226271502
952	NFYA_extended (176g)	actDC	2.023103635
953	HDAC6_extended (239g)	actDC	2.231373588
954	PML (616g)	actDC	2.120085888
955	PBX3 (10g)	actDC	1.25014667
956	RELA (16g)	actDC	2.194706279
957	FOXO3 (46g)	actDC	2.235507734
958	FOXJ2_extended (97g)	actDC	2.093657677
959	SP4_extended (155g)	actDC	2.222393857
960	ZBTB17_extended (97g)	actDC	2.247993826
961	GTF3C2 (209g)	actDC	2.157705825
962	CREB3_extended (104g)	actDC	1.951404601
963	KLF16_extended (171g)	actDC	1.870972134
964	ELK1 (321g)	actDC	1.610789809
965	ARNT_extended (220g)	actDC	1.848924283
966	SREBF1 (342g)	actDC	1.796552464
969	SOX4 (18g)	actDC	1.6502402
970	TCF7 (15g)	actDC	2.213241897
971	RXRB (17g)	actDC	1.434764339
972	ZNF524 (17g)	actDC	1.797060093
973	RARG_extended (14g)	actDC	0.008753289
975	SMAD5 (21g)	actDC	1.827923167
976	PKNOX1 (11g)	actDC	2.258098345
977	TCF12 (17g)	actDC	0.589376701
978	ZBTB33 (21g)	actDC	1.885847447
979	IRF3 (56g)	actDC	1.804209139
980	ZNF362_extended (32g)	actDC	0.715383833
981	BRF2_extended (63g)	actDC	1.91708675
982	CREB3L4_extended (56g)	actDC	2.042839085
983	ZNF37A (19g)	actDC	1.744856105
984	MGA_extended (21g)	actDC	0.908165706
985	RFXAP_extended (31g)	actDC	2.045017135
986	CEBPG_extended (22g)	actDC	2.229240055
987	ZNF76_extended (36g)	actDC	2.143704732
988	ZBTB2 (15g)	actDC	1.372736135
989	VEZF1_extended (15g)	actDC	2.169176335
990	NFIC_extended (17g)	actDC	0.921015904
991	NRF1_extended (17g)	actDC	1.289343802
992	SAP30_extended (41g)	actDC	0.694216908
993	GMEB2 (14g)	actDC	1.104297686
994	ATF6B_extended (19g)	actDC	2.177499581
995	NR1D2_extended (11g)	actDC	1.627851048
996	RFX5 (16g)	actDC	2.007605812
997	ZNF274 (12g)	actDC	2.116761915
998	MLXIP (25g)	actDC	2.214638372
999	HES4_extended (14g)	actDC	0.873042743
1000	ZBTB7A (10g)	actDC	2.10382954
1001	IRF5 (28g)	actDC	0.535677184
1002	RFXANK_extended (19g)	actDC	1.591656192
1004	NR1H2_extended (16g)	actDC	1.94618048
1005	ZBTB7B_extended (29g)	actDC	1.194412796
1006	PATZ1_extended (17g)	actDC	1.781762095
1007	PURA (21g)	actDC	1.929227222
1008	ZNF611 (11g)	actDC	1.130684227
1009	ZNF668 (22g)	actDC	1.597914978
1010	SMAD3 (12g)	actDC	0.747664747
1011	ZNF91_extended (14g)	actDC	0.881614009
1012	KLF13 (11g)	actDC	1.926134895
1027	RUNX1 (24g)	progenitor DC	0.021347043
1028	MYC (11g)	progenitor DC	0.562627127
1029	GTF2B_extended (996g)	progenitor DC	1.4136664
1030	SMARCA5 (12g)	progenitor DC	0.620884237
1032	IRF8 (604g)	progenitor DC	0.616401104
1037	BRCA1 (363g)	progenitor DC	2.189820846
1038	MAZ_extended (3460g)	progenitor DC	1.751078456
1039	TP53 (17g)	progenitor DC	1.868098092
1040	E2F5 (202g)	progenitor DC	1.003181705
1041	HIST1H2BN_extended (322g)	progenitor DC	1.811123092
1043	DNMT1 (15g)	progenitor DC	2.091227737
1044	YEATS4 (12g)	progenitor DC	2.255004342
1045	MYBL2 (26g)	progenitor DC	2.258002626
1046	E2F7 (219g)	progenitor DC	2.253857935
1047	E2F8 (383g)	progenitor DC	2.249542249
1048	TFDP1 (103g)	progenitor DC	2.26161358
1049	E2F1 (208g)	progenitor DC	2.250622786
1050	POLE4 (43g)	progenitor DC	0.129061019
1053	SMARCB1_extended (29g)	progenitor DC	1.092284933
1054	SPI1 (373g)	progenitor DC	0.051233539
1055	E2F4 (670g)	progenitor DC	1.352228962
1057	ETV6 (4880g)	progenitor DC	0.221282451
1058	CEBPZ (131g)	progenitor DC	2.104940564
1059	POLE3 (229g)	progenitor DC	2.099004547
1060	YBX1_extended (1227g)	progenitor DC	1.717400632
1087	SREBF2 (20g)	progenitor DC	0.08637912
1099	EZH2 (35g)	progenitor DC	0.050408042
1123	DDIT3 (12g)	progenitor DC	0.039252639
1175	UBE2K (13g)	progenitor DC	0.046407559
1177	RAD21 (369g)	progenitor DC	0.155433066
1178	SUZ12_extended (3636g)	progenitor DC	0.405927057
1180	MBD2 (49g)	progenitor DC	0.023508475
1184	E2F3 (1509g)	progenitor DC	0.27827027
1189	THAP11 (19g)	progenitor DC	0.032159308
1192	USF1_extended (518g)	progenitor DC	0.319175784
1194	XRCC4_extended (1356g)	progenitor DC	0.535663664
1223	TCF7 (15g)	progenitor DC	0.059957042
1225	ZNF524 (17g)	progenitor DC	0.74661156
1226	RARG_extended (14g)	progenitor DC	2.187374244
1227	HOXA9_extended (13g)	progenitor DC	2.253389128
1233	ZNF362_extended (32g)	progenitor DC	1.213265101
1234	BRF2_extended (63g)	progenitor DC	0.182030881
1238	RFXAP_extended (31g)	progenitor DC	0.20059391
1240	ZNF76_extended (36g)	progenitor DC	0.351904076
1252	HES4_extended (14g)	progenitor DC	0.064727977
1266	MAF (15g)	MAFB+ LC	2.178019342
1267	MAFB (25g)	MAFB+ LC	2.211151175
1268	TFEB (39g)	MAFB+ LC	1.233872416
1269	ETV5 (1584g)	MAFB+ LC	1.839535228
1270	CEBPB (461g)	MAFB+ LC	1.689626428
1271	DAB2 (27g)	MAFB+ LC	1.786424896
1272	RXRA (71g)	MAFB+ LC	1.916124778
1273	MEF2C (11g)	MAFB+ LC	0.502771678
1274	CEBPA (109g)	MAFB+ LC	0.894120372
1275	JUNB (89g)	MAFB+ LC	0.887574611
1276	CEBPD (220g)	MAFB+ LC	0.944658263
1277	RARA (25g)	MAFB+ LC	0.438664774
1278	MAX (13g)	MAFB+ LC	1.258900805
1279	FOS (1660g)	MAFB+ LC	0.917738215
1281	MYC (11g)	MAFB+ LC	0.500353237
1286	IRF9 (253g)	MAFB+ LC	1.489709311
1287	IRF7 (62g)	MAFB+ LC	0.417188322
1288	STAT1 (151g)	MAFB+ LC	0.457167747
1296	DNMT1 (15g)	MAFB+ LC	0.399308417
1307	SPI1 (373g)	MAFB+ LC	0.711680873
1309	AHR (46g)	MAFB+ LC	1.089076441
1314	MEF2D_extended (335g)	MAFB+ LC	0.283056094
1315	MXD1_extended (445g)	MAFB+ LC	0.293598266
1316	FOXN3 (177g)	MAFB+ LC	0.532373828
1317	NFIL3_extended (672g)	MAFB+ LC	0.373972068
1318	CREBL2_extended (340g)	MAFB+ LC	0.287043928
1319	CREM (1348g)	MAFB+ LC	0.200941796
1321	SPIB (507g)	MAFB+ LC	0.000619556
1323	ATF5_extended (88g)	MAFB+ LC	0.249309094
1324	NFE2L2_extended (129g)	MAFB+ LC	0.289857511
1348	ETV7 (25g)	MAFB+ LC	0.224440027
1354	JUN (26g)	MAFB+ LC	1.387538278
1355	JUND (333g)	MAFB+ LC	1.591758999
1356	FOSB (120g)	MAFB+ LC	1.46065276
1357	KLF10_extended (35g)	MAFB+ LC	1.27582592
1358	GZF1 (22g)	MAFB+ LC	1.098584085
1359	USF2 (295g)	MAFB+ LC	0.465814716
1360	CREB3L2_extended (328g)	MAFB+ LC	1.814585511
1361	ATF3 (3285g)	MAFB+ LC	0.990730757
1362	BHLHE40_extended (5288g)	MAFB+ LC	1.056408092
1363	BHLHE41_extended (415g)	MAFB+ LC	1.807798908
1364	RUNX3 (123g)	MAFB+ LC	1.657079546
1365	MAFF_extended (256g)	MAFB+ LC	1.117483568
1366	FOSL2 (185g)	MAFB+ LC	1.283395489
1367	TFEC (257g)	MAFB+ LC	1.406977002
1368	ETS2 (1147g)	MAFB+ LC	0.946328177
1369	CREB5_extended (455g)	MAFB+ LC	1.459573479
1370	PRDM1_extended (476g)	MAFB+ LC	1.601154507
1371	MLX (165g)	MAFB+ LC	0.199141616
1372	CHD1 (28g)	MAFB+ LC	0.852234642
1373	ZMIZ1 (302g)	MAFB+ LC	1.481095518
1374	EGR1 (3152g)	MAFB+ LC	1.35653833
1375	ELF1 (6104g)	MAFB+ LC	1.075779665
1376	DDIT3 (12g)	MAFB+ LC	1.593415941
1377	EGR2 (12g)	MAFB+ LC	2.141495919
1378	EGR3 (27g)	MAFB+ LC	2.055111923
1379	MEF2A_extended (13g)	MAFB+ LC	1.121803461
1380	SNAI1_extended (15g)	MAFB+ LC	1.606262126
1381	XBP1 (261g)	MAFB+ LC	1.813414226
1383	HIVEP3_extended (12g)	MAFB+ LC	1.661425606
1384	CLOCK (16g)	MAFB+ LC	0.754192952
1385	TFE3_extended (42g)	MAFB+ LC	1.073299033
1386	HIF1A (38g)	MAFB+ LC	0.787220996
1387	TCF7L2_extended (17g)	MAFB+ LC	2.214126669
1388	NFATC1_extended (15g)	MAFB+ LC	1.749015826
1389	RFX2_extended (19g)	MAFB+ LC	1.97651571
1390	HES1_extended (19g)	MAFB+ LC	1.586070732
1391	PPARD_extended (14g)	MAFB+ LC	1.660791303
1392	JDP2 (22g)	MAFB+ LC	1.985825069
1418	RCOR1 (14g)	MAFB+ LC	0.427189742
1468	CREB3_extended (104g)	MAFB+ LC	0.016263718
1472	SREBF1 (342g)	MAFB+ LC	0.627759817
1483	TCF12 (17g)	MAFB+ LC	1.568797709
1489	ZNF37A (19g)	MAFB+ LC	0.683808149
1494	ZBTB2 (15g)	MAFB+ LC	0.39537368
1498	SAP30_extended (41g)	MAFB+ LC	0.099078547
1499	GMEB2 (14g)	MAFB+ LC	0.015084662
1505	HES4_extended (14g)	MAFB+ LC	1.380837049
1507	IRF5 (28g)	MAFB+ LC	0.45190668
1509	SNAI3 (21g)	MAFB+ LC	0.174538592
1513	PURA (21g)	MAFB+ LC	0.718567046
1514	ZNF611 (11g)	MAFB+ LC	1.613408574
1517	ZNF91_extended (14g)	MAFB+ LC	1.459992455
1524	DAB2 (27g)	DC5	0.555934416
1526	MEF2C (11g)	DC5	0.90521361
1527	CEBPA (109g)	DC5	0.105527055
1528	JUNB (89g)	DC5	0.489840194
1529	CEBPD (220g)	DC5	0.2307086
1530	RARA (25g)	DC5	1.595545715
1532	FOS (1660g)	DC5	0.236576235
1533	RUNX1 (24g)	DC5	0.39885292
1535	GTF2B_extended (996g)	DC5	0.006084816
1539	IRF9 (253g)	DC5	0.206077572
1540	IRF7 (62g)	DC5	0.815786974
1542	STAT2 (60g)	DC5	0.245708289
1545	TP53 (17g)	DC5	0.659658282
1556	POLE4 (43g)	DC5	0.730770132
1557	NFYB (17g)	DC5	0.167541708
1558	UQCRB (111g)	DC5	1.109099158
1559	SMARCB1_extended (29g)	DC5	0.641246629
1560	SPI1 (373g)	DC5	0.236728689
1561	E2F4 (670g)	DC5	0.946686053
1562	AHR (46g)	DC5	0.184921598
1563	ETV6 (4880g)	DC5	0.891868486
1564	CEBPZ (131g)	DC5	0.034220469
1567	MEF2D_extended (335g)	DC5	0.677425706
1568	MXD1_extended (445g)	DC5	0.236265133
1569	FOXN3 (177g)	DC5	0.165324749
1572	CREM (1348g)	DC5	0.396389724
1574	SPIB (507g)	DC5	0.612947853
1576	ATF5_extended (88g)	DC5	0.444904984
1605	EZH2 (35g)	DC5	0.158141942
1608	JUND (333g)	DC5	0.118272917
1609	FOSB (120g)	DC5	0.355581623
1610	KLF10_extended (35g)	DC5	0.227020596
1611	GZF1 (22g)	DC5	1.04137324
1612	USF2 (295g)	DC5	1.084642676
1614	ATF3 (3285g)	DC5	0.130744569
1615	BHLHE40_extended (5288g)	DC5	0.56666975
1617	RUNX3 (123g)	DC5	0.178659568
1620	TFEC (257g)	DC5	0.036452009
1621	ETS2 (1147g)	DC5	0.338246297
1624	MLX (165g)	DC5	1.326547409
1625	CHD1 (28g)	DC5	1.170530995
1626	ZMIZ1 (302g)	DC5	0.25658614
1627	EGR1 (3152g)	DC5	0.391938002
1628	ELF1 (6104g)	DC5	0.942118031
1629	DDIT3 (12g)	DC5	0.115321569
1635	VDR (12g)	DC5	0.326369309
1646	CUX1 (22g)	DC5	0.205804039
1648	SMARCC2 (215g)	DC5	0.393276433
1650	NR3C1 (238g)	DC5	0.564984405
1652	MAFG_extended (496g)	DC5	0.923641619
1654	CREB1 (1072g)	DC5	0.512912314
1655	BACH1_extended (1518g)	DC5	0.04250715
1657	POLR2A (3862g)	DC5	0.314529946
1658	ATF2_extended (354g)	DC5	0.345540543
1660	SP1 (52g)	DC5	0.014154594
1661	SIN3A (12g)	DC5	1.281694646
1662	ELF2 (2260g)	DC5	0.575712789
1663	TAF7 (41g)	DC5	1.276501181
1664	MXD4_extended (182g)	DC5	0.516765092
1665	CTCF_extended (2868g)	DC5	0.779439328
1666	GTF2F1 (2363g)	DC5	0.755155452
1667	SMARCA4_extended (1119g)	DC5	0.279020292
1668	UBTF_extended (2207g)	DC5	0.314979307
1669	KDM5A (675g)	DC5	0.374067626
1670	EP300 (13g)	DC5	1.794116518
1671	RCOR1 (14g)	DC5	0.007579617
1672	ELK3 (2424g)	DC5	1.437920439
1674	NR2C2_extended (315g)	DC5	0.140703834
1675	HCFC1 (525g)	DC5	0.349372646
1676	FLI1 (635g)	DC5	0.361841894
1677	RFX1_extended (634g)	DC5	0.348565556
1678	TAF1 (1016g)	DC5	0.772788624
1679	FOXN2 (15g)	DC5	0.10683585
1680	KLF3_extended (14g)	DC5	0.872804062
1681	UBE2K (13g)	DC5	0.494371832
1684	SUZ12_extended (3636g)	DC5	0.140294266
1685	ZEB1_extended (1075g)	DC5	0.037233401
1687	YY1 (493g)	DC5	0.660490344
1688	BDP1_extended (318g)	DC5	0.668799237
1691	ELK4 (2112g)	DC5	0.207540227
1692	BCLAF1 (4779g)	DC5	1.122493886
1694	BRF1_extended (185g)	DC5	1.259262792
1695	THAP11 (19g)	DC5	0.373793849
1697	WRNIP1 (208g)	DC5	0.114056299
1698	USF1_extended (518g)	DC5	0.884043971
1700	XRCC4_extended (1356g)	DC5	0.354768168
1701	ESRRA_extended (1485g)	DC5	0.88806965
1702	ATF1 (56g)	DC5	0.914043712
1703	SP2_extended (163g)	DC5	0.11613378
1704	GMEB1_extended (110g)	DC5	0.199394212
1705	GABPA (236g)	DC5	0.235825795
1707	ELF4 (352g)	DC5	0.553395366
1709	ZNF143 (616g)	DC5	0.820164202
1711	NFYA_extended (176g)	DC5	0.6187242
1713	PML (616g)	DC5	0.069769077
1714	PBX3 (10g)	DC5	1.624842326
1721	CREB3_extended (104g)	DC5	0.03763529
1722	KLF16_extended (171g)	DC5	0.858041168
1723	ELK1 (321g)	DC5	1.045588154
1724	ARNT_extended (220g)	DC5	0.681626485
1725	SREBF1 (342g)	DC5	0.183345848
1726	RUNX2 (11g)	DC5	2.240335477
1727	TCF4 (27g)	DC5	2.245152904
1728	SOX4 (18g)	DC5	1.245356626
1730	RXRB (17g)	DC5	1.338277222
1737	ZBTB33 (21g)	DC5	0.79478978
1738	IRF3 (56g)	DC5	0.785941153
1740	BRF2_extended (63g)	DC5	0.550895765
1741	CREB3L4_extended (56g)	DC5	0.106395016
1742	ZNF37A (19g)	DC5	0.191950782
1743	MGA_extended (21g)	DC5	1.554917147
1749	NFIC_extended (17g)	DC5	1.732363997
1750	NRF1_extended (17g)	DC5	1.439830123
1752	GMEB2 (14g)	DC5	1.449469291
1754	NR1D2_extended (11g)	DC5	1.032397241
1755	RFX5 (16g)	DC5	0.585809373
1756	ZNF274 (12g)	DC5	0.218576525
1761	RFXANK_extended (19g)	DC5	0.756669327
1762	SNAI3 (21g)	DC5	0.259890017
1763	NR1H2_extended (16g)	DC5	0.353713485
1764	ZBTB7B_extended (29g)	DC5	0.054771989
1768	ZNF668 (22g)	DC5	0.792415283
1769	SMAD3 (12g)	DC5	0.328894782
