# Supplementary material for: Single-cell analysis of myeloid cells in HPV+ tonsillar cancer
Source: Front Immunol. 2023 Jan 19;13:1087843. doi: 10.3389/fimmu.2022.1087843 (PMC9893928; doi:10.3389/fimmu.2022.1087843)
Supplement: Supplementary file 7 [file Table_6.csv]

	p_val	avg_log2FC	pct.1	pct.2	p_val_adj	cluster	gene
FPR3	1.0337877811201e-123	1.20855457001406	0.69	0.269	2.05310253330452e-119	C1Q Macro	FPR3
RGS1	5.2164635426782e-114	1.43525187489087	0.78	0.405	1.03598965957589e-109	C1Q Macro	RGS1
C1QA	5.43506876949822e-110	2.37392415286585	0.399	0.08	1.07940465762235e-105	C1Q Macro	C1QA
NPC2	1.26953743766939e-109	0.965195521057547	0.929	0.776	2.5213013512114e-105	C1Q Macro	NPC2
C1QC	2.42961668088712e-107	2.42995239368386	0.37	0.059	4.82521872824183e-103	C1Q Macro	C1QC
YWHAH	2.2638517707806e-103	1.38021519430816	0.726	0.393	4.49600961677028e-99	C1Q Macro	YWHAH
CD81	1.18785055505042e-99	1.0781844131367	0.793	0.468	2.35907120233012e-95	C1Q Macro	CD81
CD74	5.18867160735874e-95	0.802429574787264	0.996	0.944	1.03047018122145e-90	C1Q Macro	CD74
ACP5	3.66308355178845e-94	1.10365040609529	0.512	0.169	7.27488393385185e-90	C1Q Macro	ACP5
C1QB	2.5168274253713e-91	2.30685610748023	0.363	0.076	4.99841926678741e-87	C1Q Macro	C1QB
SLCO2B1	9.64544481985884e-91	0.727205063206603	0.266	0.028	1.91558534122397e-86	C1Q Macro	SLCO2B1
HLA-DRA	8.203105543436e-89	0.6840364995016	0.996	0.977	1.62913676092639e-84	C1Q Macro	HLA-DRA
VAMP8	1.77309356180462e-88	1.00315481835972	0.801	0.498	3.52136381374398e-84	C1Q Macro	VAMP8
HLA-DRB1	1.60326113810894e-87	0.826318621975205	0.984	0.928	3.18407662028436e-83	C1Q Macro	HLA-DRB1
HLA-DPA1	1.81038174603423e-85	0.917528064521478	0.957	0.815	3.59541814762398e-81	C1Q Macro	HLA-DPA1
FCGR3A	2.37201015630047e-85	1.16602347996895	0.546	0.202	4.71081217041274e-81	C1Q Macro	FCGR3A
GSN	1.30324450974739e-77	0.938426698102507	0.693	0.376	2.58824359635831e-73	C1Q Macro	GSN
HLA-DPB1	3.9650810278318e-77	0.865841608784048	0.948	0.79	7.87465092127396e-73	C1Q Macro	HLA-DPB1
CSF1R	2.54942611798857e-74	0.855601463242601	0.658	0.339	5.0631602703253e-70	C1Q Macro	CSF1R
TUBA1B	2.72300351681357e-72	0.945399920307458	0.722	0.432	5.40788498439175e-68	C1Q Macro	TUBA1B
CAPG	9.98371379309349e-69	0.980808437637984	0.779	0.558	1.98276555930837e-64	C1Q Macro	CAPG
SLAMF8	1.12673350908985e-68	0.723225603914231	0.447	0.151	2.23769274905244e-64	C1Q Macro	SLAMF8
CD9	5.03713065342912e-68	1.03724754401909	0.406	0.136	1.00037414777102e-63	C1Q Macro	CD9
HLA-DQB1	2.87609288112338e-67	0.777698022299766	0.938	0.755	5.71192046191103e-63	C1Q Macro	HLA-DQB1
HLA-DQA1	3.77629056339406e-63	0.827180691071324	0.886	0.664	7.49971305890061e-59	C1Q Macro	HLA-DQA1
HSPB1	3.88753580015846e-63	0.788492661034041	0.52	0.229	7.7206460991147e-59	C1Q Macro	HSPB1
AIF1	3.54686834686856e-62	0.595654835408082	0.972	0.86	7.04408053688095e-58	C1Q Macro	AIF1
CTSH	3.4262677488039e-59	0.768088398879898	0.809	0.637	6.80456774912454e-55	C1Q Macro	CTSH
TMEM176B	5.96659077851314e-59	0.929838546875654	0.674	0.396	1.18496492861271e-54	C1Q Macro	TMEM176B
HLA-DMA	1.25532811757657e-57	0.752332676218447	0.805	0.577	2.49308164150707e-53	C1Q Macro	HLA-DMA
GRN	1.52791795384736e-57	0.691293153304535	0.872	0.716	3.03444505634086e-53	C1Q Macro	GRN
MS4A6A	8.66010220540284e-57	1.01335435876018	0.635	0.375	1.719896297993e-52	C1Q Macro	MS4A6A
CYBB	7.24639663183625e-54	0.801321887901433	0.804	0.564	1.43913437108268e-49	C1Q Macro	CYBB
TGFBI	4.54860459737467e-53	0.889324520090718	0.694	0.435	9.0335287303861e-49	C1Q Macro	TGFBI
HLA-DMB	5.89498399394378e-53	0.773620469908607	0.632	0.368	1.17074382119724e-48	C1Q Macro	HLA-DMB
PRDX1	1.26961758629877e-52	0.757514360585681	0.865	0.721	2.52146052638935e-48	C1Q Macro	PRDX1
CTSC	1.88310181973244e-52	0.837706894152401	0.6	0.332	3.73984021398863e-48	C1Q Macro	CTSC
ABI3	1.83145797904888e-51	0.608318523294189	0.474	0.201	3.63727554639109e-47	C1Q Macro	ABI3
ST14	1.72133670333614e-50	0.587576671226612	0.346	0.115	3.41857469282557e-46	C1Q Macro	ST14
GPR183	3.94809264505181e-50	0.797409810562927	0.864	0.653	7.8409119930729e-46	C1Q Macro	GPR183
TMEM176A	4.73853107731192e-49	0.740856634538748	0.555	0.297	9.41072271954148e-45	C1Q Macro	TMEM176A
CALHM6	6.76452931395239e-49	0.836990344654967	0.605	0.348	1.34343552175095e-44	C1Q Macro	CALHM6
FOS	1.32561039270589e-48	0.590858256671667	0.925	0.81	2.6326622399139e-44	C1Q Macro	FOS
AKR1A1	9.02341422358161e-48	0.693394665335422	0.509	0.249	1.79205006480331e-43	C1Q Macro	AKR1A1
FN1	2.81657944399138e-47	1.38024173281138	0.224	0.05	5.59372677576687e-43	C1Q Macro	FN1
SERPINF1	4.3415749111228e-47	0.787482257186915	0.332	0.12	8.62236777348988e-43	C1Q Macro	SERPINF1
CST3	6.86481291619483e-47	0.660675145554404	0.968	0.84	1.36335184515629e-42	C1Q Macro	CST3
CTSZ	1.28680822524045e-46	0.676670863379393	0.815	0.653	2.55560113532753e-42	C1Q Macro	CTSZ
IFI30	1.39971764932408e-46	0.637470208052622	0.939	0.839	2.77983925155762e-42	C1Q Macro	IFI30
ARHGDIB	3.3670394648281e-46	0.680991202041543	0.778	0.573	6.68694037714861e-42	C1Q Macro	ARHGDIB
IGFLR1	4.02879172024071e-46	0.639492577408875	0.524	0.272	8.00118035639805e-42	C1Q Macro	IGFLR1
CALR	4.93613641977952e-46	0.717170056350794	0.883	0.722	9.80316692968213e-42	C1Q Macro	CALR
UQCR10	1.01094316202254e-43	0.608868789528003	0.81	0.64	2.00773311977676e-39	C1Q Macro	UQCR10
FCGR2B	1.37579824702885e-43	0.716782668433454	0.417	0.19	2.7323353185993e-39	C1Q Macro	FCGR2B
PYCARD	2.0360536408228e-42	0.599059002717515	0.713	0.46	4.04360253067407e-38	C1Q Macro	PYCARD
PTMS	5.71202222572885e-42	0.611258212334048	0.504	0.272	1.13440761402975e-37	C1Q Macro	PTMS
PHPT1	9.38159655113422e-42	0.636513798694767	0.618	0.367	1.86318507505526e-37	C1Q Macro	PHPT1
HSP90AB1	3.85163288364111e-41	0.612756484202941	0.8	0.6	7.64934290691125e-37	C1Q Macro	HSP90AB1
HSPA8	1.27964961861849e-40	0.685118764343371	0.69	0.461	2.54138414257632e-36	C1Q Macro	HSPA8
NDUFB2	1.6837165855114e-40	0.60671493027801	0.796	0.607	3.34386113882563e-36	C1Q Macro	NDUFB2
APOC1	3.1537117314887e-40	1.8424952400013	0.208	0.052	6.26327149873655e-36	C1Q Macro	APOC1
ARHGAP18	2.64118002101276e-39	0.599805596521667	0.47	0.236	5.24538352173135e-35	C1Q Macro	ARHGAP18
C3	2.08883587456136e-38	0.72837222389348	0.213	0.061	4.14842804687886e-34	C1Q Macro	C3
PSME2	1.49732239003714e-37	0.611456429123712	0.78	0.586	2.97368226661376e-33	C1Q Macro	PSME2
SPINT2	4.58969635622155e-37	0.597036965971226	0.461	0.243	9.115136963456e-33	C1Q Macro	SPINT2
SGK1	4.72174333734026e-37	0.727429375702315	0.761	0.576	9.37738226795775e-33	C1Q Macro	SGK1
CTSD	4.97470798347524e-37	1.19295148363527	0.64	0.451	9.87977005518183e-33	C1Q Macro	CTSD
CKLF	8.02306747769918e-36	0.594153625323398	0.714	0.502	1.59338120107106e-31	C1Q Macro	CKLF
ALDH2	8.55927761177066e-36	0.64606385887218	0.535	0.313	1.69987253369765e-31	C1Q Macro	ALDH2
IL18	9.0827480125132e-36	0.668164448058618	0.364	0.168	1.80383375528512e-31	C1Q Macro	IL18
S100B	2.02457179626273e-35	0.906207056303971	0.2	0.055	4.02079958737777e-31	C1Q Macro	S100B
ZFP36L1	9.53788816057889e-35	0.58633095490067	0.879	0.726	1.89422458869097e-30	C1Q Macro	ZFP36L1
APOC2	1.6422059661669e-34	1.0364715537134	0.146	0.03	3.26142104880746e-30	C1Q Macro	APOC2
FGL2	3.30408903214975e-34	0.607184234817042	0.699	0.476	6.5619208178494e-30	C1Q Macro	FGL2
ATOX1	5.05232008341009e-34	0.609977044837689	0.772	0.6	1.00339076856524e-29	C1Q Macro	ATOX1
APOE	8.71440694503432e-34	1.84796217155644	0.139	0.024	1.73068121928382e-29	C1Q Macro	APOE
FCGRT	9.9877638546244e-34	0.588939656410877	0.676	0.479	1.98356990152841e-29	C1Q Macro	FCGRT
ARL4C	1.18141379474298e-33	0.624422550011852	0.672	0.446	2.34628779635956e-29	C1Q Macro	ARL4C
ITM2B	1.52093579608801e-32	0.646355054657747	0.88	0.807	3.02057849103078e-28	C1Q Macro	ITM2B
RNASE1	7.92172610187094e-32	1.13413122814571	0.155	0.037	1.57325480383157e-27	C1Q Macro	RNASE1
CXCL9	1.25751246481388e-31	1.05647773995205	0.21	0.066	2.49741975512037e-27	C1Q Macro	CXCL9
FYB1	1.56088355476666e-31	0.598462178916141	0.66	0.439	3.09991473976658e-27	C1Q Macro	FYB1
FBP1	8.67587114713475e-31	0.688963245072714	0.362	0.174	1.72302800982096e-26	C1Q Macro	FBP1
NME2	2.64995412438863e-28	0.624587339316443	0.682	0.536	5.26280889103581e-24	C1Q Macro	NME2
HLA-DRB5	1.18431960907854e-22	0.810678786618666	0.572	0.424	2.35205874362997e-18	C1Q Macro	HLA-DRB5
MSR1	2.69821793923673e-21	0.594464919826837	0.199	0.073	5.35866082732414e-17	C1Q Macro	MSR1
GPNMB	3.75287044468937e-20	0.697793518286277	0.21	0.092	7.4532007031531e-16	C1Q Macro	GPNMB
MMP12	1.21667064022546e-18	1.52269731012738	0.127	0.038	2.41630789148777e-14	C1Q Macro	MMP12
HSPA1A	2.06587449445962e-16	0.858281760390122	0.559	0.401	4.1028267459968e-12	C1Q Macro	HSPA1A
MMP9	2.25633348773524e-16	1.03073582977126	0.371	0.249	4.48107830664218e-12	C1Q Macro	MMP9
HSPA1B	1.04811257977848e-15	0.678753866655113	0.395	0.246	2.08155158344005e-11	C1Q Macro	HSPA1B
DNAJB1	1.61484922433017e-07	0.704952703937981	0.398	0.285	0.00320709055951972	C1Q Macro	DNAJB1
FCN1	6.38520953290255e-124	1.06695460414022	0.867	0.447	1.26810261323445e-119	NLRP3 Macro	FCN1
S100A8	1.18401352680195e-104	1.33346688787103	0.938	0.702	2.35145086422867e-100	NLRP3 Macro	S100A8
S100A9	2.64277918778906e-102	1.18969383056639	0.977	0.822	5.24855946694908e-98	NLRP3 Macro	S100A9
CD300E	4.18505235202699e-84	1.10533718148627	0.825	0.526	8.3115139711256e-80	NLRP3 Macro	CD300E
NLRP3	3.38575673125371e-81	1.24369588543443	0.775	0.476	6.72411286826987e-77	NLRP3 Macro	NLRP3
S100A12	1.91428351971818e-80	1.11846428269072	0.737	0.387	3.8017670701603e-76	NLRP3 Macro	S100A12
VCAN	6.39862361821996e-80	1.06428003367691	0.812	0.515	1.27076665057848e-75	NLRP3 Macro	VCAN
LYZ	2.19164369507139e-78	0.740725451208924	0.973	0.857	4.35260437841179e-74	NLRP3 Macro	LYZ
CTSS	1.72556938098132e-76	0.804691082720773	0.94	0.841	3.42698079062889e-72	NLRP3 Macro	CTSS
DUSP6	1.38620263957804e-69	1.09281049312732	0.787	0.529	2.75299844220198e-65	NLRP3 Macro	DUSP6
PPIF	3.1849549244466e-63	0.992583473107607	0.886	0.747	6.32532047995095e-59	NLRP3 Macro	PPIF
APOBEC3A	2.96169395469712e-61	0.867357787715827	0.567	0.248	5.88192419402848e-57	NLRP3 Macro	APOBEC3A
CSF3R	8.97219896292377e-56	0.732676213351423	0.603	0.306	1.78187871403666e-51	NLRP3 Macro	CSF3R
KDM6B	2.72503357932084e-54	0.866795446002129	0.793	0.568	5.4119166885312e-50	NLRP3 Macro	KDM6B
ATP2B1-AS1	3.58234366036988e-54	0.764301970447561	0.805	0.587	7.11453450949458e-50	NLRP3 Macro	ATP2B1-AS1
MCEMP1	1.44294115958163e-47	0.779635061342723	0.451	0.21	2.86568114292913e-43	NLRP3 Macro	MCEMP1
PRNP	3.02568630237092e-45	0.907977355559366	0.544	0.312	6.00901299650864e-41	NLRP3 Macro	PRNP
LCP2	4.46376915423472e-45	0.828753749471485	0.802	0.634	8.86504554031016e-41	NLRP3 Macro	LCP2
CD55	3.64922770467338e-44	0.821694631498532	0.76	0.551	7.24736622148133e-40	NLRP3 Macro	CD55
ITGAX	1.09932974847029e-43	0.711686912719624	0.809	0.608	2.18326888046199e-39	NLRP3 Macro	ITGAX
HBEGF	1.96022417148951e-43	0.846927592441406	0.726	0.49	3.89300520457816e-39	NLRP3 Macro	HBEGF
CYTOR	6.9878153752082e-43	0.857649699226398	0.769	0.593	1.38778013351635e-38	NLRP3 Macro	CYTOR
FPR1	4.45237634121681e-42	0.679724356935855	0.782	0.574	8.84241941365659e-38	NLRP3 Macro	FPR1
CD93	4.79219235442921e-42	0.672493995964158	0.789	0.581	9.51729401589642e-38	NLRP3 Macro	CD93
CD52	2.05162585581403e-41	0.667789030688464	0.676	0.453	4.07452894964666e-37	NLRP3 Macro	CD52
AREG	5.06195277830647e-41	1.24136812212582	0.546	0.317	1.00530382177167e-36	NLRP3 Macro	AREG
MAP3K8	1.11898119293622e-40	0.710105975526883	0.791	0.591	2.22229664917134e-36	NLRP3 Macro	MAP3K8
MIR4435-2HG	4.6747661852857e-40	0.849783757659661	0.566	0.34	9.28408564397741e-36	NLRP3 Macro	MIR4435-2HG
THBD	3.00736463792244e-39	1.01914659568602	0.514	0.3	5.97262617091397e-35	NLRP3 Macro	THBD
LUCAT1	1.919986272674e-38	0.901205577375767	0.588	0.373	3.81309273753057e-34	NLRP3 Macro	LUCAT1
IRF2BP2	1.96047915988153e-38	0.720328719518465	0.643	0.433	3.89351161152473e-34	NLRP3 Macro	IRF2BP2
IVNS1ABP	1.69222018926898e-36	0.802345349986152	0.735	0.573	3.36074929588819e-32	NLRP3 Macro	IVNS1ABP
AC020656.1	2.28623237437792e-36	0.649269392150642	0.831	0.602	4.54045749551455e-32	NLRP3 Macro	AC020656.1
TLR4	9.69924582573941e-35	0.594689234096348	0.458	0.245	1.92627022099185e-30	NLRP3 Macro	TLR4
ACSL1	1.88860028706645e-33	0.675284661844883	0.681	0.471	3.75076017011397e-29	NLRP3 Macro	ACSL1
AC253572.2	1.71030542047981e-32	0.713806593816675	0.543	0.346	3.39666656507291e-28	NLRP3 Macro	AC253572.2
PNP	2.45501843969894e-32	0.690007493787935	0.528	0.323	4.87566662124209e-28	NLRP3 Macro	PNP
VMP1	5.65043944691466e-32	0.768245655229794	0.811	0.677	1.12217727415725e-27	NLRP3 Macro	VMP1
GABARAPL1	8.55110502824971e-32	0.70202512389547	0.585	0.378	1.69824945861039e-27	NLRP3 Macro	GABARAPL1
ANPEP	9.85270979775115e-32	0.761143652843034	0.667	0.494	1.95674816583338e-27	NLRP3 Macro	ANPEP
UPP1	4.96625424924765e-30	0.64330671315119	0.799	0.648	9.86298093900583e-26	NLRP3 Macro	UPP1
HPSE	5.79124736131187e-29	0.598222773406369	0.359	0.174	1.15014172595654e-24	NLRP3 Macro	HPSE
TIMP1	7.82534532324165e-29	0.693400376837411	0.969	0.942	1.55411358119579e-24	NLRP3 Macro	TIMP1
ICAM1	7.9095390787989e-29	0.587112640143251	0.828	0.679	1.57083446104946e-24	NLRP3 Macro	ICAM1
PTX3	2.03817658337448e-28	0.9979278418052	0.305	0.14	4.04781869458172e-24	NLRP3 Macro	PTX3
EMP1	1.32260978911637e-27	0.907402996659651	0.492	0.316	2.62670304118511e-23	NLRP3 Macro	EMP1
PDE4B	3.52887682124187e-27	0.586926244256973	0.745	0.603	7.00834936698635e-23	NLRP3 Macro	PDE4B
VEGFA	4.4255405680121e-26	0.627291211729538	0.793	0.692	8.78912356807204e-22	NLRP3 Macro	VEGFA
NFAT5	4.59992939066134e-26	0.642028594671374	0.448	0.277	9.13545976985342e-22	NLRP3 Macro	NFAT5
MIDN	1.52633585221377e-25	0.622261070322192	0.598	0.41	3.03130300249655e-21	NLRP3 Macro	MIDN
OSM	1.96599943978794e-25	0.685500707487325	0.483	0.294	3.90447488741885e-21	NLRP3 Macro	OSM
AC015912.3	1.02929953821266e-21	0.675242406715313	0.615	0.435	2.04418888289034e-17	NLRP3 Macro	AC015912.3
HES1	2.06696444263549e-09	0.592301113790098	0.474	0.376	4.10499138307409e-05	NLRP3 Macro	HES1
C15orf48	1.61914666729995e-121	1.17160350571954	0.97	0.775	3.2156252812577e-117	act Macro	C15orf48
NFKB1	5.8904239939059e-99	1.01750126291864	0.906	0.638	1.16983820518971e-94	act Macro	NFKB1
MIR155HG	5.0572572571275e-97	1.49757592069912	0.512	0.17	1.00437129126552e-92	act Macro	MIR155HG
CCR7	6.47793900554196e-96	1.90405267876747	0.285	0.029	1.28651868650063e-91	act Macro	CCR7
TNIP3	9.30884068909608e-83	1.21000340339718	0.745	0.404	1.84873576085448e-78	act Macro	TNIP3
INHBA	2.02529369251049e-81	1.40907459652351	0.687	0.358	4.02223327332583e-77	act Macro	INHBA
REL	1.71215323619125e-79	1.004481060314	0.826	0.572	3.40033632707583e-75	act Macro	REL
FTH1	2.13922681213644e-72	0.647724880857249	1	1	4.24850444890297e-68	act Macro	FTH1
RNF144B	3.93216816192945e-71	1.03880327698722	0.653	0.345	7.80928596959189e-67	act Macro	RNF144B
IL7R	3.32344754418878e-69	1.12677370050266	0.678	0.35	6.60036682275893e-65	act Macro	IL7R
IL1RN	1.6767595321988e-68	0.986854703351831	0.935	0.771	3.33004443094681e-64	act Macro	IL1RN
TRAF1	9.90241625337064e-68	0.860795554935095	0.565	0.262	1.96661986791941e-63	act Macro	TRAF1
SLAMF1	2.09511492248728e-67	0.994907870660513	0.447	0.162	4.16089823605974e-63	act Macro	SLAMF1
SERPINB9	1.72776020980579e-63	0.631865092596959	0.97	0.813	3.43133177667429e-59	act Macro	SERPINB9
SOD2	2.69044135086001e-62	0.838473969946054	0.973	0.935	5.34321652280798e-58	act Macro	SOD2
CD274	3.6343748393643e-61	0.804313341262887	0.538	0.241	7.21786843097749e-57	act Macro	CD274
BASP1	3.34693850937658e-60	0.794154820110658	0.834	0.581	6.64701987962188e-56	act Macro	BASP1
GPR157	8.98616287379255e-59	0.761901500039789	0.267	0.057	1.7846519467352e-54	act Macro	GPR157
TNFAIP8	1.74314077991495e-58	0.676542835476285	0.865	0.624	3.4618775889111e-54	act Macro	TNFAIP8
CD83	2.99285376775634e-58	0.686471739624542	0.947	0.813	5.94380758276409e-54	act Macro	CD83
STAT4	3.49832408221231e-57	0.702746275164654	0.358	0.126	6.94767162727364e-53	act Macro	STAT4
WTAP	6.97875574221232e-57	0.857386914432056	0.881	0.707	1.38598089040337e-52	act Macro	WTAP
GK	1.44559091904505e-56	0.777699199272926	0.855	0.633	2.87094356522348e-52	act Macro	GK
LAMP3	4.48971010631068e-56	0.933611225773387	0.288	0.08	8.91656427113301e-52	act Macro	LAMP3
PTPN1	5.2005454918602e-54	0.76490569321599	0.691	0.443	1.03282833468344e-49	act Macro	PTPN1
PDE4DIP	1.13427641306024e-53	0.7797254544952	0.594	0.319	2.25267295633764e-49	act Macro	PDE4DIP
MCOLN2	4.70164566780676e-53	0.739682522054541	0.333	0.11	9.33746829626422e-49	act Macro	MCOLN2
GPR137B	1.24581013151608e-51	0.659600737550469	0.532	0.264	2.47417892119094e-47	act Macro	GPR137B
GRAMD1A	1.18297304161016e-50	0.739489551592143	0.498	0.241	2.34938446063778e-46	act Macro	GRAMD1A
TXN	1.84353098137765e-50	1.58813440274498	0.849	0.71	3.66125252901602e-46	act Macro	TXN
ACSL4	3.53093961443184e-50	0.788489300328747	0.751	0.529	7.01244607426163e-46	act Macro	ACSL4
KYNU	1.0147051904301e-49	0.679768708954686	0.756	0.518	2.01520450819418e-45	act Macro	KYNU
SLC39A8	4.41046857136001e-49	0.93430079884407	0.563	0.291	8.75919058272098e-45	act Macro	SLC39A8
BIRC3	2.51054785564369e-48	0.932318606269464	0.676	0.433	4.98594804130838e-44	act Macro	BIRC3
G0S2	7.8679836856725e-48	0.796606918440444	0.867	0.638	1.56258155997456e-43	act Macro	G0S2
CD44	1.11863444055717e-47	0.653818853447777	0.972	0.901	2.22160799894655e-43	act Macro	CD44
IL2RA	2.06085234348679e-47	0.857539657381781	0.261	0.071	4.09285275416477e-43	act Macro	IL2RA
SAMSN1	1.18708180212245e-46	0.658244329421678	0.827	0.631	2.35754445901518e-42	act Macro	SAMSN1
TNFRSF4	2.07569054206137e-45	0.682164101362746	0.179	0.032	4.12232141653389e-41	act Macro	TNFRSF4
ADA	4.97733246330223e-45	0.888437039475796	0.336	0.128	9.88498227211822e-41	act Macro	ADA
SLAMF7	1.5281399904085e-44	1.06390969180597	0.481	0.253	3.03488602095128e-40	act Macro	SLAMF7
FNIP2	5.62867491649043e-44	0.717809526978535	0.613	0.369	1.117854838415e-39	act Macro	FNIP2
GNG2	8.30523126710431e-44	0.806639279676833	0.496	0.263	1.64941892964692e-39	act Macro	GNG2
FNBP1	2.59724101838093e-43	0.71844854747374	0.733	0.516	5.15812066250452e-39	act Macro	FNBP1
ITGB8	1.7845509072587e-42	0.78788986697821	0.412	0.188	3.54411810181578e-38	act Macro	ITGB8
DRAM1	1.07482142210357e-41	0.662312098279642	0.565	0.324	2.13459534429769e-37	act Macro	DRAM1
BTG1	8.0232874513984e-41	0.59438077160576	0.962	0.867	1.59342488784772e-36	act Macro	BTG1
ARL8B	1.02890289176247e-40	0.609884478970942	0.732	0.52	2.04340114304027e-36	act Macro	ARL8B
DUSP5	1.90626512421398e-39	0.710128957806081	0.469	0.246	3.78584253668896e-35	act Macro	DUSP5
RAP1B	3.38763360437591e-39	0.603429562599746	0.863	0.701	6.72784033829056e-35	act Macro	RAP1B
SERPINB1	3.59773605324434e-39	0.768067819511102	0.905	0.781	7.14510380174325e-35	act Macro	SERPINB1
SLC7A11	9.87491504096521e-39	0.970801952225723	0.443	0.219	1.96115812713569e-34	act Macro	SLC7A11
TRGC1	2.72284739941475e-38	0.662852682581456	0.276	0.106	5.40757493523769e-34	act Macro	TRGC1
JAK1	2.74213441311257e-38	0.597020568602245	0.782	0.611	5.44587894444156e-34	act Macro	JAK1
NINJ1	9.30738507776791e-38	0.623243368350964	0.895	0.727	1.84844667644471e-33	act Macro	NINJ1
AQP9	1.01446473217079e-37	0.766917024281732	0.649	0.442	2.01472695809119e-33	act Macro	AQP9
RALA	1.23421823491439e-37	0.809055577992848	0.631	0.426	2.45115741453997e-33	act Macro	RALA
SDC4	3.57407252924e-37	0.670888191744546	0.518	0.284	7.09810804307064e-33	act Macro	SDC4
TNFRSF21	4.01320218667919e-37	0.718457670443859	0.374	0.172	7.97021954274487e-33	act Macro	TNFRSF21
MIR3142HG	1.85231362568834e-36	0.590733746486375	0.282	0.103	3.67869486061704e-32	act Macro	MIR3142HG
LINC02605	2.58946165323625e-36	0.672900834580546	0.288	0.106	5.14267084332719e-32	act Macro	LINC02605
PELI1	3.46634536895072e-36	0.677542324156679	0.577	0.336	6.88416190273612e-32	act Macro	PELI1
DNAAF1	1.31123894910397e-35	0.791351283208622	0.381	0.181	2.60412055292048e-31	act Macro	DNAAF1
TNFRSF1B	2.99083740826361e-35	0.625102842180342	0.899	0.769	5.93980309281154e-31	act Macro	TNFRSF1B
IL23A	5.49823765245831e-35	1.06418979623542	0.15	0.034	1.09194999777822e-30	act Macro	IL23A
IL4I1	1.11993880899575e-34	0.613102385103216	0.591	0.361	2.22419847466555e-30	act Macro	IL4I1
EBI3	2.02185925613942e-34	0.710986105161238	0.212	0.072	4.01541248269288e-30	act Macro	EBI3
ETV3	2.32699853744441e-34	0.607583234635537	0.54	0.324	4.62141909536461e-30	act Macro	ETV3
MIR3945HG	4.97089556321189e-34	0.872902312124871	0.51	0.307	9.87219858853882e-30	act Macro	MIR3945HG
SLC16A10	5.74864144954333e-33	0.674535836872814	0.512	0.288	1.14168019187931e-28	act Macro	SLC16A10
MARCKS	1.61573748583808e-32	0.589983085883095	0.896	0.762	3.20885464687442e-28	act Macro	MARCKS
SNX9	1.74546478606867e-32	0.609070431784918	0.476	0.272	3.46649306513238e-28	act Macro	SNX9
RIN2	2.56101334196783e-32	0.733477138532099	0.559	0.356	5.08617249714811e-28	act Macro	RIN2
PTGS2	2.59678431180209e-32	0.630267557166841	0.861	0.755	5.15721364323896e-28	act Macro	PTGS2
IL6	3.02053402504008e-32	0.68441938771357	0.565	0.342	5.9987805737296e-28	act Macro	IL6
TFRC	3.29556764814107e-31	0.770616449809035	0.545	0.345	6.54499734920817e-27	act Macro	TFRC
BCL2L11	2.35039169370287e-30	0.585481489583853	0.357	0.183	4.66787790369391e-26	act Macro	BCL2L11
IL1A	8.79625318464923e-29	0.63625119876015	0.641	0.427	1.74693588247134e-24	act Macro	IL1A
IDO1	9.85124214974237e-29	0.747086872494211	0.317	0.141	1.95645669093884e-24	act Macro	IDO1
FSCN1	1.04338417171938e-28	0.588197105630664	0.251	0.101	2.07216096503469e-24	act Macro	FSCN1
RAPGEF2	4.6571593985354e-28	0.635881469449697	0.387	0.2	9.24911856549131e-24	act Macro	RAPGEF2
ADAM19	2.85093575158761e-27	0.604707051087801	0.496	0.304	5.66195840265299e-23	act Macro	ADAM19
ACSL11	5.197689264111e-27	0.588550442118863	0.661	0.479	1.03226108785244e-22	act Macro	ACSL1
TNFAIP2	2.42408939498254e-25	0.698708097588166	0.718	0.571	4.81424153843532e-21	act Macro	TNFAIP2
BNIP3L	5.20671571145373e-24	0.718662466652021	0.727	0.578	1.03405374029471e-19	act Macro	BNIP3L
THBS1	2.88165295491427e-23	1.01969938492862	0.512	0.342	5.72296276845974e-19	act Macro	THBS1
HILPDA	5.24990131681617e-23	0.594378588921182	0.202	0.082	1.04263040151969e-18	act Macro	HILPDA
HLA-DQA11	1.14084593930726e-22	0.602966285049683	0.85	0.681	2.26572003546422e-18	act Macro	HLA-DQA1
CST7	1.17064709726706e-22	1.07010326031527	0.247	0.118	2.32490513517239e-18	act Macro	CST7
CD86	2.4290057561282e-22	0.650368068878097	0.664	0.536	4.8240054316706e-18	act Macro	CD86
SNAPC1	2.50200988429409e-22	0.688414061861197	0.405	0.229	4.96899163020806e-18	act Macro	SNAPC1
AREG1	1.16778626861491e-19	0.756222990426242	0.508	0.33	2.31922352946921e-15	act Macro	AREG
TNFAIP6	2.81358434630564e-19	0.817368546486202	0.431	0.274	5.58777851176299e-15	act Macro	TNFAIP6
MT2A	3.67170767832476e-19	0.75463612174158	0.777	0.718	7.29201144915298e-15	act Macro	MT2A
CCL5	8.26737691111e-18	0.991052430908083	0.161	0.066	1.64190105454645e-13	act Macro	CCL5
HES4	1.66307586652556e-10	0.624605474689735	0.342	0.233	3.30286867091976e-06	act Macro	HES4
CXCL5	1.76843032564521e-217	4.34733019068682	0.8	0.157	3.51210262673138e-213	CXCL Macro	CXCL5
CXCL3	3.55090686220439e-143	2.77320998753405	0.904	0.473	7.05210102833792e-139	CXCL Macro	CXCL3
CXCL8	2.55910913992334e-121	2.27272095841849	0.977	0.856	5.08239075188775e-117	CXCL Macro	CXCL8
CXCL1	3.15949428562648e-103	2.96823287342121	0.62	0.168	6.2747556512542e-99	CXCL Macro	CXCL1
CCL20	4.81923752984209e-100	2.25252111822737	0.854	0.407	9.57100573426638e-96	CXCL Macro	CCL20
FTH11	2.42991147808529e-89	0.929512969403484	0.998	1	4.82580419547739e-85	CXCL Macro	FTH1
TM4SF1	2.28856395297423e-88	1.74562483213633	0.293	0.026	4.54508801060681e-84	CXCL Macro	TM4SF1
INHBA1	6.86740840283028e-87	1.32819416358073	0.873	0.376	1.36386730880209e-82	CXCL Macro	INHBA
MMP1	1.24187426130384e-85	3.64529015627761	0.352	0.052	2.46636228294942e-81	CXCL Macro	MMP1
CTSL	5.64146206025949e-85	1.56836074806984	0.907	0.581	1.12039436516753e-80	CXCL Macro	CTSL
NT5E	4.93352138247569e-80	1.15234189396484	0.355	0.056	9.79797346559671e-76	CXCL Macro	NT5E
BCAT1	1.06680334113292e-78	1.28747753919253	0.756	0.371	2.11867143548999e-74	CXCL Macro	BCAT1
CXCL2	5.07290327360492e-78	1.75134759275419	0.911	0.649	1.00747859013794e-73	CXCL Macro	CXCL2
CREG1	8.03708629566114e-76	1.45526629727154	0.739	0.403	1.5961653383183e-71	CXCL Macro	CREG1
MT2A1	1.11602222195105e-72	2.05815816438654	0.902	0.709	2.21642013279478e-68	CXCL Macro	MT2A
MUCL1	3.89225976467345e-71	3.77233398938335	0.282	0.043	7.73002789264148e-67	CXCL Macro	MUCL1
BASP11	2.62023221632674e-70	1.21366269322233	0.885	0.607	5.20378118162491e-66	CXCL Macro	BASP1
CSTB	1.14407459980148e-68	1.36224677845569	0.964	0.893	2.27213215520574e-64	CXCL Macro	CSTB
MPZL1	2.88375470628141e-68	1.32640117328161	0.561	0.223	5.72713684667489e-64	CXCL Macro	MPZL1
CA12	9.08998278241475e-68	1.09656393255276	0.28	0.038	1.80527058058757e-63	CXCL Macro	CA12
TNFSF15	8.03230259140836e-64	1.90547044455618	0.49	0.153	1.5952152946537e-59	CXCL Macro	TNFSF15
SLC25A37	2.57182024690774e-63	1.14218856624271	0.849	0.507	5.10763501035877e-59	CXCL Macro	SLC25A37
ITGB1	2.25640035022912e-59	1.07503771524856	0.854	0.663	4.48121109555504e-55	CXCL Macro	ITGB1
RAB13	4.56658001976497e-59	1.11199115680652	0.684	0.349	9.06922791925323e-55	CXCL Macro	RAB13
ITGB81	1.22673751844684e-58	1.06080042046556	0.537	0.2	2.43630071163542e-54	CXCL Macro	ITGB8
PPBP	1.80872163951154e-58	3.00417826884453	0.166	0.009	3.59212117606992e-54	CXCL Macro	PPBP
AC009630.4	7.06803344738105e-58	1.40224481981941	0.333	0.074	1.40371144264988e-53	CXCL Macro	AC009630.4
CEMIP	1.34504037541935e-56	1.82467772908368	0.34	0.084	2.67125018558283e-52	CXCL Macro	CEMIP
ANXA5	3.23308451223694e-56	0.746979181656762	0.977	0.909	6.42090584130257e-52	CXCL Macro	ANXA5
LINC02376	2.68181266012349e-55	1.50169841620029	0.331	0.071	5.32607994300526e-51	CXCL Macro	LINC02376
ARID5B	3.32013284375924e-55	1.09411773257064	0.541	0.228	6.59378382770585e-51	CXCL Macro	ARID5B
SDC2	3.56759231211557e-55	1.17979683811679	0.645	0.29	7.08523833186151e-51	CXCL Macro	SDC2
SMOX	2.76235710974038e-53	1.10448950011752	0.456	0.161	5.48604121994439e-49	CXCL Macro	SMOX
PTGS21	1.79407474994509e-51	1.38568652403905	0.921	0.761	3.56303245339095e-47	CXCL Macro	PTGS2
GAPDH	1.14597058072512e-50	0.68847076033477	0.998	0.983	2.27589757332009e-46	CXCL Macro	GAPDH
ATP13A3	4.00399547737595e-50	0.914876317107688	0.9	0.632	7.95193501806865e-46	CXCL Macro	ATP13A3
IL24	3.09739225961246e-48	2.64767286755223	0.127	0.007	6.15142102759034e-44	CXCL Macro	IL24
SOD21	7.46087899440703e-46	0.822914508869995	0.989	0.938	1.48173056828924e-41	CXCL Macro	SOD2
CD59	1.65326803890575e-45	1.26705125934256	0.548	0.263	3.28339032526683e-41	CXCL Macro	CD59
MMP10	1.68289038229167e-45	2.17865192447046	0.174	0.019	3.34222029923126e-41	CXCL Macro	MMP10
MMP14	3.00442604816838e-45	1.02411453499187	0.618	0.332	5.96679013166241e-41	CXCL Macro	MMP14
MT1E	6.20796110110634e-45	1.92590989934941	0.386	0.124	1.23290107467972e-40	CXCL Macro	MT1E
MET	6.62566766075244e-45	0.669024487498088	0.191	0.027	1.31585759742543e-40	CXCL Macro	MET
SERPINB2	2.26610186271997e-44	2.57518305755092	0.418	0.147	4.50047829936187e-40	CXCL Macro	SERPINB2
SLCO4A1	2.563236129601e-44	0.930693635609279	0.403	0.142	5.09058695338759e-40	CXCL Macro	SLCO4A1
TSC22D1	3.38583838945978e-44	1.05967543361447	0.478	0.195	6.72427504146712e-40	CXCL Macro	TSC22D1
TNFAIP61	2.05574310257771e-42	1.24267797160926	0.577	0.275	4.08270580171933e-38	CXCL Macro	TNFAIP6
EDN1	3.09568028747756e-42	1.18169901824499	0.183	0.028	6.14802105093043e-38	CXCL Macro	EDN1
FLT1	3.26031748311585e-41	1.17525263125215	0.516	0.25	6.47499052146807e-37	CXCL Macro	FLT1
IL1B	6.14669761107367e-39	0.758697613433449	0.989	0.921	1.22073414555923e-34	CXCL Macro	IL1B
MT1G	8.56671827297726e-39	2.35999117548409	0.251	0.059	1.70135024901328e-34	CXCL Macro	MT1G
DUSP4	4.11223881181261e-38	0.92399924946582	0.624	0.33	8.16690628025985e-34	CXCL Macro	DUSP4
OSBPL8	4.21712876927978e-38	1.06343316476473	0.699	0.533	8.37521773578964e-34	CXCL Macro	OSBPL8
PTGES	8.27142777452083e-38	0.837761811652368	0.134	0.012	1.64270555601984e-33	CXCL Macro	PTGES
NRIP3	1.58793080453781e-37	0.867527523186302	0.395	0.158	3.15363057781209e-33	CXCL Macro	NRIP3
SLC7A111	5.66907276650855e-37	1.06731877075706	0.518	0.238	1.1258778514286e-32	CXCL Macro	SLC7A11
RCAN1	3.67322700970051e-36	1.34202387057758	0.331	0.117	7.29502884126522e-32	CXCL Macro	RCAN1
SLAMF9	3.71294055117752e-36	1.11695140642681	0.35	0.116	7.37389993463855e-32	CXCL Macro	SLAMF9
JAKMIP2	1.15104124181921e-35	0.680983283613211	0.208	0.046	2.28596790625294e-31	CXCL Macro	JAKMIP2
PLAUR	1.26734657528173e-35	0.708117092656718	0.964	0.901	2.51695029850951e-31	CXCL Macro	PLAUR
CSF3	6.59148460672359e-34	1.72945803705379	0.219	0.057	1.30906884289531e-29	CXCL Macro	CSF3
ABHD17C	3.95128685362759e-33	0.811882708085554	0.316	0.11	7.8472556913044e-29	CXCL Macro	ABHD17C
EREG	4.00480625040702e-33	0.658736784804257	0.919	0.616	7.95354521330834e-29	CXCL Macro	EREG
SNX91	8.63980250000007e-33	1.10940882242357	0.527	0.293	1.71586477650001e-28	CXCL Macro	SNX9
CRADD	5.60347503516074e-31	0.870954332453317	0.312	0.115	1.11285014198292e-26	CXCL Macro	CRADD
MT1X	1.28413059225916e-30	1.9437458043901	0.467	0.255	2.5502833562267e-26	CXCL Macro	MT1X
TIMP11	3.68144348032205e-30	0.658771802005996	0.989	0.943	7.31134675191959e-26	CXCL Macro	TIMP1
CCL3	3.73619618057168e-30	1.05876437427576	0.96	0.856	7.42008561461537e-26	CXCL Macro	CCL3
CD63	5.13051844519415e-30	0.744545404074728	0.943	0.899	1.01892096321556e-25	CXCL Macro	CD63
ERRFI1	6.47189317770048e-30	0.995300581429652	0.257	0.077	1.28531798509131e-25	CXCL Macro	ERRFI1
FAH	1.77490193886794e-29	0.871935824145424	0.214	0.055	3.52495525059173e-25	CXCL Macro	FAH
TCEAL9	8.74702525538436e-29	0.768965695231666	0.344	0.147	1.73715921571933e-24	CXCL Macro	TCEAL9
PDE4DIP1	1.06652455187993e-28	0.883955348164788	0.58	0.357	2.11811776003354e-24	CXCL Macro	PDE4DIP
ATP6V0C	3.00012558320634e-28	0.652126588420708	0.845	0.704	5.95824940824779e-24	CXCL Macro	ATP6V0C
SLC16A101	3.47067282525549e-28	0.913328933797751	0.558	0.311	6.8927562309574e-24	CXCL Macro	SLC16A10
PHLDA1	3.68651932882889e-28	0.845922085091403	0.597	0.351	7.32142738705418e-24	CXCL Macro	PHLDA1
ERO1A	6.14018355923189e-28	0.855680917873173	0.552	0.345	1.21944045486345e-23	CXCL Macro	ERO1A
IL1A1	1.21649512385214e-27	0.791443243405105	0.696	0.448	2.41595931597036e-23	CXCL Macro	IL1A
MT1F	2.165409429765e-27	0.892425809988482	0.268	0.089	4.30050312751328e-23	CXCL Macro	MT1F
MTRNR2L8	1.4509849917883e-26	0.877935780277959	0.834	0.69	2.88165619369157e-22	CXCL Macro	MTRNR2L8
BNIP3L1	2.20758767268252e-26	0.690746669319533	0.752	0.594	4.38426911794748e-22	CXCL Macro	BNIP3L
SNAPC11	3.71872780669515e-26	0.900095560664568	0.459	0.245	7.38539342409657e-22	CXCL Macro	SNAPC1
ELL2	1.02032187437526e-25	0.613197912969932	0.694	0.424	2.02635924250927e-21	CXCL Macro	ELL2
PAG1	2.15192160848116e-25	0.814800904941764	0.582	0.384	4.27371631444359e-21	CXCL Macro	PAG1
DLL1	2.9718598229141e-25	0.94003162611396	0.295	0.117	5.9021136083074e-21	CXCL Macro	DLL1
SLC11A1	3.8627451966709e-25	0.616619398239149	0.796	0.564	7.6714119605884e-21	CXCL Macro	SLC11A1
MSANTD3	1.88015099519002e-24	0.681139840679209	0.312	0.137	3.73397987644739e-20	CXCL Macro	MSANTD3
ASAP1	3.04793097035539e-24	0.651254581881595	0.55	0.37	6.05319090712581e-20	CXCL Macro	ASAP1
CYSTM1	3.21260959844407e-24	0.775118901456845	0.567	0.405	6.38024266250992e-20	CXCL Macro	CYSTM1
FAM126A	1.90416663524545e-22	0.66474723088303	0.333	0.158	3.78167493759747e-18	CXCL Macro	FAM126A
ANKRD28	4.22466525226534e-22	0.742429757752045	0.52	0.333	8.39018519099897e-18	CXCL Macro	ANKRD28
BNIP3	6.86348273643061e-22	0.761149539462061	0.35	0.165	1.36308767145512e-17	CXCL Macro	BNIP3
CD82	7.48307338129173e-22	0.685840718923912	0.359	0.171	1.48613837352454e-17	CXCL Macro	CD82
TMEM50A	1.07187038770529e-21	0.738297777046333	0.715	0.632	2.1287345899827e-17	CXCL Macro	TMEM50A
ACKR3	1.91668038132656e-21	0.782646131606777	0.229	0.079	3.80652723731455e-17	CXCL Macro	ACKR3
MMP91	2.41252108889751e-21	0.790540995066512	0.459	0.255	4.79126688255046e-17	CXCL Macro	MMP9
CSGALNACT2	5.98823625963911e-21	0.720046480080107	0.616	0.458	1.18926372116433e-16	CXCL Macro	CSGALNACT2
QSOX1	6.04115901808468e-21	0.656712439979843	0.524	0.34	1.19977418099162e-16	CXCL Macro	QSOX1
RAB8B	6.04160725604121e-21	0.634396449568552	0.673	0.531	1.19986320104978e-16	CXCL Macro	RAB8B
CPD	1.6836217964345e-20	0.673446873896284	0.505	0.31	3.34367288771891e-16	CXCL Macro	CPD
ST3GAL1	1.90442901208586e-20	0.696800771064056	0.418	0.24	3.78219601800253e-16	CXCL Macro	ST3GAL1
CSNK1E	8.09324714293815e-20	0.708568175587864	0.295	0.136	1.60731888258752e-15	CXCL Macro	CSNK1E
IL61	1.3408563920493e-19	1.0111621639505	0.584	0.369	2.66294079460991e-15	CXCL Macro	IL6
MMP19	1.40034300469368e-19	0.91313006392471	0.476	0.303	2.78108120732164e-15	CXCL Macro	MMP19
ATP2B1	8.73283422432778e-19	0.722419827363404	0.718	0.572	1.7343408769515e-14	CXCL Macro	ATP2B1
MARCO	8.98632728472447e-19	0.936815466641723	0.425	0.244	1.78468459874628e-14	CXCL Macro	MARCO
FNIP21	1.29468712485e-18	0.731410683291254	0.552	0.409	2.5712486299521e-14	CXCL Macro	FNIP2
PAPSS2	2.43670436918037e-18	0.67780089106002	0.384	0.226	4.83929487719222e-14	CXCL Macro	PAPSS2
MT1M	3.13376449461166e-18	1.11757224853528	0.113	0.023	6.22365628629876e-14	CXCL Macro	MT1M
C1orf122	6.60539910345422e-18	0.680809029363691	0.563	0.409	1.31183226194601e-13	CXCL Macro	C1orf122
PMP22	1.02713159813367e-17	0.784704293244908	0.533	0.353	2.03988335389347e-13	CXCL Macro	PMP22
NPC1	4.56712075567605e-17	0.674382484839071	0.338	0.183	9.07030182077264e-13	CXCL Macro	NPC1
IL1R1	1.3302122316465e-16	0.723988735752681	0.412	0.253	2.64180149204995e-12	CXCL Macro	IL1R1
PID1	2.03581492231765e-16	0.662977565579639	0.522	0.363	4.04312843572285e-12	CXCL Macro	PID1
INSIG2	6.34085798818399e-16	0.639038711890223	0.24	0.113	1.25929439645334e-11	CXCL Macro	INSIG2
SPP1	8.86425483435462e-16	1.60599002982624	0.333	0.18	1.76044101010283e-11	CXCL Macro	SPP1
IL3RA	9.97612787908015e-16	0.653521964535755	0.393	0.238	1.98125899678532e-11	CXCL Macro	IL3RA
MGST3	2.6665285375515e-15	0.629718632839926	0.641	0.535	5.29572567557727e-11	CXCL Macro	MGST3
MIF	4.00516403898665e-15	0.585418958682925	0.896	0.846	7.95425578142748e-11	CXCL Macro	MIF
SLC7A7	4.8156547321044e-15	0.650098071619169	0.52	0.406	9.56389029795933e-11	CXCL Macro	SLC7A7
PALM2-AKAP2	8.42773069173782e-15	0.706870110403366	0.444	0.295	1.67374731537913e-10	CXCL Macro	PALM2-AKAP2
PDE4D	5.42544252198744e-14	0.608648980210445	0.272	0.137	1.0774928848667e-09	CXCL Macro	PDE4D
NR3C1	5.71956971064836e-14	0.64358013469729	0.548	0.434	1.13590654453476e-09	CXCL Macro	NR3C1
HIST1H2AC	7.86430597833241e-14	0.750148194154249	0.219	0.103	1.56185116729682e-09	CXCL Macro	HIST1H2AC
SMS	8.53417808861951e-14	0.586151175480954	0.527	0.412	1.69488776839983e-09	CXCL Macro	SMS
GNS	1.06088328773864e-13	0.626053385972257	0.584	0.465	2.10691420944895e-09	CXCL Macro	GNS
P4HA1	1.43918993013276e-13	0.609193897109074	0.461	0.333	2.85823120124366e-09	CXCL Macro	P4HA1
HILPDA1	2.78168040793397e-13	0.662362690494067	0.212	0.096	5.52441729015686e-09	CXCL Macro	HILPDA
HIST1H1C	5.66642445864503e-13	1.16964705560834	0.318	0.194	1.1253518974869e-08	CXCL Macro	HIST1H1C
LPP	9.78046149051793e-13	0.62159677782854	0.416	0.292	1.94239965201686e-08	CXCL Macro	LPP
LAMB3	1.95879891254298e-12	0.605383905556839	0.301	0.168	3.89017464031036e-08	CXCL Macro	LAMB3
CDC42EP3	2.65241742350039e-12	0.668667824486756	0.418	0.294	5.26770100307178e-08	CXCL Macro	CDC42EP3
CES1	3.4137149665466e-11	1.21361838978227	0.234	0.124	6.77963792356155e-07	CXCL Macro	CES1
CCL3L1	5.14533400997503e-11	1.09940168429859	0.807	0.747	1.02186333438104e-06	CXCL Macro	CCL3L1
AMPD3	2.86082208235409e-10	0.603213658116561	0.386	0.272	5.68159265555522e-06	CXCL Macro	AMPD3
DNAJC3	4.33903362844691e-10	0.638824739268507	0.507	0.426	8.61732078609555e-06	CXCL Macro	DNAJC3
FAM107B	4.34152175051831e-10	0.600505669747865	0.618	0.554	8.62226219652937e-06	CXCL Macro	FAM107B
HPCAL1	1.90408030008099e-09	0.592523478835463	0.355	0.24	3.78150347596085e-05	CXCL Macro	HPCAL1
CD163	4.43220955397232e-09	0.751895135133354	0.374	0.257	8.80236817418903e-05	CXCL Macro	CD163
NDRG1	1.05917999459589e-08	0.615702747261331	0.448	0.348	0.000210353146926743	CXCL Macro	NDRG1
F3	1.62542804983572e-08	0.912871957059186	0.255	0.154	0.000322810010697374	CXCL Macro	F3
PLIN2	2.26140010930677e-08	0.591815777050627	0.446	0.36	0.000449114061708324	CXCL Macro	PLIN2
HES41	0.00441432672595658	0.626332630172137	0.293	0.254	1	CXCL Macro	HES4
CTSS1	9.42412839634886e-106	1.58468704955862	0.982	0.855	1.87163189951488e-101	Monocytes	CTSS
FCN11	1.29052664252764e-105	1.87744612026896	0.948	0.513	2.5629859120599e-101	Monocytes	FCN1
MNDA	1.26665491931408e-82	1.5260323449445	0.92	0.514	2.51557666975776e-78	Monocytes	MNDA
LST1	1.20001335585589e-72	1.68841226931546	0.954	0.719	2.3832265247298e-68	Monocytes	LST1
S100A4	8.47967236635862e-65	1.1057523568151	0.997	0.928	1.68406293195882e-60	Monocytes	S100A4
JUNB	4.31865818036281e-64	1.20595761794334	0.975	0.851	8.57685514620055e-60	Monocytes	JUNB
IER2	2.35552607645618e-62	1.46870162958978	0.932	0.717	4.67807478784197e-58	Monocytes	IER2
TKT	1.39934276525775e-60	1.4573497826858	0.748	0.443	2.77909473180189e-56	Monocytes	TKT
NCF1	5.49882216636249e-60	1.65263150225396	0.751	0.399	1.09206608223959e-55	Monocytes	NCF1
CD37	1.80548160020191e-58	1.4196046091975	0.745	0.423	3.585686458001e-54	Monocytes	CD37
MPEG1	1.21690469345316e-57	1.34880482618043	0.742	0.383	2.41677272119798e-53	Monocytes	MPEG1
GPBAR1	1.58730983604218e-57	1.01627637538102	0.302	0.047	3.15239733437978e-53	Monocytes	GPBAR1
ZFP36	2.63127515331237e-56	1.05646127037073	0.985	0.89	5.22571245447836e-52	Monocytes	ZFP36
LIMD2	1.95195636118324e-54	1.24805880617745	0.674	0.314	3.87658533330992e-50	Monocytes	LIMD2
FOS1	3.09787245097006e-54	1.30120251798647	0.963	0.828	6.15237468762653e-50	Monocytes	FOS
CFD	6.21434798191031e-54	1.51719766924561	0.76	0.432	1.23416950920739e-49	Monocytes	CFD
FGL21	3.72949791005546e-52	1.20504151032006	0.828	0.506	7.40678284937014e-48	Monocytes	FGL2
TSPO	1.07798327131403e-50	1.04134900742826	0.905	0.776	2.14087477682966e-46	Monocytes	TSPO
PABPC1	2.12017675748877e-50	0.909694108094159	0.966	0.899	4.21067104037269e-46	Monocytes	PABPC1
AP1S2	4.38462782190941e-48	1.24928168908468	0.806	0.587	8.70787085431208e-44	Monocytes	AP1S2
EGR1	1.0425285684685e-47	1.58776005721185	0.797	0.503	2.07046173697844e-43	Monocytes	EGR1
CLEC12A	8.27849119427764e-47	1.22372277044956	0.597	0.266	1.64410835118354e-42	Monocytes	CLEC12A
RBP7	2.222954966589e-45	0.90701916880026	0.258	0.047	4.41478856364576e-41	Monocytes	RBP7
ZFP36L2	4.44818527596112e-43	1.29822872112722	0.662	0.361	8.83409595805879e-39	Monocytes	ZFP36L2
EVI2B	5.42694650955061e-43	1.29355543501552	0.677	0.42	1.07779157679675e-38	Monocytes	EVI2B
PRAM1	5.7071782366996e-43	1.11724755693566	0.351	0.095	1.13344559780854e-38	Monocytes	PRAM1
NUP214	1.33671643058789e-42	1.27342522294201	0.474	0.177	2.65471883114754e-38	Monocytes	NUP214
RIPOR2	2.64928436518518e-42	1.18212959131363	0.535	0.231	5.26147874925778e-38	Monocytes	RIPOR2
CYBB1	2.27959741264966e-40	0.944799526775877	0.865	0.603	4.52728046152222e-36	Monocytes	CYBB
KLF2	7.03071654821428e-40	1.40448666158394	0.622	0.324	1.39630030647536e-35	Monocytes	KLF2
C1orf162	1.02918632471646e-39	1.08783723505875	0.72	0.436	2.04396404088689e-35	Monocytes	C1orf162
DUSP1	7.0037619350423e-39	0.783551148755458	0.982	0.922	1.3909471202994e-34	Monocytes	DUSP1
CORO1A	2.54250440670142e-38	1.06364373225422	0.825	0.607	5.04941375170902e-34	Monocytes	CORO1A
LYZ1	7.76394983876152e-38	0.926821651440078	0.975	0.877	1.54192043797804e-33	Monocytes	LYZ
SAMHD1	1.02324571585643e-37	0.914487184828975	0.766	0.519	2.03216599169088e-33	Monocytes	SAMHD1
S100A81	4.58190162107687e-37	1.49109945745686	0.935	0.743	9.09965661945866e-33	Monocytes	S100A8
COTL1	1.06003418398341e-36	0.854438999336259	0.954	0.8	2.10522788939104e-32	Monocytes	COTL1
CFP	2.61705688110702e-36	1.10685709029503	0.655	0.369	5.19747496587855e-32	Monocytes	CFP
IRF1	2.94754431772365e-35	1.2414495086661	0.68	0.419	5.85382301499916e-31	Monocytes	IRF1
TMEM154	2.20276322342128e-34	0.850817974472975	0.305	0.093	4.37468776171467e-30	Monocytes	TMEM154
JUND	1.90871005847636e-33	0.916236573409043	0.96	0.902	3.79069817613405e-29	Monocytes	JUND
AC020656.11	2.13934146635897e-32	1.06954104987359	0.831	0.642	4.24873215218891e-28	Monocytes	AC020656.1
GMFG	2.45510386522687e-32	0.889143392025815	0.825	0.706	4.87583627634057e-28	Monocytes	GMFG
PFDN5	3.4663105991843e-32	0.617344158980213	0.978	0.961	6.88409284998002e-28	Monocytes	PFDN5
LRRK2	9.43758674065826e-32	1.04044024782878	0.378	0.144	1.87430472669473e-27	Monocytes	LRRK2
JAML	9.51167966421064e-32	0.987277348177377	0.591	0.302	1.88901958131223e-27	Monocytes	JAML
LTA4H	2.39973211921965e-31	1.13848321684433	0.554	0.29	4.76586798877022e-27	Monocytes	LTA4H
S100A91	3.53611953710519e-31	1.28402495585487	0.975	0.849	7.02273340069091e-27	Monocytes	S100A9
PECAM1	7.72551284810236e-31	1.15531185916077	0.468	0.226	1.53428685163313e-26	Monocytes	PECAM1
LSP1	8.07242894532538e-31	0.905970897375912	0.757	0.531	1.60318438854162e-26	Monocytes	LSP1
CD36	8.20798162548185e-31	1.11622475926541	0.492	0.232	1.6301051508207e-26	Monocytes	CD36
LYST	1.00634414851039e-30	1.15938868018753	0.566	0.331	1.99859947894163e-26	Monocytes	LYST
KCNE3	2.15176143783709e-30	0.685641571128895	0.283	0.081	4.27339821554446e-26	Monocytes	KCNE3
ATP5MC2	2.35585928743253e-30	0.74313975126245	0.895	0.706	4.67873654484101e-26	Monocytes	ATP5MC2
FGR	3.26978835685061e-30	1.11856526392532	0.689	0.446	6.49379967670531e-26	Monocytes	FGR
CALM2	1.18776022859576e-29	0.854148802979768	0.828	0.735	2.35889181399118e-25	Monocytes	CALM2
CSF3R1	2.77569119703413e-29	1.17268298766569	0.588	0.359	5.51252271730978e-25	Monocytes	CSF3R
METTL7A	9.82794426311919e-29	0.908677914418728	0.298	0.1	1.95182973065547e-24	Monocytes	METTL7A
CD302	9.92536302964368e-29	1.02026030645254	0.56	0.332	1.97117709768723e-24	Monocytes	CD302
C19orf38	2.02330442514651e-28	0.916095432980662	0.382	0.148	4.01828258834098e-24	Monocytes	C19orf38
CNPY3	4.04955409191844e-28	1.07711414109305	0.578	0.349	8.04241442655002e-24	Monocytes	CNPY3
FYB11	4.99520018372791e-28	0.845812986010225	0.714	0.475	9.92046756488362e-24	Monocytes	FYB1
GIMAP7	1.62660503722673e-27	0.799358167452181	0.329	0.117	3.23043760393229e-23	Monocytes	GIMAP7
NFKBIZ	2.74966757983797e-27	0.818665090779659	0.88	0.791	5.4608398135582e-23	Monocytes	NFKBIZ
SELL	3.55730195585199e-27	0.951615512469087	0.348	0.138	7.06480168432205e-23	Monocytes	SELL
CLEC7A	7.15471107822597e-27	0.878212481903737	0.791	0.643	1.42092562013568e-22	Monocytes	CLEC7A
ITGAL	1.98553372976176e-26	0.936627144260789	0.36	0.13	3.94326998730685e-22	Monocytes	ITGAL
GIMAP1	2.97884740943149e-26	0.762314128482743	0.28	0.094	5.91599095513095e-22	Monocytes	GIMAP1
ADGRE5	3.22792313641906e-26	1.08838840339015	0.68	0.452	6.41065534892825e-22	Monocytes	ADGRE5
GIMAP4	5.79586340564981e-26	0.89426556074653	0.418	0.193	1.15105847236205e-21	Monocytes	GIMAP4
KLF4	1.25438046861268e-25	0.994116524222011	0.702	0.5	2.49119961066478e-21	Monocytes	KLF4
MYO1F	1.47092358673045e-25	0.980986084403937	0.631	0.42	2.92125424324666e-21	Monocytes	MYO1F
OAS1	2.35855221775168e-25	0.726735028417458	0.305	0.103	4.68408470445484e-21	Monocytes	OAS1
BIN2	2.99708602795004e-25	0.968418837064715	0.348	0.14	5.95221285150878e-21	Monocytes	BIN2
CCNL1	4.1706389197727e-25	1.03168306886655	0.8	0.748	8.28288889466858e-21	Monocytes	CCNL1
C11orf21	2.48915756716071e-24	0.60104886260897	0.166	0.033	4.94346692838117e-20	Monocytes	C11orf21
UBXN11	4.07117742060418e-24	0.992408917810765	0.354	0.143	8.0853583573199e-20	Monocytes	UBXN11
POU2F2	4.25370704565562e-24	1.06883599013737	0.554	0.334	8.44786219267207e-20	Monocytes	POU2F2
TXNIP	6.77571876895946e-24	1.33967207516366	0.652	0.503	1.34565774751535e-19	Monocytes	TXNIP
PTPRC	7.12366714291382e-24	0.638039091232435	0.865	0.818	1.41476029458268e-19	Monocytes	PTPRC
SLC24A4	7.36067925938435e-24	0.692385623373485	0.252	0.075	1.46183090091373e-19	Monocytes	SLC24A4
ICAM3	1.67146733498284e-23	0.852905738830214	0.388	0.16	3.31953412727593e-19	Monocytes	ICAM3
NACA	1.81091741817588e-23	0.704904150185103	0.948	0.91	3.59648199249731e-19	Monocytes	NACA
SULT1A1	3.11208712592507e-23	0.698199446210489	0.243	0.08	6.18060503208718e-19	Monocytes	SULT1A1
ASGR1	3.32624820674891e-23	0.842176276164296	0.366	0.162	6.60592893860333e-19	Monocytes	ASGR1
VSIR	5.97458122214839e-23	0.976728952223389	0.622	0.425	1.18655183071867e-18	Monocytes	VSIR
FOSB	6.18173116626798e-23	1.0193533073916	0.862	0.808	1.22769180962082e-18	Monocytes	FOSB
ADD3	1.39348200487442e-22	0.68200926526507	0.277	0.101	2.7674552616806e-18	Monocytes	ADD3
SCIMP	1.68616660622616e-22	0.840579226538834	0.437	0.232	3.34872687996516e-18	Monocytes	SCIMP
GAS7	2.19625268063931e-22	0.845102534344897	0.311	0.124	4.36175782374968e-18	Monocytes	GAS7
AIF11	2.68988617743759e-22	0.73799400952556	0.972	0.881	5.34211394839105e-18	Monocytes	AIF1
IFITM2	3.71207084810752e-22	1.08545928847646	0.723	0.549	7.37217270434154e-18	Monocytes	IFITM2
ERP29	3.21180438346685e-21	0.830970085809016	0.548	0.348	6.37864350556517e-17	Monocytes	ERP29
ITGB2	3.4134009376273e-21	0.733696939995349	0.757	0.632	6.77901426212782e-17	Monocytes	ITGB2
LAMTOR4	5.42963160108823e-21	0.750178644103027	0.778	0.634	1.07832483597612e-16	Monocytes	LAMTOR4
TESC	1.48347113749216e-20	0.728435215971219	0.234	0.081	2.94617367905944e-16	Monocytes	TESC
FBXL5	3.48918626606789e-20	0.919121091210737	0.458	0.272	6.92952392441083e-16	Monocytes	FBXL5
BLVRB	6.39098419762813e-20	0.894290743277376	0.6	0.403	1.26924946164895e-15	Monocytes	BLVRB
NOP53	1.10281199842351e-19	0.88853098581683	0.563	0.369	2.19018462886908e-15	Monocytes	NOP53
RASGRP2	1.34112443079831e-19	0.812689433264837	0.298	0.123	2.66347311956544e-15	Monocytes	RASGRP2
CCDC88B	1.65335766874561e-19	0.706339912190495	0.225	0.078	3.28356833012879e-15	Monocytes	CCDC88B
PLCB2	2.47753377486139e-19	0.753194492116377	0.305	0.13	4.92038207687473e-15	Monocytes	PLCB2
S100A121	3.11274593684279e-19	1.4749446024534	0.631	0.458	6.18191343056978e-15	Monocytes	S100A12
CARS2	3.56537264155729e-19	0.596339803004098	0.252	0.093	7.08083006613277e-15	Monocytes	CARS2
FFAR2	5.91459918185029e-19	0.64740984684896	0.206	0.062	1.17463939751547e-14	Monocytes	FFAR2
NFE2	8.96418331439816e-19	0.593795433414049	0.114	0.02	1.78028680623947e-14	Monocytes	NFE2
CAST	1.12133286988987e-18	0.824975081567538	0.646	0.544	2.22696707960129e-14	Monocytes	CAST
TNFSF10	2.45123793716673e-18	0.646284233491749	0.495	0.272	4.86815854321313e-14	Monocytes	TNFSF10
BTG2	2.55938211355336e-18	0.887116601618361	0.662	0.526	5.08293287751697e-14	Monocytes	BTG2
AGTRAP	4.02507731727891e-18	0.771261595535405	0.449	0.27	7.99380355211591e-14	Monocytes	AGTRAP
S1PR4	4.53952433295834e-18	0.720446165038531	0.228	0.085	9.01549532525525e-14	Monocytes	S1PR4
CD521	8.19944801320547e-18	1.22660339952763	0.612	0.497	1.62841037542261e-13	Monocytes	CD52
CYP1B1	9.40400604540462e-18	0.767712207057932	0.268	0.1	1.86763560061736e-13	Monocytes	CYP1B1
PGLS	1.00526285009972e-17	0.750704101638638	0.588	0.394	1.99645202029805e-13	Monocytes	PGLS
ERICH1	1.11959803843357e-17	0.83666060947639	0.458	0.27	2.22352170432906e-13	Monocytes	ERICH1
SELPLG	1.33642893375211e-17	0.816415490845797	0.323	0.154	2.65414786243169e-13	Monocytes	SELPLG
HK3	2.01413125991667e-17	0.768144969959379	0.24	0.096	4.0000646821945e-13	Monocytes	HK3
NRGN	2.3424154574283e-17	0.745585973536839	0.271	0.113	4.65203709845261e-13	Monocytes	NRGN
SORL1	2.62991823654942e-17	0.690337530030331	0.369	0.199	5.22301761778715e-13	Monocytes	SORL1
MIS18BP1	4.02289666340313e-17	0.787779064102518	0.388	0.219	7.98947277351861e-13	Monocytes	MIS18BP1
CSTA	6.67922088914316e-17	0.725074978119063	0.708	0.58	1.32649326858383e-12	Monocytes	CSTA
MGST1	7.81753571055157e-17	0.621359620794877	0.231	0.087	1.55256259211554e-12	Monocytes	MGST1
EEF2	1.00034042974468e-16	0.677762050204328	0.772	0.742	1.98667609347294e-12	Monocytes	EEF2
AHNAK	1.35535044874673e-16	0.87673445262363	0.674	0.573	2.69172599121101e-12	Monocytes	AHNAK
KLF10	1.46037629064936e-16	0.881475255852286	0.628	0.479	2.90030731322963e-12	Monocytes	KLF10
TRAF3IP3	1.93149341157287e-16	0.713496691721065	0.271	0.108	3.83594591538372e-12	Monocytes	TRAF3IP3
GSTK1	1.97750521631746e-16	0.791299643716864	0.551	0.373	3.92732535960647e-12	Monocytes	GSTK1
MEGF9	2.0414103590558e-16	0.802516566153099	0.323	0.16	4.05424097308482e-12	Monocytes	MEGF9
RABGAP1L	2.1127063292822e-16	0.641163311373953	0.289	0.134	4.19583476995444e-12	Monocytes	RABGAP1L
VCAN1	2.54623158498517e-16	0.946279142264746	0.705	0.576	5.05681592778054e-12	Monocytes	VCAN
PYCARD1	4.27556975521592e-16	0.676117174026082	0.686	0.51	8.49128153385882e-12	Monocytes	PYCARD
TNFAIP21	4.90187019971047e-16	0.588431630854325	0.735	0.594	9.735114216625e-12	Monocytes	TNFAIP2
RCSD1	6.37740902495192e-16	0.77194670673909	0.391	0.213	1.26655343235545e-11	Monocytes	RCSD1
CRTAP	7.26859524170616e-16	0.84937927968118	0.378	0.213	1.44354301500284e-11	Monocytes	CRTAP
FXYD5	1.30585058178437e-15	0.643395084096961	0.738	0.649	2.59341925542376e-11	Monocytes	FXYD5
CD1D	1.34885141844951e-15	0.604493446573729	0.218	0.087	2.67881891704073e-11	Monocytes	CD1D
AC007952.4	1.72782201240643e-15	0.779690357014001	0.615	0.483	3.43145451663917e-11	Monocytes	AC007952.4
MAP3K3	2.02872812696768e-15	0.635371490293757	0.262	0.105	4.02905406015782e-11	Monocytes	MAP3K3
NAA38	3.01784249130106e-15	0.70080896664954	0.529	0.379	5.9934351877239e-11	Monocytes	NAA38
CDA	3.94248553813093e-15	0.692764440930035	0.274	0.118	7.82977627872803e-11	Monocytes	CDA
TALDO1	4.13901212264213e-15	0.656220994470664	0.677	0.567	8.22007807556727e-11	Monocytes	TALDO1
SPN	4.52317431971338e-15	0.804170273811733	0.305	0.156	8.98302419895077e-11	Monocytes	SPN
GRK2	4.71391382157563e-15	0.820556092623085	0.462	0.301	9.3618328496492e-11	Monocytes	GRK2
HACD4	5.53145941514908e-15	0.664434593793537	0.308	0.163	1.09854783984861e-10	Monocytes	HACD4
NFAM1	5.71767586595842e-15	0.671673060713758	0.302	0.143	1.13553042697934e-10	Monocytes	NFAM1
RRP12	9.16065954338569e-15	0.684335658047313	0.212	0.08	1.8193069853164e-10	Monocytes	RRP12
CD551	9.65279841510319e-15	0.760748432732059	0.72	0.591	1.91704576523949e-10	Monocytes	CD55
STXBP2	2.04555104469878e-14	0.913756943874306	0.646	0.536	4.06246437477179e-10	Monocytes	STXBP2
GADD45B	2.56927851927451e-14	0.700784070256822	0.837	0.797	5.10258713927917e-10	Monocytes	GADD45B
ATG16L2	2.73827093800254e-14	0.670859726784412	0.283	0.145	5.43820608287305e-10	Monocytes	ATG16L2
POLE4	2.85924823607974e-14	0.713015832995984	0.474	0.31	5.67846699685437e-10	Monocytes	POLE4
ANKRD44	5.86278157321162e-14	0.695142120250349	0.415	0.264	1.16434842043983e-09	Monocytes	ANKRD44
PLBD1	7.50438974977322e-14	0.759673725759664	0.351	0.203	1.49037180430496e-09	Monocytes	PLBD1
SIRPB1	8.28584576508857e-14	0.617001711695318	0.228	0.089	1.64556896894659e-09	Monocytes	SIRPB1
HSD17B11	3.14995172299116e-13	0.692603051741067	0.366	0.218	6.25580412186044e-09	Monocytes	HSD17B11
PTPN18	6.10671044075265e-13	0.700814664665425	0.345	0.203	1.21279269353348e-08	Monocytes	PTPN18
VAMP5	6.22964725729755e-13	0.629513517383609	0.502	0.326	1.23720794529929e-08	Monocytes	VAMP5
AOAH	6.44390864152314e-13	0.609713833218385	0.462	0.298	1.2797602562065e-08	Monocytes	AOAH
TNF	6.46245822177762e-13	1.01537345890208	0.557	0.391	1.28344420284503e-08	Monocytes	TNF
HNRNPU	7.51031846113974e-13	0.940462651191418	0.723	0.679	1.49154924638235e-08	Monocytes	HNRNPU
MAFB	8.17122463312651e-13	0.932096579511118	0.551	0.424	1.62280521213892e-08	Monocytes	MAFB
CPPED1	1.00118377089825e-12	0.679641660361115	0.403	0.269	1.98835096900393e-08	Monocytes	CPPED1
MAP3K1	1.22684670376843e-12	0.654687530369819	0.406	0.259	2.43651755368411e-08	Monocytes	MAP3K1
CX3CR1	1.32671270327227e-12	0.601753627019887	0.286	0.143	2.63485142869874e-08	Monocytes	CX3CR1
SMAP2	1.73875597597495e-12	0.63923179751529	0.606	0.483	3.45316936828624e-08	Monocytes	SMAP2
CELF2	2.47065333848851e-12	0.743101965674431	0.529	0.398	4.90671753023818e-08	Monocytes	CELF2
CAT	2.59915105258748e-12	0.679711481980764	0.348	0.215	5.16191399043873e-08	Monocytes	CAT
TCF7L2	3.05365473765261e-12	0.895449083202264	0.369	0.22	6.06455830897809e-08	Monocytes	TCF7L2
SSH2	3.59662250512901e-12	0.630974096885675	0.36	0.213	7.14289229518621e-08	Monocytes	SSH2
EIF3E	3.95470816491808e-12	0.652457261445751	0.594	0.496	7.8540504155273e-08	Monocytes	EIF3E
TMPO	4.74243002962345e-12	0.60198557795737	0.348	0.21	9.41846603883216e-08	Monocytes	TMPO
SMCHD1	5.20050723756956e-12	0.72896979158645	0.477	0.344	1.03282073738132e-07	Monocytes	SMCHD1
CRIP1	5.45733335786369e-12	0.656205043713967	0.831	0.782	1.08382640487173e-07	Monocytes	CRIP1
NAP1L1	6.61541241031006e-12	0.6727129493632	0.711	0.671	1.31382090468758e-07	Monocytes	NAP1L1
RGS18	1.40726291724848e-11	0.590510147338227	0.462	0.315	2.79482415365548e-07	Monocytes	RGS18
JUN	2.67217996023675e-11	0.99749732643673	0.655	0.599	5.30694940103018e-07	Monocytes	JUN
LRG1	3.44247518473685e-11	0.833335253351556	0.262	0.134	6.83675571688738e-07	Monocytes	LRG1
CCDC69	4.73833592302349e-11	0.687735138004012	0.292	0.17	9.41033514312466e-07	Monocytes	CCDC69
FGD2	5.21875664655143e-11	0.666145926762545	0.338	0.208	1.03644507000511e-06	Monocytes	FGD2
ASAH1	5.66556480263723e-11	0.58599531850918	0.708	0.656	1.12518116980375e-06	Monocytes	ASAH1
CSK	5.97230380399193e-11	0.793905679787615	0.477	0.343	1.1860995354728e-06	Monocytes	CSK
HVCN1	6.11298867711226e-11	0.611868262259626	0.218	0.105	1.21403955127449e-06	Monocytes	HVCN1
PKN1	9.47573400309747e-11	0.725587645117995	0.283	0.152	1.88188077301516e-06	Monocytes	PKN1
NDUFA3	9.94762315062592e-11	0.613595154963281	0.649	0.538	1.97559795771431e-06	Monocytes	NDUFA3
SCPEP1	1.0860428461322e-10	0.689068840696144	0.351	0.21	2.15688109241856e-06	Monocytes	SCPEP1
ARHGAP45	1.27019237422983e-10	0.775198008745431	0.351	0.232	2.52260205522045e-06	Monocytes	ARHGAP45
RNF130	1.32766182442194e-10	0.593170855907272	0.609	0.51	2.63673638330197e-06	Monocytes	RNF130
ADA2	1.68916537208691e-10	0.744641916739565	0.523	0.406	3.3546824289646e-06	Monocytes	ADA2
VMP11	1.69761937726117e-10	0.708695511390113	0.751	0.706	3.37147208324068e-06	Monocytes	VMP1
RNPEPL1	2.41722899177498e-10	0.691313479008344	0.295	0.167	4.80061677766511e-06	Monocytes	RNPEPL1
PPM1F	2.84941192317064e-10	0.623365488489698	0.255	0.136	5.65893207941688e-06	Monocytes	PPM1F
FAM45A	3.83744235009884e-10	0.727763961220966	0.126	0.044	7.62116050729629e-06	Monocytes	FAM45A
USP15	5.23568518647238e-10	0.648332839684739	0.56	0.478	1.03980707803342e-05	Monocytes	USP15
EGR2	8.50989280335058e-10	0.720196948356552	0.271	0.139	1.69006471074542e-05	Monocytes	EGR2
NCF2	8.63513814294446e-10	0.626913487024159	0.566	0.472	1.71493843518877e-05	Monocytes	NCF2
ADCY7	9.12295192388259e-10	0.648303899458685	0.338	0.207	1.81181825208308e-05	Monocytes	ADCY7
CDKN1C	1.20628514367208e-09	1.11188607550166	0.154	0.064	2.39568229533274e-05	Monocytes	CDKN1C
PSTPIP1	1.64559024210868e-09	0.738177924632523	0.289	0.161	3.26814222082784e-05	Monocytes	PSTPIP1
GABBR1	1.82709623481788e-09	0.620688673963972	0.203	0.094	3.6286131223483e-05	Monocytes	GABBR1
AKNA	2.15733784728369e-09	0.636797146802288	0.28	0.174	4.28447296470541e-05	Monocytes	AKNA
C20orf27	2.99642676911935e-09	0.682859031155983	0.274	0.164	5.95090356347103e-05	Monocytes	C20orf27
WAS	3.26153969252175e-09	0.642373854888944	0.489	0.387	6.4774178293482e-05	Monocytes	WAS
FES	3.27401984150712e-09	0.694212808756436	0.308	0.189	6.50220340523313e-05	Monocytes	FES
RHOB	3.29724248536746e-09	0.903859848911615	0.415	0.303	6.54832357593979e-05	Monocytes	RHOB
LRRC25	3.69230891621724e-09	0.645139966551013	0.378	0.256	7.33292550760744e-05	Monocytes	LRRC25
HIGD2A	4.15517413520429e-09	0.652085480637424	0.594	0.503	8.25217583251571e-05	Monocytes	HIGD2A
EIF4B	4.33194194133455e-09	0.588651680648743	0.514	0.416	8.60323669549041e-05	Monocytes	EIF4B
CD33	5.16320972455016e-09	0.593665107030298	0.265	0.153	0.000102541345129566	Monocytes	CD33
RASSF2	5.84739055918762e-09	0.606202958922392	0.338	0.224	0.000116129176505466	Monocytes	RASSF2
ANKRD13D	5.92094290469688e-09	0.770248410179287	0.286	0.173	0.00011758992608728	Monocytes	ANKRD13D
NR4A1	9.64443192836377e-09	0.803251212941521	0.655	0.603	0.000191538418097305	Monocytes	NR4A1
UTRN	9.79563692080722e-09	0.590976645759435	0.388	0.279	0.000194541349247231	Monocytes	UTRN
ADAP1	1.42390348985057e-08	0.646801233571345	0.212	0.118	0.000282787233084322	Monocytes	ADAP1
ANP32B	1.99641717269358e-08	0.599856168101536	0.511	0.413	0.000396488450496945	Monocytes	ANP32B
MIDN1	2.38511238696388e-08	0.585240445567873	0.517	0.45	0.000473683320051027	Monocytes	MIDN
PARVG	2.54800491048868e-08	0.621204275634892	0.465	0.36	0.000506033775223052	Monocytes	PARVG
ABHD5	2.59313432441644e-08	0.676089628978983	0.249	0.132	0.000514996476829105	Monocytes	ABHD5
DOK2	2.75221886881286e-08	0.631993603055779	0.409	0.309	0.000546590667346234	Monocytes	DOK2
RAB11FIP1	3.70766682677636e-08	0.597351964696584	0.412	0.29	0.000736342631797785	Monocytes	RAB11FIP1
UBE2R2	4.18268562086728e-08	0.592399934327535	0.449	0.35	0.000830681364304243	Monocytes	UBE2R2
ARHGEF1	4.35437495889155e-08	0.60170062783878	0.28	0.163	0.000864778866835861	Monocytes	ARHGEF1
NFIL3	4.76240129406633e-08	0.728110142983452	0.388	0.289	0.000945812897001574	Monocytes	NFIL3
TUBA1A	5.26450011712101e-08	0.741214210975182	0.495	0.377	0.00104552972326023	Monocytes	TUBA1A
NAPRT	5.88252812205863e-08	0.671514274580283	0.292	0.192	0.00116827008504084	Monocytes	NAPRT
STAT6	6.26570776814541e-08	0.676638602502629	0.382	0.28	0.00124436956275368	Monocytes	STAT6
AC004687.1	6.49815794955237e-08	0.6705255238571	0.283	0.179	0.0012905341687811	Monocytes	AC004687.1
C5AR1	6.61186760294591e-08	0.588314007436464	0.535	0.41	0.00131311690594506	Monocytes	C5AR1
GRK3	9.52753577148975e-08	0.612687756177916	0.342	0.245	0.00189216860421786	Monocytes	GRK3
SNHG25	1.16830337309256e-07	0.726599190173667	0.425	0.31	0.00232025049896183	Monocytes	SNHG25
HMGB2	1.25787085775712e-07	0.651573550315959	0.403	0.302	0.00249813152350564	Monocytes	HMGB2
CCNY	1.28516792622007e-07	0.590829282821244	0.32	0.21	0.00255234350147305	Monocytes	CCNY
SNHG9	2.1230051081078e-07	0.793099560292425	0.415	0.309	0.00421628814470208	Monocytes	SNHG9
WSB1	2.40993979278283e-07	0.596961900115889	0.655	0.644	0.0047861404284667	Monocytes	WSB1
MYD88	2.72024626931284e-07	0.594899078941001	0.422	0.32	0.0054024090908553	Monocytes	MYD88
RTN3	3.26244319292953e-07	0.643677936416028	0.403	0.309	0.00647921218115805	Monocytes	RTN3
FLOT2	3.51044254617599e-07	0.64548674352765	0.271	0.168	0.00697173889670552	Monocytes	FLOT2
ZFAND5	6.52518200586955e-07	0.594741336522596	0.68	0.668	0.0129590114636569	Monocytes	ZFAND5
XIST	6.54549899135373e-07	0.708720620587595	0.151	0.076	0.0129993609968285	Monocytes	XIST
ARHGAP9	1.43814344142432e-06	0.618003798327686	0.206	0.126	0.028561528746687	Monocytes	ARHGAP9
PLXNB2	1.81680278600552e-06	0.642017923757135	0.372	0.272	0.0360817033300697	Monocytes	PLXNB2
SEPT9	2.29819918530821e-06	0.654772851368962	0.111	0.048	0.045642235820221	Monocytes	SEPT9
RARA	4.50188246673302e-06	0.630617993795221	0.406	0.317	0.0894073857893178	Monocytes	RARA
SMIM25	6.25428726164615e-06	0.888165523730659	0.572	0.511	0.124210145016293	Monocytes	SMIM25
TRIB1	6.31083988935893e-06	0.63995149998412	0.385	0.301	0.125333280202668	Monocytes	TRIB1
ABRACL	1.33371556735655e-05	0.609768814685688	0.458	0.387	0.264875911677011	Monocytes	ABRACL
KCTD12	2.16840426062892e-05	0.59784691641764	0.495	0.425	0.430645086160903	Monocytes	KCTD12
PHACTR1	2.82563870238995e-05	0.585837864069368	0.517	0.474	0.561171846294643	Monocytes	PHACTR1
SOCS3	5.77694839850895e-05	0.699293505158198	0.671	0.751	1	Monocytes	SOCS3
PABPC4	6.10722702423739e-05	0.675332665792233	0.495	0.45	1	Monocytes	PABPC4
JMJD1C	7.19541778277525e-05	0.654767330580682	0.529	0.52	1	Monocytes	JMJD1C
RRAS	0.000124349853836192	0.590864733546302	0.283	0.206	1	Monocytes	RRAS
CSRNP1	0.000232245969449708	0.649770919961327	0.538	0.516	1	Monocytes	CSRNP1
AC015912.31	0.000283174268277068	0.71520476048704	0.529	0.474	1	Monocytes	AC015912.3
CXCL10	1.08144510182586e-193	4.19836109936496	0.796	0.101	2.14774997222615e-189	ISG Mono	CXCL10
RSAD2	8.47567332274066e-187	2.40540202253468	0.611	0.043	1.68326872189629e-182	ISG Mono	RSAD2
MX1	1.06326626978433e-181	2.59512334670158	0.865	0.166	2.11164681179169e-177	ISG Mono	MX1
IFIT1	1.72757601075765e-174	2.37427923943987	0.542	0.034	3.43096595736469e-170	ISG Mono	IFIT1
IFITM1	1.05096793153389e-160	2.9638396621263	0.716	0.096	2.08722231202631e-156	ISG Mono	IFITM1
IFIT3	1.26994514873486e-144	2.58668448705057	0.691	0.1	2.52211106538743e-140	ISG Mono	IFIT3
LY6E	6.438553503211e-139	2.41317016482469	0.924	0.322	1.2786967257377e-134	ISG Mono	LY6E
IFI44L	6.88900386323371e-135	1.81864486943064	0.687	0.117	1.36815616723821e-130	ISG Mono	IFI44L
USP18	3.25891079470832e-132	1.14029429219405	0.378	0.016	6.47219683829071e-128	ISG Mono	USP18
SAMD9L	1.12220459825018e-128	1.89735252097807	0.738	0.151	2.22869833212486e-124	ISG Mono	SAMD9L
TNFSF101	1.89848207757663e-127	2.55145520896923	0.851	0.249	3.77038540606718e-123	ISG Mono	TNFSF10
CXCL11	1.35100818294178e-123	2.55578207338951	0.404	0.024	2.68310225132238e-119	ISG Mono	CXCL11
ISG15	9.88100009638666e-121	3.06126700677645	0.96	0.453	1.96236661914239e-116	ISG Mono	ISG15
HERC5	3.56217122450029e-117	1.89728903770303	0.524	0.066	7.07447205185758e-113	ISG Mono	HERC5
OAS2	1.47116679936937e-116	1.54807351967158	0.633	0.112	2.92173726354756e-112	ISG Mono	OAS2
MX2	3.61711780577989e-111	2.11715273153835	0.836	0.267	7.18359596227885e-107	ISG Mono	MX2
IFITM3	1.58450878206029e-108	2.38493501845519	0.982	0.612	3.14683444117173e-104	ISG Mono	IFITM3
CMPK2	2.41016401007203e-107	1.19679139270997	0.447	0.047	4.78658572400305e-103	ISG Mono	CMPK2
IFIT2	4.29590992257523e-99	2.14043100947017	0.571	0.097	8.53167710623441e-95	ISG Mono	IFIT2
IFI35	8.7060740917096e-99	1.58694833305824	0.695	0.17	1.72902631461353e-94	ISG Mono	IFI35
IFI44	2.99651675179574e-98	1.5943369668294	0.647	0.142	5.95108226906634e-94	ISG Mono	IFI44
EIF2AK2	1.67196151153734e-93	1.51202576770349	0.651	0.171	3.32051556191315e-89	ISG Mono	EIF2AK2
IFI6	2.02131993581787e-93	2.07230337825959	0.836	0.332	4.01434139253428e-89	ISG Mono	IFI6
OAS3	5.25748097369428e-90	1.31708357850664	0.491	0.075	1.04413572137568e-85	ISG Mono	OAS3
LAP3	6.36599423083982e-85	1.61682423033128	0.891	0.482	1.26428645424479e-80	ISG Mono	LAP3
OAS11	1.58636079914465e-84	1.32632655881113	0.502	0.091	3.15051254710127e-80	ISG Mono	OAS1
IFITM21	2.57657768620895e-84	1.73714598418626	0.96	0.533	5.11708328481097e-80	ISG Mono	IFITM2
SAMD9	4.57092689005053e-84	1.57451978145558	0.644	0.173	9.07786080364035e-80	ISG Mono	SAMD9
EPSTI1	4.42390106930869e-83	1.64767945371498	0.764	0.282	8.78586752364706e-79	ISG Mono	EPSTI1
ISG20	1.27882069627269e-82	2.27581807130622	0.815	0.347	2.53973790279756e-78	ISG Mono	ISG20
GBP4	9.48774061289113e-80	1.58858586253648	0.68	0.214	1.88426528572018e-75	ISG Mono	GBP4
NT5C3A	4.47175151206826e-78	1.45389740517993	0.524	0.104	8.88089850296757e-74	ISG Mono	NT5C3A
PSMB9	1.33075142213011e-77	1.56796746642025	0.887	0.487	2.64287232435039e-73	ISG Mono	PSMB9
PSME21	2.28892959361012e-76	1.53090810850867	0.945	0.612	4.5458141729097e-72	ISG Mono	PSME2
PARP14	2.03397047028107e-75	1.63963718325279	0.858	0.42	4.03946535397821e-71	ISG Mono	PARP14
UBE2L6	1.34384682461833e-72	1.42658691227934	0.702	0.232	2.668879793692e-68	ISG Mono	UBE2L6
LGALS9	7.62496349396259e-70	1.41925233351069	0.833	0.38	1.51431774990097e-65	ISG Mono	LGALS9
GBP1	1.3808221375043e-69	1.8157217234274	0.818	0.389	2.74231276508354e-65	ISG Mono	GBP1
XAF1	5.86443100384157e-68	1.38532103287535	0.68	0.226	1.16467599736294e-63	ISG Mono	XAF1
TRIM22	6.93945570488202e-68	1.3392464473551	0.738	0.286	1.37817590298957e-63	ISG Mono	TRIM22
IRF7	2.12254697198439e-67	1.61640542914848	0.815	0.361	4.215378286361e-63	ISG Mono	IRF7
SP110	2.53328642049836e-67	1.34080667135092	0.655	0.209	5.03110683110975e-63	ISG Mono	SP110
TMSB10	3.5711875666498e-67	0.977852626496022	1	0.999	7.0923785073665e-63	ISG Mono	TMSB10
CXCL91	6.65448467541613e-67	2.64386401257568	0.418	0.079	1.32158065653764e-62	ISG Mono	CXCL9
IFI16	5.71996207171003e-64	1.37223553423855	0.862	0.49	1.13598446744161e-59	ISG Mono	IFI16
RNF213	7.96016605010674e-64	1.52316424610787	0.822	0.417	1.5808889775512e-59	ISG Mono	RNF213
BST2	1.6714771215589e-62	1.42850887747486	0.84	0.472	3.31955356341597e-58	ISG Mono	BST2
PSMA4	1.36233730811772e-61	1.30555598865985	0.855	0.53	2.70560189392178e-57	ISG Mono	PSMA4
VAMP51	1.91987087316039e-61	1.46762017321283	0.742	0.311	3.81286355409654e-57	ISG Mono	VAMP5
GMPR	8.11954016869732e-61	0.654812536647537	0.215	0.014	1.61254067750329e-56	ISG Mono	GMPR
CD741	1.30152173784351e-58	0.998522593063749	0.996	0.954	2.5848221713572e-54	ISG Mono	CD74
CST31	4.47046623705151e-57	1.18604343281827	0.993	0.863	8.87834594678429e-53	ISG Mono	CST3
STAT1	7.78563756542126e-57	1.24944936291864	0.811	0.42	1.54622762049266e-52	ISG Mono	STAT1
SSB	7.96537321667749e-57	1.33775788078637	0.705	0.327	1.58192312083215e-52	ISG Mono	SSB
HLA-DQA2	1.12811389121425e-53	1.5066394612795	0.764	0.323	2.24043418795151e-49	ISG Mono	HLA-DQA2
AXL	3.09467746711424e-53	1.09140631602615	0.458	0.126	6.14602944968888e-49	ISG Mono	AXL
DDX58	1.8233950840414e-52	1.16601225281578	0.404	0.098	3.62126263690621e-48	ISG Mono	DDX58
RABGAP1L1	1.15143617003705e-51	1.05089249525123	0.455	0.124	2.28675223369358e-47	ISG Mono	RABGAP1L
ATF5	2.24417885960075e-51	1.48136785063393	0.727	0.342	4.45693921516708e-47	ISG Mono	ATF5
CCL8	2.92091201105305e-51	2.68479753857026	0.156	0.011	5.80093125395135e-47	ISG Mono	CCL8
MNDA1	3.70385818136755e-51	1.07201814392596	0.92	0.519	7.35586234819595e-47	ISG Mono	MNDA
PNPT1	1.13512237599524e-50	0.855890386176127	0.342	0.074	2.25435303872655e-46	ISG Mono	PNPT1
NMI	2.20333557142021e-50	1.07909979719985	0.593	0.225	4.37582444484053e-46	ISG Mono	NMI
TYMP	7.27635697678591e-50	1.0333757310161	0.996	0.908	1.44508449558968e-45	ISG Mono	TYMP
TNFSF13B	1.25629343276694e-49	1.30351037221048	0.767	0.396	2.49499875747514e-45	ISG Mono	TNFSF13B
PPA1	1.52381654252848e-49	1.71578664254883	0.742	0.407	3.02629965346156e-45	ISG Mono	PPA1
P2RY14	4.33716991357709e-48	0.834012993663102	0.28	0.041	8.6136194483641e-44	ISG Mono	P2RY14
HLA-DPA11	6.67342291861554e-48	1.11125511878547	0.975	0.842	1.32534179163705e-43	ISG Mono	HLA-DPA1
CLIC1	2.79597324498651e-47	0.906622028483472	0.975	0.859	5.55280286454321e-43	ISG Mono	CLIC1
DRAP1	3.31799209523754e-47	1.07167082795437	0.825	0.528	6.58953230114175e-43	ISG Mono	DRAP1
APOBEC3G	3.83002029533438e-47	0.745354729423435	0.367	0.081	7.60642030653408e-43	ISG Mono	APOBEC3G
NUB1	5.2628602631569e-47	1.1267968490753	0.625	0.266	1.04520404826296e-42	ISG Mono	NUB1
TAP1	1.05618399272457e-46	1.10400342314247	0.658	0.292	2.097581409551e-42	ISG Mono	TAP1
APOL6	1.83865452831562e-46	1.1700128928941	0.658	0.289	3.65156789323482e-42	ISG Mono	APOL6
PSMB8	1.93584934934044e-46	1.08267261001816	0.749	0.398	3.84459680779011e-42	ISG Mono	PSMB8
SP140	4.1875299560839e-46	0.604488671786842	0.244	0.042	8.31643449278263e-42	ISG Mono	SP140
PPP1R14A	8.49605426679821e-46	1.09567411901064	0.265	0.038	1.68731637738612e-41	ISG Mono	PPP1R14A
TUBA1B1	5.51762763101077e-44	1.33043706117785	0.793	0.484	1.09580084751874e-39	ISG Mono	TUBA1B
IDO11	3.41499009431421e-43	1.54333233403042	0.487	0.16	6.78217032730802e-39	ISG Mono	IDO1
HLA-DPB11	1.11214087142801e-42	1.01368921497941	0.975	0.819	2.20871177065602e-38	ISG Mono	HLA-DPB1
HAPLN3	1.74364975130858e-42	0.719081956973138	0.32	0.076	3.46288840609885e-38	ISG Mono	HAPLN3
SPATS2L	2.2075997023762e-42	0.915509860054069	0.476	0.166	4.38429300891913e-38	ISG Mono	SPATS2L
PML	8.3694843749553e-42	0.839066778710309	0.415	0.117	1.66217959686612e-37	ISG Mono	PML
HSPA81	3.78251782573404e-41	0.981651951925512	0.818	0.497	7.51208040190781e-37	ISG Mono	HSPA8
HLA-DRA1	4.60954184238738e-40	0.740791367022823	1	0.98	9.15455009898134e-36	ISG Mono	HLA-DRA
CD38	2.00787337895362e-39	0.746400613829957	0.247	0.039	3.9876365306019e-35	ISG Mono	CD38
HLA-DRB11	5.02882835210938e-39	0.946789015766581	0.989	0.939	9.98725310728923e-35	ISG Mono	HLA-DRB1
PPM1K	1.12232800933869e-38	0.757549238668135	0.338	0.085	2.22894342654664e-34	ISG Mono	PPM1K
IFIH1	3.11778476063242e-38	1.02271031513974	0.473	0.164	6.19192053461598e-34	ISG Mono	IFIH1
HLA-DRB51	5.14055737760219e-38	1.02528009216011	0.804	0.436	1.0209146951918e-33	ISG Mono	HLA-DRB5
CD69	8.8380339719468e-38	1.24635286430249	0.553	0.223	1.75523354682864e-33	ISG Mono	CD69
P2RY6	2.6961875596166e-36	0.755834798677432	0.36	0.103	5.35462849339857e-32	ISG Mono	P2RY6
CNDP2	5.13183177109836e-36	0.8345331715511	0.622	0.274	1.01918178974013e-31	ISG Mono	CNDP2
CALHM61	1.65813571122049e-35	1.29837284726383	0.702	0.392	3.29305752248389e-31	ISG Mono	CALHM6
TAP2	1.77742162286212e-35	0.772780081498311	0.444	0.148	3.52995934300418e-31	ISG Mono	TAP2
HLA-DMA1	2.22114374897259e-35	0.83525250558852	0.887	0.616	4.41119148545956e-31	ISG Mono	HLA-DMA
WARS	2.70014184446936e-35	1.32207586212094	0.829	0.536	5.36248170311615e-31	ISG Mono	WARS
SUB1	7.62181819105372e-35	0.91373070149907	0.931	0.855	1.51369309274327e-30	ISG Mono	SUB1
HLA-DQB11	9.06956225129146e-35	1.0002225925711	0.916	0.793	1.80121506310648e-30	ISG Mono	HLA-DQB1
RBCK1	1.01985035445576e-34	0.839935646994967	0.545	0.234	2.02542280394915e-30	ISG Mono	RBCK1
HSH2D	6.10882649105471e-34	0.636652923020698	0.251	0.047	1.21321294112346e-29	ISG Mono	HSH2D
PSMA2	2.64596892636157e-33	0.969689768749763	0.742	0.498	5.25489428775408e-29	ISG Mono	PSMA2
HAVCR2	3.71976150099914e-33	0.883151783344716	0.553	0.259	7.38744634098428e-29	ISG Mono	HAVCR2
SCIMP1	4.55004200100961e-33	0.849767771840712	0.538	0.227	9.03638341400509e-29	ISG Mono	SCIMP
PHF11	4.78604885665789e-33	0.750129815883296	0.498	0.201	9.50509302932256e-29	ISG Mono	PHF11
RGS11	5.01860772814884e-33	1.17865177551502	0.767	0.48	9.96695494810359e-29	ISG Mono	RGS1
STAT2	5.23584750469696e-33	0.909370299804415	0.604	0.269	1.03983931443282e-28	ISG Mono	STAT2
SERPING1	7.45572761139664e-33	0.786124368932131	0.338	0.093	1.48070750362337e-28	ISG Mono	SERPING1
ABI31	9.49480198964619e-33	0.94208565562822	0.549	0.249	1.88566767514373e-28	ISG Mono	ABI3
DYNLT1	1.7082571621182e-32	0.963915260583464	0.713	0.417	3.39259872396675e-28	ISG Mono	DYNLT1
PSME1	4.58668435917723e-32	0.867020148071172	0.84	0.669	9.10915513732598e-28	ISG Mono	PSME1
BAG1	9.48991609234771e-32	0.914483831374932	0.564	0.27	1.88469733594026e-27	ISG Mono	BAG1
PLAC8	1.40275276344554e-31	1.63987114742608	0.673	0.372	2.78586698820285e-27	ISG Mono	PLAC8
PLEKHO1	1.63857381730454e-31	0.98275745839138	0.771	0.515	3.25420760116682e-27	ISG Mono	PLEKHO1
COTL11	2.48815935340918e-31	0.693043109045778	0.956	0.802	4.94148447587064e-27	ISG Mono	COTL1
OASL	3.96524964917541e-31	1.052127997674	0.495	0.202	7.87498580326237e-27	ISG Mono	OASL
APOBEC3A1	5.13939859981497e-31	1.82299494467712	0.585	0.306	1.02068456192325e-26	ISG Mono	APOBEC3A
FBXO6	1.97239221439349e-30	0.660914879537019	0.364	0.121	3.91717093778547e-26	ISG Mono	FBXO6
GNG5	2.04417642842236e-30	0.797319949100233	0.916	0.817	4.05973438684681e-26	ISG Mono	GNG5
MEF2A	2.43013298181677e-30	1.00896546606688	0.68	0.42	4.8262441018881e-26	ISG Mono	MEF2A
TUBA1A1	2.51727110501406e-30	1.24535758309381	0.665	0.366	4.99930041455793e-26	ISG Mono	TUBA1A
DENND1B	2.71315144549591e-30	0.784611779281559	0.418	0.159	5.38831877075488e-26	ISG Mono	DENND1B
MYL12A	1.22367593669889e-29	0.833174656991559	0.913	0.856	2.430220410284e-25	ISG Mono	MYL12A
IFI27	1.70440527382193e-29	2.22861153309059	0.196	0.037	3.38494887381036e-25	ISG Mono	IFI27
FGL22	1.7232902064877e-29	0.758900657351959	0.84	0.51	3.42245435008456e-25	ISG Mono	FGL2
GNB4	2.79879397479436e-29	0.885542201831269	0.556	0.287	5.5584048339416e-25	ISG Mono	GNB4
FAM49B	3.4733373660447e-28	0.701458311634369	0.829	0.614	6.89804800896477e-24	ISG Mono	FAM49B
PARP9	8.28304118776655e-28	0.811792830132035	0.429	0.165	1.64501197989044e-23	ISG Mono	PARP9
YWHAH1	9.14561101451545e-28	1.18962940282699	0.702	0.46	1.81631834748277e-23	ISG Mono	YWHAH
ANKRD22	1.2067722497681e-27	0.923644884808027	0.345	0.11	2.39664968803945e-23	ISG Mono	ANKRD22
TLR10	2.17662570146943e-27	0.628220223694002	0.225	0.05	4.32277864311828e-23	ISG Mono	TLR10
XRN1	7.52447604288298e-27	0.874171470829204	0.516	0.246	1.49436094211656e-22	ISG Mono	XRN1
FGD21	1.12289369450744e-26	0.790803767608561	0.476	0.199	2.23006687729177e-22	ISG Mono	FGD2
SERPINF11	1.77819406559757e-26	1.04302751193576	0.404	0.156	3.53149341427678e-22	ISG Mono	SERPINF1
TMSB4X	2.06803391221158e-26	0.608561425269902	1	0.998	4.10711534965219e-22	ISG Mono	TMSB4X
MINOS1	2.69864135953146e-26	0.75071655152978	0.313	0.094	5.35950174002949e-22	ISG Mono	MINOS1
PTMS1	4.25367081331777e-26	1.02959380567417	0.567	0.313	8.44779023524909e-22	ISG Mono	PTMS
DDX60	5.88151406253075e-26	0.610739796757607	0.284	0.079	1.16806869281861e-21	ISG Mono	DDX60
LSP11	6.68668872461939e-26	0.723001068151104	0.789	0.532	1.32797638070941e-21	ISG Mono	LSP1
JAK2	1.12817469639882e-25	0.737775882067229	0.44	0.182	2.24055494704805e-21	ISG Mono	JAK2
HLA-DQA12	1.24332541716527e-25	0.907303496148657	0.869	0.709	2.46924427849023e-21	ISG Mono	HLA-DQA1
CKLF1	1.43595634248922e-25	1.15366828675159	0.724	0.543	2.85180929618358e-21	ISG Mono	CKLF
NDUFA4	2.10818116360787e-25	0.684526245336794	0.862	0.676	4.18684779092522e-21	ISG Mono	NDUFA4
ARF6	5.77933581951039e-25	0.906432015619586	0.775	0.598	1.14777609375476e-20	ISG Mono	ARF6
PPIA	8.8443182069716e-25	0.612678756065977	0.956	0.87	1.75648159590456e-20	ISG Mono	PPIA
ARPC3	2.46309771960004e-24	0.632272338850207	0.935	0.864	4.89171207112568e-20	ISG Mono	ARPC3
RGS10	2.56569710271377e-24	0.777527352647612	0.844	0.68	5.09547444598954e-20	ISG Mono	RGS10
ACTG1	3.10426524607548e-24	0.595433184293146	0.971	0.947	6.16507077870589e-20	ISG Mono	ACTG1
SAMHD11	4.1745330911145e-24	0.718751243267522	0.807	0.52	8.2906227189534e-20	ISG Mono	SAMHD1
PSMA3	5.03209112057215e-24	0.765640083370836	0.549	0.307	9.99373296545629e-20	ISG Mono	PSMA3
RUNX3	6.84828225341423e-24	0.940470146642264	0.669	0.413	1.36006885552807e-19	ISG Mono	RUNX3
C19orf66	1.28453311231527e-23	0.602993634806697	0.142	0.02	2.55108276105812e-19	ISG Mono	C19orf66
HSPE1	1.46964941555414e-23	0.70256526887625	0.695	0.421	2.91872373929052e-19	ISG Mono	HSPE1
HSP90AB11	5.07340681605638e-23	0.637345787725714	0.858	0.635	1.0075785936688e-18	ISG Mono	HSP90AB1
SPINT21	7.20757282709216e-23	0.656538114195361	0.542	0.28	1.4314239634605e-18	ISG Mono	SPINT2
IDH2	1.585820174703e-22	0.611011639316216	0.476	0.234	3.14943886696017e-18	ISG Mono	IDH2
DTX3L	1.65109531903154e-22	0.60997695024909	0.415	0.169	3.27907530359665e-18	ISG Mono	DTX3L
ADAR	1.6863113920439e-22	0.765947208617966	0.56	0.303	3.34901442459918e-18	ISG Mono	ADAR
AES	3.76648026802218e-22	0.601202772652205	0.185	0.039	7.48022981229205e-18	ISG Mono	AES
CXCR4	4.06183397933732e-22	0.927660783446838	0.633	0.382	8.06680228296391e-18	ISG Mono	CXCR4
PSMB10	4.07617287756974e-22	0.767130157748153	0.604	0.365	8.0952793348535e-18	ISG Mono	PSMB10
HELZ2	4.63514133338367e-22	0.624244127867728	0.284	0.094	9.20539068809996e-18	ISG Mono	HELZ2
NAPA	9.37376863155573e-22	0.795807517621633	0.662	0.395	1.86163045022697e-17	ISG Mono	NAPA
RTCB	1.00435656719008e-21	0.629514072489124	0.393	0.167	1.9946521424395e-17	ISG Mono	RTCB
MSR11	6.05264380892569e-21	0.841388623273561	0.273	0.093	1.20205506045264e-16	ISG Mono	MSR1
SMDT1	9.20181498145148e-21	0.606473239886365	0.64	0.392	1.82748045531626e-16	ISG Mono	SMDT1
P2RY13	1.72362193005683e-20	0.853372488496944	0.44	0.204	3.42311315309286e-16	ISG Mono	P2RY13
ATP5MF	1.77208329191306e-20	0.622924791356074	0.847	0.697	3.51935741773935e-16	ISG Mono	ATP5MF
GDI2	1.9713371367873e-20	0.709833550696435	0.756	0.572	3.91507555365958e-16	ISG Mono	GDI2
LMNB1	3.33463073222171e-20	0.64076848419818	0.444	0.205	6.62257663419231e-16	ISG Mono	LMNB1
RGS19	3.51145345116532e-20	0.662245882538372	0.582	0.334	6.97374655401433e-16	ISG Mono	RGS19
DBI	4.34526617981996e-20	0.804378739457867	0.862	0.753	8.62969863312243e-16	ISG Mono	DBI
GPR1831	4.39488688885876e-20	0.717788795127327	0.865	0.695	8.72824536127349e-16	ISG Mono	GPR183
VAMP81	5.45075546094374e-20	0.606518021659307	0.8	0.558	1.08252003454343e-15	ISG Mono	VAMP8
PYCARD2	9.07392205800739e-20	0.724413385455581	0.738	0.508	1.80208092072027e-15	ISG Mono	PYCARD
PHLDA2	9.50617413831097e-20	1.00582310531916	0.6	0.377	1.88792618386856e-15	ISG Mono	PHLDA2
SEPT7	1.10168052396067e-19	0.608001048615498	0.211	0.055	2.18793752058588e-15	ISG Mono	SEPT7
RBX1	1.51527420546169e-19	0.660445557535827	0.775	0.566	3.00933457204691e-15	ISG Mono	RBX1
LYSMD2	1.82816490838618e-19	0.667929020429201	0.531	0.286	3.63073550805496e-15	ISG Mono	LYSMD2
SRP14	5.63149096608955e-19	0.637844473031321	0.873	0.822	1.11841410586538e-14	ISG Mono	SRP14
MYOF	7.70326620120489e-19	0.71356140045873	0.36	0.154	1.52986866755929e-14	ISG Mono	MYOF
LGALS2	1.35569221093903e-18	0.725378259657121	0.582	0.344	2.69240473092492e-14	ISG Mono	LGALS2
NCF11	1.88665495132312e-18	0.804001593804763	0.658	0.411	3.74689673332772e-14	ISG Mono	NCF1
SNX3	1.9817319521328e-18	0.770701635027772	0.695	0.528	3.93571965693575e-14	ISG Mono	SNX3
IL4I11	2.00559062325152e-18	0.940651388470833	0.625	0.4	3.98310297777752e-14	ISG Mono	IL4I1
ARHGDIB1	4.39191672376253e-18	0.588204427924061	0.822	0.61	8.72234661339239e-14	ISG Mono	ARHGDIB
PSMA5	4.46521461208688e-18	0.588431244055446	0.56	0.335	8.86791621960455e-14	ISG Mono	PSMA5
VASH1	5.09148086681488e-18	0.623456823678221	0.458	0.232	1.01116810014944e-13	ISG Mono	VASH1
C1QBP	3.25676194723498e-17	0.593465790619013	0.509	0.278	6.46792922720868e-13	ISG Mono	C1QBP
SFT2D2	4.78225189519975e-17	0.76544636090255	0.48	0.263	9.4975522638667e-13	ISG Mono	SFT2D2
UNC93B1	1.99500631266461e-16	0.701330433082502	0.465	0.248	3.96208253695192e-12	ISG Mono	UNC93B1
FCGR1A	1.99680266998971e-16	0.661792508059772	0.345	0.16	3.96565010259956e-12	ISG Mono	FCGR1A
ALDH21	2.78679350439527e-16	0.629128514768575	0.575	0.354	5.534571899729e-12	ISG Mono	ALDH2
TLR1	3.10000328034219e-16	0.595118465101891	0.425	0.221	6.15660651475958e-12	ISG Mono	TLR1
SAP18	3.76465240329654e-16	0.59129877334064	0.691	0.537	7.47659967294692e-12	ISG Mono	SAP18
BAZ1A	4.34122240008633e-16	0.6795137029465	0.655	0.465	8.62166768657145e-12	ISG Mono	BAZ1A
RNH1	4.858955599433e-16	0.588296649129517	0.651	0.447	9.64988582047394e-12	ISG Mono	RNH1
SNRPG	4.89075896670849e-16	0.596499221017823	0.749	0.592	9.71304730788305e-12	ISG Mono	SNRPG
BLVRA	5.55261755499214e-16	0.608210575671535	0.469	0.258	1.10274984642144e-11	ISG Mono	BLVRA
PPIB	9.63649203580329e-16	0.590176989743349	0.847	0.706	1.91380731831053e-11	ISG Mono	PPIB
RGL1	2.80008448098548e-15	0.71365462691286	0.287	0.129	5.56096777923716e-11	ISG Mono	RGL1
TGFB1	4.96746170037819e-15	0.702313712102192	0.745	0.541	9.86537893695109e-11	ISG Mono	TGFB1
CAPG1	5.72948698213152e-15	0.659666062812408	0.771	0.602	1.13787611465132e-10	ISG Mono	CAPG
SERPINB11	1.2230833176011e-14	0.653160268245966	0.88	0.805	2.42904346875579e-10	ISG Mono	SERPINB1
RAN	2.85799018074911e-14	0.630499042925505	0.655	0.477	5.67596849896774e-10	ISG Mono	RAN
COX5A	4.00171106836746e-14	0.712060642355894	0.662	0.465	7.94739818177777e-10	ISG Mono	COX5A
PARP10	6.03529092675916e-14	0.631053124179383	0.28	0.116	1.19860877805437e-09	ISG Mono	PARP10
UCP2	9.46282627074257e-14	0.607714813530042	0.742	0.574	1.87931729736947e-09	ISG Mono	UCP2
FPR31	9.63125201299019e-14	0.689289998749452	0.553	0.362	1.91276664977985e-09	ISG Mono	FPR3
C1orf1621	5.06999210322952e-13	0.596568148283877	0.64	0.446	1.00690043170138e-08	ISG Mono	C1orf162
SRGAP2	9.28171807857372e-13	0.667283370603346	0.342	0.174	1.84334921040474e-08	ISG Mono	SRGAP2
BHLHE40	1.6572108885373e-12	0.585065857985745	0.789	0.676	3.29122082463508e-08	ISG Mono	BHLHE40
CCL2	2.45035240672388e-12	1.64158750235577	0.345	0.183	4.86639987975362e-08	ISG Mono	CCL2
PAK1	5.22657901304915e-12	0.602123235654186	0.491	0.318	1.03799859199156e-07	ISG Mono	PAK1
LTB	1.16283722252667e-11	0.691847135844674	0.269	0.124	2.30939472393798e-07	ISG Mono	LTB
GBP5	1.29182287826238e-11	1.01572320134009	0.447	0.27	2.56556023622908e-07	ISG Mono	GBP5
SECTM1	1.35950161908404e-10	0.589932805366679	0.345	0.193	2.69997021550091e-06	ISG Mono	SECTM1
GCH1	9.84425627628105e-10	0.613084633240131	0.495	0.335	1.95506929646942e-05	ISG Mono	GCH1
IRF8	2.88923029687803e-09	0.659690741955944	0.509	0.368	5.73801136959977e-05	ISG Mono	IRF8
CD40	9.13367927892641e-09	0.592166646665604	0.444	0.311	0.000181394870479479	ISG Mono	CD40
AC092069.1	9.49672969074728e-08	0.598724296942046	0.229	0.122	0.00188605051658241	ISG Mono	AC092069.1
C1orf54	1.603962312063e-07	0.636591696257513	0.229	0.126	0.00318546915175712	ISG Mono	C1orf54
HNRNPH1	2.3434268108264e-07	0.615806126205408	0.836	0.734	0.00465404564630123	ISG Mono	HNRNPH1
HAMP	6.69023025003691e-05	0.617055778271177	0.131	0.064	1	ISG Mono	HAMP
