# Supplementary material for: Single-cell analysis of myeloid cells in HPV+ tonsillar cancer
Source: Front Immunol. 2023 Jan 19;13:1087843. doi: 10.3389/fimmu.2022.1087843 (PMC9893928; doi:10.3389/fimmu.2022.1087843)
Supplement: Supplementary file 8 [file Table_7.csv]

	Regulon	CellType	RelativeActivity
3	STAT1 (303g)	C1Q Macro	0.0339742976634255
10	RUNX3 (22g)	C1Q Macro	0.771127996681669
11	HIVEP3 (19g)	C1Q Macro	0.0318134289540861
25	CEBPZ (99g)	C1Q Macro	0.643607476013654
26	MEF2A (57g)	C1Q Macro	0.528514133627099
27	POLE3_extended (445g)	C1Q Macro	0.699502115436584
28	POLE4_extended (166g)	C1Q Macro	0.334382198451356
29	MAX_extended (5076g)	C1Q Macro	0.643381336244678
30	USF2 (305g)	C1Q Macro	0.982074731478808
31	BHLHE40_extended (6553g)	C1Q Macro	0.831333789730379
32	YY1 (1341g)	C1Q Macro	0.137987727583702
33	PRDX5 (40g)	C1Q Macro	1.08160858574229
34	SPIB (296g)	C1Q Macro	0.467270830766606
35	SPI1 (671g)	C1Q Macro	0.637955667391763
36	ETV6 (3162g)	C1Q Macro	0.526620364107408
37	ELF1 (5833g)	C1Q Macro	0.276159467052272
39	IKZF1 (54g)	C1Q Macro	0.0816628497327637
40	CEBPD (79g)	C1Q Macro	0.552038358237407
41	FOS (16g)	C1Q Macro	0.726646361254742
42	JUNB_extended (87g)	C1Q Macro	0.348322748379226
43	JUN_extended (118g)	C1Q Macro	0.343038447125852
44	JUND (109g)	C1Q Macro	0.324594112893504
47	EGR2 (25g)	C1Q Macro	0.215755719776819
48	FOSB (39g)	C1Q Macro	0.0345809074304139
49	TFEC_extended (1275g)	C1Q Macro	0.376723063259211
50	MAFB_extended (74g)	C1Q Macro	0.437451023493673
51	CEBPA (18g)	C1Q Macro	0.226271514505374
52	RFX5 (629g)	C1Q Macro	0.333807495463572
53	TFEB_extended (303g)	C1Q Macro	0.245432516017306
59	SREBF1 (104g)	C1Q Macro	1.41792656352967
61	ETV5 (1526g)	C1Q Macro	0.909521603953601
91	SAP30 (100g)	C1Q Macro	0.302216823368585
103	NR1H3 (43g)	C1Q Macro	2.02190959350646
104	DBP_extended (26g)	C1Q Macro	1.88195487945596
105	BHLHE41_extended (10g)	C1Q Macro	1.14956362719874
111	E4F1 (23g)	C1Q Macro	0.0337375157722348
113	TBL1XR1_extended (37g)	C1Q Macro	0.338907734012717
114	CTCF (22g)	C1Q Macro	0.818828622222531
115	FOXN3_extended (11g)	C1Q Macro	1.99017398928909
119	RFX7 (10g)	C1Q Macro	0.395246400423376
123	MLXIP (17g)	C1Q Macro	1.71576944930535
124	NFE2L1_extended (51g)	C1Q Macro	1.42863073443518
125	ATF6B_extended (30g)	C1Q Macro	0.866792861738692
127	TRIM28_extended (19g)	C1Q Macro	0.171614795119099
128	TGIF2_extended (22g)	C1Q Macro	0.633943811682201
130	TIMM8A (10g)	C1Q Macro	0.124863451276987
133	ZNF846 (16g)	C1Q Macro	0.197697630932948
135	CEBPG (11g)	C1Q Macro	0.0186217017463795
141	SETDB1_extended (60g)	C1Q Macro	0.103398285146707
143	NFIC_extended (13g)	C1Q Macro	0.14274666297769
149	HIC1 (12g)	C1Q Macro	0.466816054794649
150	DDIT3_extended (26g)	C1Q Macro	0.267337818925925
151	SNAI1 (18g)	C1Q Macro	0.293656455417946
177	UBTF_extended (1376g)	C1Q Macro	0.0428351364274132
243	PRDM1 (49g)	C1Q Macro	0.122610969925203
245	MAF (60g)	C1Q Macro	0.533524498792455
258	KLF10_extended (22g)	NLRP3 Macro	0.527467804406202
259	HES1 (11g)	NLRP3 Macro	1.57434361821567
260	RXRA (18g)	NLRP3 Macro	1.14145093854053
261	RARA (46g)	NLRP3 Macro	1.22105416303918
262	VENTX_extended (16g)	NLRP3 Macro	0.923874362903402
263	NFIL3 (102g)	NLRP3 Macro	1.01753994262394
264	FOSL1 (20g)	NLRP3 Macro	1.40790963589677
265	POU2F2 (14g)	NLRP3 Macro	0.0559835927816876
266	ZNF460_extended (86g)	NLRP3 Macro	0.219480528814464
267	SRF (95g)	NLRP3 Macro	0.90087671658471
269	EP300 (1829g)	NLRP3 Macro	0.354987828973623
270	ELK3 (3362g)	NLRP3 Macro	0.931100659624198
274	POLE4_extended (166g)	NLRP3 Macro	0.117951279843973
282	ETV6 (3162g)	NLRP3 Macro	0.0407873067211488
283	ELF1 (5833g)	NLRP3 Macro	0.424841659939262
284	IRF1 (563g)	NLRP3 Macro	0.262113284393945
285	IKZF1 (54g)	NLRP3 Macro	0.224810262491075
286	CEBPD (79g)	NLRP3 Macro	0.180707555766496
287	FOS (16g)	NLRP3 Macro	0.318365033330471
288	JUNB_extended (87g)	NLRP3 Macro	0.427122989627685
289	JUN_extended (118g)	NLRP3 Macro	0.424347026261456
290	JUND (109g)	NLRP3 Macro	0.469348640630292
291	EGR1 (1478g)	NLRP3 Macro	0.672556120643377
292	KLF4_extended (69g)	NLRP3 Macro	0.341543347946384
293	EGR2 (25g)	NLRP3 Macro	0.756351948708092
294	FOSB (39g)	NLRP3 Macro	0.99874021971938
295	TFEC_extended (1275g)	NLRP3 Macro	0.0630405032392029
296	MAFB_extended (74g)	NLRP3 Macro	0.360698988716578
300	FLI1 (1390g)	NLRP3 Macro	0.0518144890409211
301	STAT6 (14g)	NLRP3 Macro	0.154325464309005
303	KLF2_extended (16g)	NLRP3 Macro	0.368634859837617
323	ZFY_extended (607g)	NLRP3 Macro	0.0881813616106371
324	ZBTB7A_extended (441g)	NLRP3 Macro	0.347314216051373
331	GMEB1_extended (317g)	NLRP3 Macro	0.102234380526809
341	TGIF1_extended (12g)	NLRP3 Macro	0.244541386019031
344	FOXP4_extended (35g)	NLRP3 Macro	0.0181057108101259
346	HBP1_extended (15g)	NLRP3 Macro	0.179066910890158
355	NR1H2 (16g)	NLRP3 Macro	0.448051882403399
362	BDP1 (13g)	NLRP3 Macro	0.170589666455147
365	RFX7 (10g)	NLRP3 Macro	0.314182857561043
378	SP1_extended (16g)	NLRP3 Macro	0.506374825121097
390	JDP2 (13g)	NLRP3 Macro	0.594662981374669
391	NFYC (11g)	NLRP3 Macro	0.162982666282181
402	ELF2 (2423g)	NLRP3 Macro	0.0297819991042612
432	ELF4 (641g)	NLRP3 Macro	0.00195650829584945
433	MYC_extended (1050g)	NLRP3 Macro	0.319292699505115
434	HCFC1 (907g)	NLRP3 Macro	0.0170454790938149
439	AHR (62g)	NLRP3 Macro	1.20659608909672
440	BPTF (52g)	NLRP3 Macro	0.312360704303381
441	KDM5A (117g)	NLRP3 Macro	0.0624810492237194
442	CUX1 (235g)	NLRP3 Macro	0.387848800928888
443	FOXP1 (24g)	NLRP3 Macro	0.052327677871047
444	ATF3 (3876g)	NLRP3 Macro	0.370292578452374
445	CHD2 (342g)	NLRP3 Macro	0.706574342298581
447	ATF6_extended (1020g)	NLRP3 Macro	0.727339592475425
448	ETV3 (3435g)	NLRP3 Macro	0.446356351776397
449	BCLAF1 (3178g)	NLRP3 Macro	0.449417141822192
450	RELA (545g)	NLRP3 Macro	0.239052079015243
451	RCOR1_extended (2383g)	NLRP3 Macro	0.585857498622368
452	GTF2F1 (1566g)	NLRP3 Macro	0.0706950773708864
453	ZMIZ1_extended (6195g)	NLRP3 Macro	0.119713350864652
455	BATF3_extended (234g)	NLRP3 Macro	0.186331951170838
457	MECP2 (33g)	NLRP3 Macro	0.177465209140374
461	ZNF281_extended (864g)	NLRP3 Macro	0.120329350870251
462	RAD21_extended (4796g)	NLRP3 Macro	0.201767306749624
463	KDM5B_extended (750g)	NLRP3 Macro	0.0310665402332075
465	TCF4_extended (421g)	NLRP3 Macro	0.435430987217554
466	PPARD_extended (27g)	NLRP3 Macro	0.263535579124964
467	BATF_extended (133g)	NLRP3 Macro	0.812742008235713
468	NFKB2 (122g)	NLRP3 Macro	0.635869951874343
469	HIVEP2 (70g)	NLRP3 Macro	0.30676694553557
470	STAT4 (38g)	NLRP3 Macro	0.253266615425662
472	EGR3_extended (200g)	NLRP3 Macro	0.997165500765095
473	RUNX1 (15g)	NLRP3 Macro	1.01347083677131
474	BCL6_extended (14g)	NLRP3 Macro	0.373879747037209
475	TRPS1_extended (15g)	NLRP3 Macro	0.553663275754158
476	NFE2L2_extended (391g)	NLRP3 Macro	0.438541891109138
477	NFKB1 (402g)	NLRP3 Macro	0.466362822986339
478	HIF1A (95g)	NLRP3 Macro	0.433664017434567
479	ATF4 (122g)	NLRP3 Macro	0.251195017858959
480	ETS2_extended (231g)	NLRP3 Macro	0.456630435774187
481	CREM (360g)	NLRP3 Macro	0.436187675205734
482	STAT3 (36g)	NLRP3 Macro	1.03864936947613
483	XBP1 (454g)	NLRP3 Macro	0.663169711908192
484	FOSL2 (81g)	NLRP3 Macro	0.839361688217964
485	CEBPB (779g)	NLRP3 Macro	0.714609233522715
486	BACH1_extended (768g)	NLRP3 Macro	0.570115708613151
487	MXD1_extended (286g)	NLRP3 Macro	0.369145026743533
488	REL (1282g)	NLRP3 Macro	0.647289036396696
489	PRDM1 (49g)	NLRP3 Macro	0.895305224738802
490	BCL3 (70g)	NLRP3 Macro	1.34478367300346
502	RUNX3 (22g)	act Macro	0.158872436136225
512	ZNF460_extended (86g)	act Macro	0.634134988214737
514	BCL11A_extended (288g)	act Macro	0.228886208520384
526	SPIB (296g)	act Macro	0.33609641524693
553	ETV5 (1526g)	act Macro	0.236365307178502
556	FOXJ2 (47g)	act Macro	0.328401319145307
557	TAF7 (77g)	act Macro	0.276760564575494
558	CREB3L2 (109g)	act Macro	0.21218460096702
559	CREB3 (39g)	act Macro	0.0229715702706349
560	GABPB1 (225g)	act Macro	0.295158206586183
561	KLF9_extended (1125g)	act Macro	0.0480882956619287
562	SUZ12_extended (2473g)	act Macro	0.384599544698283
563	REST_extended (2462g)	act Macro	0.198164852165878
565	SP3_extended (363g)	act Macro	0.0623281889872959
566	CREB1_extended (3078g)	act Macro	0.211120028705524
567	ARNT (265g)	act Macro	0.135828094831043
568	KLF7 (18g)	act Macro	0.137779346876867
569	ZFY_extended (607g)	act Macro	0.0516609862193831
571	ATF2_extended (64g)	act Macro	0.139032496631288
573	PSMD12_extended (129g)	act Macro	0.0338198092281523
578	ZNF143 (474g)	act Macro	0.105866788144486
579	ZNF274 (13g)	act Macro	0.48817049777264
580	WRNIP1_extended (282g)	act Macro	0.34198639531109
581	ERF (793g)	act Macro	0.208944567392248
585	TFDP1_extended (46g)	act Macro	0.0375257930065015
587	TGIF1_extended (12g)	act Macro	0.673851444285969
590	FOXP4_extended (35g)	act Macro	0.0756072136050748
591	THRA_extended (20g)	act Macro	0.0580755650047814
592	HBP1_extended (15g)	act Macro	0.442599621020744
593	MAFK (80g)	act Macro	0.0826247191487102
594	HES4_extended (13g)	act Macro	0.493109519171824
598	IRF4 (81g)	act Macro	1.73994168754613
599	STAT5A (39g)	act Macro	1.89627952537596
604	TCF12 (19g)	act Macro	0.368006407354719
610	GTF3C2_extended (14g)	act Macro	0.225885707341166
612	NR6A1_extended (15g)	act Macro	1.03794680612146
613	MAFG_extended (31g)	act Macro	0.630864248741822
614	STAT5B (15g)	act Macro	0.494737802299751
618	NFATC1_extended (26g)	act Macro	0.592173333173975
619	TRIM28_extended (19g)	act Macro	0.678855326690702
623	FOXN2 (18g)	act Macro	0.0853870274302353
632	ZNF84_extended (27g)	act Macro	0.136154606557367
642	DDIT3_extended (26g)	act Macro	0.898739422745228
643	SNAI1 (18g)	act Macro	0.716809158434899
685	AHR (62g)	act Macro	0.0406887378549658
688	CUX1 (235g)	act Macro	0.375122810856516
689	FOXP1 (24g)	act Macro	0.752753721364227
690	ATF3 (3876g)	act Macro	1.07053436625823
691	CHD2 (342g)	act Macro	1.2068494999232
692	NR3C1 (23g)	act Macro	0.31694005544763
693	ATF6_extended (1020g)	act Macro	0.627992437395587
694	ETV3 (3435g)	act Macro	0.773466783775095
695	BCLAF1 (3178g)	act Macro	0.0614561682711952
696	RELA (545g)	act Macro	0.617555293837573
697	RCOR1_extended (2383g)	act Macro	0.499393281925576
698	GTF2F1 (1566g)	act Macro	0.226207974593971
699	ZMIZ1_extended (6195g)	act Macro	0.394361169663966
700	ARID3A (23g)	act Macro	0.723796249899215
701	BATF3_extended (234g)	act Macro	0.829451763369089
702	ARNTL2_extended (137g)	act Macro	0.893604579725446
703	MECP2 (33g)	act Macro	0.391201416093734
704	ELK1 (26g)	act Macro	0.630698211724416
705	FOXO3 (117g)	act Macro	0.530960293839324
706	EZH2_extended (1419g)	act Macro	1.00090509877294
707	ZNF281_extended (864g)	act Macro	0.677393080033052
708	RAD21_extended (4796g)	act Macro	0.669486830009872
709	KDM5B_extended (750g)	act Macro	0.651094311469066
710	ETS1_extended (435g)	act Macro	0.510778541376197
711	TCF4_extended (421g)	act Macro	0.746446209129214
712	PPARD_extended (27g)	act Macro	1.02590822955311
713	BATF_extended (133g)	act Macro	1.14454911463094
714	NFKB2 (122g)	act Macro	1.35461277724569
715	HIVEP2 (70g)	act Macro	1.16439476210469
716	STAT4 (38g)	act Macro	1.33568013427327
717	HIVEP1 (189g)	act Macro	1.30155970884853
718	EGR3_extended (200g)	act Macro	0.305065230636154
719	RUNX1 (15g)	act Macro	0.854265238529574
720	BCL6_extended (14g)	act Macro	0.853364485579209
721	TRPS1_extended (15g)	act Macro	0.785247235992683
722	NFE2L2_extended (391g)	act Macro	1.17852378538624
723	NFKB1 (402g)	act Macro	1.33340328990576
724	HIF1A (95g)	act Macro	1.01271317849946
725	ATF4 (122g)	act Macro	0.753105230242925
726	ETS2_extended (231g)	act Macro	0.863712357358967
727	CREM (360g)	act Macro	0.965808814777247
728	STAT3 (36g)	act Macro	0.992895725568792
729	XBP1 (454g)	act Macro	0.95898113335811
730	FOSL2 (81g)	act Macro	0.937587622490279
731	CEBPB (779g)	act Macro	0.637132282899189
732	BACH1_extended (768g)	act Macro	0.87673161896769
733	MXD1_extended (286g)	act Macro	0.761956663900851
734	REL (1282g)	act Macro	1.59887646296379
735	PRDM1 (49g)	act Macro	1.24054686589292
736	BCL3 (70g)	act Macro	1.07672318681489
737	MAF (60g)	act Macro	0.482290002117283
738	RELB (81g)	act Macro	1.67162908203901
752	RXRA (18g)	CXCL Macro	0.34082447752979
758	ZNF460_extended (86g)	CXCL Macro	0.76352394866179
759	SRF (95g)	CXCL Macro	0.449124084302429
760	BCL11A_extended (288g)	CXCL Macro	1.14915941507079
761	EP300 (1829g)	CXCL Macro	1.07548737233271
762	ELK3 (3362g)	CXCL Macro	0.545821387395095
794	KLF3 (18g)	CXCL Macro	0.375255836067809
797	SREBF1 (104g)	CXCL Macro	0.5367754335729
798	SIRT6_extended (52g)	CXCL Macro	1.43287923753455
799	ETV5 (1526g)	CXCL Macro	1.27169391857204
800	CLOCK_extended (104g)	CXCL Macro	1.80272961240501
801	MLX (330g)	CXCL Macro	1.95187998536465
802	FOXJ2 (47g)	CXCL Macro	1.41148391873345
803	TAF7 (77g)	CXCL Macro	1.87201667800714
804	CREB3L2 (109g)	CXCL Macro	1.81106878069437
805	CREB3 (39g)	CXCL Macro	1.98119568182759
806	GABPB1 (225g)	CXCL Macro	1.85205398011898
807	KLF9_extended (1125g)	CXCL Macro	1.8714024937792
808	SUZ12_extended (2473g)	CXCL Macro	1.75647531130415
809	REST_extended (2462g)	CXCL Macro	1.78726684698267
810	MXI1 (32g)	CXCL Macro	1.93568552256126
811	SP3_extended (363g)	CXCL Macro	1.79845469614975
812	CREB1_extended (3078g)	CXCL Macro	1.66712705999924
813	ARNT (265g)	CXCL Macro	1.6328842938347
814	KLF7 (18g)	CXCL Macro	1.08429439591149
815	ZFY_extended (607g)	CXCL Macro	1.04058856837363
816	ZBTB7A_extended (441g)	CXCL Macro	1.51123692229941
817	ATF2_extended (64g)	CXCL Macro	1.63795022214719
818	HOXB2 (91g)	CXCL Macro	1.86652139001701
819	PSMD12_extended (129g)	CXCL Macro	1.81372571898988
820	SP4 (28g)	CXCL Macro	1.84514589798447
821	NFYA (227g)	CXCL Macro	1.70076286762902
822	E2F6_extended (244g)	CXCL Macro	1.85690056898547
823	GMEB1_extended (317g)	CXCL Macro	1.46970553510547
824	ZNF143 (474g)	CXCL Macro	1.76101075794098
825	ZNF274 (13g)	CXCL Macro	1.52948653038459
826	WRNIP1_extended (282g)	CXCL Macro	1.72092003433681
827	ERF (793g)	CXCL Macro	1.8612996817302
828	NR2C2 (237g)	CXCL Macro	1.78842606047301
829	SAP30 (100g)	CXCL Macro	1.82708393911215
830	PKNOX1_extended (12g)	CXCL Macro	2.01206558985654
831	TFDP1_extended (46g)	CXCL Macro	1.91631994672861
832	RUNX2 (14g)	CXCL Macro	1.99345794197773
833	TGIF1_extended (12g)	CXCL Macro	1.44047654833407
834	TFE3_extended (12g)	CXCL Macro	1.88417251946534
835	FOXK2_extended (43g)	CXCL Macro	1.94079528211947
836	FOXP4_extended (35g)	CXCL Macro	1.77685371629677
837	THRA_extended (20g)	CXCL Macro	1.98243095776172
838	HBP1_extended (15g)	CXCL Macro	1.69998280546358
839	MAFK (80g)	CXCL Macro	1.96837579785707
840	HES4_extended (13g)	CXCL Macro	1.54487295905705
846	ZNF384 (33g)	CXCL Macro	0.979150293713598
848	RXRB (16g)	CXCL Macro	1.41856129557151
849	E4F1 (23g)	CXCL Macro	1.38586606929362
852	CTCF (22g)	CXCL Macro	0.879333394258555
854	BDP1 (13g)	CXCL Macro	0.0574551921483825
855	PBX3 (13g)	CXCL Macro	1.17353172496235
856	GTF3C2_extended (14g)	CXCL Macro	1.28269365225479
857	RFX7 (10g)	CXCL Macro	0.104069881521317
858	NR6A1_extended (15g)	CXCL Macro	1.37787611343626
859	MAFG_extended (31g)	CXCL Macro	1.69768624172159
860	STAT5B (15g)	CXCL Macro	1.6208177789496
861	MLXIP (17g)	CXCL Macro	0.389360389917356
862	NFE2L1_extended (51g)	CXCL Macro	0.914070562340151
863	ATF6B_extended (30g)	CXCL Macro	1.59531318382314
864	NFATC1_extended (26g)	CXCL Macro	1.69794180797487
865	TRIM28_extended (19g)	CXCL Macro	1.12319966072794
867	NR2C1_extended (17g)	CXCL Macro	0.806310637122595
868	TIMM8A (10g)	CXCL Macro	1.46611318068121
870	SP1_extended (16g)	CXCL Macro	0.326760712193831
871	ZNF846 (16g)	CXCL Macro	0.364421552508706
874	ZFX_extended (10g)	CXCL Macro	1.72816049935329
875	KLF12 (41g)	CXCL Macro	1.27428406062551
876	ARNTL_extended (27g)	CXCL Macro	0.533423415226508
878	ZNF84_extended (27g)	CXCL Macro	1.34037536954383
879	SETDB1_extended (60g)	CXCL Macro	0.521093487847011
880	PRKAA1_extended (33g)	CXCL Macro	1.89411808839969
882	JDP2 (13g)	CXCL Macro	0.860191143600232
883	NFYC (11g)	CXCL Macro	0.403635195727305
886	NFATC2_extended (21g)	CXCL Macro	0.0591476902550738
888	DDIT3_extended (26g)	CXCL Macro	0.0932981438476885
891	NRF1 (196g)	CXCL Macro	1.00541402725277
892	ZNF358 (146g)	CXCL Macro	0.991105203274722
893	SMARCC2 (462g)	CXCL Macro	0.654859174717816
894	ELF2 (2423g)	CXCL Macro	0.366524556433879
895	TAF1 (986g)	CXCL Macro	0.556336027568358
896	ZNF91_extended (139g)	CXCL Macro	1.36852427408743
897	ZNF76_extended (133g)	CXCL Macro	1.36275984880848
898	PHF8 (358g)	CXCL Macro	0.780778812377119
899	ZBTB33 (500g)	CXCL Macro	1.12547467503005
900	SP2_extended (312g)	CXCL Macro	0.778611073787311
901	KLF16_extended (502g)	CXCL Macro	0.501471886015281
902	ZBTB7B_extended (560g)	CXCL Macro	0.853824777215208
903	XRCC4_extended (1316g)	CXCL Macro	0.626033470996967
904	BRF1_extended (599g)	CXCL Macro	0.637984366076328
905	HDAC6_extended (289g)	CXCL Macro	1.68787132493823
906	RBBP5_extended (488g)	CXCL Macro	1.68484733611714
907	SIN3A (662g)	CXCL Macro	1.63086337432131
908	GABPA (980g)	CXCL Macro	1.44596371909802
909	ELK4 (1747g)	CXCL Macro	0.867490997868779
910	SMARCA4_extended (1479g)	CXCL Macro	1.33596155528594
911	HDAC2_extended (2896g)	CXCL Macro	1.33112288124509
912	POLR2A (3605g)	CXCL Macro	1.44969584831614
913	THAP1_extended (746g)	CXCL Macro	1.81133845551422
914	ATF1_extended (404g)	CXCL Macro	1.60155015647461
916	ESRRA_extended (1670g)	CXCL Macro	0.18199345489975
921	IRF3 (632g)	CXCL Macro	0.0881597335531406
922	POLR3A (256g)	CXCL Macro	0.178815690123299
923	SREBF2 (450g)	CXCL Macro	0.614471956246432
924	ELF4 (641g)	CXCL Macro	0.63372598261646
925	MYC_extended (1050g)	CXCL Macro	0.408334419337141
926	HCFC1 (907g)	CXCL Macro	0.180895860962965
927	THAP11 (99g)	CXCL Macro	1.34445727125342
928	USF1 (117g)	CXCL Macro	0.156009563855739
929	TCF3_extended (141g)	CXCL Macro	0.665893755744955
930	NFYB (491g)	CXCL Macro	0.822674235319438
931	AHR (62g)	CXCL Macro	0.616729454868824
932	BPTF (52g)	CXCL Macro	0.501122025060605
933	KDM5A (117g)	CXCL Macro	1.29275186858005
934	CUX1 (235g)	CXCL Macro	0.972165751813784
935	FOXP1 (24g)	CXCL Macro	1.22195770546124
936	ATF3 (3876g)	CXCL Macro	1.00954873738776
937	CHD2 (342g)	CXCL Macro	0.00839301872477508
938	NR3C1 (23g)	CXCL Macro	1.87812997580707
939	ATF6_extended (1020g)	CXCL Macro	0.800817251850496
940	ETV3 (3435g)	CXCL Macro	1.1801695377645
941	BCLAF1 (3178g)	CXCL Macro	1.14056945098872
942	RELA (545g)	CXCL Macro	1.49117928674274
943	RCOR1_extended (2383g)	CXCL Macro	1.25503845633501
944	GTF2F1 (1566g)	CXCL Macro	1.55572694710533
945	ZMIZ1_extended (6195g)	CXCL Macro	1.65377126555331
946	ARID3A (23g)	CXCL Macro	1.67121755799782
947	BATF3_extended (234g)	CXCL Macro	1.47717125658708
948	ARNTL2_extended (137g)	CXCL Macro	1.50009687698176
949	MECP2 (33g)	CXCL Macro	1.72607649927513
950	ELK1 (26g)	CXCL Macro	1.73565077865846
951	FOXO3 (117g)	CXCL Macro	1.73218345197527
952	EZH2_extended (1419g)	CXCL Macro	1.50357256704714
953	ZNF281_extended (864g)	CXCL Macro	1.55676780246857
954	RAD21_extended (4796g)	CXCL Macro	1.47207991039663
955	KDM5B_extended (750g)	CXCL Macro	1.60965543318379
956	ETS1_extended (435g)	CXCL Macro	1.7993795073245
957	TCF4_extended (421g)	CXCL Macro	1.20557796043957
958	PPARD_extended (27g)	CXCL Macro	1.17972903540825
959	BATF_extended (133g)	CXCL Macro	0.708102532805241
960	NFKB2 (122g)	CXCL Macro	0.571455322637364
961	HIVEP2 (70g)	CXCL Macro	1.11660718747394
962	STAT4 (38g)	CXCL Macro	0.926137655428092
963	HIVEP1 (189g)	CXCL Macro	1.13161775233591
964	EGR3_extended (200g)	CXCL Macro	1.0472325508941
965	RUNX1 (15g)	CXCL Macro	0.813264685517858
966	BCL6_extended (14g)	CXCL Macro	1.32229692437546
967	TRPS1_extended (15g)	CXCL Macro	1.20150468812702
968	NFE2L2_extended (391g)	CXCL Macro	0.987319522627299
969	NFKB1 (402g)	CXCL Macro	0.795377291823175
970	HIF1A (95g)	CXCL Macro	1.12572258388404
971	ATF4 (122g)	CXCL Macro	1.45502830349926
972	ETS2_extended (231g)	CXCL Macro	1.25827833008316
973	CREM (360g)	CXCL Macro	1.19715487774064
974	STAT3 (36g)	CXCL Macro	0.2020783779325
975	XBP1 (454g)	CXCL Macro	1.00842215083781
976	FOSL2 (81g)	CXCL Macro	0.872476323645983
977	CEBPB (779g)	CXCL Macro	1.16426061896973
978	BACH1_extended (768g)	CXCL Macro	1.16117614261697
979	MXD1_extended (286g)	CXCL Macro	1.32390931480023
980	REL (1282g)	CXCL Macro	0.00228601264554148
981	PRDM1 (49g)	CXCL Macro	0.0253540654093428
983	MAF (60g)	CXCL Macro	1.45042559915272
984	RELB (81g)	CXCL Macro	0.611489627069222
986	IRF5 (11g)	Monocytes	1.89879114092557
987	STAT1 (303g)	Monocytes	0.0765480112422402
988	IRF9 (246g)	Monocytes	0.419616746273925
989	ETV7 (121g)	Monocytes	0.116894169590646
993	PML (996g)	Monocytes	0.406184977564353
996	KLF10_extended (22g)	Monocytes	1.38329988368707
997	HES1 (11g)	Monocytes	0.571361215975968
998	RXRA (18g)	Monocytes	0.918577664879029
999	RARA (46g)	Monocytes	1.33225407826824
1000	VENTX_extended (16g)	Monocytes	1.55712528327788
1001	NFIL3 (102g)	Monocytes	1.46639290838986
1002	FOSL1 (20g)	Monocytes	1.15497999046245
1003	POU2F2 (14g)	Monocytes	1.89892892368584
1004	ZNF460_extended (86g)	Monocytes	0.873777523836946
1005	SRF (95g)	Monocytes	1.28466832823145
1006	BCL11A_extended (288g)	Monocytes	0.953345934431569
1007	EP300 (1829g)	Monocytes	0.948232131349581
1008	ELK3 (3362g)	Monocytes	1.1617229264432
1009	CEBPZ (99g)	Monocytes	0.693621473543477
1011	POLE3_extended (445g)	Monocytes	1.48404738714537
1012	POLE4_extended (166g)	Monocytes	1.46403598807432
1013	MAX_extended (5076g)	Monocytes	0.637232586184219
1014	USF2 (305g)	Monocytes	1.41628913587659
1015	BHLHE40_extended (6553g)	Monocytes	0.869527122412787
1016	YY1 (1341g)	Monocytes	1.8154292565343
1017	PRDX5 (40g)	Monocytes	0.709473172112205
1019	SPI1 (671g)	Monocytes	0.391300089893608
1020	ETV6 (3162g)	Monocytes	0.512838607197859
1021	ELF1 (5833g)	Monocytes	1.45341860326566
1022	IRF1 (563g)	Monocytes	1.49421737479761
1023	IKZF1 (54g)	Monocytes	1.20204240762176
1024	CEBPD (79g)	Monocytes	0.894773257426728
1025	FOS (16g)	Monocytes	1.03135027290282
1026	JUNB_extended (87g)	Monocytes	1.11393540220589
1027	JUN_extended (118g)	Monocytes	1.53725073494336
1028	JUND (109g)	Monocytes	1.20835855957213
1029	EGR1 (1478g)	Monocytes	1.70925028365621
1030	KLF4_extended (69g)	Monocytes	1.57568310907013
1031	EGR2 (25g)	Monocytes	1.46501877467895
1032	FOSB (39g)	Monocytes	1.17466046398764
1033	TFEC_extended (1275g)	Monocytes	1.61294613397948
1034	MAFB_extended (74g)	Monocytes	1.59769784304777
1035	CEBPA (18g)	Monocytes	1.72908236639666
1036	RFX5 (629g)	Monocytes	1.67677190700051
1037	TFEB_extended (303g)	Monocytes	1.45482648212544
1038	FLI1 (1390g)	Monocytes	1.87500441157962
1039	STAT6 (14g)	Monocytes	1.94476979751229
1040	KLF3 (18g)	Monocytes	1.808116654524
1041	KLF2_extended (16g)	Monocytes	1.87956623587819
1042	KLF13_extended (25g)	Monocytes	1.99862148129168
1043	SREBF1 (104g)	Monocytes	0.346247913304467
1044	SIRT6_extended (52g)	Monocytes	1.05649451190472
1046	CLOCK_extended (104g)	Monocytes	0.322857741232451
1048	FOXJ2 (47g)	Monocytes	0.811714646564942
1053	KLF9_extended (1125g)	Monocytes	0.0274661728822923
1055	REST_extended (2462g)	Monocytes	0.103799393634942
1058	CREB1_extended (3078g)	Monocytes	0.17414554240557
1059	ARNT (265g)	Monocytes	0.241024869307703
1060	KLF7 (18g)	Monocytes	1.15129851588126
1061	ZFY_extended (607g)	Monocytes	1.09675400618707
1062	ZBTB7A_extended (441g)	Monocytes	0.42617271022238
1063	ATF2_extended (64g)	Monocytes	0.541709873109359
1064	HOXB2 (91g)	Monocytes	0.312357356561984
1065	PSMD12_extended (129g)	Monocytes	0.295661524798864
1066	SP4 (28g)	Monocytes	0.221627016277492
1067	NFYA (227g)	Monocytes	0.50147339535737
1068	E2F6_extended (244g)	Monocytes	0.130820939018636
1069	GMEB1_extended (317g)	Monocytes	0.732515043818543
1070	ZNF143 (474g)	Monocytes	0.377397299100549
1071	ZNF274 (13g)	Monocytes	0.0153473394306354
1072	WRNIP1_extended (282g)	Monocytes	0.149048336377571
1074	NR2C2 (237g)	Monocytes	0.435815127798198
1082	FOXP4_extended (35g)	Monocytes	0.0289849590312362
1092	ZNF384 (33g)	Monocytes	1.53918770382239
1093	NR1H2 (16g)	Monocytes	1.69318220827517
1094	RXRB (16g)	Monocytes	1.1352485012867
1095	E4F1 (23g)	Monocytes	1.01441952490606
1096	TCF12 (19g)	Monocytes	1.78305756831572
1097	TBL1XR1_extended (37g)	Monocytes	1.71508804447149
1100	BDP1 (13g)	Monocytes	1.8599263881391
1101	PBX3 (13g)	Monocytes	0.968482462280974
1102	GTF3C2_extended (14g)	Monocytes	0.804543895198485
1103	RFX7 (10g)	Monocytes	1.43118973973437
1106	STAT5B (15g)	Monocytes	0.0672390428270936
1107	MLXIP (17g)	Monocytes	0.112590718803845
1108	NFE2L1_extended (51g)	Monocytes	0.0955725669802429
1111	TRIM28_extended (19g)	Monocytes	0.407510765259171
1112	TGIF2_extended (22g)	Monocytes	1.64983297905665
1113	NR2C1_extended (17g)	Monocytes	1.6574208714083
1115	FOXN2 (18g)	Monocytes	1.88234177718133
1116	SP1_extended (16g)	Monocytes	1.39828975912052
1117	ZNF846 (16g)	Monocytes	1.70185242860031
1118	TP53 (15g)	Monocytes	2.01181683677073
1119	CEBPG (11g)	Monocytes	1.93776471207677
1120	ZFX_extended (10g)	Monocytes	0.643553241722785
1121	KLF12 (41g)	Monocytes	1.20156283390297
1122	ARNTL_extended (27g)	Monocytes	1.7288582470087
1123	KLF11_extended (14g)	Monocytes	2.00230660720266
1124	ZNF84_extended (27g)	Monocytes	0.855713958169109
1125	SETDB1_extended (60g)	Monocytes	1.59472640618751
1126	PRKAA1_extended (33g)	Monocytes	0.139302905524927
1127	NFIC_extended (13g)	Monocytes	1.91611105552859
1128	JDP2 (13g)	Monocytes	0.9897827933149
1129	NFYC (11g)	Monocytes	1.67679780487205
1130	ACAA1_extended (19g)	Monocytes	0.598530984593188
1131	GTF2B_extended (48g)	Monocytes	0.0478033206945758
1133	HIC1 (12g)	Monocytes	0.311857930583073
1136	FOXO1 (124g)	Monocytes	1.93833937727882
1137	NRF1 (196g)	Monocytes	1.50199694739109
1138	ZNF358 (146g)	Monocytes	1.51179953345874
1139	SMARCC2 (462g)	Monocytes	1.74208905346413
1140	ELF2 (2423g)	Monocytes	1.79198870276382
1141	TAF1 (986g)	Monocytes	1.70995862016008
1142	ZNF91_extended (139g)	Monocytes	1.11874889159515
1143	ZNF76_extended (133g)	Monocytes	1.12134396923756
1144	PHF8 (358g)	Monocytes	1.65731160306559
1145	ZBTB33 (500g)	Monocytes	1.37881624567379
1146	SP2_extended (312g)	Monocytes	1.66641078570416
1147	KLF16_extended (502g)	Monocytes	1.7681178777341
1148	ZBTB7B_extended (560g)	Monocytes	1.5946094342507
1149	XRCC4_extended (1316g)	Monocytes	1.70973663178028
1150	BRF1_extended (599g)	Monocytes	1.72410662026059
1151	HDAC6_extended (289g)	Monocytes	0.705692835014986
1152	RBBP5_extended (488g)	Monocytes	0.764322946354088
1153	SIN3A (662g)	Monocytes	0.719339078748965
1154	GABPA (980g)	Monocytes	1.04252722591235
1155	ELK4 (1747g)	Monocytes	1.5723591536517
1156	SMARCA4_extended (1479g)	Monocytes	1.19884213032832
1157	HDAC2_extended (2896g)	Monocytes	1.2013266366453
1158	POLR2A (3605g)	Monocytes	1.07221007853886
1159	THAP1_extended (746g)	Monocytes	0.499705196058106
1160	ATF1_extended (404g)	Monocytes	0.835282101534351
1161	UBTF_extended (1376g)	Monocytes	1.64521634720237
1162	ESRRA_extended (1670g)	Monocytes	1.73586631674407
1163	E2F4_extended (2111g)	Monocytes	1.56648769417581
1164	MAZ_extended (2086g)	Monocytes	1.46917264887666
1165	HSF1_extended (390g)	Monocytes	1.92241942917649
1166	RFX1_extended (529g)	Monocytes	1.88979567325829
1167	IRF3 (632g)	Monocytes	1.92569919477461
1168	POLR3A (256g)	Monocytes	1.93776311776617
1169	SREBF2 (450g)	Monocytes	1.62358963186045
1170	ELF4 (641g)	Monocytes	1.35144141775165
1171	MYC_extended (1050g)	Monocytes	1.64544359338611
1172	HCFC1 (907g)	Monocytes	1.79884118182468
1173	THAP11 (99g)	Monocytes	1.09663819210498
1174	USF1 (117g)	Monocytes	1.95766003268843
1175	TCF3_extended (141g)	Monocytes	1.74769607460171
1176	NFYB (491g)	Monocytes	1.55813717465447
1177	AHR (62g)	Monocytes	0.0493596878968025
1178	BPTF (52g)	Monocytes	1.46248066690732
1179	KDM5A (117g)	Monocytes	0.97359708246966
1180	CUX1 (235g)	Monocytes	0.657216758101937
1181	FOXP1 (24g)	Monocytes	0.32178341987726
1183	CHD2 (342g)	Monocytes	0.332346604889132
1185	ATF6_extended (1020g)	Monocytes	0.226300878363894
1187	BCLAF1 (3178g)	Monocytes	0.590457155272865
1189	RCOR1_extended (2383g)	Monocytes	0.00253279432754262
1190	GTF2F1 (1566g)	Monocytes	0.258721250795131
1220	STAT3 (36g)	Monocytes	0.151130683305052
1228	BCL3 (70g)	Monocytes	0.0329673873477018
1231	IRF2 (81g)	ISG Mono	2.02502787131188
1232	IRF5 (11g)	ISG Mono	0.0105454052119692
1233	STAT1 (303g)	ISG Mono	1.86158171118343
1234	IRF9 (246g)	ISG Mono	1.79350857859558
1235	ETV7 (121g)	ISG Mono	1.89597012871465
1236	IRF7 (252g)	ISG Mono	1.99153733723158
1237	STAT2 (71g)	ISG Mono	2.00577094841715
1238	IRF8 (377g)	ISG Mono	2.02841618592738
1239	PML (996g)	ISG Mono	1.85472323762999
1240	RUNX3 (22g)	ISG Mono	1.43219763609909
1241	HIVEP3 (19g)	ISG Mono	1.94941955750528
1242	KLF10_extended (22g)	ISG Mono	0.253765413105593
1255	CEBPZ (99g)	ISG Mono	1.30448585241849
1256	MEF2A (57g)	ISG Mono	1.81669168734585
1257	POLE3_extended (445g)	ISG Mono	0.342916304089883
1258	POLE4_extended (166g)	ISG Mono	0.349092506695975
1259	MAX_extended (5076g)	ISG Mono	1.34636897195818
1261	BHLHE40_extended (6553g)	ISG Mono	0.60411158368315
1262	YY1 (1341g)	ISG Mono	0.18033601989683
1263	PRDX5 (40g)	ISG Mono	0.721727428650231
1264	SPIB (296g)	ISG Mono	1.57488640809823
1265	SPI1 (671g)	ISG Mono	1.23031276078899
1266	ETV6 (3162g)	ISG Mono	1.06612870837679
1268	IRF1 (563g)	ISG Mono	0.603375377514914
1269	IKZF1 (54g)	ISG Mono	0.707404378838422
1270	CEBPD (79g)	ISG Mono	0.713078947850936
1271	FOS (16g)	ISG Mono	0.35591291741861
1272	JUNB_extended (87g)	ISG Mono	0.449521539099646
1274	JUND (109g)	ISG Mono	0.335893495463295
1276	KLF4_extended (69g)	ISG Mono	0.241133453947328
1279	TFEC_extended (1275g)	ISG Mono	0.0647452300133537
1281	CEBPA (18g)	ISG Mono	0.0650597023532766
1282	RFX5 (629g)	ISG Mono	0.308861382133588
1283	TFEB_extended (303g)	ISG Mono	0.75406781561261
1332	HES4_extended (13g)	ISG Mono	0.477120010649018
1334	DBP_extended (26g)	ISG Mono	0.326113994234061
1335	BHLHE41_extended (10g)	ISG Mono	1.42049465913719
1336	IRF4 (81g)	ISG Mono	0.626405656753523
1337	STAT5A (39g)	ISG Mono	0.19371013236742
1339	NR1H2 (16g)	ISG Mono	0.00462565916884415
1343	TBL1XR1_extended (37g)	ISG Mono	0.0923530968889947
1344	CTCF (22g)	ISG Mono	0.711351526213313
1360	TIMM8A (10g)	ISG Mono	0.858436076288177
1376	ACAA1_extended (19g)	ISG Mono	1.75699078565494
1377	GTF2B_extended (48g)	ISG Mono	1.94126500587344
1378	NFATC2_extended (21g)	ISG Mono	1.87103197162604
1379	HIC1 (12g)	ISG Mono	1.5267961963616
1380	DDIT3_extended (26g)	ISG Mono	0.917613332172788
1381	SNAI1 (18g)	ISG Mono	1.32677655127421
1407	UBTF_extended (1376g)	ISG Mono	0.350451834338451
1408	ESRRA_extended (1670g)	ISG Mono	0.0725724921794678
1409	E2F4_extended (2111g)	ISG Mono	0.657970143776035
1410	MAZ_extended (2086g)	ISG Mono	0.861658382399839
1416	ELF4 (641g)	ISG Mono	0.317185228841184
