# Supplementary material for: Single-cell analysis of myeloid cells in HPV+ tonsillar cancer
Source: Front Immunol. 2023 Jan 19;13:1087843. doi: 10.3389/fimmu.2022.1087843 (PMC9893928; doi:10.3389/fimmu.2022.1087843)
Supplement: Supplementary file 9 [file Table_8.csv]

Gene	p_val	avg_log2FC	pct.1	pct.2	p_val_adj	cluster
YWHAH	1.06E-232	1.537659884	0.914	0.769	2.12E-228	RUNX3+ DC2
S100A11	9.28E-201	0.791820165	1	0.994	1.84E-196	RUNX3+ DC2
FPR3	1.83E-194	1.038481763	0.649	0.187	3.64E-190	RUNX3+ DC2
CIB1	5.27E-189	0.915658927	0.971	0.856	1.05E-184	RUNX3+ DC2
IFI30	7.62E-186	1.041578758	0.984	0.953	1.51E-181	RUNX3+ DC2
VEGFA	9.26E-174	1.187045697	0.639	0.208	1.84E-169	RUNX3+ DC2
IFITM3	2.99E-173	1.28021412	0.921	0.532	5.93E-169	RUNX3+ DC2
TYROBP	6.41E-170	0.866649178	0.995	0.819	1.27E-165	RUNX3+ DC2
FPR1	1.65E-153	0.933646077	0.587	0.186	3.28E-149	RUNX3+ DC2
RUNX3	8.46E-150	1.086318498	0.875	0.605	1.68E-145	RUNX3+ DC2
S100A4	4.94E-148	1.122925249	0.962	0.711	9.81E-144	RUNX3+ DC2
PLAUR	4.45E-132	1.17828776	0.775	0.42	8.83E-128	RUNX3+ DC2
LITAF	2.60E-130	0.791323149	0.958	0.853	5.16E-126	RUNX3+ DC2
FCER1G	1.85E-128	0.76893728	0.989	0.719	3.67E-124	RUNX3+ DC2
PEA15	3.52E-127	0.799486129	0.874	0.628	6.99E-123	RUNX3+ DC2
SH3BGRL3	4.19E-119	0.621000186	0.999	0.987	8.32E-115	RUNX3+ DC2
LIMS1	1.98E-115	0.729514555	0.906	0.761	3.93E-111	RUNX3+ DC2
GPR183	4.05E-113	0.800239123	0.966	0.846	8.04E-109	RUNX3+ DC2
S100A6	9.50E-113	0.682809837	0.996	0.937	1.89E-108	RUNX3+ DC2
C15orf48	3.15E-111	1.363761123	0.809	0.558	6.26E-107	RUNX3+ DC2
IGSF6	7.83E-110	0.782058434	0.849	0.467	1.55E-105	RUNX3+ DC2
ZFP36	1.53E-109	0.703162783	0.99	0.95	3.04E-105	RUNX3+ DC2
ALOX5	1.30E-108	0.64590279	0.623	0.261	2.58E-104	RUNX3+ DC2
NPC2	7.48E-108	0.729225707	0.928	0.869	1.49E-103	RUNX3+ DC2
HCST	1.05E-105	0.718582218	0.916	0.676	2.09E-101	RUNX3+ DC2
PLXDC2	1.05E-104	0.660763087	0.595	0.262	2.09E-100	RUNX3+ DC2
UPP1	1.10E-103	0.861226998	0.647	0.343	2.18E-99	RUNX3+ DC2
SERPINA1	2.24E-103	0.707995027	0.793	0.473	4.46E-99	RUNX3+ DC2
IL1RN	1.39E-99	1.006925599	0.551	0.211	2.75E-95	RUNX3+ DC2
RGS1	2.17E-96	0.723755359	0.926	0.763	4.30E-92	RUNX3+ DC2
ANXA1	8.55E-96	0.719548981	0.928	0.651	1.70E-91	RUNX3+ DC2
FCGR2B	7.86E-94	0.671404232	0.546	0.215	1.56E-89	RUNX3+ DC2
MS4A7	3.07E-92	0.745384044	0.709	0.415	6.10E-88	RUNX3+ DC2
ATF3	2.65E-88	1.027093829	0.761	0.522	5.25E-84	RUNX3+ DC2
CD207	1.18E-87	0.874392419	0.403	0.129	2.34E-83	RUNX3+ DC2
IL18	6.57E-87	0.763577685	0.773	0.537	1.30E-82	RUNX3+ DC2
LILRB1	5.72E-85	0.637223882	0.464	0.177	1.14E-80	RUNX3+ DC2
CXCR4	1.99E-79	0.711512566	0.843	0.659	3.96E-75	RUNX3+ DC2
CD1C	6.12E-79	0.810400603	0.605	0.293	1.21E-74	RUNX3+ DC2
BHLHE40	7.32E-79	0.665923289	0.898	0.736	1.45E-74	RUNX3+ DC2
PLAC8	1.69E-78	1.056789824	0.719	0.488	3.36E-74	RUNX3+ DC2
TIMP1	7.42E-77	0.994048171	0.932	0.765	1.47E-72	RUNX3+ DC2
CALHM6	8.45E-77	0.695605929	0.853	0.726	1.68E-72	RUNX3+ DC2
LGALS3	5.89E-76	0.683376318	0.867	0.713	1.17E-71	RUNX3+ DC2
LCP2	2.71E-75	0.736840201	0.636	0.376	5.38E-71	RUNX3+ DC2
RALA	2.86E-74	0.72499998	0.772	0.566	5.68E-70	RUNX3+ DC2
IFITM2	4.04E-74	0.711165968	0.866	0.632	8.03E-70	RUNX3+ DC2
CEBPD	3.76E-73	0.697237817	0.893	0.722	7.46E-69	RUNX3+ DC2
RASGEF1B	3.49E-72	0.661721338	0.56	0.274	6.92E-68	RUNX3+ DC2
IL1B	1.24E-71	1.316056076	0.724	0.426	2.47E-67	RUNX3+ DC2
PKIB	8.23E-71	0.79096059	0.479	0.212	1.63E-66	RUNX3+ DC2
NR4A3	1.34E-67	0.695301614	0.566	0.289	2.65E-63	RUNX3+ DC2
HBEGF	9.43E-66	0.886118857	0.292	0.088	1.87E-61	RUNX3+ DC2
SGK1	5.54E-65	0.751220694	0.83	0.637	1.10E-60	RUNX3+ DC2
IER3	1.15E-64	0.917438975	0.712	0.423	2.28E-60	RUNX3+ DC2
NAMPT	2.23E-64	0.743033514	0.888	0.758	4.43E-60	RUNX3+ DC2
NR4A2	2.28E-64	0.663395803	0.67	0.396	4.53E-60	RUNX3+ DC2
PHLDA2	2.69E-59	0.853749036	0.692	0.476	5.35E-55	RUNX3+ DC2
SLC2A3	2.94E-59	0.61180586	0.443	0.201	5.84E-55	RUNX3+ DC2
MAP3K8	1.67E-58	0.644218764	0.782	0.61	3.32E-54	RUNX3+ DC2
PTGS2	6.29E-54	0.806737547	0.424	0.203	1.25E-49	RUNX3+ DC2
AL118516.1	7.15E-52	0.661056843	0.557	0.341	1.42E-47	RUNX3+ DC2
CD1E	4.98E-51	0.663126303	0.489	0.253	9.88E-47	RUNX3+ DC2
CD69	1.43E-48	0.647062041	0.451	0.243	2.83E-44	RUNX3+ DC2
IFITM1	3.55E-46	0.709832956	0.41	0.204	7.05E-42	RUNX3+ DC2
GBP1	5.88E-46	0.594308199	0.52	0.297	1.17E-41	RUNX3+ DC2
GADD45B	1.23E-45	0.598298448	0.904	0.776	2.44E-41	RUNX3+ DC2
INSIG1	2.42E-43	0.727419522	0.621	0.452	4.81E-39	RUNX3+ DC2
ZNF331	3.82E-40	0.636208402	0.381	0.199	7.58E-36	RUNX3+ DC2
PPP1R14A	2.85E-36	0.591836042	0.498	0.314	5.65E-32	RUNX3+ DC2
CCL4L2	4.90E-24	0.71597265	0.43	0.274	9.72E-20	RUNX3+ DC2
CCL3L1	1.92E-15	0.671763907	0.346	0.228	3.81E-11	RUNX3+ DC2
G0S2	8.57E-11	0.834385303	0.374	0.283	1.70E-06	RUNX3+ DC2
C1orf54	0	2.672162175	0.985	0.386	0	cDC1
CLEC9A	0	2.566589228	0.955	0.074	0	cDC1
CPNE3	0	2.467686749	0.97	0.395	0	cDC1
RGCC	0	2.428825015	0.963	0.43	0	cDC1
IRF8	0	2.227666326	0.993	0.496	0	cDC1
CPVL	0	2.107084344	0.995	0.788	0	cDC1
WDFY4	0	2.024183428	0.957	0.262	0	cDC1
SNX3	0	1.960969006	0.996	0.898	0	cDC1
CCND1	0	1.920546766	0.88	0.258	0	cDC1
XCR1	0	1.598924145	0.684	0.039	0	cDC1
CADM1	0	1.574868625	0.74	0.049	0	cDC1
RAB7B	0	1.473648678	0.77	0.087	0	cDC1
CLNK	0	1.349789816	0.721	0.075	0	cDC1
SNX22	0	1.005916102	0.579	0.041	0	cDC1
PPT1	5.84E-294	1.461433662	0.989	0.805	1.16E-289	cDC1
FKBP1B	3.83E-282	1.021371658	0.589	0.068	7.60E-278	cDC1
ENPP1	3.58E-281	1.03510187	0.547	0.048	7.11E-277	cDC1
CCDC126	2.01E-279	1.161293289	0.683	0.117	3.98E-275	cDC1
CAMK2D	1.44E-272	1.387790959	0.828	0.229	2.85E-268	cDC1
DNASE1L3	1.29E-261	2.498744693	0.888	0.371	2.57E-257	cDC1
HLA-B	6.40E-256	0.836628067	1	0.999	1.27E-251	cDC1
DBN1	1.51E-245	0.781710228	0.455	0.033	2.99E-241	cDC1
RUBCNL	1.08E-244	0.815003982	0.56	0.069	2.15E-240	cDC1
NAAA	2.48E-242	1.527413042	0.902	0.452	4.93E-238	cDC1
FUCA1	7.99E-239	1.218311824	0.614	0.109	1.59E-234	cDC1
IDO1	4.49E-238	1.525691225	0.925	0.35	8.93E-234	cDC1
GCSAM	1.17E-231	0.948669281	0.672	0.127	2.31E-227	cDC1
RGS10	3.91E-224	1.002185172	0.995	0.958	7.76E-220	cDC1
AIM2	4.15E-224	0.754756484	0.474	0.049	8.24E-220	cDC1
SHTN1	5.37E-221	1.390221614	0.927	0.588	1.07E-216	cDC1
BTLA	6.35E-211	0.747066158	0.514	0.068	1.26E-206	cDC1
TMSB4X	8.47E-210	0.625839703	1	1	1.68E-205	cDC1
NET1	1.79E-208	1.064820757	0.698	0.171	3.55E-204	cDC1
CD59	2.35E-207	1.16907829	0.864	0.391	4.66E-203	cDC1
BATF3	4.22E-206	1.200070354	0.867	0.36	8.37E-202	cDC1
TMEM14A	4.82E-203	0.944722918	0.676	0.17	9.57E-199	cDC1
PNMA1	1.62E-202	0.770808775	0.523	0.079	3.21E-198	cDC1
VAC14	2.69E-202	0.966315149	0.708	0.191	5.35E-198	cDC1
TAP1	8.85E-202	1.227786544	0.918	0.474	1.76E-197	cDC1
RAB32	6.88E-192	1.243719114	0.946	0.725	1.37E-187	cDC1
PPY	1.03E-190	0.671783502	0.385	0.032	2.06E-186	cDC1
PTPRE	7.17E-186	1.298755672	0.94	0.625	1.42E-181	cDC1
SLAMF7	7.55E-184	1.209068573	0.813	0.316	1.50E-179	cDC1
HLA-A	4.40E-177	0.801742528	0.993	0.988	8.74E-173	cDC1
MPEG1	3.73E-175	1.262872387	0.84	0.395	7.41E-171	cDC1
ASB2	1.46E-168	0.990809533	0.644	0.189	2.90E-164	cDC1
ENSA	2.79E-167	0.956527178	0.946	0.75	5.53E-163	cDC1
NBEAL2	3.13E-167	0.750343632	0.588	0.138	6.22E-163	cDC1
CYB5R3	1.94E-160	0.958235163	0.877	0.461	3.86E-156	cDC1
LIMA1	7.42E-158	1.101629867	0.745	0.305	1.47E-153	cDC1
SLC24A4	3.29E-153	0.667487152	0.464	0.084	6.52E-149	cDC1
TACSTD2	3.16E-146	0.770942138	0.422	0.067	6.27E-142	cDC1
HLA-C	2.87E-145	0.672634282	0.999	0.993	5.70E-141	cDC1
EGLN3	8.08E-142	0.665449113	0.414	0.07	1.61E-137	cDC1
SUB1	1.12E-139	0.643314481	0.999	0.988	2.22E-135	cDC1
VAV3	8.48E-138	0.746058141	0.578	0.169	1.68E-133	cDC1
CD38	1.77E-134	0.768916377	0.453	0.095	3.51E-130	cDC1
HLA-DOB	6.31E-132	0.819984111	0.718	0.283	1.25E-127	cDC1
C1orf21	4.42E-130	0.707331106	0.538	0.148	8.77E-126	cDC1
FNBP1	8.89E-130	0.909129596	0.942	0.651	1.77E-125	cDC1
ITGAL	6.76E-125	0.70871144	0.474	0.116	1.34E-120	cDC1
GNAO1	6.87E-125	0.646188266	0.493	0.126	1.37E-120	cDC1
GYPC	4.47E-124	0.79403718	0.744	0.306	8.89E-120	cDC1
LSM6	3.68E-123	0.812843933	0.931	0.764	7.32E-119	cDC1
CD226	4.85E-123	0.70269192	0.528	0.146	9.64E-119	cDC1
HSPA1B	5.40E-123	1.059560698	0.841	0.44	1.07E-118	cDC1
MZT2A	6.09E-123	0.885469992	0.906	0.682	1.21E-118	cDC1
ASAP1	1.50E-120	0.963201724	0.834	0.485	2.99E-116	cDC1
LAG3	1.53E-120	0.620121182	0.378	0.07	3.03E-116	cDC1
KIF16B	2.50E-120	0.617273678	0.443	0.103	4.97E-116	cDC1
SERPINB1	1.21E-119	1.052968878	0.98	0.921	2.41E-115	cDC1
ICAM3	7.05E-118	0.81858847	0.822	0.444	1.40E-113	cDC1
LSP1	3.82E-117	0.65251781	0.99	0.953	7.59E-113	cDC1
P2RY14	5.33E-117	0.858685293	0.712	0.301	1.06E-112	cDC1
ID2	4.55E-116	0.909228171	0.957	0.711	9.04E-112	cDC1
SRP19	4.67E-116	0.787601599	0.917	0.709	9.27E-112	cDC1
TAP2	7.61E-113	0.76815992	0.71	0.309	1.51E-108	cDC1
TLR10	7.01E-112	0.81066691	0.805	0.408	1.39E-107	cDC1
HSPA1A	2.52E-108	1.037554973	0.876	0.569	5.00E-104	cDC1
CST3	9.25E-108	0.884374429	1	0.975	1.84E-103	cDC1
SELPLG	8.88E-107	0.767814458	0.646	0.262	1.76E-102	cDC1
PSMB9	3.74E-105	0.673214222	0.989	0.904	7.42E-101	cDC1
APOL3	6.94E-105	0.627599593	0.557	0.189	1.38E-100	cDC1
DSTN	3.76E-104	0.769384331	0.895	0.65	7.46E-100	cDC1
NCOA7	7.49E-103	0.780742589	0.799	0.433	1.49E-98	cDC1
CSRP1	8.39E-103	0.756537713	0.759	0.419	1.67E-98	cDC1
SERPINB9	6.90E-102	0.901089693	0.973	0.812	1.37E-97	cDC1
HSDL2	2.93E-101	0.699811707	0.539	0.184	5.82E-97	cDC1
RAB29	7.12E-97	0.739592305	0.72	0.341	1.41E-92	cDC1
PTMS	1.96E-96	0.725841425	0.942	0.743	3.89E-92	cDC1
SERPINF2	2.67E-95	0.709431483	0.662	0.317	5.31E-91	cDC1
BID	3.11E-92	0.757941615	0.926	0.736	6.18E-88	cDC1
CD48	4.21E-92	0.705194725	0.931	0.757	8.37E-88	cDC1
ST3GAL5	1.12E-91	0.717068106	0.579	0.224	2.23E-87	cDC1
NME4	3.57E-91	0.646759259	0.687	0.309	7.08E-87	cDC1
HDAC9	6.46E-90	0.683597755	0.751	0.391	1.28E-85	cDC1
AHNAK	1.35E-89	0.891842302	0.861	0.552	2.68E-85	cDC1
GINM1	3.17E-89	0.667342617	0.698	0.336	6.30E-85	cDC1
P2RY6	5.18E-89	0.642868578	0.701	0.343	1.03E-84	cDC1
SRI	5.97E-89	0.677927346	0.921	0.736	1.19E-84	cDC1
CCSER1	7.54E-89	0.58588185	0.476	0.16	1.50E-84	cDC1
BCL6	9.02E-89	0.719743605	0.61	0.263	1.79E-84	cDC1
MSL3	1.55E-88	0.66539748	0.77	0.436	3.08E-84	cDC1
PIK3CB	3.78E-87	0.619304813	0.6	0.252	7.50E-83	cDC1
SLAMF8	3.01E-86	0.720835927	0.806	0.488	5.97E-82	cDC1
LYRM4	1.51E-85	0.600633224	0.634	0.285	3.01E-81	cDC1
ANPEP	2.50E-83	0.687177461	0.619	0.277	4.96E-79	cDC1
PARP1	6.68E-83	0.659480446	0.71	0.376	1.33E-78	cDC1
TRMT112	3.74E-79	0.605339734	0.948	0.872	7.43E-75	cDC1
IVNS1ABP	4.02E-78	0.742727269	0.7	0.388	7.98E-74	cDC1
LYZ	8.56E-78	0.58603396	0.999	0.95	1.70E-73	cDC1
CDK2AP2	1.64E-76	0.66082128	0.844	0.599	3.26E-72	cDC1
CCNG2	6.19E-76	0.643915885	0.622	0.295	1.23E-71	cDC1
CXCL9	6.97E-75	1.484792884	0.46	0.165	1.38E-70	cDC1
SFT2D2	1.00E-74	0.825109548	0.729	0.434	1.99E-70	cDC1
NMT1	1.07E-74	0.61342718	0.896	0.678	2.13E-70	cDC1
ABRACL	4.30E-74	0.648570788	0.882	0.694	8.54E-70	cDC1
SUSD3	4.51E-73	0.65614255	0.7	0.375	8.96E-69	cDC1
FABP5	7.72E-73	0.702629345	0.861	0.662	1.53E-68	cDC1
LPP	1.24E-72	0.69386003	0.584	0.274	2.45E-68	cDC1
DENND1B	1.36E-72	0.70348818	0.712	0.394	2.70E-68	cDC1
UCP2	1.72E-71	0.60263572	0.957	0.866	3.41E-67	cDC1
CDV3	2.38E-71	0.673808532	0.88	0.645	4.74E-67	cDC1
HSPB11	4.28E-71	0.624558591	0.818	0.569	8.50E-67	cDC1
SERPINB6	1.39E-70	0.59297305	0.843	0.622	2.77E-66	cDC1
RNASEH2C	6.92E-70	1.106976335	0.775	0.573	1.37E-65	cDC1
FGL2	1.08E-69	0.756891662	0.954	0.815	2.14E-65	cDC1
TPMT	9.31E-68	0.58878078	0.779	0.512	1.85E-63	cDC1
ITGB1	1.03E-65	0.617285785	0.87	0.653	2.05E-61	cDC1
MTDH	2.03E-65	0.63027548	0.934	0.816	4.04E-61	cDC1
IFI16	6.70E-65	0.702717343	0.94	0.768	1.33E-60	cDC1
DNAJB1	1.12E-64	0.608098692	0.698	0.398	2.23E-60	cDC1
ISG20	2.54E-62	0.91050493	0.583	0.275	5.05E-58	cDC1
DUSP4	3.86E-61	0.675711483	0.448	0.17	7.66E-57	cDC1
SELL	6.49E-61	0.597577878	0.518	0.227	1.29E-56	cDC1
GNB4	1.40E-60	0.616485447	0.67	0.368	2.78E-56	cDC1
HMOX1	2.27E-60	0.598730939	0.584	0.287	4.51E-56	cDC1
SERPINF1	1.49E-59	0.763246356	0.893	0.688	2.97E-55	cDC1
FNIP2	1.51E-59	0.627174837	0.619	0.334	3.00E-55	cDC1
ATP1A1	1.39E-57	0.599326597	0.763	0.495	2.76E-53	cDC1
KCNK6	3.09E-55	0.625093714	0.738	0.469	6.13E-51	cDC1
SMARCA5	2.86E-53	0.592360736	0.784	0.556	5.67E-49	cDC1
CLEC2B	8.05E-52	0.620411396	0.845	0.63	1.60E-47	cDC1
WARS	9.37E-51	0.710092731	0.739	0.487	1.86E-46	cDC1
LGALS2	1.61E-41	0.606926767	0.938	0.85	3.20E-37	cDC1
MX1	2.68E-40	0.82520414	0.569	0.332	5.32E-36	cDC1
S100B	2.24E-39	0.869204472	0.576	0.365	4.44E-35	cDC1
ISG15	1.15E-30	0.879012617	0.72	0.496	2.29E-26	cDC1
JAML	1.79E-195	1.320904039	0.942	0.547	3.56E-191	RUNX3- DC2
CLEC10A	6.03E-176	1.494867215	0.891	0.425	1.20E-171	RUNX3- DC2
MTRNR2L12	1.27E-175	1.132153611	0.994	0.941	2.52E-171	RUNX3- DC2
CARD16	6.99E-159	1.110552911	0.938	0.612	1.39E-154	RUNX3- DC2
TXNIP	4.49E-147	1.283906705	0.931	0.696	8.92E-143	RUNX3- DC2
CFP	4.26E-144	1.166992151	0.803	0.383	8.47E-140	RUNX3- DC2
CD52	4.97E-141	1.119390764	0.964	0.727	9.87E-137	RUNX3- DC2
CSTA	3.48E-134	0.973789163	0.893	0.493	6.91E-130	RUNX3- DC2
CACNA2D3	2.81E-133	0.864246316	0.612	0.204	5.59E-129	RUNX3- DC2
CASP1	2.30E-129	0.960967113	0.86	0.45	4.57E-125	RUNX3- DC2
CD1D	2.95E-123	0.817622973	0.494	0.138	5.86E-119	RUNX3- DC2
LYZ1	1.93E-117	0.896013619	1	0.951	3.84E-113	RUNX3- DC2
SNHG29	5.43E-105	0.69210287	0.98	0.865	1.08E-100	RUNX3- DC2
LST1	5.71E-105	0.695166011	0.985	0.877	1.13E-100	RUNX3- DC2
ZFP36L2	2.40E-101	0.885995116	0.831	0.469	4.78E-97	RUNX3- DC2
PHACTR1	1.52E-98	0.948764986	0.803	0.483	3.03E-94	RUNX3- DC2
CD33	1.65E-94	0.708198251	0.586	0.247	3.27E-90	RUNX3- DC2
PID1	2.78E-93	0.762580064	0.44	0.135	5.51E-89	RUNX3- DC2
RNF130	1.51E-92	0.771900397	0.812	0.452	3.00E-88	RUNX3- DC2
LYST	3.22E-92	0.723891257	0.728	0.37	6.40E-88	RUNX3- DC2
FCER1A	1.47E-90	0.988376142	0.67	0.3	2.92E-86	RUNX3- DC2
CD302	7.75E-86	0.808427957	0.726	0.439	1.54E-81	RUNX3- DC2
SMAP2	4.54E-85	0.722367579	0.825	0.567	9.01E-81	RUNX3- DC2
FCN1	4.15E-82	1.137791931	0.373	0.104	8.25E-78	RUNX3- DC2
IGSF61	5.49E-80	0.684745631	0.935	0.521	1.09E-75	RUNX3- DC2
HIGD2A	2.64E-79	0.58888591	0.966	0.882	5.24E-75	RUNX3- DC2
RNASE6	6.22E-79	0.776356415	0.832	0.551	1.24E-74	RUNX3- DC2
LGALS21	1.63E-78	0.666771061	0.972	0.843	3.23E-74	RUNX3- DC2
FOS	1.90E-78	0.70756026	0.989	0.949	3.78E-74	RUNX3- DC2
MNDA	8.19E-74	0.638609015	0.976	0.869	1.63E-69	RUNX3- DC2
IL1R2	9.78E-71	1.009759535	0.529	0.228	1.94E-66	RUNX3- DC2
AC020656.1	1.43E-70	0.88734713	0.966	0.805	2.84E-66	RUNX3- DC2
CLEC4A	3.93E-68	0.659923342	0.749	0.448	7.81E-64	RUNX3- DC2
CD1C1	4.06E-68	0.829264573	0.66	0.34	8.07E-64	RUNX3- DC2
TRAPPC5	1.36E-67	0.609189213	0.874	0.725	2.69E-63	RUNX3- DC2
AOAH	2.76E-66	0.658654519	0.638	0.366	5.47E-62	RUNX3- DC2
LMO2	4.95E-64	0.599510018	0.522	0.253	9.84E-60	RUNX3- DC2
CNPY3	3.00E-61	0.60064089	0.797	0.595	5.95E-57	RUNX3- DC2
JUNB	2.35E-60	0.631572065	0.985	0.956	4.66E-56	RUNX3- DC2
CD37	2.19E-56	0.605913789	0.876	0.738	4.34E-52	RUNX3- DC2
IER2	2.07E-55	0.66804082	0.962	0.92	4.11E-51	RUNX3- DC2
NAA38	7.78E-55	0.591538438	0.844	0.673	1.55E-50	RUNX3- DC2
NAIP	5.65E-54	0.630288219	0.629	0.393	1.12E-49	RUNX3- DC2
CEBPD1	4.53E-53	0.636563476	0.906	0.753	9.00E-49	RUNX3- DC2
LPXN	8.52E-46	0.708921454	0.575	0.342	1.69E-41	RUNX3- DC2
MS4A6A	1.08E-43	0.791797269	0.788	0.649	2.14E-39	RUNX3- DC2
TAGAP	4.96E-40	0.632314606	0.607	0.38	9.85E-36	RUNX3- DC2
RGS2	2.25E-38	0.655005861	0.811	0.652	4.47E-34	RUNX3- DC2
AC103591.3	5.67E-38	0.642952757	0.788	0.606	1.13E-33	RUNX3- DC2
S100A9	4.77E-15	0.660612535	0.348	0.225	9.47E-11	RUNX3- DC2
CCL19	0	4.686092953	0.763	0.048	0	actDC
CCL22	0	4.490891631	0.631	0.024	0	actDC
CCR7	0	3.775509359	0.927	0.056	0	actDC
NRP2	0	2.269391165	0.694	0.041	0	actDC
IL32	0	2.266755027	0.618	0.031	0	actDC
LAD1	0	1.981205202	0.681	0.012	0	actDC
LAMP3	1.85E-267	3.021309139	0.978	0.228	3.67E-263	actDC
ADORA2A	8.59E-253	1.129649688	0.454	0.016	1.71E-248	actDC
TBC1D4	6.12E-252	2.289143983	0.83	0.133	1.22E-247	actDC
CRLF2	5.10E-251	1.201245026	0.442	0.015	1.01E-246	actDC
NCCRP1	2.32E-245	1.407443585	0.309	0.001	4.62E-241	actDC
ANKRD33B	3.68E-240	1.051744531	0.375	0.008	7.31E-236	actDC
AOC1	1.87E-229	1.968011696	0.442	0.021	3.71E-225	actDC
CD200	2.40E-220	1.28029024	0.47	0.028	4.76E-216	actDC
S1PR1	1.32E-219	0.903563796	0.3	0.003	2.63E-215	actDC
IL7R	5.24E-218	2.691143513	0.849	0.151	1.04E-213	actDC
TMEM150C	1.45E-216	0.934494829	0.274	0.001	2.88E-212	actDC
CD274	1.24E-210	1.615970223	0.577	0.054	2.46E-206	actDC
SAMSN1	7.50E-208	3.026209607	0.902	0.246	1.49E-203	actDC
TREML1	2.95E-206	1.063255204	0.271	0.002	5.85E-202	actDC
INSM1	4.30E-206	1.157634504	0.259	0.001	8.55E-202	actDC
FSCN1	5.80E-206	3.284894463	0.931	0.298	1.15E-201	actDC
ADAM12	5.72E-205	0.940245086	0.328	0.008	1.14E-200	actDC
DUSP5	8.51E-199	2.400342622	0.864	0.206	1.69E-194	actDC
MARCKS	5.59E-198	3.39902065	0.981	0.438	1.11E-193	actDC
BIRC3	2.35E-197	4.08078078	0.962	0.393	4.67E-193	actDC
SOCS2	6.53E-196	1.472590309	0.429	0.026	1.30E-191	actDC
ARHGAP10	7.95E-194	1.949998503	0.64	0.091	1.58E-189	actDC
MGLL	1.02E-192	1.807025744	0.678	0.107	2.02E-188	actDC
GPR157	1.24E-190	1.999747167	0.744	0.13	2.46E-186	actDC
LIMCH1	5.11E-187	1.256602759	0.331	0.012	1.01E-182	actDC
RAB9A	1.50E-186	2.543168733	0.905	0.319	2.97E-182	actDC
SLCO5A1	1.99E-177	1.131527304	0.486	0.045	3.96E-173	actDC
SYNPO2	5.18E-177	1.018729877	0.256	0.004	1.03E-172	actDC
AL355512.1	9.60E-172	0.956995847	0.341	0.016	1.91E-167	actDC
SLC7A11	1.42E-171	1.572114812	0.483	0.046	2.82E-167	actDC
CD70	1.75E-167	1.395593192	0.312	0.012	3.47E-163	actDC
POGLUT1	1.42E-161	1.928934098	0.751	0.183	2.81E-157	actDC
BTG1	5.81E-155	2.743105391	0.978	0.748	1.15E-150	actDC
EBI3	1.22E-152	3.093230695	0.744	0.194	2.43E-148	actDC
HMSD	6.77E-151	1.242858289	0.502	0.065	1.35E-146	actDC
NUB1	3.40E-148	2.711968713	0.943	0.568	6.75E-144	actDC
CERS6	1.43E-146	1.809350939	0.754	0.209	2.84E-142	actDC
UBD	2.26E-143	1.229929216	0.328	0.021	4.50E-139	actDC
TXN	2.77E-136	3.437279406	0.991	0.917	5.51E-132	actDC
PDCD1LG2	3.80E-135	0.946286611	0.372	0.033	7.55E-131	actDC
MIR155HG	2.61E-130	2.226568952	0.549	0.095	5.18E-126	actDC
CD83	1.41E-129	1.995430083	0.981	0.758	2.79E-125	actDC
NMRK1	5.89E-127	1.626240967	0.555	0.107	1.17E-122	actDC
SLC22A23	1.28E-125	0.693176472	0.274	0.016	2.55E-121	actDC
MREG	5.07E-125	1.172829217	0.505	0.083	1.01E-120	actDC
TMEM176A	4.43E-123	2.243558114	0.713	0.213	8.79E-119	actDC
PNRC1	4.71E-123	1.917519328	0.994	0.908	9.36E-119	actDC
SIAH2	1.64E-122	1.470955014	0.647	0.162	3.25E-118	actDC
MTSS1	2.27E-118	0.849407026	0.293	0.021	4.51E-114	actDC
DAPP1	3.02E-118	1.791676556	0.931	0.614	5.99E-114	actDC
ARAP2	2.18E-117	1.234235777	0.539	0.104	4.33E-113	actDC
RASSF4	1.90E-115	2.290392775	0.864	0.486	3.77E-111	actDC
GPX4	6.74E-115	1.475639129	0.981	0.95	1.34E-110	actDC
RELB	1.16E-113	1.587581107	0.842	0.398	2.31E-109	actDC
RAB8B	9.26E-111	2.045269842	0.874	0.535	1.84E-106	actDC
GADD45A	1.56E-110	2.143358477	0.596	0.145	3.10E-106	actDC
EDARADD	2.59E-110	0.63691273	0.252	0.016	5.14E-106	actDC
IL15	2.01E-109	1.291578309	0.568	0.134	4.00E-105	actDC
RAMP1	9.69E-109	1.868264515	0.457	0.077	1.92E-104	actDC
TNFAIP2	1.87E-108	1.91680564	0.915	0.535	3.72E-104	actDC
IRF4	5.00E-107	1.364379387	0.584	0.135	9.92E-103	actDC
TRAFD1	1.10E-106	1.490630484	0.64	0.186	2.19E-102	actDC
KDM2B	4.86E-106	1.587839961	0.71	0.257	9.64E-102	actDC
ETV3	1.16E-105	1.669845336	0.82	0.371	2.30E-101	actDC
TRIP10	4.18E-104	1.278764991	0.609	0.161	8.30E-100	actDC
BASP1	9.65E-104	1.539406666	0.984	0.886	1.92E-99	actDC
ARNTL2	2.80E-101	0.834004751	0.319	0.034	5.57E-97	actDC
HIVEP1	2.56E-99	1.402901178	0.634	0.187	5.08E-95	actDC
MAP3K14	5.90E-97	1.238427274	0.574	0.148	1.17E-92	actDC
MYO1G	6.79E-96	1.527551351	0.716	0.269	1.35E-91	actDC
REL	1.74E-94	1.661370702	0.912	0.633	3.46E-90	actDC
SPRED2	1.62E-93	0.918243964	0.429	0.077	3.21E-89	actDC
SINHCAF	1.64E-92	1.475961336	0.839	0.497	3.26E-88	actDC
TRAF1	3.71E-92	1.511980426	0.691	0.256	7.38E-88	actDC
LY75	4.15E-91	1.990524294	0.76	0.369	8.24E-87	actDC
STK4	4.63E-91	1.750971895	0.909	0.678	9.19E-87	actDC
PSD3	5.82E-91	0.813563581	0.265	0.025	1.16E-86	actDC
MAP4K4	1.53E-90	1.418151656	0.521	0.128	3.05E-86	actDC
NABP1	2.11E-89	2.005125203	0.839	0.508	4.20E-85	actDC
CRIP1	5.84E-89	1.907711061	0.972	0.978	1.16E-84	actDC
ID21	1.70E-87	1.680033593	0.956	0.746	3.38E-83	actDC
CSF2RA	3.67E-87	1.468526257	0.918	0.785	7.29E-83	actDC
CCL17	5.58E-87	2.799397075	0.328	0.044	1.11E-82	actDC
SWAP70	1.10E-86	1.49132244	0.669	0.262	2.18E-82	actDC
PLAAT3	2.19E-86	1.447401423	0.29	0.035	4.35E-82	actDC
ZFAS1	1.40E-85	1.307676114	0.984	0.959	2.79E-81	actDC
TMEM176B	8.12E-85	1.649491202	0.729	0.271	1.61E-80	actDC
CD80	1.00E-84	1.284454975	0.584	0.167	2.00E-80	actDC
BCL9L	2.15E-84	0.755993737	0.309	0.04	4.28E-80	actDC
PTGIR	7.18E-84	1.015466677	0.502	0.12	1.43E-79	actDC
RFTN1	1.95E-83	1.415394864	0.735	0.338	3.88E-79	actDC
ANTXR2	2.81E-83	1.012852268	0.451	0.097	5.58E-79	actDC
PTPN1	3.81E-83	1.587334304	0.792	0.434	7.57E-79	actDC
NFKB1	4.43E-83	1.755053915	0.868	0.609	8.79E-79	actDC
GPBP1	4.43E-81	1.395205191	0.871	0.604	8.80E-77	actDC
CEP135	1.02E-78	1.063872814	0.498	0.133	2.03E-74	actDC
KIF2A	9.79E-78	2.26947647	0.763	0.46	1.94E-73	actDC
MARCKSL1	1.99E-77	1.900130489	0.924	0.808	3.96E-73	actDC
USP12	2.11E-77	1.30975539	0.729	0.348	4.19E-73	actDC
TNFRSF9	7.68E-77	0.876420444	0.347	0.058	1.53E-72	actDC
ETS1	1.55E-76	0.975017756	0.319	0.05	3.09E-72	actDC
IDO11	8.77E-76	1.769072701	0.839	0.439	1.74E-71	actDC
NDE1	1.53E-75	1.212596486	0.555	0.179	3.03E-71	actDC
PALLD	9.02E-75	0.810169102	0.284	0.038	1.79E-70	actDC
SEC61B	1.74E-72	1.18577072	0.978	0.982	3.45E-68	actDC
LYST1	6.50E-72	1.418821878	0.782	0.412	1.29E-67	actDC
TVP23A	2.63E-71	1.245482241	0.568	0.199	5.23E-67	actDC
CFLAR	7.87E-70	1.258989587	0.915	0.843	1.56E-65	actDC
IL4I1	1.25E-68	1.159277406	0.738	0.315	2.48E-64	actDC
CYTH1	1.50E-68	1.391181696	0.719	0.38	2.98E-64	actDC
ZBTB10	1.64E-68	1.365413627	0.675	0.31	3.26E-64	actDC
FNBP11	3.87E-67	1.316964363	0.909	0.696	7.68E-63	actDC
GLS	1.90E-66	1.865861818	0.773	0.491	3.78E-62	actDC
RNF144B	2.18E-66	1.098552783	0.631	0.246	4.33E-62	actDC
GRSF1	4.47E-66	1.425860204	0.757	0.487	8.88E-62	actDC
CLPTM1	6.74E-66	1.102471049	0.521	0.177	1.34E-61	actDC
EIF1	9.36E-66	0.680780184	1	0.999	1.86E-61	actDC
TBC1D8	1.92E-65	0.957688394	0.401	0.097	3.82E-61	actDC
MMD	2.50E-65	0.879960876	0.407	0.101	4.96E-61	actDC
H6PD	1.38E-64	0.821770052	0.353	0.075	2.75E-60	actDC
B2M	4.03E-63	0.704941935	1	1	8.01E-59	actDC
CEP350	2.72E-62	1.46880741	0.735	0.435	5.40E-58	actDC
MALT1	3.63E-62	1.631378624	0.703	0.366	7.20E-58	actDC
RAP1B	6.51E-62	1.133185603	0.915	0.849	1.29E-57	actDC
PELI1	6.20E-61	1.201059329	0.527	0.182	1.23E-56	actDC
TMCC3	3.47E-60	0.710245477	0.331	0.07	6.89E-56	actDC
CDKN1A	5.20E-60	1.283193663	0.836	0.534	1.03E-55	actDC
MAP3K1	9.04E-60	1.274601746	0.59	0.25	1.80E-55	actDC
AC025164.1	9.97E-60	1.221481153	0.467	0.145	1.98E-55	actDC
CYB5A	3.29E-59	1.101595887	0.593	0.251	6.54E-55	actDC
JAK1	4.17E-59	1.191118086	0.861	0.714	8.28E-55	actDC
SNN	1.30E-58	0.967718279	0.543	0.201	2.58E-54	actDC
SYNGR2	1.90E-58	1.086809416	0.893	0.749	3.78E-54	actDC
ZFP36L1	2.09E-58	1.309656792	0.959	0.865	4.14E-54	actDC
GRAMD1A	3.34E-58	1.041728255	0.53	0.2	6.64E-54	actDC
MYL6	3.10E-57	0.751591821	1	0.999	6.16E-53	actDC
TNFRSF1B	9.69E-56	1.277293261	0.656	0.32	1.92E-51	actDC
NUAK2	2.17E-55	0.633682188	0.259	0.044	4.32E-51	actDC
P2RY8	3.56E-55	0.86637407	0.388	0.105	7.07E-51	actDC
RUBCN	5.47E-55	0.865630804	0.372	0.096	1.09E-50	actDC
KLF6	3.29E-54	1.120107659	0.978	0.916	6.52E-50	actDC
CALCRL	3.99E-54	1.195206366	0.457	0.148	7.92E-50	actDC
EEF1A1	7.11E-54	0.671702782	0.997	1	1.41E-49	actDC
SOCS1	1.16E-53	1.251010893	0.53	0.206	2.31E-49	actDC
FAM49A	2.68E-53	1.049829805	0.757	0.496	5.33E-49	actDC
KYNU	5.04E-53	1.097546631	0.672	0.352	1.00E-48	actDC
ISCU	1.57E-52	1.197925672	0.798	0.632	3.13E-48	actDC
BIRC2	1.80E-52	1.191236437	0.795	0.554	3.57E-48	actDC
RGS11	4.14E-52	1.0574076	0.968	0.808	8.23E-48	actDC
TSPAN33	1.07E-51	1.14307913	0.751	0.511	2.13E-47	actDC
CCDC50	2.72E-51	1.36418909	0.628	0.323	5.40E-47	actDC
FSD1L	1.22E-50	0.81445858	0.274	0.055	2.42E-46	actDC
IER31	2.43E-50	0.939433528	0.874	0.496	4.82E-46	actDC
BCL2L14	3.57E-50	0.861904114	0.325	0.079	7.08E-46	actDC
RNF145	3.91E-50	1.067156177	0.738	0.449	7.76E-46	actDC
DUSP41	4.89E-50	1.294824809	0.53	0.203	9.71E-46	actDC
ANXA6	1.23E-49	1.341274454	0.722	0.481	2.45E-45	actDC
POLD1	1.06E-48	1.196156152	0.297	0.07	2.10E-44	actDC
CD40	1.23E-48	1.402764204	0.729	0.468	2.45E-44	actDC
CMTM6	1.55E-48	0.96965105	0.89	0.801	3.08E-44	actDC
GPR137B	1.69E-48	1.098092067	0.606	0.302	3.36E-44	actDC
ATOX1	2.39E-48	1.05658828	0.937	0.903	4.74E-44	actDC
NAA25	6.83E-48	1.16677373	0.442	0.159	1.36E-43	actDC
TRAF5	1.47E-47	0.799670824	0.372	0.112	2.91E-43	actDC
CST7	4.45E-47	1.400452662	0.826	0.64	8.84E-43	actDC
BZW1	5.85E-47	1.031603735	0.886	0.821	1.16E-42	actDC
PPP1R16B	1.48E-46	0.688459236	0.334	0.091	2.95E-42	actDC
DCAF6	1.68E-46	0.772302895	0.363	0.108	3.34E-42	actDC
ATP11C	1.69E-46	0.736515509	0.334	0.091	3.36E-42	actDC
TNFAIP3	2.14E-46	1.080804569	0.855	0.574	4.25E-42	actDC
SLC15A3	4.35E-46	1.022087213	0.552	0.245	8.63E-42	actDC
TFRC	6.29E-46	1.192281075	0.593	0.303	1.25E-41	actDC
OSTF1	8.99E-46	1.057924275	0.855	0.813	1.79E-41	actDC
BCL2A1	6.05E-45	1.26485727	0.912	0.883	1.20E-40	actDC
ATP6V1G1	8.72E-45	0.954774235	0.921	0.912	1.73E-40	actDC
LSP11	1.03E-44	0.754412402	0.965	0.96	2.04E-40	actDC
FYTTD1	1.36E-44	1.261923339	0.685	0.436	2.70E-40	actDC
SLC44A1	2.34E-44	1.025558517	0.473	0.188	4.64E-40	actDC
ARRB2	8.36E-44	0.999516526	0.754	0.531	1.66E-39	actDC
ARHGAP22	1.16E-43	1.198426332	0.511	0.236	2.30E-39	actDC
MED13L	1.81E-43	1.040544734	0.644	0.357	3.60E-39	actDC
BCL2L11	4.23E-43	1.19341873	0.565	0.28	8.40E-39	actDC
ERICH1	6.86E-43	1.495630509	0.662	0.461	1.36E-38	actDC
LRRFIP2	1.35E-42	0.948942337	0.603	0.324	2.68E-38	actDC
CHD3	2.37E-42	1.085193675	0.508	0.228	4.71E-38	actDC
FOXO1	2.65E-42	0.592149607	0.281	0.068	5.25E-38	actDC
RAB30	3.66E-42	0.845379474	0.448	0.174	7.27E-38	actDC
VOPP1	8.68E-42	1.091543975	0.751	0.568	1.72E-37	actDC
MINK1	1.70E-41	0.707670809	0.328	0.095	3.38E-37	actDC
DNAJB6	3.23E-41	1.166339622	0.808	0.7	6.41E-37	actDC
CCDC28B	4.29E-41	0.810230666	0.404	0.143	8.52E-37	actDC
NR4A31	4.33E-41	1.025479345	0.659	0.363	8.60E-37	actDC
TUBB	4.53E-41	0.866218634	0.871	0.735	8.99E-37	actDC
TUBA1C	2.19E-40	1.246175167	0.681	0.464	4.35E-36	actDC
CDK2	6.57E-40	0.677865739	0.265	0.065	1.30E-35	actDC
ENPP4	1.20E-39	0.823149333	0.287	0.078	2.39E-35	actDC
FOXP1	7.04E-39	1.237697431	0.688	0.466	1.40E-34	actDC
N4BP2L1	9.65E-39	0.848631534	0.533	0.262	1.92E-34	actDC
ANKRD10	1.72E-38	1.06851486	0.584	0.327	3.41E-34	actDC
BMP2K	2.18E-38	1.078745685	0.546	0.289	4.33E-34	actDC
ACOT13	3.77E-38	0.964440455	0.527	0.27	7.48E-34	actDC
CYTIP	5.85E-38	0.974650747	0.82	0.671	1.16E-33	actDC
H2AFZ	2.26E-37	0.91266478	0.921	0.896	4.48E-33	actDC
RAB13	4.53E-37	0.969879791	0.369	0.132	9.00E-33	actDC
CSF2RB	1.89E-36	0.958452007	0.521	0.249	3.76E-32	actDC
CASP7	1.60E-35	0.752252913	0.416	0.168	3.18E-31	actDC
PPA1	2.89E-35	0.841530139	0.978	0.969	5.73E-31	actDC
FTH1	5.10E-35	1.090175482	1	1	1.01E-30	actDC
TNFAIP8	6.61E-35	0.915100719	0.789	0.7	1.31E-30	actDC
CPEB2	3.96E-34	0.618754092	0.268	0.075	7.86E-30	actDC
IRF1	9.78E-34	1.148061491	0.735	0.534	1.94E-29	actDC
PLAGL1	1.03E-33	0.788653326	0.451	0.201	2.04E-29	actDC
GRK3	1.20E-33	0.953973228	0.628	0.407	2.38E-29	actDC
C17orf49	1.21E-33	0.76545068	0.89	0.843	2.39E-29	actDC
PPM1K	1.75E-33	0.842849685	0.498	0.254	3.47E-29	actDC
SNX11	1.75E-33	0.764462165	0.3	0.095	3.48E-29	actDC
ARPP19	3.65E-33	0.838867644	0.694	0.507	7.25E-29	actDC
RNF115	1.30E-32	0.8856699	0.571	0.337	2.58E-28	actDC
TSPAN13	2.88E-32	0.716378622	0.306	0.099	5.72E-28	actDC
BLVRA	2.19E-31	1.008797876	0.546	0.33	4.34E-27	actDC
SQSTM1	4.24E-31	0.957102762	0.817	0.731	8.43E-27	actDC
MOB1B	1.02E-30	0.945403464	0.508	0.282	2.03E-26	actDC
LGALS1	1.03E-30	0.863441005	0.972	0.976	2.05E-26	actDC
TUBB6	1.68E-30	0.920106333	0.47	0.238	3.33E-26	actDC
ABCC4	2.02E-30	0.669099827	0.306	0.108	4.02E-26	actDC
GRINA	2.68E-30	0.842130479	0.735	0.567	5.31E-26	actDC
HMGCS1	1.28E-29	0.920838229	0.476	0.244	2.55E-25	actDC
FTX	1.64E-29	0.756004843	0.401	0.176	3.25E-25	actDC
ST8SIA4	2.68E-29	0.988337861	0.675	0.496	5.32E-25	actDC
ZFAND5	4.63E-29	0.950149613	0.804	0.712	9.20E-25	actDC
VMO1	4.80E-29	1.535254303	0.325	0.121	9.54E-25	actDC
SPPL2A	8.17E-29	0.799047434	0.621	0.421	1.62E-24	actDC
PPP1R15B	1.01E-28	0.858112199	0.552	0.322	2.01E-24	actDC
BATF	1.80E-28	0.78475109	0.281	0.092	3.57E-24	actDC
GCSAM1	4.01E-28	0.81324372	0.47	0.222	7.97E-24	actDC
TANK	8.25E-28	0.762292166	0.732	0.596	1.64E-23	actDC
NECTIN2	1.36E-27	0.760207233	0.536	0.304	2.71E-23	actDC
MT2A	2.08E-27	1.691503034	0.637	0.434	4.14E-23	actDC
PTK2B	2.18E-27	0.750711521	0.353	0.148	4.33E-23	actDC
NFKBIA	1.17E-26	0.794329092	0.956	0.9	2.33E-22	actDC
RAB5B	1.18E-26	0.818929984	0.379	0.174	2.34E-22	actDC
RABGAP1	2.05E-26	0.669980784	0.391	0.183	4.07E-22	actDC
ANXA7	2.15E-26	0.771036603	0.672	0.547	4.26E-22	actDC
TSTD1	2.28E-26	0.82603206	0.603	0.415	4.53E-22	actDC
NIBAN1	3.71E-26	1.016700413	0.568	0.378	7.38E-22	actDC
P2RY10	4.65E-26	0.7337914	0.451	0.236	9.23E-22	actDC
ASMTL	6.16E-26	0.781531267	0.483	0.26	1.22E-21	actDC
G0S21	6.23E-26	1.280751222	0.552	0.295	1.24E-21	actDC
TRADD	6.81E-26	0.69251406	0.691	0.544	1.35E-21	actDC
PPDPF	1.37E-25	0.640814122	0.909	0.903	2.72E-21	actDC
CALM3	1.95E-25	0.726475265	0.776	0.676	3.88E-21	actDC
GRASP	2.26E-25	0.77392635	0.593	0.35	4.49E-21	actDC
LMNB1	3.10E-25	0.80514226	0.53	0.332	6.15E-21	actDC
CREBRF	5.46E-25	0.733342824	0.47	0.255	1.08E-20	actDC
PMAIP1	7.79E-25	1.076683901	0.669	0.514	1.55E-20	actDC
CD44	8.87E-25	1.101936958	0.707	0.667	1.76E-20	actDC
IDO2	1.54E-24	0.674871846	0.259	0.089	3.06E-20	actDC
NFKB2	1.64E-24	0.685170534	0.502	0.289	3.25E-20	actDC
CDC42SE1	1.89E-24	0.669091055	0.836	0.719	3.76E-20	actDC
CIRBP	2.79E-24	0.652258535	0.899	0.894	5.54E-20	actDC
CTSC	2.88E-24	1.177862318	0.744	0.708	5.72E-20	actDC
DENND5A	2.89E-24	0.616055538	0.438	0.222	5.74E-20	actDC
NECAP2	3.21E-24	0.688679965	0.606	0.42	6.38E-20	actDC
AUTS2	3.60E-24	0.656931639	0.287	0.109	7.15E-20	actDC
ZC3H7B	4.09E-24	0.601302255	0.268	0.097	8.13E-20	actDC
ATF4	4.34E-24	0.834558232	0.678	0.551	8.62E-20	actDC
DDX5	4.42E-24	0.662987862	0.981	0.976	8.79E-20	actDC
CD86	1.07E-23	1.058551594	0.776	0.736	2.12E-19	actDC
GPR132	1.60E-23	0.61844574	0.401	0.193	3.19E-19	actDC
TMEM131	1.62E-23	0.780439003	0.521	0.329	3.21E-19	actDC
NET11	2.17E-23	0.944161201	0.483	0.265	4.32E-19	actDC
IL13RA1	2.81E-23	0.81621079	0.64	0.462	5.57E-19	actDC
LINC-PINT	2.94E-23	0.924047851	0.568	0.371	5.84E-19	actDC
TUBB4B	2.97E-23	0.806039707	0.675	0.527	5.90E-19	actDC
WTAP	1.44E-22	0.801763652	0.748	0.646	2.86E-18	actDC
CELF2	2.92E-22	0.82052135	0.719	0.652	5.80E-18	actDC
IL2RG	4.92E-22	0.597259394	0.801	0.691	9.77E-18	actDC
APOC1	1.70E-21	1.012751133	0.429	0.235	3.37E-17	actDC
YWHAQ	1.97E-21	0.890224018	0.697	0.619	3.92E-17	actDC
ARID1B	2.04E-21	1.039023935	0.533	0.366	4.05E-17	actDC
DDX6	2.30E-21	0.67679517	0.615	0.453	4.56E-17	actDC
PHKB	2.72E-21	0.750494499	0.432	0.248	5.41E-17	actDC
MAPK8	2.74E-21	0.680980408	0.315	0.141	5.44E-17	actDC
TNIP2	2.95E-21	0.740665426	0.521	0.351	5.86E-17	actDC
DSC2	3.02E-21	0.626370483	0.284	0.114	5.99E-17	actDC
ANKLE2	3.42E-21	0.665682682	0.416	0.232	6.80E-17	actDC
HLA-F	3.98E-21	0.73745177	0.748	0.683	7.91E-17	actDC
RAP2B	1.19E-20	0.863978953	0.565	0.415	2.37E-16	actDC
RUFY3	1.51E-20	0.923493114	0.555	0.406	3.00E-16	actDC
GPR1831	2.83E-20	0.733676562	0.931	0.885	5.62E-16	actDC
SLC6A6	3.96E-20	0.747405133	0.47	0.292	7.86E-16	actDC
TMC8	5.16E-20	0.728283412	0.312	0.14	1.02E-15	actDC
SAT1	5.66E-20	1.115613871	0.987	0.995	1.12E-15	actDC
CYSTM1	9.98E-20	0.663982503	0.584	0.431	1.98E-15	actDC
ARL8B	1.62E-19	0.676217752	0.577	0.426	3.21E-15	actDC
FXR1	2.44E-19	0.736446086	0.662	0.562	4.85E-15	actDC
N4BP2L2	2.99E-19	0.748547131	0.767	0.687	5.94E-15	actDC
FAM118A	3.28E-19	0.912192462	0.571	0.438	6.51E-15	actDC
C5orf56	4.32E-19	0.615564727	0.312	0.148	8.59E-15	actDC
WDR33	6.42E-19	0.617514959	0.653	0.545	1.27E-14	actDC
GBP11	7.68E-19	0.940539968	0.552	0.361	1.53E-14	actDC
SMAP21	8.39E-19	0.703107888	0.732	0.608	1.67E-14	actDC
ANKRD11	1.32E-18	0.864234238	0.621	0.498	2.61E-14	actDC
AC058791.1	1.94E-18	0.67312832	0.315	0.148	3.86E-14	actDC
ST3GAL51	2.12E-18	0.698429751	0.464	0.285	4.21E-14	actDC
SOCS3	2.15E-18	0.636200883	0.71	0.514	4.26E-14	actDC
ALCAM	3.14E-18	0.675832802	0.479	0.298	6.23E-14	actDC
BTN2A2	6.95E-18	0.62599459	0.445	0.273	1.38E-13	actDC
NRIP1	1.94E-17	0.699120175	0.388	0.225	3.85E-13	actDC
CDC42SE2	2.02E-17	0.593038656	0.703	0.616	4.02E-13	actDC
IGKC	2.24E-17	1.486994831	0.293	0.134	4.45E-13	actDC
UBE2F	2.35E-17	0.64484867	0.599	0.478	4.67E-13	actDC
ARGLU1	3.71E-17	0.73024192	0.726	0.679	7.37E-13	actDC
SMG1	5.66E-17	0.654585411	0.634	0.515	1.12E-12	actDC
BTG3	1.02E-16	0.588197826	0.42	0.249	2.03E-12	actDC
GABARAPL2	1.03E-16	0.717871843	0.871	0.918	2.04E-12	actDC
WIPF1	1.14E-16	0.613616809	0.647	0.543	2.26E-12	actDC
SOX4	1.18E-16	0.948803773	0.426	0.263	2.34E-12	actDC
ACOT9	1.40E-16	0.771580269	0.527	0.396	2.78E-12	actDC
ZBTB38	1.60E-16	0.839398433	0.379	0.23	3.17E-12	actDC
PLEKHA5	2.28E-16	1.008889402	0.274	0.131	4.52E-12	actDC
IRF2	2.43E-16	0.742231994	0.59	0.475	4.83E-12	actDC
PLXND1	3.42E-16	0.637656222	0.363	0.205	6.79E-12	actDC
NEAT1	3.85E-16	0.77588786	0.94	0.923	7.65E-12	actDC
RALA1	4.57E-16	0.602871404	0.732	0.631	9.07E-12	actDC
NINJ1	5.06E-16	0.684850486	0.476	0.306	1.00E-11	actDC
CCNG21	5.35E-16	0.628629296	0.514	0.351	1.06E-11	actDC
C6orf62	5.64E-16	0.66108912	0.685	0.566	1.12E-11	actDC
RAB21	1.58E-15	0.598624083	0.514	0.36	3.14E-11	actDC
KMT2A	1.67E-15	0.673669771	0.41	0.26	3.32E-11	actDC
PIM3	3.35E-15	0.63399855	0.719	0.63	6.66E-11	actDC
BCL3	3.49E-15	0.585521327	0.489	0.33	6.93E-11	actDC
LUZP1	3.84E-15	0.615347747	0.306	0.159	7.63E-11	actDC
NAV1	9.61E-15	0.718845088	0.514	0.381	1.91E-10	actDC
SOD2	1.02E-14	1.721975644	0.688	0.691	2.02E-10	actDC
STAT5A	3.36E-14	0.663387231	0.42	0.272	6.66E-10	actDC
ZNF267	8.48E-14	0.586202635	0.514	0.382	1.68E-09	actDC
BET1	1.86E-13	0.625559733	0.388	0.254	3.70E-09	actDC
SNHG15	3.45E-13	0.673678611	0.644	0.565	6.86E-09	actDC
TMEM123	4.30E-13	0.61773824	0.678	0.642	8.54E-09	actDC
C1orf56	5.99E-13	0.691074456	0.546	0.405	1.19E-08	actDC
SPIB	6.50E-13	0.746492918	0.404	0.26	1.29E-08	actDC
MTHFD2	6.75E-13	0.747614856	0.546	0.453	1.34E-08	actDC
SPECC1	7.36E-13	0.785047789	0.473	0.356	1.46E-08	actDC
LRRK1	1.03E-12	0.648506885	0.423	0.298	2.05E-08	actDC
ZNF292	2.19E-12	0.605087078	0.495	0.375	4.34E-08	actDC
AC008105.3	2.34E-12	0.607051547	0.284	0.156	4.65E-08	actDC
PNISR	3.08E-12	0.601014786	0.7	0.652	6.11E-08	actDC
FAM107B	3.27E-12	0.70764726	0.618	0.516	6.50E-08	actDC
IL10RA	4.36E-12	0.586320934	0.568	0.454	8.66E-08	actDC
PRDM2	4.74E-12	0.609675557	0.356	0.226	9.42E-08	actDC
TNIP1	5.42E-12	0.710860112	0.41	0.285	1.08E-07	actDC
MAP3K13	7.88E-12	0.759282466	0.615	0.557	1.56E-07	actDC
NEK6	8.38E-12	0.586227395	0.312	0.19	1.66E-07	actDC
EPS15	1.35E-11	0.67261683	0.404	0.289	2.69E-07	actDC
PALM2-AKAP2	2.73E-11	0.736895985	0.533	0.441	5.42E-07	actDC
SESN3	4.78E-11	0.600416238	0.315	0.195	9.50E-07	actDC
CREG1	4.87E-11	0.776355134	0.401	0.3	9.67E-07	actDC
SMS	1.27E-10	0.729794269	0.543	0.466	2.51E-06	actDC
AKAP13	1.52E-10	0.696176151	0.656	0.635	3.03E-06	actDC
EPSTI1	1.69E-10	0.924434069	0.568	0.513	3.35E-06	actDC
HSPB1	2.46E-10	0.872246307	0.669	0.662	4.89E-06	actDC
MTRNR2L8	2.71E-10	1.054902662	0.662	0.619	5.39E-06	actDC
HMGN3	4.51E-10	0.873617183	0.808	0.862	8.95E-06	actDC
JUN	7.22E-10	0.671114676	0.776	0.698	1.43E-05	actDC
UVRAG	1.28E-09	0.614720229	0.593	0.57	2.54E-05	actDC
PREX1	4.22E-09	0.600955095	0.555	0.505	8.38E-05	actDC
ERGIC1	5.19E-09	0.665931447	0.372	0.277	0.00010315	actDC
H1FX	2.32E-08	0.714820947	0.726	0.721	0.000461709	actDC
FLT3	3.61E-08	0.592512638	0.448	0.36	0.000717688	actDC
IL1R1	5.44E-08	0.689230995	0.287	0.192	0.001080102	actDC
RAB11FIP1	2.25E-07	0.605058346	0.615	0.57	0.004475699	actDC
CXCL16	2.58E-07	0.686252743	0.543	0.501	0.005125418	actDC
TRIB1	3.94E-06	0.606271154	0.369	0.295	0.078182734	actDC
TIFAB	6.65E-06	0.613541986	0.451	0.404	0.132043051	actDC
C15orf481	5.62E-05	0.958512428	0.672	0.645	1	actDC
FILIP1L	0.00041678	0.602207198	0.262	0.202	1	actDC
CSTA1	0.001065781	0.774418712	0.565	0.573	1	actDC
CXCL91	0.004800483	0.78013803	0.284	0.222	1	actDC
PCLAF	0	2.036180701	0.699	0.044	0	Progenitors
TYMS	0	1.60079496	0.51	0.014	0	Progenitors
CENPM	2.22E-284	0.959039326	0.474	0.013	4.40E-280	Progenitors
UBE2C	9.41E-249	1.134955774	0.381	0.007	1.87E-244	Progenitors
MAD2L1	1.86E-234	0.907551603	0.536	0.035	3.69E-230	Progenitors
GINS2	5.20E-234	0.998009434	0.497	0.027	1.03E-229	Progenitors
CLSPN	4.31E-227	0.99023448	0.49	0.028	8.57E-223	Progenitors
MND1	5.56E-218	0.631118105	0.334	0.006	1.10E-213	Progenitors
FAM111B	3.61E-212	0.697028012	0.371	0.012	7.16E-208	Progenitors
TK1	7.94E-206	1.126271386	0.464	0.028	1.58E-201	Progenitors
CDCA7	3.53E-200	0.634929771	0.394	0.017	7.02E-196	Progenitors
MKI67	7.11E-198	1.148364286	0.427	0.023	1.41E-193	Progenitors
CEP55	6.61E-196	0.664665467	0.368	0.014	1.31E-191	Progenitors
TOP2A	8.19E-192	0.989564275	0.377	0.016	1.63E-187	Progenitors
CDKN3	1.87E-191	0.855969785	0.384	0.018	3.71E-187	Progenitors
CDK1	8.82E-189	0.878387991	0.321	0.009	1.75E-184	Progenitors
CENPU	3.28E-182	0.873108026	0.47	0.037	6.52E-178	Progenitors
TPX2	2.32E-181	0.767997776	0.371	0.018	4.61E-177	Progenitors
MCM7	1.35E-180	1.328089497	0.675	0.104	2.67E-176	Progenitors
STMN1	4.25E-179	2.571721778	0.861	0.227	8.44E-175	Progenitors
WDR76	1.43E-174	0.592623137	0.391	0.022	2.84E-170	Progenitors
ASPM	4.66E-172	0.681342682	0.295	0.008	9.25E-168	Progenitors
HMMR	5.88E-169	0.806113696	0.351	0.017	1.17E-164	Progenitors
CCNB2	1.55E-167	0.728485965	0.334	0.015	3.07E-163	Progenitors
ZWINT	2.01E-166	0.70468852	0.424	0.032	4.00E-162	Progenitors
BIRC5	1.42E-164	0.836500133	0.371	0.022	2.83E-160	Progenitors
CDC20	1.41E-160	0.651991093	0.288	0.01	2.81E-156	Progenitors
CENPK	3.00E-156	0.611788212	0.397	0.029	5.96E-152	Progenitors
HELLS	1.17E-153	1.041513558	0.503	0.057	2.33E-149	Progenitors
UBE2T	6.16E-144	0.762305765	0.53	0.069	1.22E-139	Progenitors
MCM4	2.17E-142	0.73508061	0.483	0.056	4.32E-138	Progenitors
ORC6	1.37E-140	0.742659095	0.45	0.048	2.73E-136	Progenitors
H2AFZ1	1.19E-130	1.772684453	0.99	0.89	2.37E-126	Progenitors
GMNN	2.46E-129	0.895717926	0.57	0.095	4.88E-125	Progenitors
NUSAP1	3.89E-127	0.9683584	0.477	0.063	7.72E-123	Progenitors
CENPF	2.46E-125	1.295611325	0.407	0.044	4.88E-121	Progenitors
DHFR	5.30E-123	0.85178348	0.44	0.056	1.05E-118	Progenitors
ATAD2	1.07E-120	0.967921037	0.526	0.087	2.13E-116	Progenitors
CKS1B	2.75E-119	1.467299385	0.765	0.24	5.45E-115	Progenitors
CENPH	1.12E-113	0.642171891	0.447	0.062	2.23E-109	Progenitors
RAD51AP1	2.74E-113	0.638227845	0.43	0.057	5.43E-109	Progenitors
FEN1	1.40E-104	0.596708155	0.424	0.059	2.78E-100	Progenitors
MCM6	7.01E-99	0.682245016	0.434	0.069	1.39E-94	Progenitors
PTMA	3.18E-92	0.702080465	1	0.999	6.32E-88	Progenitors
PCNA	3.77E-91	1.268402772	0.662	0.212	7.49E-87	Progenitors
HMGB2	1.14E-89	2.312487148	0.808	0.385	2.26E-85	Progenitors
CENPW	5.45E-89	0.949946182	0.656	0.2	1.08E-84	Progenitors
RANBP1	2.94E-85	1.203857251	0.947	0.759	5.84E-81	Progenitors
SMC2	2.35E-84	0.772267338	0.593	0.154	4.67E-80	Progenitors
PHF19	8.36E-84	0.870789888	0.646	0.201	1.66E-79	Progenitors
NASP	6.77E-83	1.339858459	0.831	0.444	1.34E-78	Progenitors
HMGB3	1.60E-80	0.742948708	0.523	0.121	3.18E-76	Progenitors
PRC1	4.45E-80	0.702992569	0.401	0.071	8.84E-76	Progenitors
RAN	9.45E-80	0.955447487	0.987	0.912	1.88E-75	Progenitors
CCNB1	4.75E-78	0.793266778	0.321	0.046	9.44E-74	Progenitors
TUBB1	6.85E-78	1.504420142	0.907	0.732	1.36E-73	Progenitors
HMGB1	9.86E-78	1.12870075	0.99	0.952	1.96E-73	Progenitors
NME41	5.60E-77	0.991714235	0.811	0.354	1.11E-72	Progenitors
DEK	8.92E-77	1.121589398	0.957	0.825	1.77E-72	Progenitors
CARHSP1	1.37E-76	0.965092592	0.702	0.26	2.72E-72	Progenitors
PXMP2	1.04E-75	0.590134444	0.454	0.096	2.07E-71	Progenitors
RPA3	4.62E-71	1.093347127	0.874	0.553	9.17E-67	Progenitors
TUBA1B	4.28E-70	1.170801489	0.977	0.941	8.50E-66	Progenitors
MGST1	2.25E-69	0.825913387	0.467	0.114	4.47E-65	Progenitors
SNRNP25	5.64E-69	1.023151135	0.844	0.482	1.12E-64	Progenitors
MCM3	7.23E-64	0.655536537	0.477	0.126	1.44E-59	Progenitors
C19orf48	1.78E-63	0.623184181	0.5	0.136	3.53E-59	Progenitors
CBX3	1.02E-61	0.870140033	0.954	0.788	2.03E-57	Progenitors
GCHFR	1.31E-61	0.750597009	0.566	0.175	2.61E-57	Progenitors
RFC4	2.89E-61	0.600286167	0.421	0.101	5.75E-57	Progenitors
TMPO	4.06E-59	0.883665188	0.748	0.366	8.06E-55	Progenitors
ITGB3BP	4.86E-59	0.671946926	0.533	0.16	9.64E-55	Progenitors
SLBP	1.90E-58	0.946685176	0.745	0.38	3.78E-54	Progenitors
HSPE1	9.38E-58	0.870801592	0.964	0.868	1.86E-53	Progenitors
RBBP7	4.56E-56	0.765226568	0.785	0.379	9.07E-52	Progenitors
SVIP	1.32E-55	0.716299682	0.56	0.185	2.61E-51	Progenitors
PAICS	3.01E-55	0.70048924	0.599	0.221	5.98E-51	Progenitors
SNRPD1	3.10E-55	0.798229004	0.927	0.81	6.16E-51	Progenitors
LDHB	1.90E-54	1.017433163	0.917	0.704	3.77E-50	Progenitors
H2AFX	1.12E-52	0.709070919	0.52	0.17	2.23E-48	Progenitors
SNRPB	1.70E-52	0.757883672	0.947	0.849	3.37E-48	Progenitors
ANP32B	2.00E-52	0.794075107	0.934	0.77	3.97E-48	Progenitors
MIF	1.10E-51	0.747111509	0.987	0.97	2.19E-47	Progenitors
NUCKS1	5.57E-50	0.831593329	0.957	0.781	1.11E-45	Progenitors
HMGN2	1.61E-49	1.322260526	0.957	0.883	3.19E-45	Progenitors
TMEM97	2.47E-49	0.696319909	0.464	0.14	4.90E-45	Progenitors
SMC4	6.55E-49	0.672971917	0.523	0.178	1.30E-44	Progenitors
NPM1	9.45E-49	0.67289844	0.99	0.962	1.88E-44	Progenitors
UBE2S	1.54E-48	0.993052532	0.738	0.41	3.05E-44	Progenitors
TMEM238	7.88E-48	0.655814029	0.55	0.193	1.57E-43	Progenitors
GGCT	3.40E-47	0.860177613	0.732	0.4	6.76E-43	Progenitors
PTTG1	1.03E-45	1.170673609	0.546	0.214	2.04E-41	Progenitors
HNRNPAB	4.08E-45	0.955960981	0.851	0.64	8.11E-41	Progenitors
SNRPG	1.01E-44	0.617212622	0.967	0.922	2.00E-40	Progenitors
PSIP1	1.24E-43	0.726871658	0.685	0.334	2.45E-39	Progenitors
NME1	4.45E-43	0.876516663	0.834	0.566	8.83E-39	Progenitors
GSTP1	5.77E-43	0.659275883	0.997	0.983	1.15E-38	Progenitors
MZT2A1	7.04E-43	0.749524755	0.911	0.714	1.40E-38	Progenitors
HIST1H1B	9.61E-43	0.867796648	0.364	0.103	1.91E-38	Progenitors
HAT1	1.67E-42	0.652338665	0.669	0.319	3.31E-38	Progenitors
ODC1	3.42E-42	0.669549391	0.632	0.289	6.78E-38	Progenitors
C1QBP	1.35E-41	0.750507211	0.937	0.847	2.68E-37	Progenitors
HSPD1	3.83E-41	0.73156686	0.94	0.767	7.60E-37	Progenitors
SOD1	1.34E-40	0.690308074	0.907	0.702	2.66E-36	Progenitors
CD591	2.04E-40	0.670045974	0.818	0.464	4.04E-36	Progenitors
DCTPP1	4.34E-40	0.788533211	0.825	0.535	8.62E-36	Progenitors
CKS2	4.96E-40	0.881308939	0.801	0.5	9.84E-36	Progenitors
CACYBP	2.38E-39	0.735122391	0.831	0.629	4.73E-35	Progenitors
MCM5	1.25E-38	0.821725	0.702	0.391	2.49E-34	Progenitors
UQCC2	1.86E-38	0.675563402	0.811	0.521	3.69E-34	Progenitors
DUT	3.59E-38	1.308984908	0.775	0.585	7.14E-34	Progenitors
RNASEH2C1	6.57E-37	0.861315595	0.848	0.597	1.30E-32	Progenitors
CLEC9A1	3.61E-36	0.642509887	0.606	0.232	7.17E-32	Progenitors
H2AFV	1.13E-35	0.729093511	0.94	0.833	2.24E-31	Progenitors
PA2G4	1.37E-35	0.731389859	0.907	0.741	2.71E-31	Progenitors
LSM5	3.00E-35	0.622562843	0.914	0.771	5.95E-31	Progenitors
HSPB111	3.46E-35	0.680759422	0.848	0.603	6.87E-31	Progenitors
SNRPE	3.59E-35	0.593237267	0.927	0.789	7.13E-31	Progenitors
HSP90AA1	3.65E-35	0.637271186	0.98	0.97	7.24E-31	Progenitors
LSM4	2.60E-34	0.605560415	0.874	0.668	5.16E-30	Progenitors
ANP32E	3.01E-34	0.732710689	0.775	0.464	5.98E-30	Progenitors
COX5A	3.55E-34	0.596595309	0.977	0.901	7.04E-30	Progenitors
SRSF7	5.01E-34	0.613737162	0.947	0.861	9.94E-30	Progenitors
SIVA1	8.43E-34	0.685925336	0.874	0.663	1.67E-29	Progenitors
PARP11	1.59E-33	0.627089799	0.738	0.423	3.16E-29	Progenitors
PSMA3	1.60E-33	0.59090664	0.894	0.766	3.19E-29	Progenitors
MRPL17	1.71E-33	0.616650895	0.705	0.412	3.39E-29	Progenitors
PPP1R14B	3.04E-33	0.658539633	0.93	0.787	6.03E-29	Progenitors
SET	1.66E-32	0.596366714	0.977	0.918	3.30E-28	Progenitors
TOMM5	3.60E-32	0.603327635	0.901	0.753	7.15E-28	Progenitors
NCL	7.04E-32	0.744163171	0.954	0.873	1.40E-27	Progenitors
EIF5A	1.75E-31	0.781641503	0.947	0.856	3.48E-27	Progenitors
VDAC3	2.87E-30	0.590312326	0.805	0.559	5.69E-26	Progenitors
IDH2	5.04E-30	0.606501094	0.838	0.624	1.00E-25	Progenitors
S100B1	1.28E-29	2.16826269	0.675	0.387	2.53E-25	Progenitors
FABP51	1.53E-29	0.750507974	0.861	0.691	3.05E-25	Progenitors
TUBB4B1	3.65E-29	0.696848996	0.762	0.521	7.25E-25	Progenitors
CENPX	4.84E-29	0.602175039	0.788	0.532	9.62E-25	Progenitors
ABRACL1	1.54E-28	0.606607347	0.897	0.72	3.07E-24	Progenitors
CHPT1	1.85E-28	0.604018678	0.752	0.457	3.67E-24	Progenitors
PRDX2	1.95E-28	0.646707683	0.738	0.478	3.87E-24	Progenitors
PSMC3	1.88E-27	0.603210631	0.815	0.609	3.73E-23	Progenitors
KPNA2	3.09E-27	0.624014298	0.632	0.331	6.13E-23	Progenitors
DNMT1	1.26E-26	0.662722039	0.735	0.477	2.51E-22	Progenitors
BATF31	1.80E-26	0.737170446	0.689	0.449	3.57E-22	Progenitors
JPT1	3.15E-25	0.623696891	0.904	0.782	6.25E-21	Progenitors
HMGA1	4.51E-25	0.612424493	0.838	0.679	8.95E-21	Progenitors
RAD21	7.34E-24	0.618796162	0.685	0.427	1.46E-19	Progenitors
FDFT1	3.36E-22	0.606864849	0.639	0.369	6.67E-18	Progenitors
HIST1H4C	4.96E-22	1.688264178	0.818	0.68	9.86E-18	Progenitors
C1orf541	7.65E-22	0.763651488	0.715	0.496	1.52E-17	Progenitors
IRF81	3.08E-21	0.771066386	0.768	0.587	6.12E-17	Progenitors
PTMS1	8.36E-21	0.784596171	0.924	0.773	1.66E-16	Progenitors
PRKDC	1.36E-20	0.607341847	0.748	0.547	2.70E-16	Progenitors
HIST1H1D	6.89E-19	0.878934919	0.616	0.418	1.37E-14	Progenitors
RGCC1	2.38E-17	0.741095876	0.719	0.528	4.72E-13	Progenitors
CA2	6.99E-14	0.930533285	0.305	0.155	1.39E-09	Progenitors
CPVL1	8.33E-11	0.650580163	0.798	0.835	1.65E-06	Progenitors
PSTPIP2	0.005095223	0.776643467	0.288	0.246	1	Progenitors
FCGBP	0	3.366656904	0.641	0.011	0	MAFB+ LC
MMP9	2.36E-279	2.540172372	0.722	0.057	4.69E-275	MAFB+ LC
C1QC	3.84E-265	3.989884775	0.888	0.123	7.62E-261	MAFB+ LC
C1QA	1.39E-236	3.481023605	0.892	0.143	2.76E-232	MAFB+ LC
CD14	2.07E-209	2.325169419	0.834	0.13	4.11E-205	MAFB+ LC
CD1A	1.85E-206	2.256890856	0.749	0.095	3.68E-202	MAFB+ LC
C1QB	3.72E-195	3.545750772	0.853	0.167	7.38E-191	MAFB+ LC
GPR34	1.03E-179	0.895822542	0.533	0.046	2.05E-175	MAFB+ LC
MMP12	2.67E-150	2.427582944	0.502	0.051	5.31E-146	MAFB+ LC
STAB1	4.41E-146	0.809527852	0.44	0.037	8.76E-142	MAFB+ LC
ALOX5AP	2.32E-140	2.272762625	0.942	0.355	4.60E-136	MAFB+ LC
C3AR1	1.36E-137	0.743867175	0.479	0.05	2.69E-133	MAFB+ LC
PPM1N	3.65E-134	1.360214143	0.544	0.073	7.24E-130	MAFB+ LC
LNCAROD	2.00E-133	0.785393127	0.475	0.051	3.97E-129	MAFB+ LC
MMP14	2.49E-132	0.780757316	0.475	0.052	4.94E-128	MAFB+ LC
IL1A	5.59E-122	1.04611697	0.351	0.028	1.11E-117	MAFB+ LC
SLCO2B1	6.48E-112	0.590970147	0.398	0.042	1.29E-107	MAFB+ LC
CLEC5A	4.76E-111	0.967216598	0.452	0.057	9.45E-107	MAFB+ LC
IL1RN1	3.95E-108	1.96839806	0.873	0.294	7.85E-104	MAFB+ LC
CSF1R	4.30E-105	1.325538718	0.892	0.318	8.54E-101	MAFB+ LC
IL22RA2	5.33E-104	1.065699411	0.382	0.041	1.06E-99	MAFB+ LC
ADAMDEC1	1.19E-101	0.625824553	0.263	0.017	2.36E-97	MAFB+ LC
DAB2	3.66E-101	0.849357322	0.583	0.108	7.26E-97	MAFB+ LC
MAFB	5.65E-101	1.132440154	0.641	0.14	1.12E-96	MAFB+ LC
CYBB	2.24E-94	1.540671422	0.942	0.48	4.45E-90	MAFB+ LC
GPR84	8.89E-92	0.768494447	0.467	0.075	1.77E-87	MAFB+ LC
FTL	1.45E-90	1.361622875	0.996	0.996	2.88E-86	MAFB+ LC
CLDN1	1.63E-88	0.609515168	0.282	0.025	3.24E-84	MAFB+ LC
RXRA	3.53E-86	0.706243667	0.579	0.121	7.02E-82	MAFB+ LC
TMEM176B1	1.54E-85	1.528277401	0.815	0.273	3.07E-81	MAFB+ LC
CAPG	6.05E-83	1.431254382	0.954	0.7	1.20E-78	MAFB+ LC
AIF1	2.70E-78	1.119155722	0.996	0.927	5.37E-74	MAFB+ LC
CTSD	2.12E-75	1.488433821	0.691	0.23	4.21E-71	MAFB+ LC
PLEK2	1.07E-73	0.962146053	0.533	0.125	2.13E-69	MAFB+ LC
ITM2B	5.18E-71	1.182568718	0.981	0.938	1.03E-66	MAFB+ LC
LAIR1	3.91E-70	0.841455965	0.595	0.16	7.76E-66	MAFB+ LC
BCO2	3.92E-70	0.620083117	0.34	0.051	7.78E-66	MAFB+ LC
TMEM176A1	2.15E-69	0.902591691	0.722	0.22	4.27E-65	MAFB+ LC
LMNA	4.92E-69	1.506463952	0.927	0.568	9.76E-65	MAFB+ LC
PKIB1	7.37E-68	1.097193435	0.768	0.275	1.46E-63	MAFB+ LC
CCL4	6.40E-66	2.651690494	0.602	0.184	1.27E-61	MAFB+ LC
SLC7A7	2.15E-65	0.652041539	0.49	0.111	4.27E-61	MAFB+ LC
FCER1G1	8.09E-64	1.099984164	0.996	0.802	1.61E-59	MAFB+ LC
PLAU	7.51E-63	1.03028287	0.514	0.133	1.49E-58	MAFB+ LC
S100B2	9.85E-63	1.546738973	0.795	0.382	1.96E-58	MAFB+ LC
CD68	7.19E-62	1.083939997	0.838	0.418	1.43E-57	MAFB+ LC
APOC2	1.08E-61	1.547846794	0.471	0.116	2.14E-57	MAFB+ LC
PRDX1	2.85E-61	1.100882737	0.992	0.878	5.65E-57	MAFB+ LC
CAMK1	4.31E-61	0.8718192	0.672	0.233	8.57E-57	MAFB+ LC
S100A111	1.78E-57	0.714760492	0.996	0.996	3.53E-53	MAFB+ LC
TNF	5.22E-57	1.529381825	0.645	0.234	1.04E-52	MAFB+ LC
NDRG2	1.04E-53	1.272288418	0.849	0.588	2.07E-49	MAFB+ LC
HLA-DQB2	2.60E-53	2.220422083	0.718	0.38	5.16E-49	MAFB+ LC
LGALS11	3.05E-53	0.90799611	0.996	0.974	6.06E-49	MAFB+ LC
RGS12	3.66E-53	1.134790126	0.961	0.811	7.27E-49	MAFB+ LC
IL1B1	1.83E-51	1.610674198	0.873	0.508	3.64E-47	MAFB+ LC
CTSS	1.23E-50	0.903275041	0.965	0.885	2.43E-46	MAFB+ LC
ARHGAP18	1.24E-50	0.918465888	0.757	0.35	2.46E-46	MAFB+ LC
CD63	2.49E-50	0.800695177	0.988	0.917	4.95E-46	MAFB+ LC
CD300A	5.49E-50	0.772318337	0.772	0.327	1.09E-45	MAFB+ LC
FCGR2A	9.59E-50	0.774379298	0.687	0.261	1.90E-45	MAFB+ LC
EGR1	2.12E-49	1.270214836	0.676	0.275	4.21E-45	MAFB+ LC
MKNK1	2.70E-49	0.660086103	0.564	0.184	5.37E-45	MAFB+ LC
YWHAH1	3.09E-49	0.954830895	0.973	0.809	6.13E-45	MAFB+ LC
CA21	3.59E-49	0.622264809	0.502	0.143	7.12E-45	MAFB+ LC
PRDM1	7.22E-48	0.881402	0.529	0.162	1.43E-43	MAFB+ LC
CD9	2.66E-47	0.931869781	0.591	0.207	5.29E-43	MAFB+ LC
CTSB	3.17E-47	1.156523485	0.892	0.575	6.29E-43	MAFB+ LC
ANXA11	4.23E-47	0.867076817	0.965	0.734	8.41E-43	MAFB+ LC
DUSP6	8.20E-47	0.805766175	0.517	0.16	1.63E-42	MAFB+ LC
ALOX51	1.50E-46	0.788655908	0.784	0.362	2.98E-42	MAFB+ LC
SIRPA	2.14E-46	0.611067482	0.641	0.232	4.25E-42	MAFB+ LC
GLUL	1.05E-45	1.080645832	0.633	0.243	2.09E-41	MAFB+ LC
S100A41	1.89E-45	1.117809797	0.977	0.788	3.76E-41	MAFB+ LC
TGFBI	2.59E-45	1.018655084	0.784	0.413	5.15E-41	MAFB+ LC
ENG	1.62E-44	0.711149128	0.568	0.196	3.22E-40	MAFB+ LC
FCGR2B1	2.59E-44	0.929229421	0.718	0.306	5.15E-40	MAFB+ LC
CD81	1.45E-43	0.848855966	0.934	0.686	2.89E-39	MAFB+ LC
C15orf482	2.72E-43	0.906978978	0.946	0.626	5.40E-39	MAFB+ LC
TACSTD21	1.09E-42	1.221839254	0.417	0.123	2.17E-38	MAFB+ LC
CLDND1	1.24E-42	0.897882503	0.753	0.43	2.47E-38	MAFB+ LC
NPC21	1.12E-41	0.774672922	0.969	0.884	2.23E-37	MAFB+ LC
RUNX31	2.67E-40	0.994381199	0.927	0.685	5.30E-36	MAFB+ LC
SLC16A3	8.19E-39	0.749934841	0.838	0.449	1.63E-34	MAFB+ LC
PHLDA1	1.80E-38	0.672957597	0.347	0.091	3.58E-34	MAFB+ LC
CCL4L21	2.64E-38	1.720484798	0.656	0.306	5.25E-34	MAFB+ LC
FYB1	1.16E-36	0.824110787	0.849	0.481	2.31E-32	MAFB+ LC
PTGS21	5.41E-36	1.276526272	0.606	0.259	1.07E-31	MAFB+ LC
PLAUR1	1.42E-35	1.005212543	0.857	0.525	2.81E-31	MAFB+ LC
GLRX	5.97E-35	0.793928094	0.884	0.625	1.19E-30	MAFB+ LC
CCL3	7.05E-35	2.116749598	0.61	0.303	1.40E-30	MAFB+ LC
CD1E1	8.81E-35	0.663994832	0.703	0.311	1.75E-30	MAFB+ LC
FCER1A1	1.01E-34	1.290860727	0.672	0.353	2.00E-30	MAFB+ LC
IFI6	4.05E-34	0.899184015	0.734	0.362	8.04E-30	MAFB+ LC
IGSF62	2.27E-33	0.734306969	0.927	0.58	4.50E-29	MAFB+ LC
OSM	9.55E-33	0.723499621	0.313	0.084	1.90E-28	MAFB+ LC
RASGEF1B1	1.03E-32	0.80881815	0.707	0.353	2.05E-28	MAFB+ LC
SGK11	1.20E-32	0.911975036	0.931	0.69	2.38E-28	MAFB+ LC
CKLF	1.51E-32	0.710375839	0.985	0.889	3.00E-28	MAFB+ LC
CTNND1	2.11E-32	0.667865855	0.807	0.434	4.20E-28	MAFB+ LC
CTSC1	6.23E-30	0.594634613	0.892	0.698	1.24E-25	MAFB+ LC
TYROBP1	1.09E-29	0.642393716	0.996	0.873	2.17E-25	MAFB+ LC
CORO1B	8.13E-29	0.602061243	0.803	0.53	1.61E-24	MAFB+ LC
UPP11	3.81E-28	0.650605883	0.776	0.428	7.57E-24	MAFB+ LC
CXCL8	1.13E-27	1.258617865	0.757	0.455	2.25E-23	MAFB+ LC
NFKBIA1	3.30E-27	0.881997088	0.977	0.9	6.55E-23	MAFB+ LC
LAPTM5	3.47E-26	0.649679345	0.965	0.841	6.90E-22	MAFB+ LC
SLC2A31	3.71E-26	0.777468774	0.579	0.267	7.36E-22	MAFB+ LC
DUSP2	5.49E-26	0.970483721	0.865	0.675	1.09E-21	MAFB+ LC
ATP6AP2	3.49E-25	0.614763228	0.822	0.593	6.94E-21	MAFB+ LC
CCL3L11	2.20E-24	1.321064837	0.517	0.253	4.37E-20	MAFB+ LC
GPR1832	4.65E-24	0.713021693	0.981	0.882	9.24E-20	MAFB+ LC
GNGT2	5.14E-24	0.643251867	0.548	0.274	1.02E-19	MAFB+ LC
SOCS31	1.12E-21	0.598438547	0.811	0.51	2.23E-17	MAFB+ LC
PHLDA21	4.15E-21	0.854346068	0.757	0.539	8.24E-17	MAFB+ LC
IER21	2.41E-20	0.674403566	0.965	0.926	4.78E-16	MAFB+ LC
CEBPB	2.61E-20	0.735180246	0.772	0.497	5.18E-16	MAFB+ LC
FOSB	6.25E-19	0.745599487	0.911	0.759	1.24E-14	MAFB+ LC
IER32	9.66E-19	1.080050568	0.745	0.511	1.92E-14	MAFB+ LC
CXCL2	2.85E-18	1.279527346	0.286	0.108	5.65E-14	MAFB+ LC
ATF31	3.12E-18	0.724072666	0.803	0.594	6.20E-14	MAFB+ LC
CD2071	3.66E-18	1.089274974	0.432	0.212	7.27E-14	MAFB+ LC
NFKBIZ	4.09E-18	0.601761342	0.853	0.658	8.11E-14	MAFB+ LC
PPP1R15A	5.53E-18	0.597543283	0.934	0.825	1.10E-13	MAFB+ LC
RB1	1.02E-17	0.589249101	0.707	0.494	2.02E-13	MAFB+ LC
TNFAIP31	3.48E-17	0.740222906	0.803	0.582	6.92E-13	MAFB+ LC
PSAP	2.40E-13	0.661185587	0.954	0.851	4.77E-09	MAFB+ LC
ACP5	2.46E-11	0.585695211	0.517	0.333	4.88E-07	MAFB+ LC
G0S22	3.39E-11	0.73910324	0.486	0.303	6.73E-07	MAFB+ LC
PLAC81	6.60E-11	0.692366662	0.683	0.563	1.31E-06	MAFB+ LC
HSPA1A1	1.39E-09	0.683802967	0.776	0.624	2.76E-05	MAFB+ LC
HLA-DQA2	1.73E-09	0.612376989	0.888	0.878	3.45E-05	MAFB+ LC
SOD21	1.99E-08	0.673128968	0.784	0.684	0.000395869	MAFB+ LC
AC245014.3	6.42E-06	0.592902285	0.637	0.47	0.127534921	MAFB+ LC
S100A91	6.43E-05	1.02324802	0.344	0.243	1	MAFB+ LC
MT1X	0.002134247	0.840408603	0.34	0.248	1	MAFB+ LC
SIGLEC6	0	1.350352151	0.566	0.004	0	DC5
AC007381.1	1.26E-218	0.664521044	0.302	0.001	2.51E-214	DC5
LILRA4	1.14E-157	2.172372142	0.811	0.038	2.26E-153	DC5
PTGDS	5.13E-132	2.441099603	0.264	0.003	1.02E-127	DC5
HAMP	9.53E-76	3.227797814	0.566	0.039	1.89E-71	DC5
AC023590.1	3.62E-71	0.590538085	0.358	0.015	7.20E-67	DC5
JCHAIN	8.05E-57	1.256700757	0.358	0.02	1.60E-52	DC5
IL3RA	2.63E-54	1.679867292	0.66	0.081	5.22E-50	DC5
PLVAP	4.25E-54	0.708514215	0.283	0.013	8.44E-50	DC5
CD5	4.85E-52	0.892379277	0.434	0.033	9.63E-48	DC5
CDH1	3.61E-36	1.365484018	0.642	0.112	7.17E-32	DC5
LINC02762	1.80E-32	1.131881693	0.415	0.052	3.58E-28	DC5
SUSD1	3.43E-32	1.231088688	0.547	0.09	6.82E-28	DC5
IGKC1	5.27E-32	0.62957069	0.679	0.14	1.05E-27	DC5
GPR153	1.06E-31	0.657404182	0.264	0.02	2.11E-27	DC5
SPIB1	5.14E-29	1.706684324	0.83	0.264	1.02E-24	DC5
FUZ	4.41E-28	0.671342447	0.321	0.034	8.76E-24	DC5
LTB	1.12E-27	3.086262126	0.981	0.613	2.22E-23	DC5
PPP1R14A1	1.87E-26	2.468729999	0.887	0.372	3.71E-22	DC5
CD22	1.23E-24	0.683994411	0.302	0.034	2.45E-20	DC5
TCF4	9.99E-24	2.122558166	0.755	0.257	1.98E-19	DC5
AC026369.3	1.13E-23	1.425590501	0.377	0.057	2.25E-19	DC5
PLAC82	1.21E-23	1.961797724	0.962	0.565	2.41E-19	DC5
PCED1B-AS1	2.20E-22	1.077970458	0.547	0.127	4.37E-18	DC5
NKG7	1.82E-21	1.923563611	0.396	0.068	3.61E-17	DC5
LILRB4	2.34E-19	1.301431968	0.717	0.234	4.65E-15	DC5
CD2	5.32E-19	1.200433913	0.547	0.141	1.06E-14	DC5
DAB21	3.10E-18	1.392464063	0.509	0.134	6.15E-14	DC5
GAS6	3.28E-18	1.082702755	0.755	0.289	6.51E-14	DC5
ALOX5AP1	3.75E-18	1.316822249	0.887	0.387	7.45E-14	DC5
C12orf75	8.62E-18	1.946135767	0.698	0.261	1.71E-13	DC5
CCDC501	5.17E-17	1.339394463	0.792	0.341	1.03E-12	DC5
TSPAN131	3.19E-15	1.392941484	0.434	0.111	6.33E-11	DC5
GAPT	3.93E-15	0.940567027	0.547	0.165	7.80E-11	DC5
UGCG	7.00E-15	1.338578768	0.755	0.371	1.39E-10	DC5
CYB561A3	1.82E-14	1.163505708	0.566	0.207	3.62E-10	DC5
PAG1	1.62E-13	0.751114445	0.415	0.105	3.21E-09	DC5
APP	2.11E-13	1.074544137	0.509	0.162	4.19E-09	DC5
MYL12A	3.68E-13	0.792049151	1	0.985	7.30E-09	DC5
LST11	1.29E-12	0.99868968	0.962	0.898	2.55E-08	DC5
SELL1	1.80E-12	0.976976433	0.679	0.283	3.58E-08	DC5
CX3CR1	2.51E-12	0.902294282	0.604	0.243	4.98E-08	DC5
PLD4	8.34E-12	0.892018995	0.679	0.304	1.66E-07	DC5
IFITM21	1.08E-11	1.30207705	0.925	0.712	2.15E-07	DC5
PLAAT31	1.13E-11	0.66114952	0.264	0.052	2.25E-07	DC5
SLC20A1	1.52E-11	1.390393214	0.717	0.409	3.03E-07	DC5
SLC41A2	2.15E-11	0.652930726	0.491	0.164	4.27E-07	DC5
ARL4C	5.34E-11	0.922105145	0.962	0.794	1.06E-06	DC5
TRPM4	5.72E-11	0.902820367	0.321	0.082	1.14E-06	DC5
SFMBT2	6.49E-11	0.629315308	0.453	0.151	1.29E-06	DC5
SULF2	6.77E-11	0.992708227	0.755	0.485	1.34E-06	DC5
KLF4	7.60E-11	1.035344699	0.887	0.633	1.51E-06	DC5
HERPUD1	9.83E-11	1.139751944	0.887	0.708	1.95E-06	DC5
OPN3	1.08E-10	1.189241184	0.509	0.203	2.15E-06	DC5
PARK7	1.52E-10	0.678882722	0.981	0.938	3.01E-06	DC5
LDLRAD4	2.26E-10	1.240345978	0.736	0.432	4.49E-06	DC5
FAM107B1	2.42E-10	1.075764095	0.83	0.52	4.81E-06	DC5
JAML1	2.46E-10	0.767561776	0.943	0.621	4.89E-06	DC5
APEX1	2.96E-10	0.752381558	0.906	0.737	5.87E-06	DC5
CD55	3.22E-10	1.118771212	0.717	0.44	6.40E-06	DC5
MDFIC	3.77E-10	0.901030827	0.547	0.236	7.48E-06	DC5
MS4A4A	4.20E-10	0.695228161	0.415	0.138	8.34E-06	DC5
RASGRP2	4.30E-10	0.827353551	0.566	0.238	8.53E-06	DC5
RNF141	4.55E-10	0.691743063	0.453	0.161	9.04E-06	DC5
RIPOR2	6.10E-10	0.946859191	0.698	0.368	1.21E-05	DC5
LTA4H	6.53E-10	0.913527179	0.66	0.343	1.30E-05	DC5
CHAF1A	6.65E-10	0.677129185	0.566	0.241	1.32E-05	DC5
C12orf45	9.40E-10	1.112635238	0.792	0.571	1.87E-05	DC5
ATF5	1.21E-09	1.608568552	0.736	0.493	2.40E-05	DC5
CLIC3	1.50E-09	0.913012696	0.358	0.112	2.98E-05	DC5
IFI301	1.64E-09	0.94514147	0.981	0.964	3.26E-05	DC5
HINT1	1.84E-09	0.624104917	1	0.977	3.65E-05	DC5
CXCR3	2.40E-09	0.765548362	0.434	0.151	4.76E-05	DC5
CORO1A	3.91E-09	0.815625167	0.943	0.909	7.76E-05	DC5
SEC61B1	4.91E-09	0.671361362	1	0.982	9.75E-05	DC5
ECE1	5.28E-09	0.706635401	0.377	0.124	0.000104779	DC5
CD371	5.64E-09	1.057017381	0.887	0.764	0.000111995	DC5
EIF4A3	6.89E-09	0.740277393	0.83	0.586	0.000136912	DC5
LILRA2	7.65E-09	0.652067605	0.472	0.187	0.000151915	DC5
CLECL1	1.25E-08	0.900504857	0.547	0.269	0.000248644	DC5
JUNB1	1.39E-08	1.012980746	0.981	0.961	0.000276556	DC5
LILRA5	1.58E-08	0.925665817	0.377	0.125	0.000313425	DC5
OXCT1	1.70E-08	0.607363651	0.34	0.108	0.000337822	DC5
NTAN1	2.26E-08	0.65246134	0.491	0.215	0.000449355	DC5
THEMIS2	3.36E-08	0.618234688	0.736	0.445	0.000668162	DC5
LILRA1	3.86E-08	0.627115008	0.434	0.168	0.000767036	DC5
TNFSF13	4.33E-08	0.780836091	0.528	0.275	0.000859462	DC5
TBC1D9	4.79E-08	0.748700963	0.604	0.308	0.00095041	DC5
UPK3A	5.38E-08	0.623960717	0.472	0.203	0.001068828	DC5
NR4A1	5.84E-08	0.795139891	0.887	0.592	0.001160378	DC5
IFITM11	6.57E-08	1.428146753	0.566	0.273	0.001304282	DC5
CCND3	8.36E-08	0.924772465	0.736	0.496	0.001659411	DC5
SOX41	9.29E-08	2.049831973	0.528	0.272	0.001844894	DC5
GNAQ	1.05E-07	0.751219022	0.698	0.422	0.002094984	DC5
MAP3K81	1.10E-07	0.955663111	0.887	0.668	0.00219064	DC5
DRAP1	1.40E-07	0.646491481	0.962	0.877	0.002781637	DC5
ANAPC16	1.74E-07	0.798648542	0.868	0.677	0.003464901	DC5
SYNGR21	2.22E-07	0.659382245	0.925	0.758	0.004417183	DC5
FCER1G2	2.31E-07	0.737155984	0.962	0.813	0.004593111	DC5
SELENOH	2.34E-07	0.595242954	0.943	0.882	0.004649362	DC5
TNFSF9	3.07E-07	0.732253416	0.302	0.095	0.006104557	DC5
TSC22D3	6.59E-07	0.790073296	0.849	0.593	0.013093046	DC5
ERP29	7.80E-07	0.686894194	0.906	0.803	0.015485031	DC5
SEPTIN9	9.87E-07	0.682061561	0.66	0.421	0.01960587	DC5
GPR160	1.15E-06	0.647228752	0.528	0.287	0.022802118	DC5
LIMD2	1.19E-06	0.664489143	0.925	0.799	0.023568086	DC5
CD53	1.34E-06	0.667641457	0.943	0.808	0.026570737	DC5
LPXN1	2.16E-06	0.724848573	0.642	0.385	0.042863837	DC5
PRMT9	2.72E-06	0.780770358	0.698	0.44	0.053999901	DC5
BORCS5	2.93E-06	0.697733255	0.547	0.309	0.058259968	DC5
SEPTIN6	3.18E-06	0.90005021	0.736	0.618	0.06320004	DC5
CLEC4A1	3.66E-06	0.600678035	0.792	0.504	0.07259475	DC5
ITM2C	4.53E-06	0.590750749	0.509	0.261	0.089908625	DC5
EML4	6.39E-06	0.873958216	0.642	0.423	0.126945318	DC5
TRIM22	8.02E-06	0.670993365	0.792	0.566	0.159195453	DC5
ITGAE	9.15E-06	0.587686318	0.623	0.379	0.181708501	DC5
LGMN	9.16E-06	0.768643255	0.566	0.335	0.181946446	DC5
THBD	9.28E-06	1.091231758	0.453	0.232	0.184388703	DC5
AL499604.1	9.60E-06	0.624299726	0.472	0.232	0.190739797	DC5
ACOT7	1.05E-05	2.021620365	0.34	0.151	0.208983712	DC5
CD2AP	1.15E-05	0.761783245	0.396	0.187	0.228333411	DC5
STXBP2	1.20E-05	0.680270192	0.623	0.412	0.237532587	DC5
PLP2	1.35E-05	0.591133689	0.717	0.519	0.268420513	DC5
MX2	1.45E-05	0.76408393	0.585	0.342	0.287201472	DC5
GRASP1	1.64E-05	0.743510881	0.642	0.366	0.326000544	DC5
NR3C1	1.66E-05	0.911713309	0.604	0.408	0.330621621	DC5
MALT11	1.67E-05	0.597833187	0.623	0.39	0.33250624	DC5
CD47	1.70E-05	0.617778848	0.811	0.629	0.337929252	DC5
AC007952.4	2.19E-05	0.720056611	0.811	0.568	0.434446364	DC5
PRDX6	2.24E-05	0.605936901	0.83	0.698	0.444749576	DC5
SEL1L3	2.40E-05	0.83475515	0.302	0.128	0.476114211	DC5
ANKRD111	2.53E-05	0.61256154	0.717	0.505	0.50260549	DC5
CBFA2T3	2.76E-05	0.608697355	0.509	0.283	0.547592114	DC5
COQ7	3.78E-05	0.589490476	0.377	0.188	0.75043987	DC5
LRRFIP1	4.56E-05	0.808705524	0.887	0.793	0.905025507	DC5
CD691	6.54E-05	1.102689743	0.528	0.314	1	DC5
MEF2C	7.78E-05	0.659320694	0.811	0.657	1	DC5
GPR65	8.57E-05	0.629415244	0.642	0.432	1	DC5
CHML	9.62E-05	0.872007642	0.283	0.118	1	DC5
MKNK2	0.000123	0.593406112	0.547	0.358	1	DC5
OTULINL	0.000157181	0.598167799	0.774	0.596	1	DC5
UNC119	0.000182603	0.722806867	0.679	0.529	1	DC5
AREG	0.000203589	1.003941938	0.34	0.159	1	DC5
SNHG151	0.00024579	0.978202502	0.736	0.569	1	DC5
SLC38A2	0.000246799	0.648104702	0.849	0.708	1	DC5
IRF7	0.000300898	0.75133245	0.623	0.489	1	DC5
PTCH2	0.000327037	0.95697063	0.528	0.337	1	DC5
TNNI2	0.000327247	0.682863773	0.321	0.158	1	DC5
RASGEF1B2	0.000521345	0.595440869	0.566	0.373	1	DC5
AC103591.31	0.000664049	0.791762879	0.755	0.64	1	DC5
ENTPD1	0.000683551	0.649785435	0.642	0.484	1	DC5
IRF2BP2	0.000988432	0.622516261	0.792	0.598	1	DC5
ACTN4	0.001106618	0.59302253	0.679	0.529	1	DC5
RASSF5	0.001219903	0.599514657	0.585	0.415	1	DC5
CSF2RB1	0.001362494	0.997707224	0.415	0.269	1	DC5
MRPS6	0.001565281	0.591717153	0.566	0.468	1	DC5
EZR	0.001753058	0.646723011	0.698	0.585	1	DC5
RGS21	0.002411601	0.746969618	0.83	0.682	1	DC5
TUBA1A	0.002518127	0.782912341	0.868	0.824	1	DC5
RAB11FIP11	0.002546478	0.63358326	0.66	0.572	1	DC5
CDKN1A1	0.00369931	0.604735727	0.717	0.556	1	DC5
CDC42SE11	0.003713049	0.751354374	0.792	0.728	1	DC5
AC253572.2	0.004069502	0.721910856	0.566	0.423	1	DC5
AXL	0.004652158	0.656186987	0.679	0.504	1	DC5
DDIT4	0.004961813	0.677147983	0.547	0.406	1	DC5
IRF41	0.005754457	0.587324144	0.321	0.169	1	DC5
IL4I11	0.007183716	1.724075384	0.472	0.347	1	DC5
CXCR41	0.007260095	0.599752932	0.792	0.723	1	DC5
HIST2H2AA4	0.007291982	0.911073727	0.642	0.59	1	DC5
SIPA1L1	0.025170056	0.661237675	0.264	0.161	1	DC5
